# Supplementary material for: A General Access Route to High‐Nuclearity, Metal‐Functionalized Molecular Vanadium Oxides
Source: Angew Chem Int Ed Engl. 2022 Jan 17;61(9):e202114548. doi: 10.1002/anie.202114548 (PMC9302674; doi:10.1002/anie.202114548)
Supplement: Supplementary file 1 — Supporting Information [file ANIE-61-0-s004.cif]

data_sg20090_0m
_audit_creation_date               2021-01-22
_audit_creation_method
;
Olex2 1.3
(compiled 2020.11.12 svn.r5f609507 for OlexSys, GUI svn.r6226)
;
_shelxl_version_number             2014/6
_audit_contact_author_address      ?
_audit_contact_author_email        ?
_audit_contact_author_name         ''
_audit_contact_author_phone        ?
_publ_contact_author_id_orcid      ?
_publ_section_references
;
Dolomanov, O.V., Bourhis, L.J., Gildea, R.J, Howard, J.A.K. & Puschmann, H.
 (2009), J. Appl. Cryst. 42, 339-341.

Sheldrick, G.M. (2008). Acta Cryst. A64, 112-122.

Sheldrick, G.M. (2015). Acta Cryst. C71, 3-8.
;
_chemical_name_common              ?
_chemical_name_systematic          MA650
_chemical_formula_moiety           'C24 H48 Ca2 O60 V18, 3(C16 H36 N), N O3'
_chemical_formula_sum              'C72 H156 Ca2 N4 O63 V18'
_chemical_formula_weight           3083.08
_chemical_melting_point            ?
loop_
  _atom_type_symbol
  _atom_type_description
  _atom_type_scat_dispersion_real
  _atom_type_scat_dispersion_imag
  _atom_type_scat_source
 'C' 'C' 0.0033 0.0016 'International Tables Vol C Tables 4.2.6.8 and 6.1.1.4'
 'H' 'H' 0.0000 0.0000 'International Tables Vol C Tables 4.2.6.8 and 6.1.1.4'
 'Ca' 'Ca' 0.2262 0.3064 'International Tables Vol C Tables 4.2.6.8 and 6.1.1.4'
 'N' 'N' 0.0061 0.0033 'International Tables Vol C Tables 4.2.6.8 and 6.1.1.4'
 'O' 'O' 0.0106 0.0060 'International Tables Vol C Tables 4.2.6.8 and 6.1.1.4'
 'V' 'V' 0.3005 0.5294 'International Tables Vol C Tables 4.2.6.8 and 6.1.1.4'

_shelx_space_group_comment
;
The symmetry employed for this shelxl refinement is uniquely defined
by the following loop, which should always be used as a source of
symmetry information in preference to the above space-group names.
They are only intended as comments.
;
_space_group_crystal_system        'monoclinic'
_space_group_IT_number             14
_space_group_name_H-M_alt          'P 1 21/c 1'
_space_group_name_Hall             '-P 2ybc'
loop_
  _space_group_symop_operation_xyz
 'x, y, z'
 '-x, y+1/2, -z+1/2'
 '-x, -y, -z'
 'x, -y-1/2, z-1/2'

_cell_length_a                     27.641(2)
_cell_length_b                     16.3250(14)
_cell_length_c                     28.068(2)
_cell_angle_alpha                  90
_cell_angle_beta                   105.915(2)
_cell_angle_gamma                  90
_cell_volume                       12179.9(17)
_cell_formula_units_Z              4
_cell_measurement_reflns_used      9729
_cell_measurement_temperature      150(2)
_cell_measurement_theta_max        28.68
_cell_measurement_theta_min        2.25
_shelx_estimated_absorpt_T_max     0.743
_shelx_estimated_absorpt_T_min     0.553
_exptl_absorpt_coefficient_mu      1.485
_exptl_absorpt_correction_T_max    0.7311
_exptl_absorpt_correction_T_min    0.6486
_exptl_absorpt_correction_type     multi-scan
_exptl_absorpt_process_details
;
SADABS-2016/2 (Bruker,2016/2) was used for absorption correction.
wR2(int) was 0.1285 before and 0.0964 after correction.
The Ratio of minimum to maximum transmission is 0.8872.
The \l/2 correction factor is Not present.
;
_exptl_absorpt_special_details     ?
_exptl_crystal_colour              'clear dark yellow'
_exptl_crystal_colour_lustre       clear
_exptl_crystal_colour_modifier     dark
_exptl_crystal_colour_primary      yellow
_exptl_crystal_density_diffrn      1.681
_exptl_crystal_density_meas        ?
_exptl_crystal_density_method      ?
_exptl_crystal_description         block
_exptl_crystal_F_000               6296
_exptl_crystal_size_max            0.453
_exptl_crystal_size_mid            0.24
_exptl_crystal_size_min            0.213
_exptl_transmission_factor_max     ?
_exptl_transmission_factor_min     ?
_diffrn_reflns_av_R_equivalents    0.1285
_diffrn_reflns_av_unetI/netI       0.0526
_diffrn_reflns_Laue_measured_fraction_full  0.997
_diffrn_reflns_Laue_measured_fraction_max  0.998
_diffrn_reflns_limit_h_max         34
_diffrn_reflns_limit_h_min         -34
_diffrn_reflns_limit_k_max         20
_diffrn_reflns_limit_k_min         -20
_diffrn_reflns_limit_l_max         33
_diffrn_reflns_limit_l_min         -35
_diffrn_reflns_number              309830
_diffrn_reflns_point_group_measured_fraction_full  0.997
_diffrn_reflns_point_group_measured_fraction_max  0.998
_diffrn_reflns_theta_full          25.242
_diffrn_reflns_theta_max           26.733
_diffrn_reflns_theta_min           3.436
_diffrn_ambient_temperature        150.0
_diffrn_detector_area_resol_mean   ?
_diffrn_measured_fraction_theta_full  0.997
_diffrn_measured_fraction_theta_max  0.998
_diffrn_measurement_device_type    'Bruker APEX-II CCD'
_diffrn_measurement_method         '\f and \w scans'
_diffrn_radiation_type             MoK\a
_diffrn_radiation_wavelength       0.71073
_diffrn_source                     ?
_diffrn_source_current             1.4
_diffrn_source_power               0.07
_diffrn_source_voltage             50.0
_diffrn_standards_number           0
_reflns_Friedel_coverage           0.000
_reflns_Friedel_fraction_full      .
_reflns_Friedel_fraction_max       .
_reflns_number_gt                  19459
_reflns_number_total               25799
_reflns_special_details
;
 Reflections were merged by SHELXL according to the crystal
 class for the calculation of statistics and refinement.
 
 _reflns_Friedel_fraction is defined as the number of unique
 Friedel pairs measured divided by the number that would be
 possible theoretically, ignoring centric projections and
 systematic absences.
;
_reflns_threshold_expression       'I > 2\s(I)'
_computing_cell_refinement         'SAINT v8.37A (Bruker, 2015)'
_computing_data_collection         ?
_computing_data_reduction          'SAINT v8.37A (Bruker, 2015)'
_computing_molecular_graphics      'Olex2 1.3 (Dolomanov et al., 2009)'
_computing_publication_material    'Olex2 1.3 (Dolomanov et al., 2009)'
_computing_structure_refinement    'SHELXL 2014/6 (Sheldrick, 2015)'
_computing_structure_solution      'SHELXS  (Sheldrick, 2008)'
_refine_diff_density_max           1.936
_refine_diff_density_min           -0.831
_refine_diff_density_rms           0.160
_refine_ls_extinction_coef         .
_refine_ls_extinction_method       none
_refine_ls_goodness_of_fit_ref     1.112
_refine_ls_hydrogen_treatment      constr
_refine_ls_matrix_type             full
_refine_ls_number_parameters       1453
_refine_ls_number_reflns           25799
_refine_ls_number_restraints       544
_refine_ls_R_factor_all            0.1023
_refine_ls_R_factor_gt             0.0740
_refine_ls_restrained_S_all        1.110
_refine_ls_shift/su_max            0.001
_refine_ls_shift/su_mean           0.000
_refine_ls_structure_factor_coef   Fsqd
_refine_ls_weighting_details      
 'w=1/[\s^2^(Fo^2^)+(0.0783P)^2^+95.9294P] where P=(Fo^2^+2Fc^2^)/3'
_refine_ls_weighting_scheme        calc
_refine_ls_wR_factor_gt            0.1833
_refine_ls_wR_factor_ref           0.2071
_refine_special_details            ?
_olex2_refinement_description
;
1. Fixed Uiso
 At 1.2 times of:
  All C(H,H) groups
 At 1.5 times of:
  All C(H,H,H) groups
2. Restrained distances
 C71-C67
 1.54 with sigma of 0.02
 O61-O64 \\sim O62-O65 \\sim O63-O64 \\sim O65-O66
 with sigma of 0.04
 N4-O61 \\sim N4-O62 \\sim N4-O63 \\sim N4-O64 \\sim N4-O65 \\sim N4-O66
 with sigma of 0.02
3. Uiso/Uaniso restraints and constraints
C44 \\sim C50 \\sim C52 \\sim C46: within 2A with sigma of 0.04 and sigma for
terminal atoms of 0.08 within 2A
C43 \\sim C53 \\sim C49 \\sim C55: within 2A with sigma of 0.04 and sigma for
terminal atoms of 0.08 within 2A
C51 \\sim C48 \\sim C45 \\sim C72: within 2A with sigma of 0.04 and sigma for
terminal atoms of 0.08 within 2A
C47 \\sim C54 \\sim C56 \\sim C70: within 2A with sigma of 0.04 and sigma for
terminal atoms of 0.08 within 2A
C11 \\sim C5 \\sim C8 \\sim C22: within 2A with sigma of 0.04 and sigma for
terminal atoms of 0.08 within 2A
C6 \\sim C57 \\sim C58 \\sim C60: within 2A with sigma of 0.04 and sigma for
terminal atoms of 0.08 within 2A
C7 \\sim C59 \\sim C61 \\sim C68: within 2A with sigma of 0.04 and sigma for
terminal atoms of 0.08 within 2A
C33 \\sim C64 \\sim C67 \\sim C71: within 2A with sigma of 0.04 and sigma for
terminal atoms of 0.08 within 2A
C31 \\sim C66 \\sim C63 \\sim C69: within 2A with sigma of 0.04 and sigma for
terminal atoms of 0.08 within 2A
C36 \\sim C37 \\sim C26 \\sim C15: within 2A with sigma of 0.04 and sigma for
terminal atoms of 0.08 within 2A
C29 \\sim C23 \\sim C38 \\sim C25: within 2A with sigma of 0.04 and sigma for
terminal atoms of 0.08 within 2A
C17 \\sim C3 \\sim C28 \\sim C39: within 2A with sigma of 0.04 and sigma for
terminal atoms of 0.08 within 2A
Uanis(O63) = Uanis(O65) = Uanis(O62) = Uanis(O61) = Uanis(O64) = Uanis(O66)
4. Rigid body (RIGU) restrains
 N3, C43, C53, C44, C47, C51, C49, C50, C54, C48, C55, C52, C56, C45, C46, C70,
  C72
 with sigma for 1-2 distances of 0.004 and sigma for 1-3 distances of 0.004
 N1, C5, C8, C11, C22, C6, C7, C33, C57, C59, C64, C58, C61, C67, C60, C68, C71
 with sigma for 1-2 distances of 0.004 and sigma for 1-3 distances of 0.004
 N2, C3, C17, C28, C39, C29, C31, C36, C23, C66, C37, C38, C63, C26, C25, C69,
 C15
 with sigma for 1-2 distances of 0.004 and sigma for 1-3 distances of 0.004
5. Others
 Fixed Sof: O61(0.5) O62(0.5) O63(0.5) O64(0.5) O65(0.5) O66(0.5)
6.a Secondary CH2 refined with riding coordinates:
 C3(H3A,H3B), C5(H5A,H5B), C6(H6A,H6B), C7(H7A,H7B), C8(H8A,H8B), C11(H11A,
 H11B), C13(H13A,H13B), C14(H14A,H14B), C16(H16A,H16B), C17(H17A,H17B),
 C19(H19A,H19B), C23(H23A,H23B), C26(H26A,H26B), C28(H28A,H28B), C29(H29A,H29B),
  C30(H30A,H30B), C31(H31A,H31B), C33(H33A,H33B), C36(H36A,H36B), C37(H37A,
 H37B), C38(H38A,H38B), C42(H42A,H42B), C43(H43A,H43B), C44(H44A,H44B),
 C45(H45A,H45B), C47(H47A,H47B), C48(H48A,H48B), C49(H49A,H49B), C50(H50A,H50B),
  C51(H51A,H51B), C52(H52A,H52B), C53(H53A,H53B), C54(H54A,H54B), C56(H56A,
 H56B), C57(H57A,H57B), C58(H58A,H58B), C59(H59A,H59B), C61(H61A,H61B),
 C63(H63A,H63B), C64(H64A,H64B), C66(H66A,H66B), C67(H67A,H67B)
6.b Idealised Me refined as rotating group:
 C12(H12A,H12B,H12C), C15(H15A,H15B,H15C), C18(H18A,H18B,H18C), C21(H21A,H21B,
 H21C), C22(H22A,H22B,H22C), C24(H24A,H24B,H24C), C25(H25A,H25B,H25C), C27(H27A,
 H27B,H27C), C32(H32A,H32B,H32C), C34(H34A,H34B,H34C), C35(H35A,H35B,H35C),
 C39(H39A,H39B,H39C), C40(H40A,H40B,H40C), C41(H41A,H41B,H41C), C46(H46A,H46B,
 H46C), C55(H55A,H55B,H55C), C60(H60A,H60B,H60C), C62(H62A,H62B,H62C), C65(H65A,
 H65B,H65C), C68(H68A,H68B,H68C), C69(H69A,H69B,H69C), C70(H70A,H70B,H70C),
 C71(H71A,H71B,H71C), C72(H72A,H72B,H72C)
;
_atom_sites_solution_hydrogens     geom
_atom_sites_solution_primary       direct
_atom_sites_solution_secondary     ?
loop_
  _atom_site_label
  _atom_site_type_symbol
  _atom_site_fract_x
  _atom_site_fract_y
  _atom_site_fract_z
  _atom_site_U_iso_or_equiv
  _atom_site_adp_type
  _atom_site_occupancy
  _atom_site_site_symmetry_order
  _atom_site_calc_flag
  _atom_site_refinement_flags_posn
  _atom_site_refinement_flags_adp
  _atom_site_refinement_flags_occupancy
  _atom_site_disorder_assembly
  _atom_site_disorder_group
 V1 V 0.29781(4) 0.27553(6) 0.75186(4) 0.0169(2) Uani 1 1 d . . . . .
 V2 V 0.19084(4) 0.28154(6) 0.76231(4) 0.0176(2) Uani 1 1 d . . . . .
 V3 V 0.18184(4) 0.41946(6) 0.86333(4) 0.0190(2) Uani 1 1 d . . . . .
 V4 V 0.39086(4) 0.52329(6) 0.75539(4) 0.0188(2) Uani 1 1 d . . . . .
 V5 V 0.22836(4) 0.31425(6) 0.65168(4) 0.0192(2) Uani 1 1 d . . . . .
 V6 V 0.29820(4) 0.69056(6) 0.86304(4) 0.0211(2) Uani 1 1 d . . . . .
 V7 V 0.11341(4) 0.54279(6) 0.76816(4) 0.0184(2) Uani 1 1 d . . . . .
 V8 V 0.37295(4) 0.38198(6) 0.85193(4) 0.0193(2) Uani 1 1 d . . . . .
 V9 V 0.34040(4) 0.68885(6) 0.75773(4) 0.0197(2) Uani 1 1 d . . . . .
 V10 V 0.17258(4) 0.70114(6) 0.77257(4) 0.0190(2) Uani 1 1 d . . . . .
 V11 V 0.26295(4) 0.30433(6) 0.86391(4) 0.0185(2) Uani 1 1 d . . . . .
 V12 V 0.39299(4) 0.55814(6) 0.86134(4) 0.0205(2) Uani 1 1 d . . . . .
 V13 V 0.31566(4) 0.41702(6) 0.65563(4) 0.0200(2) Uani 1 1 d . . . . .
 V14 V 0.11367(4) 0.58484(6) 0.66366(4) 0.0199(2) Uani 1 1 d . . . . .
 V15 V 0.20350(4) 0.62565(6) 0.87423(4) 0.0206(2) Uani 1 1 d . . . . .
 V16 V 0.30572(4) 0.62516(6) 0.65342(4) 0.0206(2) Uani 1 1 d . . . . .
 V17 V 0.21563(4) 0.70269(6) 0.66786(4) 0.0212(2) Uani 1 1 d . . . . .
 V18 V 0.12344(4) 0.40606(6) 0.66686(4) 0.0195(2) Uani 1 1 d . . . . .
 Ca1 Ca 0.19436(5) 0.51177(7) 0.58801(4) 0.0222(3) Uani 1 1 d . . . . .
 Ca2 Ca 0.30763(5) 0.49328(7) 0.93373(4) 0.0225(3) Uani 1 1 d . . . . .
 O1 O 0.26184(15) 0.2645(3) 0.80096(15) 0.0209(8) Uani 1 1 d . . . . .
 O2 O 0.22654(16) 0.2697(2) 0.71321(15) 0.0212(9) Uani 1 1 d . . . . .
 O3 O 0.29821(15) 0.3248(2) 0.69171(15) 0.0203(8) Uani 1 1 d . . . . .
 O4 O 0.15150(16) 0.6201(3) 0.81449(15) 0.0226(9) Uani 1 1 d . . . . .
 O5 O 0.38486(15) 0.6133(2) 0.80046(15) 0.0210(8) Uani 1 1 d . . . . .
 O6 O 0.19430(15) 0.3278(2) 0.82455(15) 0.0192(8) Uani 1 1 d . . . . .
 O7 O 0.39465(15) 0.4689(2) 0.81507(15) 0.0211(8) Uani 1 1 d . . . . .
 O8 O 0.22700(15) 0.7008(2) 0.83078(15) 0.0205(8) Uani 1 1 d . . . . .
 O9 O 0.35767(16) 0.6084(3) 0.71249(15) 0.0233(9) Uani 1 1 d . . . . .
 O10 O 0.24850(16) 0.3949(3) 0.89636(15) 0.0235(9) Uani 1 1 d . . . . .
 O11 O 0.27199(16) 0.6171(3) 0.89985(16) 0.0270(10) Uani 1 1 d . . . . .
 O12 O 0.36755(17) 0.4732(3) 0.89000(16) 0.0261(9) Uani 1 1 d . . . . .
 O13 O 0.24810(16) 0.4055(3) 0.62283(16) 0.0249(9) Uani 1 1 d . . . . .
 O14 O 0.34645(16) 0.3296(3) 0.79120(16) 0.0249(9) Uani 1 1 d . . . . .
 O15 O 0.32827(16) 0.3266(3) 0.87653(15) 0.0225(9) Uani 1 1 d . . . . .
 O16 O 0.12439(15) 0.6351(2) 0.72683(15) 0.0206(8) Uani 1 1 d . . . . .
 O17 O 0.25960(19) 0.4873(3) 0.99207(16) 0.0309(10) Uani 1 1 d . . . . .
 O18 O 0.35869(17) 0.3938(3) 0.98503(16) 0.0275(10) Uani 1 1 d . . . . .
 O19 O 0.36046(17) 0.5871(3) 0.98886(16) 0.0284(10) Uani 1 1 d . . . . .
 O20 O 0.32784(19) 0.6829(3) 0.61892(17) 0.0313(10) Uani 1 1 d . . . . .
 O21 O 0.35786(17) 0.6355(3) 0.88076(15) 0.0269(10) Uani 1 1 d . . . . .
 O22 O 0.30891(17) 0.7119(3) 0.80201(16) 0.0278(10) Uani 1 1 d . . . . .
 O23 O 0.16351(16) 0.1957(3) 0.76339(17) 0.0261(9) Uani 1 1 d . . . . .
 O24 O 0.31312(18) 0.5227(3) 0.63493(16) 0.0267(10) Uani 1 1 d . . . . .
 O25 O 0.19150(18) 0.5226(3) 0.88811(16) 0.0271(10) Uani 1 1 d . . . . .
 O26 O 0.22810(17) 0.2399(3) 0.61511(16) 0.0287(10) Uani 1 1 d . . . . .
 O27 O 0.13879(17) 0.4605(3) 0.80569(16) 0.0262(9) Uani 1 1 d . . . . .
 O28 O 0.31973(17) 0.1861(2) 0.74781(17) 0.0255(9) Uani 1 1 d . . . . .
 O29 O 0.14347(17) 0.4122(3) 0.53541(17) 0.0303(10) Uani 1 1 d . . . . .
 O30 O 0.14289(17) 0.7833(3) 0.77704(17) 0.0271(10) Uani 1 1 d . . . . .
 O31 O 0.36093(18) 0.4476(3) 0.71460(16) 0.0281(10) Uani 1 1 d . . . . .
 O32 O 0.41827(18) 0.3024(3) 1.01802(19) 0.0353(11) Uani 1 1 d . . . . .
 O33 O 0.14759(17) 0.3802(3) 0.89451(16) 0.0283(10) Uani 1 1 d . . . . .
 O34 O 0.25825(17) 0.2265(3) 0.89661(16) 0.0269(10) Uani 1 1 d . . . . .
 O35 O 0.44746(16) 0.5249(3) 0.75201(18) 0.0299(10) Uani 1 1 d . . . . .
 O36 O 0.44984(17) 0.5707(3) 0.89264(17) 0.0303(10) Uani 1 1 d . . . . .
 O37 O 0.05794(16) 0.6068(3) 0.63269(16) 0.0282(10) Uani 1 1 d . . . . .
 O38 O 0.18454(18) 0.6817(3) 0.91145(16) 0.0290(10) Uani 1 1 d . . . . .
 O39 O 0.24111(18) 0.5115(3) 0.52894(17) 0.0313(10) Uani 1 1 d . . . . .
 O40 O 0.34628(18) 0.3734(3) 0.62235(17) 0.0289(10) Uani 1 1 d . . . . .
 O41 O 0.14446(17) 0.6129(3) 0.53584(16) 0.0272(10) Uani 1 1 d . . . . .
 O42 O 0.31049(17) 0.7720(3) 0.89476(17) 0.0297(10) Uani 1 1 d . . . . .
 O43 O 0.42501(16) 0.3384(3) 0.87750(17) 0.0280(10) Uani 1 1 d . . . . .
 O44 O 0.39073(19) 0.7114(3) 1.01225(19) 0.0370(11) Uani 1 1 d . . . . .
 O45 O 0.37433(17) 0.7664(3) 0.75609(18) 0.0301(10) Uani 1 1 d . . . . .
 O46 O 0.05744(16) 0.5519(3) 0.77179(17) 0.0251(9) Uani 1 1 d . . . . .
 O47 O 0.0813(2) 0.3205(3) 0.5135(2) 0.0480(15) Uani 1 1 d . . . . .
 O48 O 0.1116(2) 0.7347(3) 0.5089(2) 0.0438(13) Uani 1 1 d . . . . .
 C1 C 0.4030(2) 0.3763(4) 0.9994(2) 0.0271(13) Uani 1 1 d . . . . .
 C2 C 0.1497(3) 0.6831(4) 0.5244(2) 0.0281(14) Uani 1 1 d . . . . .
 O49 O 0.3043(2) 0.4884(3) 0.4958(2) 0.0484(15) Uani 1 1 d . . . . .
 C3 C 0.5939(3) 0.6707(5) 0.8383(3) 0.0450(18) Uani 1 1 d . U . . .
 H3A H 0.5777 0.6804 0.8652 0.054 Uiso 1 1 calc R U . . .
 H3B H 0.5803 0.6191 0.8214 0.054 Uiso 1 1 calc R U . . .
 C4 C 0.2659(3) 0.4643(4) 0.5120(2) 0.0302(14) Uani 1 1 d . . . . .
 C5 C 0.2112(3) -0.0532(4) 0.8536(3) 0.0359(15) Uani 1 1 d . U . . .
 H5A H 0.1796 -0.0331 0.8304 0.043 Uiso 1 1 calc R U . . .
 H5B H 0.2269 -0.0072 0.8754 0.043 Uiso 1 1 calc R U . . .
 C6 C 0.2991(3) -0.0622(4) 0.7691(3) 0.0363(16) Uani 1 1 d . U . . .
 H6A H 0.3255 -0.0914 0.7943 0.044 Uiso 1 1 calc R U . . .
 H6B H 0.2790 -0.1039 0.7465 0.044 Uiso 1 1 calc R U . . .
 C7 C 0.2210(3) 0.0224(4) 0.7577(3) 0.0383(16) Uani 1 1 d . U . . .
 H7A H 0.1999 0.0508 0.7759 0.046 Uiso 1 1 calc R U . . .
 H7B H 0.2347 0.0647 0.7397 0.046 Uiso 1 1 calc R U . . .
 N1 N 0.2647(2) -0.0180(3) 0.7952(2) 0.0325(12) Uani 1 1 d . U . . .
 C8 C 0.1995(3) -0.1227(4) 0.8848(3) 0.0383(16) Uani 1 1 d . U . . .
 H8A H 0.1881 -0.1707 0.8631 0.046 Uiso 1 1 calc R U . . .
 H8B H 0.2309 -0.1384 0.9098 0.046 Uiso 1 1 calc R U . . .
 C9 C 0.3556(3) 0.6542(4) 1.0048(2) 0.0287(14) Uani 1 1 d . . . . .
 C10 C 0.0994(3) 0.3960(4) 0.5217(3) 0.0369(16) Uani 1 1 d . . . . .
 C11 C 0.2459(3) -0.0818(4) 0.8251(3) 0.0341(15) Uani 1 1 d . U . . .
 H11A H 0.2287 -0.1254 0.8022 0.041 Uiso 1 1 calc R U . . .
 H11B H 0.2755 -0.1070 0.8486 0.041 Uiso 1 1 calc R U . . .
 C12 C 0.2576(3) 0.3741(5) 0.5073(3) 0.0379(17) Uani 1 1 d . . . . .
 H12A H 0.2858 0.3458 0.5302 0.057 Uiso 1 1 calc R U . . .
 H12B H 0.2553 0.3570 0.4733 0.057 Uiso 1 1 calc R U . . .
 H12C H 0.2263 0.3602 0.5154 0.057 Uiso 1 1 calc R U . . .
 C13 C 0.0611(3) 0.7028(6) 0.5022(4) 0.053(2) Uani 1 1 d . . . . .
 H13A H 0.0384 0.7471 0.5070 0.064 Uiso 1 1 calc R U . . .
 H13B H 0.0614 0.6592 0.5268 0.064 Uiso 1 1 calc R U . . .
 C14 C 0.3790(3) 0.2415(4) 1.0155(3) 0.0381(17) Uani 1 1 d . . . . .
 H14A H 0.3603 0.2307 0.9806 0.046 Uiso 1 1 calc R U . . .
 H14B H 0.3549 0.2613 1.0334 0.046 Uiso 1 1 calc R U . . .
 C15 C 0.4407(4) 0.9168(8) 0.6186(4) 0.076(3) Uani 1 1 d . U . . .
 H15A H 0.4520 0.8829 0.5949 0.113 Uiso 1 1 calc R U . . .
 H15B H 0.4382 0.9741 0.6076 0.113 Uiso 1 1 calc R U . . .
 H15C H 0.4076 0.8978 0.6204 0.113 Uiso 1 1 calc R U . . .
 C16 C 0.4354(3) 0.6917(5) 0.9965(3) 0.0401(17) Uani 1 1 d . . . . .
 H16A H 0.4274 0.6916 0.9599 0.048 Uiso 1 1 calc R U . . .
 H16B H 0.4484 0.6370 1.0089 0.048 Uiso 1 1 calc R U . . .
 C17 C 0.5815(3) 0.7413(5) 0.8015(4) 0.0472(19) Uani 1 1 d . U . . .
 H17A H 0.6046 0.7382 0.7801 0.057 Uiso 1 1 calc R U . . .
 H17B H 0.5887 0.7933 0.8203 0.057 Uiso 1 1 calc R U . . .
 C18 C 0.1987(3) 0.7231(5) 0.5260(3) 0.0382(17) Uani 1 1 d . . . . .
 H18A H 0.2096 0.7569 0.5559 0.057 Uiso 1 1 calc R U . . .
 H18B H 0.1947 0.7578 0.4966 0.057 Uiso 1 1 calc R U . . .
 H18C H 0.2241 0.6809 0.5265 0.057 Uiso 1 1 calc R U . . .
 C19 C 0.1181(3) 0.2545(5) 0.5265(4) 0.052(2) Uani 1 1 d . . . . .
 H19A H 0.1329 0.2521 0.5628 0.062 Uiso 1 1 calc R U . . .
 H19B H 0.1455 0.2631 0.5105 0.062 Uiso 1 1 calc R U . . .
 C20 C 0.2304(3) 0.4386(4) 1.0018(3) 0.0333(15) Uani 1 1 d . . . . .
 C21 C 0.2359(3) 0.3475(5) 1.0023(3) 0.0398(17) Uani 1 1 d . . . . .
 H21A H 0.2096 0.3238 0.9750 0.060 Uiso 1 1 calc R U . . .
 H21B H 0.2327 0.3258 1.0339 0.060 Uiso 1 1 calc R U . . .
 H21C H 0.2690 0.3331 0.9984 0.060 Uiso 1 1 calc R U . . .
 C22 C 0.1600(3) -0.1036(6) 0.9113(3) 0.047(2) Uani 1 1 d . U . . .
 H22A H 0.1310 -0.0775 0.8882 0.071 Uiso 1 1 calc R U . . .
 H22B H 0.1742 -0.0665 0.9391 0.071 Uiso 1 1 calc R U . . .
 H22C H 0.1493 -0.1545 0.9239 0.071 Uiso 1 1 calc R U . . .
 C23 C 0.5478(4) 0.6463(6) 0.7065(4) 0.059(2) Uani 1 1 d . U . . .
 H23A H 0.5830 0.6408 0.7271 0.071 Uiso 1 1 calc R U . . .
 H23B H 0.5466 0.6903 0.6819 0.071 Uiso 1 1 calc R U . . .
 C24 C 0.4457(3) 0.4317(4) 0.9990(3) 0.0398(18) Uani 1 1 d . . . . .
 H24A H 0.4568 0.4212 0.9693 0.060 Uiso 1 1 calc R U . . .
 H24B H 0.4736 0.4215 1.0285 0.060 Uiso 1 1 calc R U . . .
 H24C H 0.4348 0.4888 0.9990 0.060 Uiso 1 1 calc R U . . .
 C25 C 0.4788(5) 0.5709(8) 0.6416(4) 0.087(3) Uani 1 1 d . U . . .
 H25A H 0.4792 0.6155 0.6183 0.130 Uiso 1 1 calc R U . . .
 H25B H 0.4529 0.5819 0.6586 0.130 Uiso 1 1 calc R U . . .
 H25C H 0.4713 0.5191 0.6234 0.130 Uiso 1 1 calc R U . . .
 C26 C 0.4773(3) 0.9102(6) 0.6683(4) 0.058(2) Uani 1 1 d . U . . .
 H26A H 0.4700 0.9539 0.6897 0.070 Uiso 1 1 calc R U . . .
 H26B H 0.5115 0.9203 0.6648 0.070 Uiso 1 1 calc R U . . .
 C27 C 0.0902(4) 0.1773(5) 0.5082(4) 0.063(3) Uani 1 1 d . . . . .
 H27A H 0.0767 0.1799 0.4721 0.095 Uiso 1 1 calc R U . . .
 H27B H 0.0625 0.1708 0.5234 0.095 Uiso 1 1 calc R U . . .
 H27C H 0.1132 0.1306 0.5171 0.095 Uiso 1 1 calc R U . . .
 N2 N 0.5278(2) 0.7449(4) 0.7683(3) 0.0455(15) Uani 1 1 d . U . . .
 C28 C 0.6499(3) 0.6629(5) 0.8601(3) 0.0479(19) Uani 1 1 d . U . . .
 H28A H 0.6659 0.6559 0.8328 0.057 Uiso 1 1 calc R U . . .
 H28B H 0.6630 0.7143 0.8777 0.057 Uiso 1 1 calc R U . . .
 C29 C 0.5141(4) 0.6676(5) 0.7386(4) 0.051(2) Uani 1 1 d . U . . .
 H29A H 0.4793 0.6730 0.7172 0.061 Uiso 1 1 calc R U . . .
 H29B H 0.5146 0.6216 0.7616 0.061 Uiso 1 1 calc R U . . .
 C30 C 0.1751(5) 0.5481(6) 1.0073(6) 0.088(4) Uani 1 1 d . . . . .
 H30A H 0.1983 0.5788 0.9926 0.106 Uiso 1 1 calc R U . . .
 H30B H 0.1764 0.5725 1.0399 0.106 Uiso 1 1 calc R U . . .
 C31 C 0.4907(3) 0.7490(7) 0.7994(4) 0.061(2) Uani 1 1 d . U . . .
 H31A H 0.4963 0.7004 0.8213 0.073 Uiso 1 1 calc R U . . .
 H31B H 0.4564 0.7445 0.7767 0.073 Uiso 1 1 calc R U . . .
 C32 C 0.3707(5) 0.5760(7) 0.5316(8) 0.150(9) Uani 1 1 d . . . . .
 H32A H 0.3914 0.5597 0.5100 0.224 Uiso 1 1 calc R U . . .
 H32B H 0.3765 0.5383 0.5598 0.224 Uiso 1 1 calc R U . . .
 H32C H 0.3796 0.6318 0.5438 0.224 Uiso 1 1 calc R U . . .
 C33 C 0.2921(3) 0.0503(5) 0.8274(3) 0.0423(17) Uani 1 1 d . U . . .
 H33A H 0.2681 0.0785 0.8424 0.051 Uiso 1 1 calc R U . . .
 H33B H 0.3031 0.0905 0.8061 0.051 Uiso 1 1 calc R U . . .
 C34 C 0.3095(3) 0.6834(5) 1.0181(3) 0.049(2) Uani 1 1 d . . . . .
 H34A H 0.2886 0.7158 0.9907 0.073 Uiso 1 1 calc R U . . .
 H34B H 0.3195 0.7174 1.0480 0.073 Uiso 1 1 calc R U . . .
 H34C H 0.2903 0.6361 1.0243 0.073 Uiso 1 1 calc R U . . .
 O50 O 0.1892(3) 0.4619(3) 1.0129(3) 0.0617(19) Uani 1 1 d . . . . .
 C35 C 0.4044(3) 0.1665(5) 1.0389(4) 0.055(2) Uani 1 1 d . . . . .
 H35A H 0.4285 0.1482 1.0213 0.082 Uiso 1 1 calc R U . . .
 H35B H 0.3793 0.1234 1.0375 0.082 Uiso 1 1 calc R U . . .
 H35C H 0.4222 0.1778 1.0736 0.082 Uiso 1 1 calc R U . . .
 C36 C 0.5249(3) 0.8184(5) 0.7352(4) 0.0487(19) Uani 1 1 d . U . . .
 H36A H 0.5297 0.8681 0.7562 0.058 Uiso 1 1 calc R U . . .
 H36B H 0.5535 0.8157 0.7203 0.058 Uiso 1 1 calc R U . . .
 C37 C 0.4774(3) 0.8289(6) 0.6940(4) 0.056(2) Uani 1 1 d . U . . .
 H37A H 0.4480 0.8260 0.7077 0.067 Uiso 1 1 calc R U . . .
 H37B H 0.4745 0.7839 0.6698 0.067 Uiso 1 1 calc R U . . .
 C38 C 0.5300(5) 0.5650(6) 0.6796(4) 0.072(3) Uani 1 1 d . U . . .
 H38A H 0.5552 0.5468 0.6626 0.087 Uiso 1 1 calc R U . . .
 H38B H 0.5284 0.5229 0.7045 0.087 Uiso 1 1 calc R U . . .
 C39 C 0.6648(4) 0.5924(5) 0.8954(3) 0.057(2) Uani 1 1 d . U . . .
 H39A H 0.6457 0.5435 0.8810 0.085 Uiso 1 1 calc R U . . .
 H39B H 0.6574 0.6059 0.9267 0.085 Uiso 1 1 calc R U . . .
 H39C H 0.7009 0.5817 0.9016 0.085 Uiso 1 1 calc R U . . .
 C40 C 0.4736(3) 0.7565(5) 1.0178(4) 0.052(2) Uani 1 1 d . . . . .
 H40A H 0.5022 0.7511 1.0037 0.078 Uiso 1 1 calc R U . . .
 H40B H 0.4852 0.7502 1.0538 0.078 Uiso 1 1 calc R U . . .
 H40C H 0.4583 0.8107 1.0097 0.078 Uiso 1 1 calc R U . . .
 C41 C 0.0587(3) 0.4574(6) 0.5128(5) 0.079(4) Uani 1 1 d . . . . .
 H41A H 0.0421 0.4548 0.5395 0.119 Uiso 1 1 calc R U . . .
 H41B H 0.0340 0.4460 0.4810 0.119 Uiso 1 1 calc R U . . .
 H41C H 0.0728 0.5123 0.5118 0.119 Uiso 1 1 calc R U . . .
 C42 C 0.3203(3) 0.5736(5) 0.5052(4) 0.056(2) Uani 1 1 d . . . . .
 H42A H 0.3154 0.6029 0.4734 0.067 Uiso 1 1 calc R U . . .
 H42B H 0.2998 0.6011 0.5243 0.067 Uiso 1 1 calc R U . . .
 C43 C 0.0285(3) 0.7823(5) 0.6897(3) 0.0455(17) Uani 1 1 d . U . . .
 H43A H 0.0251 0.7262 0.6758 0.055 Uiso 1 1 calc R U . . .
 H43B H 0.0631 0.7875 0.7118 0.055 Uiso 1 1 calc R U . . .
 N3 N -0.0079(2) 0.7909(4) 0.7211(3) 0.0424(14) Uani 1 1 d . U . . .
 C44 C -0.0622(3) 0.7788(5) 0.6891(4) 0.051(2) Uani 1 1 d . U . . .
 H44A H -0.0850 0.7820 0.7108 0.061 Uiso 1 1 calc R U . . .
 H44B H -0.0709 0.8244 0.6650 0.061 Uiso 1 1 calc R U . . .
 C45 C 0.0500(3) 0.9834(5) 0.7967(3) 0.050(2) Uani 1 1 d . U . . .
 H45A H 0.0855 1.0000 0.8106 0.060 Uiso 1 1 calc R U . . .
 H45B H 0.0334 1.0244 0.7714 0.060 Uiso 1 1 calc R U . . .
 C46 C -0.1352(5) 0.6185(6) 0.5979(4) 0.075(3) Uani 1 1 d . U . . .
 H46A H -0.1698 0.6232 0.5767 0.112 Uiso 1 1 calc R U . . .
 H46B H -0.1322 0.5692 0.6185 0.112 Uiso 1 1 calc R U . . .
 H46C H -0.1120 0.6145 0.5771 0.112 Uiso 1 1 calc R U . . .
 C47 C 0.0058(3) 0.7261(5) 0.7607(3) 0.0425(17) Uani 1 1 d . U . . .
 H47A H 0.0417 0.7335 0.7791 0.051 Uiso 1 1 calc R U . . .
 H47B H 0.0026 0.6719 0.7444 0.051 Uiso 1 1 calc R U . . .
 C48 C 0.0479(4) 0.9000(6) 0.7726(5) 0.082(4) Uani 1 1 d . U . . .
 H48A H 0.0610 0.8584 0.7986 0.099 Uiso 1 1 calc R U . . .
 H48B H 0.0700 0.9002 0.7501 0.099 Uiso 1 1 calc R U . . .
 C49 C 0.0646(5) 0.8271(7) 0.6211(5) 0.083(3) Uani 1 1 d . U . . .
 H49A H 0.0980 0.8340 0.6452 0.100 Uiso 1 1 calc R U . . .
 H49B H 0.0622 0.7702 0.6084 0.100 Uiso 1 1 calc R U . . .
 C50 C -0.0714(3) 0.7003(5) 0.6616(4) 0.061(3) Uani 1 1 d . U . . .
 H50A H -0.0475 0.6960 0.6411 0.073 Uiso 1 1 calc R U . . .
 H50B H -0.0640 0.6548 0.6858 0.073 Uiso 1 1 calc R U . . .
 C51 C -0.0052(3) 0.8761(5) 0.7433(4) 0.057(2) Uani 1 1 d . U . . .
 H51A H -0.0276 0.8787 0.7653 0.069 Uiso 1 1 calc R U . . .
 H51B H -0.0176 0.9162 0.7162 0.069 Uiso 1 1 calc R U . . .
 C52 C -0.1229(3) 0.6896(7) 0.6292(5) 0.075(4) Uani 1 1 d . U . . .
 H52A H -0.1460 0.6905 0.6506 0.090 Uiso 1 1 calc R U . . .
 H52B H -0.1309 0.7384 0.6075 0.090 Uiso 1 1 calc R U . . .
 C53 C 0.0228(4) 0.8426(6) 0.6471(4) 0.066(2) Uani 1 1 d . U . . .
 H53A H 0.0253 0.8994 0.6599 0.079 Uiso 1 1 calc R U . . .
 H53B H -0.0106 0.8358 0.6231 0.079 Uiso 1 1 calc R U . . .
 C54 C -0.0250(4) 0.7253(7) 0.7978(4) 0.073(3) Uani 1 1 d . U . . .
 H54A H -0.0607 0.7150 0.7803 0.088 Uiso 1 1 calc R U . . .
 H54B H -0.0227 0.7796 0.8141 0.088 Uiso 1 1 calc R U . . .
 C55 C 0.0592(7) 0.8867(8) 0.5785(5) 0.108(5) Uani 1 1 d . U . . .
 H55A H 0.0257 0.8808 0.5553 0.162 Uiso 1 1 calc R U . . .
 H55B H 0.0849 0.8750 0.5614 0.162 Uiso 1 1 calc R U . . .
 H55C H 0.0635 0.9428 0.5914 0.162 Uiso 1 1 calc R U . . .
 C56 C -0.0066(7) 0.6598(8) 0.8369(5) 0.103(4) Uani 1 1 d . U . . .
 H56A H 0.0289 0.6706 0.8551 0.124 Uiso 1 1 calc R U . . .
 H56B H -0.0083 0.6055 0.8207 0.124 Uiso 1 1 calc R U . . .
 O51 O 0.28639(16) 0.6990(2) 0.70051(15) 0.0221(9) Uani 1 1 d . . . . .
 O52 O 0.16442(16) 0.3459(3) 0.64011(15) 0.0236(9) Uani 1 1 d . . . . .
 O53 O 0.14520(16) 0.3446(3) 0.72508(15) 0.0238(9) Uani 1 1 d . . . . .
 O54 O 0.10675(14) 0.4941(3) 0.70701(15) 0.0200(8) Uani 1 1 d . . . . .
 O55 O 0.13474(17) 0.4990(3) 0.63221(16) 0.0251(9) Uani 1 1 d . . . . .
 O56 O 0.23675(16) 0.6265(3) 0.62832(15) 0.0251(9) Uani 1 1 d . . . . .
 O57 O 0.20530(16) 0.7221(3) 0.72954(15) 0.0256(9) Uani 1 1 d . . . . .
 O58 O 0.06899(16) 0.3735(3) 0.63842(16) 0.0279(10) Uani 1 1 d . . . . .
 O59 O 0.20991(17) 0.7887(3) 0.64065(17) 0.0287(10) Uani 1 1 d . . . . .
 O60 O 0.15290(16) 0.6596(3) 0.64742(15) 0.0250(9) Uani 1 1 d . . . . .
 C57 C 0.3242(3) -0.0074(5) 0.7396(3) 0.0427(18) Uani 1 1 d . U . . .
 H57A H 0.3470 0.0312 0.7623 0.051 Uiso 1 1 calc R U . . .
 H57B H 0.2983 0.0251 0.7158 0.051 Uiso 1 1 calc R U . . .
 C58 C 0.3543(3) -0.0573(5) 0.7115(3) 0.0408(17) Uani 1 1 d . U . . .
 H58A H 0.3752 -0.0195 0.6979 0.049 Uiso 1 1 calc R U . . .
 H58B H 0.3773 -0.0946 0.7350 0.049 Uiso 1 1 calc R U . . .
 N4 N 0.2513(4) 0.4992(7) 0.7626(3) 0.102(4) Uani 1 1 d D . . . .
 C59 C 0.1876(4) -0.0338(6) 0.7201(3) 0.056(2) Uani 1 1 d . U . . .
 H59A H 0.2084 -0.0669 0.7036 0.067 Uiso 1 1 calc R U . . .
 H59B H 0.1697 -0.0718 0.7369 0.067 Uiso 1 1 calc R U . . .
 C60 C 0.3219(4) -0.1070(5) 0.6699(3) 0.054(2) Uani 1 1 d . U . . .
 H60A H 0.2981 -0.0709 0.6470 0.080 Uiso 1 1 calc R U . . .
 H60B H 0.3033 -0.1479 0.6833 0.080 Uiso 1 1 calc R U . . .
 H60C H 0.3432 -0.1348 0.6521 0.080 Uiso 1 1 calc R U . . .
 C61 C 0.1499(4) 0.0156(7) 0.6819(4) 0.068(3) Uani 1 1 d . U . . .
 H61A H 0.1328 0.0541 0.6991 0.082 Uiso 1 1 calc R U . . .
 H61B H 0.1241 -0.0220 0.6619 0.082 Uiso 1 1 calc R U . . .
 C62 C 0.1193(5) 0.5516(7) 0.9719(5) 0.088(4) Uani 1 1 d . . . . .
 H62A H 0.1192 0.5326 0.9387 0.133 Uiso 1 1 calc R U . . .
 H62B H 0.1069 0.6081 0.9699 0.133 Uiso 1 1 calc R U . . .
 H62C H 0.0975 0.5162 0.9852 0.133 Uiso 1 1 calc R U . . .
 C63 C 0.4567(4) 0.7944(7) 0.8716(4) 0.069(3) Uani 1 1 d . U . . .
 H63A H 0.4255 0.7663 0.8530 0.083 Uiso 1 1 calc R U . . .
 H63B H 0.4763 0.7568 0.8974 0.083 Uiso 1 1 calc R U . . .
 C64 C 0.3373(4) 0.0249(7) 0.8684(4) 0.070(3) Uani 1 1 d . U . . .
 H64A H 0.3605 -0.0085 0.8550 0.084 Uiso 1 1 calc R U . . .
 H64B H 0.3269 -0.0078 0.8936 0.084 Uiso 1 1 calc R U . . .
 C65 C 0.0430(4) 0.6693(8) 0.4514(4) 0.080(3) Uani 1 1 d . . . . .
 H65A H 0.0429 0.7128 0.4273 0.120 Uiso 1 1 calc R U . . .
 H65B H 0.0087 0.6480 0.4461 0.120 Uiso 1 1 calc R U . . .
 H65C H 0.0653 0.6249 0.4471 0.120 Uiso 1 1 calc R U . . .
 C66 C 0.4924(5) 0.8245(7) 0.8314(4) 0.075(3) Uani 1 1 d . U . . .
 H66A H 0.4771 0.8724 0.8112 0.090 Uiso 1 1 calc R U . . .
 H66B H 0.5274 0.8381 0.8501 0.090 Uiso 1 1 calc R U . . .
 C67 C 0.3644(5) 0.1083(10) 0.8924(6) 0.122(5) Uani 1 1 d D U . . .
 H67A H 0.3689 0.1444 0.8656 0.147 Uiso 1 1 calc R U . . .
 H67B H 0.3424 0.1371 0.9095 0.147 Uiso 1 1 calc R U . . .
 C68 C 0.1728(5) 0.0639(11) 0.6473(5) 0.114(5) Uani 1 1 d . U . . .
 H68A H 0.1473 0.1008 0.6270 0.170 Uiso 1 1 calc R U . . .
 H68B H 0.1844 0.0260 0.6257 0.170 Uiso 1 1 calc R U . . .
 H68C H 0.2013 0.0961 0.6668 0.170 Uiso 1 1 calc R U . . .
 C69 C 0.4451(7) 0.8698(10) 0.8935(7) 0.128(6) Uani 1 1 d . U . . .
 H69A H 0.4339 0.9114 0.8676 0.192 Uiso 1 1 calc R U . . .
 H69B H 0.4752 0.8894 0.9183 0.192 Uiso 1 1 calc R U . . .
 H69C H 0.4183 0.8596 0.9095 0.192 Uiso 1 1 calc R U . . .
 C70 C -0.0392(8) 0.6591(10) 0.8734(6) 0.143(7) Uani 1 1 d . U . . .
 H70A H -0.0746 0.6522 0.8550 0.215 Uiso 1 1 calc R U . . .
 H70B H -0.0350 0.7111 0.8916 0.215 Uiso 1 1 calc R U . . .
 H70C H -0.0288 0.6137 0.8968 0.215 Uiso 1 1 calc R U . . .
 C71 C 0.4139(6) 0.0937(14) 0.9281(7) 0.169(8) Uani 1 1 d D U . . .
 H71A H 0.4293 0.0449 0.9182 0.253 Uiso 1 1 calc R U . . .
 H71B H 0.4094 0.0853 0.9612 0.253 Uiso 1 1 calc R U . . .
 H71C H 0.4356 0.1413 0.9286 0.253 Uiso 1 1 calc R U . . .
 C72 C 0.0243(4) 0.9815(6) 0.8369(4) 0.066(3) Uani 1 1 d . U . . .
 H72A H -0.0122 0.9840 0.8223 0.099 Uiso 1 1 calc R U . . .
 H72B H 0.0351 1.0286 0.8589 0.099 Uiso 1 1 calc R U . . .
 H72C H 0.0330 0.9307 0.8559 0.099 Uiso 1 1 calc R U . . .
 O61 O 0.2386(7) 0.4298(9) 0.7423(6) 0.086(2) Uani 0.5 1 d D . P A -1
 O62 O 0.2591(7) 0.4274(9) 0.7786(7) 0.086(2) Uani 0.5 1 d D . P A 1
 O63 O 0.2660(7) 0.4970(10) 0.8113(5) 0.086(2) Uani 0.5 1 d D . P A -1
 O64 O 0.2161(6) 0.5503(9) 0.7503(6) 0.086(2) Uani 0.5 1 d D . P A -1
 O65 O 0.2887(6) 0.5447(10) 0.7715(6) 0.086(2) Uani 0.5 1 d D . P A 1
 O66 O 0.2376(7) 0.4996(10) 0.7131(5) 0.086(2) Uani 0.5 1 d D . P A 1

loop_
  _atom_site_aniso_label
  _atom_site_aniso_U_11
  _atom_site_aniso_U_22
  _atom_site_aniso_U_33
  _atom_site_aniso_U_23
  _atom_site_aniso_U_13
  _atom_site_aniso_U_12
 V1 0.0188(5) 0.0136(4) 0.0192(5) 0.0013(4) 0.0069(4) 0.0020(4)
 V2 0.0182(5) 0.0157(4) 0.0192(5) -0.0006(4) 0.0057(4) -0.0014(4)
 V3 0.0220(5) 0.0179(5) 0.0180(5) 0.0006(4) 0.0067(4) 0.0005(4)
 V4 0.0163(5) 0.0187(5) 0.0216(5) 0.0037(4) 0.0057(4) -0.0012(4)
 V5 0.0218(5) 0.0187(5) 0.0169(5) -0.0022(4) 0.0052(4) 0.0004(4)
 V6 0.0216(5) 0.0197(5) 0.0188(5) -0.0017(4) 0.0002(4) 0.0023(4)
 V7 0.0159(5) 0.0184(5) 0.0205(5) -0.0002(4) 0.0043(4) 0.0019(4)
 V8 0.0167(5) 0.0204(5) 0.0191(5) 0.0041(4) 0.0019(4) 0.0010(4)
 V9 0.0181(5) 0.0177(5) 0.0211(5) 0.0014(4) 0.0015(4) -0.0025(4)
 V10 0.0178(5) 0.0173(5) 0.0199(5) 0.0004(4) 0.0020(4) 0.0027(4)
 V11 0.0202(5) 0.0182(5) 0.0173(5) 0.0032(4) 0.0052(4) 0.0009(4)
 V12 0.0174(5) 0.0223(5) 0.0185(5) 0.0012(4) -0.0004(4) 0.0003(4)
 V13 0.0237(5) 0.0193(5) 0.0186(5) 0.0016(4) 0.0085(4) 0.0010(4)
 V14 0.0182(5) 0.0204(5) 0.0187(5) 0.0003(4) 0.0012(4) 0.0013(4)
 V15 0.0250(5) 0.0179(5) 0.0178(5) -0.0018(4) 0.0043(4) 0.0030(4)
 V16 0.0241(5) 0.0188(5) 0.0188(5) 0.0041(4) 0.0054(4) -0.0013(4)
 V17 0.0214(5) 0.0213(5) 0.0182(5) 0.0040(4) 0.0012(4) -0.0002(4)
 V18 0.0176(5) 0.0199(5) 0.0196(5) -0.0023(4) 0.0029(4) -0.0008(4)
 Ca1 0.0251(6) 0.0223(6) 0.0186(6) 0.0010(5) 0.0049(5) 0.0016(5)
 Ca2 0.0250(6) 0.0220(6) 0.0190(6) -0.0002(5) 0.0036(5) 0.0004(5)
 O1 0.0151(19) 0.024(2) 0.023(2) 0.0077(17) 0.0038(16) 0.0009(16)
 O2 0.027(2) 0.018(2) 0.018(2) -0.0039(16) 0.0041(17) 0.0002(17)
 O3 0.018(2) 0.022(2) 0.021(2) -0.0021(16) 0.0052(16) 0.0012(16)
 O4 0.028(2) 0.021(2) 0.018(2) 0.0014(16) 0.0054(17) -0.0013(17)
 O5 0.018(2) 0.019(2) 0.022(2) -0.0012(16) -0.0013(16) -0.0007(16)
 O6 0.019(2) 0.0169(19) 0.022(2) 0.0033(16) 0.0071(16) 0.0003(16)
 O7 0.017(2) 0.021(2) 0.023(2) -0.0004(16) 0.0028(16) 0.0001(16)
 O8 0.017(2) 0.021(2) 0.022(2) 0.0008(16) 0.0031(16) 0.0033(16)
 O9 0.026(2) 0.022(2) 0.021(2) 0.0021(17) 0.0048(17) -0.0001(17)
 O10 0.022(2) 0.026(2) 0.021(2) -0.0046(17) 0.0029(17) 0.0015(17)
 O11 0.024(2) 0.029(2) 0.025(2) 0.0067(18) 0.0023(18) 0.0042(18)
 O12 0.033(2) 0.024(2) 0.022(2) 0.0018(17) 0.0090(19) -0.0005(19)
 O13 0.023(2) 0.026(2) 0.024(2) 0.0059(18) 0.0043(18) 0.0040(18)
 O14 0.023(2) 0.030(2) 0.024(2) 0.0040(18) 0.0095(18) -0.0036(18)
 O15 0.024(2) 0.026(2) 0.017(2) 0.0027(16) 0.0045(17) -0.0012(17)
 O16 0.018(2) 0.021(2) 0.021(2) 0.0026(16) 0.0026(16) 0.0017(16)
 O17 0.039(3) 0.034(3) 0.021(2) 0.0021(19) 0.010(2) -0.001(2)
 O18 0.025(2) 0.034(2) 0.022(2) 0.0055(19) 0.0048(18) 0.0049(19)
 O19 0.030(2) 0.027(2) 0.024(2) -0.0044(18) 0.0008(19) 0.0020(19)
 O20 0.041(3) 0.027(2) 0.028(2) 0.0081(19) 0.013(2) -0.002(2)
 O21 0.028(2) 0.029(2) 0.020(2) 0.0001(18) 0.0002(18) 0.0027(19)
 O22 0.029(2) 0.034(2) 0.018(2) 0.0031(18) 0.0019(18) 0.0096(19)
 O23 0.026(2) 0.017(2) 0.036(3) -0.0020(18) 0.0094(19) -0.0045(17)
 O24 0.037(3) 0.024(2) 0.019(2) 0.0035(17) 0.0072(19) -0.0007(19)
 O25 0.036(3) 0.024(2) 0.019(2) -0.0009(17) 0.0023(18) 0.0026(19)
 O26 0.029(2) 0.032(2) 0.025(2) -0.0083(19) 0.0058(19) 0.0024(19)
 O27 0.034(2) 0.019(2) 0.023(2) -0.0024(17) 0.0032(19) 0.0007(18)
 O28 0.032(2) 0.015(2) 0.034(2) 0.0042(17) 0.016(2) 0.0074(18)
 O29 0.028(3) 0.036(3) 0.025(2) -0.0051(19) 0.0039(19) -0.004(2)
 O30 0.025(2) 0.022(2) 0.032(2) -0.0029(18) 0.0032(19) 0.0053(18)
 O31 0.039(3) 0.019(2) 0.025(2) 0.0057(17) 0.006(2) -0.0009(19)
 O32 0.030(3) 0.026(2) 0.046(3) 0.005(2) 0.003(2) 0.004(2)
 O33 0.031(2) 0.031(2) 0.027(2) -0.0001(19) 0.0148(19) -0.0002(19)
 O34 0.032(2) 0.025(2) 0.024(2) 0.0064(18) 0.0087(19) -0.0022(19)
 O35 0.021(2) 0.029(2) 0.042(3) 0.009(2) 0.013(2) -0.0009(18)
 O36 0.021(2) 0.034(3) 0.029(2) 0.001(2) -0.0036(18) -0.0020(19)
 O37 0.022(2) 0.030(2) 0.027(2) -0.0004(19) -0.0021(18) 0.0010(18)
 O38 0.043(3) 0.023(2) 0.024(2) -0.0046(18) 0.012(2) 0.000(2)
 O39 0.036(3) 0.036(3) 0.024(2) 0.0048(19) 0.011(2) 0.008(2)
 O40 0.038(3) 0.027(2) 0.029(2) 0.0029(19) 0.021(2) 0.005(2)
 O41 0.030(2) 0.024(2) 0.024(2) 0.0046(18) 0.0010(18) 0.0030(18)
 O42 0.028(2) 0.027(2) 0.029(2) -0.0079(19) -0.0008(19) 0.0003(19)
 O43 0.019(2) 0.028(2) 0.033(2) 0.0100(19) 0.0019(18) 0.0040(18)
 O44 0.037(3) 0.032(3) 0.043(3) -0.011(2) 0.014(2) -0.001(2)
 O45 0.022(2) 0.025(2) 0.038(3) 0.0070(19) -0.0025(19) -0.0043(18)
 O46 0.021(2) 0.022(2) 0.034(2) -0.0040(18) 0.0097(18) -0.0015(17)
 O47 0.028(3) 0.027(3) 0.079(4) -0.002(3) -0.001(3) -0.001(2)
 O48 0.043(3) 0.032(3) 0.053(3) 0.011(2) 0.007(3) 0.010(2)
 C1 0.026(3) 0.030(3) 0.022(3) 0.003(3) 0.000(3) 0.002(3)
 C2 0.035(4) 0.027(3) 0.021(3) 0.004(2) 0.006(3) 0.003(3)
 O49 0.046(3) 0.040(3) 0.071(4) -0.013(3) 0.034(3) -0.004(3)
 C3 0.043(4) 0.037(4) 0.062(5) -0.001(3) 0.027(3) -0.004(3)
 C4 0.032(4) 0.036(4) 0.022(3) -0.005(3) 0.006(3) -0.004(3)
 C5 0.039(4) 0.028(3) 0.043(4) 0.005(3) 0.016(3) 0.005(3)
 C6 0.049(4) 0.024(3) 0.041(4) 0.004(3) 0.022(3) 0.001(3)
 C7 0.047(4) 0.029(3) 0.040(3) 0.005(3) 0.014(3) 0.002(3)
 N1 0.041(3) 0.021(2) 0.039(3) 0.005(2) 0.017(2) 0.002(2)
 C8 0.048(4) 0.031(3) 0.039(4) 0.003(3) 0.018(3) 0.002(3)
 C9 0.028(3) 0.031(3) 0.023(3) -0.003(3) 0.001(3) 0.002(3)
 C10 0.031(4) 0.029(4) 0.047(4) 0.001(3) 0.004(3) 0.004(3)
 C11 0.039(4) 0.024(3) 0.040(4) 0.005(3) 0.014(3) -0.001(3)
 C12 0.040(4) 0.038(4) 0.035(4) -0.015(3) 0.010(3) -0.003(3)
 C13 0.037(4) 0.051(5) 0.073(6) 0.008(4) 0.016(4) 0.013(4)
 C14 0.035(4) 0.030(4) 0.050(5) 0.006(3) 0.013(3) -0.002(3)
 C15 0.054(6) 0.109(9) 0.059(5) -0.012(5) 0.008(4) 0.002(6)
 C16 0.040(4) 0.040(4) 0.044(4) -0.013(3) 0.018(3) -0.003(3)
 C17 0.028(3) 0.039(4) 0.075(5) 0.001(3) 0.015(3) -0.004(3)
 C18 0.040(4) 0.043(4) 0.029(4) 0.007(3) 0.006(3) -0.010(3)
 C19 0.039(4) 0.033(4) 0.069(6) -0.010(4) -0.009(4) 0.001(3)
 C20 0.045(4) 0.031(4) 0.028(3) 0.005(3) 0.016(3) 0.003(3)
 C21 0.048(5) 0.034(4) 0.035(4) 0.007(3) 0.006(3) 0.004(3)
 C22 0.043(4) 0.060(5) 0.042(4) 0.014(4) 0.017(3) 0.008(4)
 C23 0.073(6) 0.046(4) 0.069(5) -0.006(4) 0.039(5) -0.001(4)
 C24 0.029(4) 0.028(4) 0.054(5) 0.001(3) -0.003(3) 0.000(3)
 C25 0.126(8) 0.082(8) 0.052(6) -0.011(5) 0.023(5) -0.004(6)
 C26 0.033(4) 0.068(5) 0.066(5) -0.015(4) 0.001(4) 0.009(4)
 C27 0.055(6) 0.040(5) 0.085(7) -0.022(5) 0.005(5) -0.003(4)
 N2 0.027(3) 0.040(3) 0.072(4) -0.018(3) 0.017(3) -0.006(2)
 C28 0.047(4) 0.051(5) 0.051(4) 0.009(4) 0.022(3) 0.005(3)
 C29 0.056(5) 0.039(4) 0.067(5) -0.016(3) 0.033(4) -0.019(3)
 C30 0.107(10) 0.033(5) 0.157(13) 0.002(6) 0.091(10) 0.011(6)
 C31 0.023(4) 0.088(6) 0.070(5) -0.029(4) 0.012(3) -0.004(4)
 C32 0.065(8) 0.042(6) 0.33(3) -0.047(11) 0.036(12) -0.014(6)
 C33 0.054(4) 0.032(3) 0.045(4) -0.004(3) 0.021(3) -0.008(3)
 C34 0.039(4) 0.046(5) 0.059(5) -0.024(4) 0.013(4) 0.004(4)
 O50 0.076(5) 0.034(3) 0.103(5) 0.011(3) 0.071(4) 0.008(3)
 C35 0.048(5) 0.045(5) 0.077(7) 0.014(5) 0.026(5) -0.001(4)
 C36 0.024(3) 0.039(4) 0.077(5) -0.011(3) 0.003(3) -0.001(3)
 C37 0.032(4) 0.063(5) 0.068(5) -0.021(4) 0.005(3) 0.001(3)
 C38 0.114(8) 0.053(5) 0.052(5) -0.007(4) 0.028(5) 0.001(5)
 C39 0.084(7) 0.042(4) 0.039(4) -0.002(3) 0.009(4) 0.003(4)
 C40 0.047(5) 0.043(5) 0.072(6) -0.021(4) 0.024(4) -0.018(4)
 C41 0.032(5) 0.037(5) 0.159(12) 0.006(6) 0.009(6) 0.007(4)
 C42 0.047(5) 0.036(4) 0.093(7) -0.001(5) 0.035(5) -0.004(4)
 C43 0.033(4) 0.032(4) 0.064(4) -0.002(3) 0.001(3) 0.010(3)
 N3 0.029(3) 0.030(3) 0.057(3) -0.016(2) -0.008(2) 0.008(2)
 C44 0.029(3) 0.040(4) 0.070(5) -0.022(4) -0.007(3) 0.009(3)
 C45 0.031(4) 0.038(4) 0.067(5) -0.017(4) -0.010(3) 0.009(3)
 C46 0.085(8) 0.057(5) 0.061(6) -0.011(5) -0.016(5) 0.003(5)
 C47 0.033(4) 0.039(4) 0.050(4) -0.016(3) 0.003(3) 0.009(3)
 C48 0.043(5) 0.058(5) 0.118(8) -0.045(5) -0.024(5) 0.015(4)
 C49 0.116(8) 0.052(6) 0.084(7) 0.000(5) 0.031(6) -0.009(6)
 C50 0.039(4) 0.040(4) 0.091(6) -0.029(4) -0.004(4) 0.006(3)
 C51 0.039(4) 0.034(4) 0.078(6) -0.024(4) -0.019(4) 0.017(3)
 C52 0.031(4) 0.073(6) 0.108(8) -0.052(6) -0.004(4) 0.001(4)
 C53 0.073(6) 0.046(5) 0.061(5) 0.006(4) -0.011(4) -0.001(4)
 C54 0.073(6) 0.077(6) 0.080(6) -0.026(5) 0.039(5) -0.002(5)
 C55 0.165(14) 0.069(7) 0.087(8) 0.008(6) 0.028(8) -0.025(8)
 C56 0.172(12) 0.071(7) 0.093(7) -0.013(5) 0.082(8) 0.009(7)
 O51 0.023(2) 0.021(2) 0.021(2) 0.0003(16) 0.0032(17) 0.0000(17)
 O52 0.027(2) 0.025(2) 0.018(2) -0.0015(17) 0.0048(17) 0.0011(18)
 O53 0.025(2) 0.024(2) 0.022(2) -0.0001(17) 0.0058(17) 0.0028(18)
 O54 0.0140(19) 0.025(2) 0.020(2) 0.0047(16) 0.0020(16) 0.0019(16)
 O55 0.031(2) 0.025(2) 0.022(2) -0.0027(17) 0.0117(18) 0.0006(18)
 O56 0.022(2) 0.030(2) 0.020(2) -0.0029(18) 0.0026(17) -0.0036(18)
 O57 0.022(2) 0.031(2) 0.020(2) -0.0004(18) -0.0005(17) -0.0035(18)
 O58 0.020(2) 0.035(3) 0.025(2) -0.0038(19) -0.0001(18) -0.0032(19)
 O59 0.031(2) 0.024(2) 0.028(2) 0.0076(18) 0.0042(19) -0.0003(19)
 O60 0.026(2) 0.029(2) 0.018(2) 0.0007(17) 0.0009(17) -0.0022(18)
 C57 0.053(4) 0.033(4) 0.048(4) 0.004(3) 0.024(4) -0.003(3)
 C58 0.051(4) 0.031(3) 0.048(4) 0.004(3) 0.027(3) -0.007(3)
 N4 0.120(10) 0.093(8) 0.055(6) 0.013(5) -0.042(6) -0.006(7)
 C59 0.064(5) 0.048(4) 0.049(4) 0.000(3) 0.003(4) -0.004(4)
 C60 0.070(6) 0.045(4) 0.049(4) 0.001(4) 0.023(4) -0.021(4)
 C61 0.068(6) 0.070(6) 0.052(5) 0.006(4) -0.007(4) -0.005(5)
 C62 0.096(10) 0.057(7) 0.129(12) 0.005(7) 0.060(9) 0.020(6)
 C63 0.060(6) 0.079(6) 0.060(5) -0.020(5) 0.000(4) 0.010(5)
 C64 0.068(5) 0.077(6) 0.056(5) -0.009(4) 0.000(4) 0.000(5)
 C65 0.056(6) 0.111(10) 0.063(7) 0.015(7) -0.001(5) 0.003(6)
 C66 0.082(7) 0.075(6) 0.056(5) -0.008(4) -0.002(4) 0.038(5)
 C67 0.075(7) 0.126(9) 0.145(11) -0.081(8) -0.005(7) 0.016(6)
 C68 0.093(9) 0.159(13) 0.071(7) 0.049(8) -0.007(6) -0.016(9)
 C69 0.153(15) 0.105(9) 0.139(13) -0.017(9) 0.061(12) 0.028(9)
 C70 0.240(18) 0.102(11) 0.135(11) -0.052(9) 0.131(13) -0.060(11)
 C71 0.085(9) 0.224(19) 0.176(15) -0.097(14) -0.001(9) 0.005(10)
 C72 0.052(5) 0.054(6) 0.088(6) -0.011(5) 0.014(5) -0.005(4)
 O61 0.093(5) 0.077(5) 0.082(5) 0.010(4) 0.014(4) 0.001(4)
 O62 0.093(5) 0.077(5) 0.082(5) 0.010(4) 0.014(4) 0.001(4)
 O63 0.093(5) 0.077(5) 0.082(5) 0.010(4) 0.014(4) 0.001(4)
 O64 0.093(5) 0.077(5) 0.082(5) 0.010(4) 0.014(4) 0.001(4)
 O65 0.093(5) 0.077(5) 0.082(5) 0.010(4) 0.014(4) 0.001(4)
 O66 0.093(5) 0.077(5) 0.082(5) 0.010(4) 0.014(4) 0.001(4)

_geom_special_details
;
 All esds (except the esd in the dihedral angle between two l.s. planes)
 are estimated using the full covariance matrix.  The cell esds are taken
 into account individually in the estimation of esds in distances, angles
 and torsion angles; correlations between esds in cell parameters are only
 used when they are defined by crystal symmetry.  An approximate (isotropic)
 treatment of cell esds is used for estimating esds involving l.s. planes.
;
loop_
  _geom_bond_atom_site_label_1
  _geom_bond_atom_site_label_2
  _geom_bond_distance
  _geom_bond_site_symmetry_2
  _geom_bond_publ_flag
 V1 O1 1.916(4) . ?
 V1 O2 1.973(4) . ?
 V1 O3 1.873(4) . ?
 V1 O14 1.730(4) . ?
 V1 O28 1.596(4) . ?
 V2 O1 1.984(4) . ?
 V2 O2 1.912(4) . ?
 V2 O6 1.881(4) . ?
 V2 O23 1.596(4) . ?
 V2 O53 1.738(4) . ?
 V3 O6 1.936(4) . ?
 V3 O10 1.865(4) . ?
 V3 O25 1.813(4) . ?
 V3 O27 1.851(4) . ?
 V3 O33 1.590(4) . ?
 V4 O5 1.975(4) . ?
 V4 O7 1.873(4) . ?
 V4 O9 1.902(4) . ?
 V4 O31 1.733(5) . ?
 V4 O35 1.593(4) . ?
 V5 O2 1.887(4) . ?
 V5 O3 1.957(4) . ?
 V5 O13 1.848(4) . ?
 V5 O26 1.589(4) . ?
 V5 O52 1.784(4) . ?
 V6 O8 1.935(4) . ?
 V6 O11 1.855(5) . ?
 V6 O21 1.823(5) . ?
 V6 O22 1.849(5) . ?
 V6 O42 1.585(4) . ?
 V7 O4 1.909(4) . ?
 V7 O16 1.975(4) . ?
 V7 O27 1.733(4) . ?
 V7 O46 1.585(4) . ?
 V7 O54 1.854(4) . ?
 V8 O7 1.945(4) . ?
 V8 O12 1.863(4) . ?
 V8 O14 1.868(4) . ?
 V8 O15 1.813(4) . ?
 V8 O43 1.589(4) . ?
 V9 O5 1.913(4) . ?
 V9 O9 1.974(4) . ?
 V9 O22 1.743(5) . ?
 V9 O45 1.583(4) . ?
 V9 O51 1.876(4) . ?
 V10 O4 1.962(4) . ?
 V10 O8 1.893(4) . ?
 V10 O16 1.910(4) . ?
 V10 O30 1.595(4) . ?
 V10 O57 1.730(5) . ?
 V11 O1 1.875(4) . ?
 V11 O6 1.954(4) . ?
 V11 O10 1.837(4) . ?
 V11 O15 1.779(4) . ?
 V11 O34 1.593(4) . ?
 V12 O5 1.890(4) . ?
 V12 O7 1.960(4) . ?
 V12 O12 1.837(4) . ?
 V12 O21 1.768(5) . ?
 V12 O36 1.589(4) . ?
 V13 O3 1.947(4) . ?
 V13 O13 1.851(4) . ?
 V13 O24 1.815(4) . ?
 V13 O31 1.849(5) . ?
 V13 O40 1.591(4) . ?
 V14 O16 1.902(4) . ?
 V14 O37 1.588(4) . ?
 V14 O54 1.959(4) . ?
 V14 O55 1.834(4) . ?
 V14 O60 1.773(5) . ?
 V15 O4 1.888(4) . ?
 V15 O8 1.961(4) . ?
 V15 O11 1.837(4) . ?
 V15 O25 1.778(5) . ?
 V15 O38 1.582(4) . ?
 V16 O9 1.892(4) . ?
 V16 O20 1.589(4) . ?
 V16 O24 1.780(4) . ?
 V16 O51 1.968(4) . ?
 V16 O56 1.842(4) . ?
 V17 O51 1.920(4) . ?
 V17 O56 1.864(4) . ?
 V17 O57 1.858(4) . ?
 V17 O59 1.585(4) . ?
 V17 O60 1.812(4) . ?
 V18 O52 1.810(4) . ?
 V18 O53 1.870(4) . ?
 V18 O54 1.958(4) . ?
 V18 O55 1.874(4) . ?
 V18 O58 1.590(4) . ?
 Ca1 O13 2.318(4) . ?
 Ca1 O29 2.380(5) . ?
 Ca1 O39 2.365(5) . ?
 Ca1 O41 2.380(4) . ?
 Ca1 O55 2.328(4) . ?
 Ca1 O56 2.331(4) . ?
 Ca2 O10 2.326(4) . ?
 Ca2 O11 2.334(4) . ?
 Ca2 O12 2.339(5) . ?
 Ca2 O17 2.376(5) . ?
 Ca2 O18 2.364(4) . ?
 Ca2 O19 2.373(5) . ?
 O17 C20 1.218(8) . ?
 O18 C1 1.214(8) . ?
 O19 C9 1.205(8) . ?
 O29 C10 1.203(9) . ?
 O32 C1 1.336(8) . ?
 O32 C14 1.459(8) . ?
 O39 C4 1.212(8) . ?
 O41 C2 1.210(8) . ?
 O44 C9 1.322(8) . ?
 O44 C16 1.457(9) . ?
 O47 C10 1.326(9) . ?
 O47 C19 1.458(9) . ?
 O48 C2 1.324(8) . ?
 O48 C13 1.455(10) . ?
 C1 C24 1.489(10) . ?
 C2 C18 1.494(10) . ?
 O49 C4 1.322(9) . ?
 O49 C42 1.461(10) . ?
 C3 H3A 0.9900 . ?
 C3 H3B 0.9900 . ?
 C3 C17 1.522(12) . ?
 C3 C28 1.508(12) . ?
 C4 C12 1.491(10) . ?
 C5 H5A 0.9900 . ?
 C5 H5B 0.9900 . ?
 C5 C8 1.523(10) . ?
 C5 C11 1.481(10) . ?
 C6 H6A 0.9900 . ?
 C6 H6B 0.9900 . ?
 C6 N1 1.531(9) . ?
 C6 C57 1.510(10) . ?
 C7 H7A 0.9900 . ?
 C7 H7B 0.9900 . ?
 C7 N1 1.519(10) . ?
 C7 C59 1.508(11) . ?
 N1 C11 1.515(8) . ?
 N1 C33 1.504(9) . ?
 C8 H8A 0.9900 . ?
 C8 H8B 0.9900 . ?
 C8 C22 1.512(11) . ?
 C9 C34 1.499(10) . ?
 C10 C41 1.476(11) . ?
 C11 H11A 0.9900 . ?
 C11 H11B 0.9900 . ?
 C12 H12A 0.9800 . ?
 C12 H12B 0.9800 . ?
 C12 H12C 0.9800 . ?
 C13 H13A 0.9900 . ?
 C13 H13B 0.9900 . ?
 C13 C65 1.482(14) . ?
 C14 H14A 0.9900 . ?
 C14 H14B 0.9900 . ?
 C14 C35 1.474(11) . ?
 C15 H15A 0.9800 . ?
 C15 H15B 0.9800 . ?
 C15 H15C 0.9800 . ?
 C15 C26 1.487(13) . ?
 C16 H16A 0.9900 . ?
 C16 H16B 0.9900 . ?
 C16 C40 1.498(10) . ?
 C17 H17A 0.9900 . ?
 C17 H17B 0.9900 . ?
 C17 N2 1.522(10) . ?
 C18 H18A 0.9800 . ?
 C18 H18B 0.9800 . ?
 C18 H18C 0.9800 . ?
 C19 H19A 0.9900 . ?
 C19 H19B 0.9900 . ?
 C19 C27 1.492(11) . ?
 C20 C21 1.494(10) . ?
 C20 O50 1.315(9) . ?
 C21 H21A 0.9800 . ?
 C21 H21B 0.9800 . ?
 C21 H21C 0.9800 . ?
 C22 H22A 0.9800 . ?
 C22 H22B 0.9800 . ?
 C22 H22C 0.9800 . ?
 C23 H23A 0.9900 . ?
 C23 H23B 0.9900 . ?
 C23 C29 1.504(12) . ?
 C23 C38 1.538(13) . ?
 C24 H24A 0.9800 . ?
 C24 H24B 0.9800 . ?
 C24 H24C 0.9800 . ?
 C25 H25A 0.9800 . ?
 C25 H25B 0.9800 . ?
 C25 H25C 0.9800 . ?
 C25 C38 1.526(17) . ?
 C26 H26A 0.9900 . ?
 C26 H26B 0.9900 . ?
 C26 C37 1.510(14) . ?
 C27 H27A 0.9800 . ?
 C27 H27B 0.9800 . ?
 C27 H27C 0.9800 . ?
 N2 C29 1.503(10) . ?
 N2 C31 1.519(11) . ?
 N2 C36 1.507(11) . ?
 C28 H28A 0.9900 . ?
 C28 H28B 0.9900 . ?
 C28 C39 1.501(11) . ?
 C29 H29A 0.9900 . ?
 C29 H29B 0.9900 . ?
 C30 H30A 0.9900 . ?
 C30 H30B 0.9900 . ?
 C30 O50 1.457(11) . ?
 C30 C62 1.590(19) . ?
 C31 H31A 0.9900 . ?
 C31 H31B 0.9900 . ?
 C31 C66 1.519(13) . ?
 C32 H32A 0.9800 . ?
 C32 H32B 0.9800 . ?
 C32 H32C 0.9800 . ?
 C32 C42 1.386(16) . ?
 C33 H33A 0.9900 . ?
 C33 H33B 0.9900 . ?
 C33 C64 1.507(13) . ?
 C34 H34A 0.9800 . ?
 C34 H34B 0.9800 . ?
 C34 H34C 0.9800 . ?
 C35 H35A 0.9800 . ?
 C35 H35B 0.9800 . ?
 C35 H35C 0.9800 . ?
 C36 H36A 0.9900 . ?
 C36 H36B 0.9900 . ?
 C36 C37 1.503(11) . ?
 C37 H37A 0.9900 . ?
 C37 H37B 0.9900 . ?
 C38 H38A 0.9900 . ?
 C38 H38B 0.9900 . ?
 C39 H39A 0.9800 . ?
 C39 H39B 0.9800 . ?
 C39 H39C 0.9800 . ?
 C40 H40A 0.9800 . ?
 C40 H40B 0.9800 . ?
 C40 H40C 0.9800 . ?
 C41 H41A 0.9800 . ?
 C41 H41B 0.9800 . ?
 C41 H41C 0.9800 . ?
 C42 H42A 0.9900 . ?
 C42 H42B 0.9900 . ?
 C43 H43A 0.9900 . ?
 C43 H43B 0.9900 . ?
 C43 N3 1.515(11) . ?
 C43 C53 1.524(12) . ?
 N3 C44 1.535(9) . ?
 N3 C47 1.506(11) . ?
 N3 C51 1.516(9) . ?
 C44 H44A 0.9900 . ?
 C44 H44B 0.9900 . ?
 C44 C50 1.481(11) . ?
 C45 H45A 0.9900 . ?
 C45 H45B 0.9900 . ?
 C45 C48 1.515(11) . ?
 C45 C72 1.489(14) . ?
 C46 H46A 0.9800 . ?
 C46 H46B 0.9800 . ?
 C46 H46C 0.9800 . ?
 C46 C52 1.441(13) . ?
 C47 H47A 0.9900 . ?
 C47 H47B 0.9900 . ?
 C47 C54 1.516(13) . ?
 C48 H48A 0.9900 . ?
 C48 H48B 0.9900 . ?
 C48 C51 1.523(12) . ?
 C49 H49A 0.9900 . ?
 C49 H49B 0.9900 . ?
 C49 C53 1.548(17) . ?
 C49 C55 1.517(16) . ?
 C50 H50A 0.9900 . ?
 C50 H50B 0.9900 . ?
 C50 C52 1.475(12) . ?
 C51 H51A 0.9900 . ?
 C51 H51B 0.9900 . ?
 C52 H52A 0.9900 . ?
 C52 H52B 0.9900 . ?
 C53 H53A 0.9900 . ?
 C53 H53B 0.9900 . ?
 C54 H54A 0.9900 . ?
 C54 H54B 0.9900 . ?
 C54 C56 1.517(17) . ?
 C55 H55A 0.9800 . ?
 C55 H55B 0.9800 . ?
 C55 H55C 0.9800 . ?
 C56 H56A 0.9900 . ?
 C56 H56B 0.9900 . ?
 C56 C70 1.540(18) . ?
 C57 H57A 0.9900 . ?
 C57 H57B 0.9900 . ?
 C57 C58 1.530(11) . ?
 C58 H58A 0.9900 . ?
 C58 H58B 0.9900 . ?
 C58 C60 1.500(11) . ?
 N4 O61 1.273(13) . ?
 N4 O62 1.252(13) . ?
 N4 O63 1.316(12) . ?
 N4 O64 1.256(13) . ?
 N4 O65 1.243(13) . ?
 N4 O66 1.336(13) . ?
 C59 H59A 0.9900 . ?
 C59 H59B 0.9900 . ?
 C59 C61 1.507(13) . ?
 C60 H60A 0.9800 . ?
 C60 H60B 0.9800 . ?
 C60 H60C 0.9800 . ?
 C61 H61A 0.9900 . ?
 C61 H61B 0.9900 . ?
 C61 C68 1.516(16) . ?
 C62 H62A 0.9800 . ?
 C62 H62B 0.9800 . ?
 C62 H62C 0.9800 . ?
 C63 H63A 0.9900 . ?
 C63 H63B 0.9900 . ?
 C63 C66 1.760(17) . ?
 C63 C69 1.453(17) . ?
 C64 H64A 0.9900 . ?
 C64 H64B 0.9900 . ?
 C64 C67 1.610(17) . ?
 C65 H65A 0.9800 . ?
 C65 H65B 0.9800 . ?
 C65 H65C 0.9800 . ?
 C66 H66A 0.9900 . ?
 C66 H66B 0.9900 . ?
 C67 H67A 0.9900 . ?
 C67 H67B 0.9900 . ?
 C67 C71 1.475(15) . ?
 C68 H68A 0.9800 . ?
 C68 H68B 0.9800 . ?
 C68 H68C 0.9800 . ?
 C69 H69A 0.9800 . ?
 C69 H69B 0.9800 . ?
 C69 H69C 0.9800 . ?
 C70 H70A 0.9800 . ?
 C70 H70B 0.9800 . ?
 C70 H70C 0.9800 . ?
 C71 H71A 0.9800 . ?
 C71 H71B 0.9800 . ?
 C71 H71C 0.9800 . ?
 C72 H72A 0.9800 . ?
 C72 H72B 0.9800 . ?
 C72 H72C 0.9800 . ?
 O61 O62 1.02(2) . ?
 O61 O66 1.40(2) . ?
 O62 O63 1.44(2) . ?
 O63 O65 1.62(2) . ?
 O64 O66 1.57(2) . ?

loop_
  _geom_angle_atom_site_label_1
  _geom_angle_atom_site_label_2
  _geom_angle_atom_site_label_3
  _geom_angle
  _geom_angle_site_symmetry_1
  _geom_angle_site_symmetry_3
  _geom_angle_publ_flag
 O1 V1 O2 75.78(17) . . ?
 O3 V1 O1 145.19(18) . . ?
 O3 V1 O2 77.11(17) . . ?
 O14 V1 O1 93.12(19) . . ?
 O14 V1 O2 149.26(19) . . ?
 O14 V1 O3 99.23(19) . . ?
 O28 V1 O1 104.3(2) . . ?
 O28 V1 O2 105.0(2) . . ?
 O28 V1 O3 103.4(2) . . ?
 O28 V1 O14 105.6(2) . . ?
 O2 V2 O1 75.61(17) . . ?
 O6 V2 O1 75.97(18) . . ?
 O6 V2 O2 143.60(18) . . ?
 O23 V2 O1 105.6(2) . . ?
 O23 V2 O2 105.4(2) . . ?
 O23 V2 O6 103.8(2) . . ?
 O23 V2 O53 105.2(2) . . ?
 O53 V2 O1 149.03(19) . . ?
 O53 V2 O2 93.40(19) . . ?
 O53 V2 O6 99.46(19) . . ?
 O10 V3 O6 79.04(18) . . ?
 O25 V3 O6 154.6(2) . . ?
 O25 V3 O10 89.3(2) . . ?
 O25 V3 O27 89.50(19) . . ?
 O27 V3 O6 87.65(18) . . ?
 O27 V3 O10 145.4(2) . . ?
 O33 V3 O6 102.8(2) . . ?
 O33 V3 O10 107.2(2) . . ?
 O33 V3 O25 102.2(2) . . ?
 O33 V3 O27 106.8(2) . . ?
 O7 V4 O5 76.93(18) . . ?
 O7 V4 O9 144.24(19) . . ?
 O9 V4 O5 75.60(17) . . ?
 O31 V4 O5 147.7(2) . . ?
 O31 V4 O7 98.75(19) . . ?
 O31 V4 O9 92.45(19) . . ?
 O35 V4 O5 106.4(2) . . ?
 O35 V4 O7 104.2(2) . . ?
 O35 V4 O9 105.2(2) . . ?
 O35 V4 O31 105.7(2) . . ?
 O2 V5 O3 77.18(18) . . ?
 O13 V5 O2 142.81(19) . . ?
 O13 V5 O3 79.46(18) . . ?
 O26 V5 O2 107.5(2) . . ?
 O26 V5 O3 105.5(2) . . ?
 O26 V5 O13 106.4(2) . . ?
 O26 V5 O52 106.0(2) . . ?
 O52 V5 O2 90.25(19) . . ?
 O52 V5 O3 148.35(18) . . ?
 O52 V5 O13 94.8(2) . . ?
 O11 V6 O8 79.26(18) . . ?
 O21 V6 O8 153.89(19) . . ?
 O21 V6 O11 89.5(2) . . ?
 O21 V6 O22 89.0(2) . . ?
 O22 V6 O8 87.19(19) . . ?
 O22 V6 O11 145.5(2) . . ?
 O42 V6 O8 103.0(2) . . ?
 O42 V6 O11 106.6(2) . . ?
 O42 V6 O21 102.8(2) . . ?
 O42 V6 O22 107.4(2) . . ?
 O4 V7 O16 75.56(17) . . ?
 O27 V7 O4 92.48(19) . . ?
 O27 V7 O16 147.9(2) . . ?
 O27 V7 O54 98.69(19) . . ?
 O46 V7 O4 105.1(2) . . ?
 O46 V7 O16 106.0(2) . . ?
 O46 V7 O27 105.8(2) . . ?
 O46 V7 O54 104.4(2) . . ?
 O54 V7 O4 144.15(19) . . ?
 O54 V7 O16 77.04(18) . . ?
 O12 V8 O7 78.84(18) . . ?
 O12 V8 O14 144.7(2) . . ?
 O14 V8 O7 87.10(18) . . ?
 O15 V8 O7 155.21(19) . . ?
 O15 V8 O12 90.59(19) . . ?
 O15 V8 O14 88.95(19) . . ?
 O43 V8 O7 101.2(2) . . ?
 O43 V8 O12 107.7(2) . . ?
 O43 V8 O14 106.7(2) . . ?
 O43 V8 O15 103.4(2) . . ?
 O5 V9 O9 75.38(17) . . ?
 O22 V9 O5 93.01(19) . . ?
 O22 V9 O9 149.1(2) . . ?
 O22 V9 O51 99.0(2) . . ?
 O45 V9 O5 104.5(2) . . ?
 O45 V9 O9 105.3(2) . . ?
 O45 V9 O22 105.3(3) . . ?
 O45 V9 O51 104.1(2) . . ?
 O51 V9 O5 144.77(18) . . ?
 O51 V9 O9 77.53(18) . . ?
 O8 V10 O4 77.10(18) . . ?
 O8 V10 O16 145.19(18) . . ?
 O16 V10 O4 75.85(17) . . ?
 O30 V10 O4 106.0(2) . . ?
 O30 V10 O8 103.8(2) . . ?
 O30 V10 O16 104.4(2) . . ?
 O30 V10 O57 105.5(2) . . ?
 O57 V10 O4 148.2(2) . . ?
 O57 V10 O8 99.17(19) . . ?
 O57 V10 O16 92.53(19) . . ?
 O1 V11 O6 76.85(17) . . ?
 O10 V11 O1 142.78(19) . . ?
 O10 V11 O6 79.24(18) . . ?
 O15 V11 O1 90.68(18) . . ?
 O15 V11 O6 147.95(18) . . ?
 O15 V11 O10 94.8(2) . . ?
 O34 V11 O1 106.5(2) . . ?
 O34 V11 O6 105.2(2) . . ?
 O34 V11 O10 107.1(2) . . ?
 O34 V11 O15 106.7(2) . . ?
 O5 V12 O7 76.92(18) . . ?
 O12 V12 O5 142.27(19) . . ?
 O12 V12 O7 79.09(19) . . ?
 O21 V12 O5 89.95(19) . . ?
 O21 V12 O7 148.18(19) . . ?
 O21 V12 O12 95.5(2) . . ?
 O36 V12 O5 107.0(2) . . ?
 O36 V12 O7 105.2(2) . . ?
 O36 V12 O12 107.1(2) . . ?
 O36 V12 O21 106.3(2) . . ?
 O13 V13 O3 79.65(18) . . ?
 O24 V13 O3 155.18(19) . . ?
 O24 V13 O13 89.5(2) . . ?
 O24 V13 O31 89.3(2) . . ?
 O31 V13 O3 86.92(18) . . ?
 O31 V13 O13 144.6(2) . . ?
 O40 V13 O3 101.9(2) . . ?
 O40 V13 O13 106.8(2) . . ?
 O40 V13 O24 102.6(2) . . ?
 O40 V13 O31 107.9(2) . . ?
 O16 V14 O54 76.35(17) . . ?
 O37 V14 O16 107.0(2) . . ?
 O37 V14 O54 105.4(2) . . ?
 O37 V14 O55 107.3(2) . . ?
 O37 V14 O60 105.9(2) . . ?
 O55 V14 O16 142.13(19) . . ?
 O55 V14 O54 79.58(18) . . ?
 O60 V14 O16 89.58(19) . . ?
 O60 V14 O54 148.29(19) . . ?
 O60 V14 O55 96.0(2) . . ?
 O4 V15 O8 77.23(17) . . ?
 O11 V15 O4 142.8(2) . . ?
 O11 V15 O8 79.00(18) . . ?
 O25 V15 O4 90.41(19) . . ?
 O25 V15 O8 147.25(19) . . ?
 O25 V15 O11 94.4(2) . . ?
 O38 V15 O4 107.7(2) . . ?
 O38 V15 O8 106.0(2) . . ?
 O38 V15 O11 106.1(2) . . ?
 O38 V15 O25 106.7(2) . . ?
 O9 V16 O51 77.33(18) . . ?
 O20 V16 O9 107.1(2) . . ?
 O20 V16 O24 106.6(2) . . ?
 O20 V16 O51 105.5(2) . . ?
 O20 V16 O56 106.9(2) . . ?
 O24 V16 O9 90.0(2) . . ?
 O24 V16 O51 147.74(19) . . ?
 O24 V16 O56 95.1(2) . . ?
 O56 V16 O9 142.56(19) . . ?
 O56 V16 O51 78.85(18) . . ?
 O56 V17 O51 79.55(18) . . ?
 O57 V17 O51 87.56(19) . . ?
 O57 V17 O56 145.3(2) . . ?
 O59 V17 O51 102.2(2) . . ?
 O59 V17 O56 108.1(2) . . ?
 O59 V17 O57 106.1(2) . . ?
 O59 V17 O60 103.4(2) . . ?
 O60 V17 O51 154.13(19) . . ?
 O60 V17 O56 88.93(19) . . ?
 O60 V17 O57 89.03(19) . . ?
 O52 V18 O53 89.05(19) . . ?
 O52 V18 O54 155.49(19) . . ?
 O52 V18 O55 90.67(19) . . ?
 O53 V18 O54 87.76(18) . . ?
 O53 V18 O55 145.9(2) . . ?
 O55 V18 O54 78.68(18) . . ?
 O58 V18 O52 102.9(2) . . ?
 O58 V18 O53 107.0(2) . . ?
 O58 V18 O54 101.2(2) . . ?
 O58 V18 O55 106.3(2) . . ?
 O13 Ca1 O29 87.24(16) . . ?
 O13 Ca1 O39 83.33(16) . . ?
 O13 Ca1 O41 167.07(16) . . ?
 O13 Ca1 O55 100.00(16) . . ?
 O13 Ca1 O56 102.59(16) . . ?
 O29 Ca1 O41 87.02(16) . . ?
 O39 Ca1 O29 84.69(17) . . ?
 O39 Ca1 O41 84.60(16) . . ?
 O55 Ca1 O29 83.39(16) . . ?
 O55 Ca1 O39 167.44(17) . . ?
 O55 Ca1 O41 90.83(16) . . ?
 O55 Ca1 O56 98.54(16) . . ?
 O56 Ca1 O29 169.42(17) . . ?
 O56 Ca1 O39 92.48(17) . . ?
 O56 Ca1 O41 82.56(16) . . ?
 O10 Ca2 O11 104.38(16) . . ?
 O10 Ca2 O12 100.24(16) . . ?
 O10 Ca2 O17 79.98(16) . . ?
 O10 Ca2 O18 91.65(16) . . ?
 O10 Ca2 O19 165.97(17) . . ?
 O11 Ca2 O12 100.83(16) . . ?
 O11 Ca2 O17 93.64(17) . . ?
 O11 Ca2 O18 163.33(17) . . ?
 O11 Ca2 O19 79.76(16) . . ?
 O12 Ca2 O17 164.93(17) . . ?
 O12 Ca2 O18 80.39(16) . . ?
 O12 Ca2 O19 91.99(16) . . ?
 O18 Ca2 O17 84.55(16) . . ?
 O18 Ca2 O19 83.58(16) . . ?
 O19 Ca2 O17 86.42(17) . . ?
 V1 O1 V2 102.95(19) . . ?
 V11 O1 V1 140.2(2) . . ?
 V11 O1 V2 103.00(19) . . ?
 V2 O2 V1 103.51(19) . . ?
 V5 O2 V1 102.2(2) . . ?
 V5 O2 V2 140.3(2) . . ?
 V1 O3 V5 103.35(19) . . ?
 V1 O3 V13 149.8(2) . . ?
 V13 O3 V5 96.63(18) . . ?
 V7 O4 V10 103.67(19) . . ?
 V15 O4 V7 141.3(2) . . ?
 V15 O4 V10 102.8(2) . . ?
 V9 O5 V4 103.32(19) . . ?
 V12 O5 V4 102.38(19) . . ?
 V12 O5 V9 140.4(2) . . ?
 V2 O6 V3 149.4(2) . . ?
 V2 O6 V11 103.93(19) . . ?
 V3 O6 V11 97.37(18) . . ?
 V4 O7 V8 150.6(2) . . ?
 V4 O7 V12 103.6(2) . . ?
 V8 O7 V12 97.07(19) . . ?
 V6 O8 V15 97.07(18) . . ?
 V10 O8 V6 150.4(2) . . ?
 V10 O8 V15 102.61(19) . . ?
 V4 O9 V9 103.8(2) . . ?
 V16 O9 V4 141.2(2) . . ?
 V16 O9 V9 102.0(2) . . ?
 V3 O10 Ca2 123.5(2) . . ?
 V11 O10 V3 104.2(2) . . ?
 V11 O10 Ca2 123.9(2) . . ?
 V6 O11 Ca2 127.0(2) . . ?
 V15 O11 V6 104.5(2) . . ?
 V15 O11 Ca2 120.0(2) . . ?
 V8 O12 Ca2 126.3(2) . . ?
 V12 O12 V8 104.6(2) . . ?
 V12 O12 Ca2 122.4(2) . . ?
 V5 O13 V13 104.0(2) . . ?
 V5 O13 Ca1 123.8(2) . . ?
 V13 O13 Ca1 125.2(2) . . ?
 V1 O14 V8 149.1(3) . . ?
 V11 O15 V8 141.8(2) . . ?
 V10 O16 V7 103.12(19) . . ?
 V14 O16 V7 102.05(19) . . ?
 V14 O16 V10 140.5(2) . . ?
 C20 O17 Ca2 135.5(5) . . ?
 C1 O18 Ca2 138.0(4) . . ?
 C9 O19 Ca2 135.8(4) . . ?
 V12 O21 V6 143.1(3) . . ?
 V9 O22 V6 149.1(3) . . ?
 V16 O24 V13 142.9(3) . . ?
 V15 O25 V3 144.2(3) . . ?
 V7 O27 V3 150.2(3) . . ?
 C10 O29 Ca1 136.3(5) . . ?
 V4 O31 V13 150.1(3) . . ?
 C1 O32 C14 116.4(5) . . ?
 C4 O39 Ca1 138.9(5) . . ?
 C2 O41 Ca1 136.8(4) . . ?
 C9 O44 C16 116.4(5) . . ?
 C10 O47 C19 116.1(6) . . ?
 C2 O48 C13 117.7(6) . . ?
 O18 C1 O32 121.6(6) . . ?
 O18 C1 C24 125.7(6) . . ?
 O32 C1 C24 112.7(6) . . ?
 O41 C2 O48 123.2(7) . . ?
 O41 C2 C18 125.4(6) . . ?
 O48 C2 C18 111.4(6) . . ?
 C4 O49 C42 117.0(6) . . ?
 H3A C3 H3B 108.1 . . ?
 C17 C3 H3A 109.5 . . ?
 C17 C3 H3B 109.5 . . ?
 C28 C3 H3A 109.5 . . ?
 C28 C3 H3B 109.5 . . ?
 C28 C3 C17 110.7(6) . . ?
 O39 C4 O49 122.6(7) . . ?
 O39 C4 C12 124.8(7) . . ?
 O49 C4 C12 112.5(6) . . ?
 H5A C5 H5B 108.1 . . ?
 C8 C5 H5A 109.6 . . ?
 C8 C5 H5B 109.6 . . ?
 C11 C5 H5A 109.6 . . ?
 C11 C5 H5B 109.6 . . ?
 C11 C5 C8 110.3(6) . . ?
 H6A C6 H6B 107.5 . . ?
 N1 C6 H6A 108.5 . . ?
 N1 C6 H6B 108.5 . . ?
 C57 C6 H6A 108.5 . . ?
 C57 C6 H6B 108.5 . . ?
 C57 C6 N1 115.0(6) . . ?
 H7A C7 H7B 107.4 . . ?
 N1 C7 H7A 108.3 . . ?
 N1 C7 H7B 108.3 . . ?
 C59 C7 H7A 108.3 . . ?
 C59 C7 H7B 108.3 . . ?
 C59 C7 N1 116.0(6) . . ?
 C7 N1 C6 110.7(6) . . ?
 C11 N1 C6 107.1(5) . . ?
 C11 N1 C7 110.8(6) . . ?
 C33 N1 C6 111.1(6) . . ?
 C33 N1 C7 105.6(5) . . ?
 C33 N1 C11 111.6(6) . . ?
 C5 C8 H8A 108.5 . . ?
 C5 C8 H8B 108.5 . . ?
 H8A C8 H8B 107.5 . . ?
 C22 C8 C5 115.3(6) . . ?
 C22 C8 H8A 108.5 . . ?
 C22 C8 H8B 108.5 . . ?
 O19 C9 O44 123.2(6) . . ?
 O19 C9 C34 124.8(7) . . ?
 O44 C9 C34 112.0(6) . . ?
 O29 C10 O47 124.0(7) . . ?
 O29 C10 C41 124.3(7) . . ?
 O47 C10 C41 111.6(7) . . ?
 C5 C11 N1 116.9(6) . . ?
 C5 C11 H11A 108.1 . . ?
 C5 C11 H11B 108.1 . . ?
 N1 C11 H11A 108.1 . . ?
 N1 C11 H11B 108.1 . . ?
 H11A C11 H11B 107.3 . . ?
 C4 C12 H12A 109.5 . . ?
 C4 C12 H12B 109.5 . . ?
 C4 C12 H12C 109.5 . . ?
 H12A C12 H12B 109.5 . . ?
 H12A C12 H12C 109.5 . . ?
 H12B C12 H12C 109.5 . . ?
 O48 C13 H13A 110.0 . . ?
 O48 C13 H13B 110.0 . . ?
 O48 C13 C65 108.4(8) . . ?
 H13A C13 H13B 108.4 . . ?
 C65 C13 H13A 110.0 . . ?
 C65 C13 H13B 110.0 . . ?
 O32 C14 H14A 110.4 . . ?
 O32 C14 H14B 110.4 . . ?
 O32 C14 C35 106.8(6) . . ?
 H14A C14 H14B 108.6 . . ?
 C35 C14 H14A 110.4 . . ?
 C35 C14 H14B 110.4 . . ?
 H15A C15 H15B 109.5 . . ?
 H15A C15 H15C 109.5 . . ?
 H15B C15 H15C 109.5 . . ?
 C26 C15 H15A 109.5 . . ?
 C26 C15 H15B 109.5 . . ?
 C26 C15 H15C 109.5 . . ?
 O44 C16 H16A 110.4 . . ?
 O44 C16 H16B 110.4 . . ?
 O44 C16 C40 106.6(6) . . ?
 H16A C16 H16B 108.6 . . ?
 C40 C16 H16A 110.4 . . ?
 C40 C16 H16B 110.4 . . ?
 C3 C17 H17A 108.2 . . ?
 C3 C17 H17B 108.2 . . ?
 C3 C17 N2 116.4(7) . . ?
 H17A C17 H17B 107.3 . . ?
 N2 C17 H17A 108.2 . . ?
 N2 C17 H17B 108.2 . . ?
 C2 C18 H18A 109.5 . . ?
 C2 C18 H18B 109.5 . . ?
 C2 C18 H18C 109.5 . . ?
 H18A C18 H18B 109.5 . . ?
 H18A C18 H18C 109.5 . . ?
 H18B C18 H18C 109.5 . . ?
 O47 C19 H19A 110.5 . . ?
 O47 C19 H19B 110.5 . . ?
 O47 C19 C27 106.2(7) . . ?
 H19A C19 H19B 108.7 . . ?
 C27 C19 H19A 110.5 . . ?
 C27 C19 H19B 110.5 . . ?
 O17 C20 C21 125.4(7) . . ?
 O17 C20 O50 122.3(7) . . ?
 O50 C20 C21 112.3(6) . . ?
 C20 C21 H21A 109.5 . . ?
 C20 C21 H21B 109.5 . . ?
 C20 C21 H21C 109.5 . . ?
 H21A C21 H21B 109.5 . . ?
 H21A C21 H21C 109.5 . . ?
 H21B C21 H21C 109.5 . . ?
 C8 C22 H22A 109.5 . . ?
 C8 C22 H22B 109.5 . . ?
 C8 C22 H22C 109.5 . . ?
 H22A C22 H22B 109.5 . . ?
 H22A C22 H22C 109.5 . . ?
 H22B C22 H22C 109.5 . . ?
 H23A C23 H23B 108.3 . . ?
 C29 C23 H23A 109.9 . . ?
 C29 C23 H23B 109.9 . . ?
 C29 C23 C38 109.0(8) . . ?
 C38 C23 H23A 109.9 . . ?
 C38 C23 H23B 109.9 . . ?
 C1 C24 H24A 109.5 . . ?
 C1 C24 H24B 109.5 . . ?
 C1 C24 H24C 109.5 . . ?
 H24A C24 H24B 109.5 . . ?
 H24A C24 H24C 109.5 . . ?
 H24B C24 H24C 109.5 . . ?
 H25A C25 H25B 109.5 . . ?
 H25A C25 H25C 109.5 . . ?
 H25B C25 H25C 109.5 . . ?
 C38 C25 H25A 109.5 . . ?
 C38 C25 H25B 109.5 . . ?
 C38 C25 H25C 109.5 . . ?
 C15 C26 H26A 108.5 . . ?
 C15 C26 H26B 108.5 . . ?
 C15 C26 C37 115.1(9) . . ?
 H26A C26 H26B 107.5 . . ?
 C37 C26 H26A 108.5 . . ?
 C37 C26 H26B 108.5 . . ?
 C19 C27 H27A 109.5 . . ?
 C19 C27 H27B 109.5 . . ?
 C19 C27 H27C 109.5 . . ?
 H27A C27 H27B 109.5 . . ?
 H27A C27 H27C 109.5 . . ?
 H27B C27 H27C 109.5 . . ?
 C29 N2 C17 111.3(7) . . ?
 C29 N2 C31 104.4(6) . . ?
 C29 N2 C36 111.3(7) . . ?
 C31 N2 C17 110.4(7) . . ?
 C36 N2 C17 106.7(6) . . ?
 C36 N2 C31 112.9(7) . . ?
 C3 C28 H28A 108.9 . . ?
 C3 C28 H28B 108.9 . . ?
 H28A C28 H28B 107.7 . . ?
 C39 C28 C3 113.4(8) . . ?
 C39 C28 H28A 108.9 . . ?
 C39 C28 H28B 108.9 . . ?
 C23 C29 H29A 108.5 . . ?
 C23 C29 H29B 108.5 . . ?
 N2 C29 C23 115.1(7) . . ?
 N2 C29 H29A 108.5 . . ?
 N2 C29 H29B 108.5 . . ?
 H29A C29 H29B 107.5 . . ?
 H30A C30 H30B 108.6 . . ?
 O50 C30 H30A 110.4 . . ?
 O50 C30 H30B 110.4 . . ?
 O50 C30 C62 106.7(9) . . ?
 C62 C30 H30A 110.4 . . ?
 C62 C30 H30B 110.4 . . ?
 N2 C31 H31A 108.0 . . ?
 N2 C31 H31B 108.0 . . ?
 N2 C31 C66 117.4(9) . . ?
 H31A C31 H31B 107.2 . . ?
 C66 C31 H31A 108.0 . . ?
 C66 C31 H31B 108.0 . . ?
 H32A C32 H32B 109.5 . . ?
 H32A C32 H32C 109.5 . . ?
 H32B C32 H32C 109.5 . . ?
 C42 C32 H32A 109.5 . . ?
 C42 C32 H32B 109.5 . . ?
 C42 C32 H32C 109.5 . . ?
 N1 C33 H33A 108.4 . . ?
 N1 C33 H33B 108.4 . . ?
 N1 C33 C64 115.5(7) . . ?
 H33A C33 H33B 107.5 . . ?
 C64 C33 H33A 108.4 . . ?
 C64 C33 H33B 108.4 . . ?
 C9 C34 H34A 109.5 . . ?
 C9 C34 H34B 109.5 . . ?
 C9 C34 H34C 109.5 . . ?
 H34A C34 H34B 109.5 . . ?
 H34A C34 H34C 109.5 . . ?
 H34B C34 H34C 109.5 . . ?
 C20 O50 C30 118.6(7) . . ?
 C14 C35 H35A 109.5 . . ?
 C14 C35 H35B 109.5 . . ?
 C14 C35 H35C 109.5 . . ?
 H35A C35 H35B 109.5 . . ?
 H35A C35 H35C 109.5 . . ?
 H35B C35 H35C 109.5 . . ?
 N2 C36 H36A 108.1 . . ?
 N2 C36 H36B 108.1 . . ?
 H36A C36 H36B 107.3 . . ?
 C37 C36 N2 116.9(7) . . ?
 C37 C36 H36A 108.1 . . ?
 C37 C36 H36B 108.1 . . ?
 C26 C37 H37A 109.5 . . ?
 C26 C37 H37B 109.5 . . ?
 C36 C37 C26 110.7(7) . . ?
 C36 C37 H37A 109.5 . . ?
 C36 C37 H37B 109.5 . . ?
 H37A C37 H37B 108.1 . . ?
 C23 C38 H38A 108.9 . . ?
 C23 C38 H38B 108.9 . . ?
 C25 C38 C23 113.6(10) . . ?
 C25 C38 H38A 108.9 . . ?
 C25 C38 H38B 108.9 . . ?
 H38A C38 H38B 107.7 . . ?
 C28 C39 H39A 109.5 . . ?
 C28 C39 H39B 109.5 . . ?
 C28 C39 H39C 109.5 . . ?
 H39A C39 H39B 109.5 . . ?
 H39A C39 H39C 109.5 . . ?
 H39B C39 H39C 109.5 . . ?
 C16 C40 H40A 109.5 . . ?
 C16 C40 H40B 109.5 . . ?
 C16 C40 H40C 109.5 . . ?
 H40A C40 H40B 109.5 . . ?
 H40A C40 H40C 109.5 . . ?
 H40B C40 H40C 109.5 . . ?
 C10 C41 H41A 109.5 . . ?
 C10 C41 H41B 109.5 . . ?
 C10 C41 H41C 109.5 . . ?
 H41A C41 H41B 109.5 . . ?
 H41A C41 H41C 109.5 . . ?
 H41B C41 H41C 109.5 . . ?
 O49 C42 H42A 109.8 . . ?
 O49 C42 H42B 109.8 . . ?
 C32 C42 O49 109.5(8) . . ?
 C32 C42 H42A 109.8 . . ?
 C32 C42 H42B 109.8 . . ?
 H42A C42 H42B 108.2 . . ?
 H43A C43 H43B 107.3 . . ?
 N3 C43 H43A 108.0 . . ?
 N3 C43 H43B 108.0 . . ?
 N3 C43 C53 117.1(7) . . ?
 C53 C43 H43A 108.0 . . ?
 C53 C43 H43B 108.0 . . ?
 C43 N3 C44 110.2(6) . . ?
 C43 N3 C51 110.9(7) . . ?
 C47 N3 C43 106.9(6) . . ?
 C47 N3 C44 110.5(7) . . ?
 C47 N3 C51 111.6(7) . . ?
 C51 N3 C44 106.8(5) . . ?
 N3 C44 H44A 108.6 . . ?
 N3 C44 H44B 108.6 . . ?
 H44A C44 H44B 107.6 . . ?
 C50 C44 N3 114.7(6) . . ?
 C50 C44 H44A 108.6 . . ?
 C50 C44 H44B 108.6 . . ?
 H45A C45 H45B 108.1 . . ?
 C48 C45 H45A 109.5 . . ?
 C48 C45 H45B 109.5 . . ?
 C72 C45 H45A 109.5 . . ?
 C72 C45 H45B 109.5 . . ?
 C72 C45 C48 110.7(9) . . ?
 H46A C46 H46B 109.5 . . ?
 H46A C46 H46C 109.5 . . ?
 H46B C46 H46C 109.5 . . ?
 C52 C46 H46A 109.5 . . ?
 C52 C46 H46B 109.5 . . ?
 C52 C46 H46C 109.5 . . ?
 N3 C47 H47A 108.3 . . ?
 N3 C47 H47B 108.3 . . ?
 N3 C47 C54 115.9(7) . . ?
 H47A C47 H47B 107.4 . . ?
 C54 C47 H47A 108.3 . . ?
 C54 C47 H47B 108.3 . . ?
 C45 C48 H48A 109.1 . . ?
 C45 C48 H48B 109.1 . . ?
 C45 C48 C51 112.6(7) . . ?
 H48A C48 H48B 107.8 . . ?
 C51 C48 H48A 109.1 . . ?
 C51 C48 H48B 109.1 . . ?
 H49A C49 H49B 108.2 . . ?
 C53 C49 H49A 109.7 . . ?
 C53 C49 H49B 109.7 . . ?
 C55 C49 H49A 109.7 . . ?
 C55 C49 H49B 109.7 . . ?
 C55 C49 C53 110.0(11) . . ?
 C44 C50 H50A 108.5 . . ?
 C44 C50 H50B 108.5 . . ?
 H50A C50 H50B 107.5 . . ?
 C52 C50 C44 115.0(7) . . ?
 C52 C50 H50A 108.5 . . ?
 C52 C50 H50B 108.5 . . ?
 N3 C51 C48 112.9(6) . . ?
 N3 C51 H51A 109.0 . . ?
 N3 C51 H51B 109.0 . . ?
 C48 C51 H51A 109.0 . . ?
 C48 C51 H51B 109.0 . . ?
 H51A C51 H51B 107.8 . . ?
 C46 C52 C50 119.9(9) . . ?
 C46 C52 H52A 107.4 . . ?
 C46 C52 H52B 107.4 . . ?
 C50 C52 H52A 107.4 . . ?
 C50 C52 H52B 107.4 . . ?
 H52A C52 H52B 106.9 . . ?
 C43 C53 C49 109.6(8) . . ?
 C43 C53 H53A 109.8 . . ?
 C43 C53 H53B 109.8 . . ?
 C49 C53 H53A 109.8 . . ?
 C49 C53 H53B 109.8 . . ?
 H53A C53 H53B 108.2 . . ?
 C47 C54 H54A 109.4 . . ?
 C47 C54 H54B 109.4 . . ?
 C47 C54 C56 111.2(9) . . ?
 H54A C54 H54B 108.0 . . ?
 C56 C54 H54A 109.4 . . ?
 C56 C54 H54B 109.4 . . ?
 C49 C55 H55A 109.5 . . ?
 C49 C55 H55B 109.5 . . ?
 C49 C55 H55C 109.5 . . ?
 H55A C55 H55B 109.5 . . ?
 H55A C55 H55C 109.5 . . ?
 H55B C55 H55C 109.5 . . ?
 C54 C56 H56A 109.6 . . ?
 C54 C56 H56B 109.6 . . ?
 C54 C56 C70 110.1(13) . . ?
 H56A C56 H56B 108.1 . . ?
 C70 C56 H56A 109.6 . . ?
 C70 C56 H56B 109.6 . . ?
 V9 O51 V16 102.8(2) . . ?
 V9 O51 V17 151.5(3) . . ?
 V17 O51 V16 97.32(19) . . ?
 V5 O52 V18 141.5(3) . . ?
 V2 O53 V18 148.2(3) . . ?
 V7 O54 V14 104.4(2) . . ?
 V7 O54 V18 150.2(2) . . ?
 V18 O54 V14 96.83(18) . . ?
 V14 O55 V18 104.4(2) . . ?
 V14 O55 Ca1 123.5(2) . . ?
 V18 O55 Ca1 126.3(2) . . ?
 V16 O56 V17 103.9(2) . . ?
 V16 O56 Ca1 120.4(2) . . ?
 V17 O56 Ca1 128.8(2) . . ?
 V10 O57 V17 149.3(3) . . ?
 V14 O60 V17 141.7(3) . . ?
 C6 C57 H57A 109.4 . . ?
 C6 C57 H57B 109.4 . . ?
 C6 C57 C58 111.3(6) . . ?
 H57A C57 H57B 108.0 . . ?
 C58 C57 H57A 109.4 . . ?
 C58 C57 H57B 109.4 . . ?
 C57 C58 H58A 108.9 . . ?
 C57 C58 H58B 108.9 . . ?
 H58A C58 H58B 107.7 . . ?
 C60 C58 C57 113.4(7) . . ?
 C60 C58 H58A 108.9 . . ?
 C60 C58 H58B 108.9 . . ?
 O61 N4 O63 114.2(13) . . ?
 O61 N4 O66 64.9(11) . . ?
 O62 N4 O61 47.7(11) . . ?
 O62 N4 O63 68.2(11) . . ?
 O62 N4 O64 139.9(16) . . ?
 O62 N4 O66 110.5(14) . . ?
 O63 N4 O66 178.0(15) . . ?
 O64 N4 O61 111.7(13) . . ?
 O64 N4 O63 107.4(13) . . ?
 O64 N4 O66 74.6(11) . . ?
 O65 N4 O61 137.3(16) . . ?
 O65 N4 O62 115.8(13) . . ?
 O65 N4 O63 78.6(12) . . ?
 O65 N4 O64 101.3(14) . . ?
 O65 N4 O66 100.9(13) . . ?
 C7 C59 H59A 109.7 . . ?
 C7 C59 H59B 109.7 . . ?
 H59A C59 H59B 108.2 . . ?
 C61 C59 C7 110.0(8) . . ?
 C61 C59 H59A 109.7 . . ?
 C61 C59 H59B 109.7 . . ?
 C58 C60 H60A 109.5 . . ?
 C58 C60 H60B 109.5 . . ?
 C58 C60 H60C 109.5 . . ?
 H60A C60 H60B 109.5 . . ?
 H60A C60 H60C 109.5 . . ?
 H60B C60 H60C 109.5 . . ?
 C59 C61 H61A 108.8 . . ?
 C59 C61 H61B 108.8 . . ?
 C59 C61 C68 114.0(10) . . ?
 H61A C61 H61B 107.7 . . ?
 C68 C61 H61A 108.8 . . ?
 C68 C61 H61B 108.8 . . ?
 C30 C62 H62A 109.5 . . ?
 C30 C62 H62B 109.5 . . ?
 C30 C62 H62C 109.5 . . ?
 H62A C62 H62B 109.5 . . ?
 H62A C62 H62C 109.5 . . ?
 H62B C62 H62C 109.5 . . ?
 H63A C63 H63B 108.8 . . ?
 C66 C63 H63A 110.7 . . ?
 C66 C63 H63B 110.7 . . ?
 C69 C63 H63A 110.7 . . ?
 C69 C63 H63B 110.7 . . ?
 C69 C63 C66 105.2(11) . . ?
 C33 C64 H64A 110.5 . . ?
 C33 C64 H64B 110.5 . . ?
 C33 C64 C67 106.3(9) . . ?
 H64A C64 H64B 108.7 . . ?
 C67 C64 H64A 110.5 . . ?
 C67 C64 H64B 110.5 . . ?
 C13 C65 H65A 109.5 . . ?
 C13 C65 H65B 109.5 . . ?
 C13 C65 H65C 109.5 . . ?
 H65A C65 H65B 109.5 . . ?
 H65A C65 H65C 109.5 . . ?
 H65B C65 H65C 109.5 . . ?
 C31 C66 C63 102.7(9) . . ?
 C31 C66 H66A 111.2 . . ?
 C31 C66 H66B 111.2 . . ?
 C63 C66 H66A 111.2 . . ?
 C63 C66 H66B 111.2 . . ?
 H66A C66 H66B 109.1 . . ?
 C64 C67 H67A 109.0 . . ?
 C64 C67 H67B 109.0 . . ?
 H67A C67 H67B 107.8 . . ?
 C71 C67 C64 112.7(14) . . ?
 C71 C67 H67A 109.0 . . ?
 C71 C67 H67B 109.0 . . ?
 C61 C68 H68A 109.5 . . ?
 C61 C68 H68B 109.5 . . ?
 C61 C68 H68C 109.5 . . ?
 H68A C68 H68B 109.5 . . ?
 H68A C68 H68C 109.5 . . ?
 H68B C68 H68C 109.5 . . ?
 C63 C69 H69A 109.5 . . ?
 C63 C69 H69B 109.5 . . ?
 C63 C69 H69C 109.5 . . ?
 H69A C69 H69B 109.5 . . ?
 H69A C69 H69C 109.5 . . ?
 H69B C69 H69C 109.5 . . ?
 C56 C70 H70A 109.5 . . ?
 C56 C70 H70B 109.5 . . ?
 C56 C70 H70C 109.5 . . ?
 H70A C70 H70B 109.5 . . ?
 H70A C70 H70C 109.5 . . ?
 H70B C70 H70C 109.5 . . ?
 C67 C71 H71A 109.5 . . ?
 C67 C71 H71B 109.5 . . ?
 C67 C71 H71C 109.5 . . ?
 H71A C71 H71B 109.5 . . ?
 H71A C71 H71C 109.5 . . ?
 H71B C71 H71C 109.5 . . ?
 C45 C72 H72A 109.5 . . ?
 C45 C72 H72B 109.5 . . ?
 C45 C72 H72C 109.5 . . ?
 H72A C72 H72B 109.5 . . ?
 H72A C72 H72C 109.5 . . ?
 H72B C72 H72C 109.5 . . ?
 N4 O61 O66 59.7(8) . . ?
 O62 O61 N4 65.1(10) . . ?
 O62 O61 O66 122.1(14) . . ?
 N4 O62 O63 58.0(8) . . ?
 O61 O62 N4 67.2(10) . . ?
 O61 O62 O63 123.1(14) . . ?
 N4 O63 O62 53.8(8) . . ?
 N4 O63 O65 48.7(7) . . ?
 O62 O63 O65 87.1(11) . . ?
 N4 O64 O66 55.0(8) . . ?
 N4 O65 O63 52.7(8) . . ?
 N4 O66 O61 55.4(8) . . ?
 N4 O66 O64 50.4(7) . . ?
 O61 O66 O64 89.4(12) . . ?

loop_
  _geom_torsion_atom_site_label_1
  _geom_torsion_atom_site_label_2
  _geom_torsion_atom_site_label_3
  _geom_torsion_atom_site_label_4
  _geom_torsion
  _geom_torsion_site_symmetry_1
  _geom_torsion_site_symmetry_2
  _geom_torsion_site_symmetry_3
  _geom_torsion_site_symmetry_4
  _geom_torsion_publ_flag
 Ca1 O29 C10 O47 -145.0(6) . . . . ?
 Ca1 O29 C10 C41 34.1(14) . . . . ?
 Ca1 O39 C4 O49 -149.5(6) . . . . ?
 Ca1 O39 C4 C12 29.8(11) . . . . ?
 Ca1 O41 C2 O48 -154.7(5) . . . . ?
 Ca1 O41 C2 C18 24.7(11) . . . . ?
 Ca2 O17 C20 C21 39.5(11) . . . . ?
 Ca2 O17 C20 O50 -139.8(6) . . . . ?
 Ca2 O18 C1 O32 -161.6(5) . . . . ?
 Ca2 O18 C1 C24 18.7(11) . . . . ?
 Ca2 O19 C9 O44 -142.1(5) . . . . ?
 Ca2 O19 C9 C34 37.4(11) . . . . ?
 O1 V1 O3 V5 -42.5(4) . . . . ?
 O1 V1 O3 V13 87.6(5) . . . . ?
 O1 V1 O14 V8 -7.0(5) . . . . ?
 O1 V2 O6 V3 129.0(5) . . . . ?
 O1 V2 O6 V11 -3.73(17) . . . . ?
 O1 V2 O53 V18 58.3(7) . . . . ?
 O1 V11 O10 V3 53.5(4) . . . . ?
 O1 V11 O10 Ca2 -95.5(3) . . . . ?
 O1 V11 O15 V8 54.5(4) . . . . ?
 O2 V1 O3 V5 -2.90(17) . . . . ?
 O2 V1 O3 V13 127.2(5) . . . . ?
 O2 V1 O14 V8 60.1(7) . . . . ?
 O2 V2 O6 V3 89.4(5) . . . . ?
 O2 V2 O6 V11 -43.3(4) . . . . ?
 O2 V2 O53 V18 -9.1(5) . . . . ?
 O2 V5 O13 V13 55.4(4) . . . . ?
 O2 V5 O13 Ca1 -96.5(3) . . . . ?
 O2 V5 O52 V18 55.7(4) . . . . ?
 O3 V1 O14 V8 140.4(5) . . . . ?
 O3 V5 O2 V1 -2.86(17) . . . . ?
 O3 V5 O2 V2 126.5(4) . . . . ?
 O3 V5 O13 V13 3.60(19) . . . . ?
 O3 V5 O13 Ca1 -148.2(3) . . . . ?
 O3 V5 O52 V18 -9.8(7) . . . . ?
 O3 V13 O13 V5 -3.6(2) . . . . ?
 O3 V13 O13 Ca1 147.7(3) . . . . ?
 O3 V13 O24 V16 32.7(8) . . . . ?
 O3 V13 O31 V4 -142.7(6) . . . . ?
 O4 V7 O27 V3 -1.3(6) . . . . ?
 O4 V7 O54 V14 -44.0(4) . . . . ?
 O4 V7 O54 V18 90.2(5) . . . . ?
 O4 V10 O8 V6 126.6(5) . . . . ?
 O4 V10 O8 V15 -3.91(18) . . . . ?
 O4 V10 O57 V17 58.4(7) . . . . ?
 O4 V15 O11 V6 53.9(4) . . . . ?
 O4 V15 O11 Ca2 -96.2(3) . . . . ?
 O4 V15 O25 V3 48.6(5) . . . . ?
 O5 V4 O7 V8 130.0(5) . . . . ?
 O5 V4 O7 V12 -3.41(17) . . . . ?
 O5 V4 O31 V13 64.7(7) . . . . ?
 O5 V9 O22 V6 -7.6(6) . . . . ?
 O5 V9 O51 V16 -44.5(4) . . . . ?
 O5 V9 O51 V17 89.3(6) . . . . ?
 O5 V12 O12 V8 56.3(4) . . . . ?
 O5 V12 O12 Ca2 -96.5(3) . . . . ?
 O5 V12 O21 V6 53.7(5) . . . . ?
 O6 V2 O53 V18 136.7(5) . . . . ?
 O6 V3 O10 V11 -2.82(19) . . . . ?
 O6 V3 O10 Ca2 146.3(3) . . . . ?
 O6 V3 O25 V15 38.3(8) . . . . ?
 O6 V3 O27 V7 -143.3(6) . . . . ?
 O6 V11 O1 V1 125.8(4) . . . . ?
 O6 V11 O1 V2 -3.71(17) . . . . ?
 O6 V11 O10 V3 2.80(19) . . . . ?
 O6 V11 O10 Ca2 -146.2(3) . . . . ?
 O6 V11 O15 V8 -11.3(7) . . . . ?
 O7 V4 O31 V13 144.1(6) . . . . ?
 O7 V8 O12 V12 -5.1(2) . . . . ?
 O7 V8 O12 Ca2 146.3(3) . . . . ?
 O7 V8 O14 V1 -137.0(5) . . . . ?
 O7 V8 O15 V11 29.1(7) . . . . ?
 O7 V12 O5 V4 -3.36(17) . . . . ?
 O7 V12 O5 V9 126.1(4) . . . . ?
 O7 V12 O12 V8 5.1(2) . . . . ?
 O7 V12 O12 Ca2 -147.8(3) . . . . ?
 O7 V12 O21 V6 -10.8(7) . . . . ?
 O8 V6 O11 V15 -2.8(2) . . . . ?
 O8 V6 O11 Ca2 144.4(3) . . . . ?
 O8 V6 O21 V12 30.7(8) . . . . ?
 O8 V6 O22 V9 -136.1(6) . . . . ?
 O8 V10 O57 V17 138.6(5) . . . . ?
 O8 V15 O4 V7 128.2(4) . . . . ?
 O8 V15 O4 V10 -3.92(18) . . . . ?
 O8 V15 O11 V6 2.8(2) . . . . ?
 O8 V15 O11 Ca2 -147.3(3) . . . . ?
 O8 V15 O25 V3 -18.0(7) . . . . ?
 O9 V4 O7 V8 89.4(6) . . . . ?
 O9 V4 O7 V12 -44.0(4) . . . . ?
 O9 V4 O31 V13 -1.8(6) . . . . ?
 O9 V9 O22 V6 58.5(7) . . . . ?
 O9 V9 O51 V16 -4.11(18) . . . . ?
 O9 V9 O51 V17 129.7(5) . . . . ?
 O9 V16 O24 V13 52.1(5) . . . . ?
 O9 V16 O56 V17 56.0(4) . . . . ?
 O9 V16 O56 Ca1 -97.4(3) . . . . ?
 O10 V3 O25 V15 100.3(5) . . . . ?
 O10 V3 O27 V7 -76.6(7) . . . . ?
 O10 V11 O1 V1 74.4(5) . . . . ?
 O10 V11 O1 V2 -55.1(4) . . . . ?
 O10 V11 O15 V8 -88.6(4) . . . . ?
 O11 V6 O21 V12 94.6(5) . . . . ?
 O11 V6 O22 V9 -69.7(7) . . . . ?
 O11 V15 O4 V7 76.6(5) . . . . ?
 O11 V15 O4 V10 -55.5(4) . . . . ?
 O11 V15 O25 V3 -94.4(5) . . . . ?
 O12 V8 O14 V1 -71.0(6) . . . . ?
 O12 V8 O15 V11 93.0(4) . . . . ?
 O12 V12 O5 V4 -55.2(4) . . . . ?
 O12 V12 O5 V9 74.3(5) . . . . ?
 O12 V12 O21 V6 -88.9(5) . . . . ?
 O13 V5 O2 V1 -55.3(4) . . . . ?
 O13 V5 O2 V2 74.1(5) . . . . ?
 O13 V5 O52 V18 -87.4(4) . . . . ?
 O13 V13 O24 V16 96.3(5) . . . . ?
 O13 V13 O31 V4 -75.4(7) . . . . ?
 O14 V1 O3 V5 -151.8(2) . . . . ?
 O14 V1 O3 V13 -21.7(5) . . . . ?
 O14 V8 O12 V12 -73.5(4) . . . . ?
 O14 V8 O12 Ca2 77.9(4) . . . . ?
 O14 V8 O15 V11 -51.7(4) . . . . ?
 O15 V8 O12 V12 -162.5(2) . . . . ?
 O15 V8 O12 Ca2 -11.1(3) . . . . ?
 O15 V8 O14 V1 18.6(5) . . . . ?
 O15 V11 O1 V1 -24.4(4) . . . . ?
 O15 V11 O1 V2 -153.9(2) . . . . ?
 O15 V11 O10 V3 151.0(2) . . . . ?
 O15 V11 O10 Ca2 2.0(3) . . . . ?
 O16 V7 O27 V3 65.1(7) . . . . ?
 O16 V7 O54 V14 -3.03(17) . . . . ?
 O16 V7 O54 V18 131.1(5) . . . . ?
 O16 V10 O8 V6 86.8(6) . . . . ?
 O16 V10 O8 V15 -43.7(4) . . . . ?
 O16 V10 O57 V17 -8.4(5) . . . . ?
 O16 V14 O55 V18 56.8(4) . . . . ?
 O16 V14 O55 Ca1 -97.8(3) . . . . ?
 O16 V14 O60 V17 55.8(4) . . . . ?
 O17 C20 O50 C30 7.8(14) . . . . ?
 O20 V16 O9 V4 -130.8(4) . . . . ?
 O20 V16 O9 V9 98.5(2) . . . . ?
 O20 V16 O24 V13 159.9(4) . . . . ?
 O20 V16 O56 V17 -98.2(3) . . . . ?
 O20 V16 O56 Ca1 108.4(3) . . . . ?
 O21 V6 O11 V15 -159.1(2) . . . . ?
 O21 V6 O11 Ca2 -11.9(3) . . . . ?
 O21 V6 O22 V9 18.0(6) . . . . ?
 O21 V12 O5 V4 -154.1(2) . . . . ?
 O21 V12 O5 V9 -24.7(4) . . . . ?
 O21 V12 O12 V8 153.4(2) . . . . ?
 O21 V12 O12 Ca2 0.5(3) . . . . ?
 O22 V6 O11 V15 -71.5(4) . . . . ?
 O22 V6 O11 Ca2 75.7(4) . . . . ?
 O22 V6 O21 V12 -50.9(5) . . . . ?
 O22 V9 O51 V16 -152.9(2) . . . . ?
 O22 V9 O51 V17 -19.0(5) . . . . ?
 O23 V2 O6 V3 -128.0(4) . . . . ?
 O23 V2 O6 V11 99.2(2) . . . . ?
 O23 V2 O53 V18 -116.1(5) . . . . ?
 O24 V13 O13 V5 -161.1(2) . . . . ?
 O24 V13 O13 Ca1 -9.8(3) . . . . ?
 O24 V13 O31 V4 12.7(6) . . . . ?
 O24 V16 O9 V4 -23.4(4) . . . . ?
 O24 V16 O9 V9 -154.2(2) . . . . ?
 O24 V16 O56 V17 152.7(2) . . . . ?
 O24 V16 O56 Ca1 -0.7(3) . . . . ?
 O25 V3 O10 V11 -160.1(2) . . . . ?
 O25 V3 O10 Ca2 -11.0(3) . . . . ?
 O25 V3 O27 V7 11.4(6) . . . . ?
 O25 V15 O4 V7 -21.2(4) . . . . ?
 O25 V15 O4 V10 -153.3(2) . . . . ?
 O25 V15 O11 V6 150.4(2) . . . . ?
 O25 V15 O11 Ca2 0.3(3) . . . . ?
 O26 V5 O2 V1 99.6(2) . . . . ?
 O26 V5 O2 V2 -131.0(4) . . . . ?
 O26 V5 O13 V13 -99.6(2) . . . . ?
 O26 V5 O13 Ca1 108.5(3) . . . . ?
 O26 V5 O52 V18 164.0(4) . . . . ?
 O27 V3 O10 V11 -72.1(4) . . . . ?
 O27 V3 O10 Ca2 77.1(4) . . . . ?
 O27 V3 O25 V15 -45.1(5) . . . . ?
 O27 V7 O54 V14 -150.6(2) . . . . ?
 O27 V7 O54 V18 -16.4(5) . . . . ?
 O28 V1 O3 V5 99.7(2) . . . . ?
 O28 V1 O3 V13 -130.2(5) . . . . ?
 O28 V1 O14 V8 -112.8(5) . . . . ?
 O30 V10 O8 V6 -129.8(5) . . . . ?
 O30 V10 O8 V15 99.7(2) . . . . ?
 O30 V10 O57 V17 -114.1(5) . . . . ?
 O31 V4 O7 V8 -17.3(5) . . . . ?
 O31 V4 O7 V12 -150.7(2) . . . . ?
 O31 V13 O13 V5 -73.0(4) . . . . ?
 O31 V13 O13 Ca1 78.3(4) . . . . ?
 O31 V13 O24 V16 -48.4(5) . . . . ?
 O33 V3 O10 V11 97.4(2) . . . . ?
 O33 V3 O10 Ca2 -113.5(3) . . . . ?
 O33 V3 O25 V15 -152.3(5) . . . . ?
 O33 V3 O27 V7 114.0(6) . . . . ?
 O34 V11 O1 V1 -132.0(4) . . . . ?
 O34 V11 O1 V2 98.5(2) . . . . ?
 O34 V11 O10 V3 -99.9(2) . . . . ?
 O34 V11 O10 Ca2 111.1(3) . . . . ?
 O34 V11 O15 V8 162.0(4) . . . . ?
 O35 V4 O7 V8 -126.1(5) . . . . ?
 O35 V4 O7 V12 100.5(2) . . . . ?
 O35 V4 O31 V13 -108.3(6) . . . . ?
 O36 V12 O5 V4 98.8(2) . . . . ?
 O36 V12 O5 V9 -131.7(4) . . . . ?
 O36 V12 O12 V8 -97.7(3) . . . . ?
 O36 V12 O12 Ca2 109.5(3) . . . . ?
 O36 V12 O21 V6 161.4(4) . . . . ?
 O37 V14 O55 V18 -97.3(3) . . . . ?
 O37 V14 O55 Ca1 108.0(3) . . . . ?
 O37 V14 O60 V17 163.4(4) . . . . ?
 O38 V15 O4 V7 -128.9(4) . . . . ?
 O38 V15 O4 V10 99.0(2) . . . . ?
 O38 V15 O11 V6 -100.8(3) . . . . ?
 O38 V15 O11 Ca2 109.1(3) . . . . ?
 O38 V15 O25 V3 157.3(5) . . . . ?
 O40 V13 O13 V5 95.8(2) . . . . ?
 O40 V13 O13 Ca1 -112.8(3) . . . . ?
 O40 V13 O24 V16 -156.6(5) . . . . ?
 O40 V13 O31 V4 115.7(6) . . . . ?
 O42 V6 O11 V15 97.7(3) . . . . ?
 O42 V6 O11 Ca2 -115.1(3) . . . . ?
 O42 V6 O21 V12 -158.5(4) . . . . ?
 O42 V6 O22 V9 121.2(6) . . . . ?
 O43 V8 O12 V12 93.2(3) . . . . ?
 O43 V8 O12 Ca2 -115.4(3) . . . . ?
 O43 V8 O14 V1 122.3(5) . . . . ?
 O43 V8 O15 V11 -158.6(4) . . . . ?
 O45 V9 O22 V6 -113.5(6) . . . . ?
 O45 V9 O51 V16 98.8(2) . . . . ?
 O45 V9 O51 V17 -127.4(5) . . . . ?
 O46 V7 O27 V3 -107.8(6) . . . . ?
 O46 V7 O54 V14 100.5(2) . . . . ?
 O46 V7 O54 V18 -125.3(5) . . . . ?
 C1 O32 C14 C35 -178.7(7) . . . . ?
 C2 O48 C13 C65 -87.4(9) . . . . ?
 C3 C17 N2 C29 -57.9(10) . . . . ?
 C3 C17 N2 C31 57.6(10) . . . . ?
 C3 C17 N2 C36 -179.5(7) . . . . ?
 C4 O49 C42 C32 122.9(12) . . . . ?
 C6 N1 C11 C5 -179.5(7) . . . . ?
 C6 N1 C33 C64 -60.5(9) . . . . ?
 C6 C57 C58 C60 69.1(9) . . . . ?
 C7 N1 C11 C5 -58.7(8) . . . . ?
 C7 N1 C33 C64 179.4(8) . . . . ?
 C7 C59 C61 C68 70.3(13) . . . . ?
 N1 C6 C57 C58 -175.3(7) . . . . ?
 N1 C7 C59 C61 -173.3(8) . . . . ?
 N1 C33 C64 C67 172.2(9) . . . . ?
 C8 C5 C11 N1 -175.2(6) . . . . ?
 C9 O44 C16 C40 -168.5(7) . . . . ?
 C10 O47 C19 C27 -173.0(8) . . . . ?
 C11 C5 C8 C22 -173.7(7) . . . . ?
 C11 N1 C33 C64 59.0(9) . . . . ?
 C13 O48 C2 O41 -4.6(10) . . . . ?
 C13 O48 C2 C18 175.9(7) . . . . ?
 C14 O32 C1 O18 5.9(9) . . . . ?
 C14 O32 C1 C24 -174.3(6) . . . . ?
 C15 C26 C37 C36 162.3(8) . . . . ?
 C16 O44 C9 O19 4.6(10) . . . . ?
 C16 O44 C9 C34 -174.9(7) . . . . ?
 C17 C3 C28 C39 -177.9(7) . . . . ?
 C17 N2 C29 C23 -57.3(11) . . . . ?
 C17 N2 C31 C66 64.5(11) . . . . ?
 C17 N2 C36 C37 171.9(7) . . . . ?
 C19 O47 C10 O29 5.7(12) . . . . ?
 C19 O47 C10 C41 -173.5(9) . . . . ?
 C21 C20 O50 C30 -171.7(9) . . . . ?
 N2 C31 C66 C63 -165.7(8) . . . . ?
 N2 C36 C37 C26 172.8(7) . . . . ?
 C28 C3 C17 N2 166.8(7) . . . . ?
 C29 C23 C38 C25 67.2(12) . . . . ?
 C29 N2 C31 C66 -175.8(9) . . . . ?
 C29 N2 C36 C37 50.3(10) . . . . ?
 C31 N2 C29 C23 -176.4(9) . . . . ?
 C31 N2 C36 C37 -66.7(10) . . . . ?
 C33 N1 C11 C5 58.6(9) . . . . ?
 C33 C64 C67 C71 -171.1(14) . . . . ?
 C36 N2 C29 C23 61.5(10) . . . . ?
 C36 N2 C31 C66 -54.7(10) . . . . ?
 C38 C23 C29 N2 178.5(8) . . . . ?
 C42 O49 C4 O39 7.9(11) . . . . ?
 C42 O49 C4 C12 -171.4(7) . . . . ?
 C43 N3 C44 C50 55.7(11) . . . . ?
 C43 N3 C47 C54 178.0(7) . . . . ?
 C43 N3 C51 C48 -54.9(11) . . . . ?
 N3 C43 C53 C49 177.3(8) . . . . ?
 N3 C44 C50 C52 -177.6(10) . . . . ?
 N3 C47 C54 C56 -177.9(9) . . . . ?
 C44 N3 C47 C54 -62.0(9) . . . . ?
 C44 N3 C51 C48 -175.0(10) . . . . ?
 C44 C50 C52 C46 175.4(12) . . . . ?
 C45 C48 C51 N3 -177.2(10) . . . . ?
 C47 N3 C44 C50 -62.3(11) . . . . ?
 C47 N3 C51 C48 64.2(12) . . . . ?
 C47 C54 C56 C70 -178.9(11) . . . . ?
 C51 N3 C44 C50 176.2(9) . . . . ?
 C51 N3 C47 C54 56.7(10) . . . . ?
 C53 C43 N3 C44 60.9(9) . . . . ?
 C53 C43 N3 C47 -179.0(7) . . . . ?
 C53 C43 N3 C51 -57.2(9) . . . . ?
 C55 C49 C53 C43 179.8(9) . . . . ?
 O51 V9 O22 V6 139.2(5) . . . . ?
 O51 V16 O9 V4 126.7(4) . . . . ?
 O51 V16 O9 V9 -4.06(18) . . . . ?
 O51 V16 O24 V13 -13.6(7) . . . . ?
 O51 V16 O56 V17 4.73(19) . . . . ?
 O51 V16 O56 Ca1 -148.7(3) . . . . ?
 O51 V17 O56 V16 -4.8(2) . . . . ?
 O51 V17 O56 Ca1 145.4(3) . . . . ?
 O51 V17 O57 V10 -134.4(5) . . . . ?
 O51 V17 O60 V14 29.1(7) . . . . ?
 O52 V5 O2 V1 -153.6(2) . . . . ?
 O52 V5 O2 V2 -24.2(4) . . . . ?
 O52 V5 O13 V13 152.2(2) . . . . ?
 O52 V5 O13 Ca1 0.3(3) . . . . ?
 O52 V18 O53 V2 21.3(5) . . . . ?
 O52 V18 O55 V14 -163.5(2) . . . . ?
 O52 V18 O55 Ca1 -9.7(3) . . . . ?
 O53 V2 O6 V3 -19.7(5) . . . . ?
 O53 V2 O6 V11 -152.4(2) . . . . ?
 O53 V18 O52 V5 -53.9(4) . . . . ?
 O53 V18 O55 V14 -74.2(4) . . . . ?
 O53 V18 O55 Ca1 79.6(4) . . . . ?
 O54 V7 O27 V3 144.5(6) . . . . ?
 O54 V14 O55 V18 5.7(2) . . . . ?
 O54 V14 O55 Ca1 -149.0(3) . . . . ?
 O54 V14 O60 V17 -6.7(7) . . . . ?
 O54 V18 O52 V5 28.6(7) . . . . ?
 O54 V18 O53 V2 -134.4(5) . . . . ?
 O54 V18 O55 V14 -5.7(2) . . . . ?
 O54 V18 O55 Ca1 148.0(3) . . . . ?
 O55 V14 O60 V17 -86.7(4) . . . . ?
 O55 V18 O52 V5 92.0(4) . . . . ?
 O55 V18 O53 V2 -68.5(6) . . . . ?
 O56 V16 O9 V4 75.0(5) . . . . ?
 O56 V16 O9 V9 -55.8(4) . . . . ?
 O56 V16 O24 V13 -90.7(5) . . . . ?
 O56 V17 O57 V10 -66.7(7) . . . . ?
 O56 V17 O60 V14 92.0(4) . . . . ?
 O57 V10 O8 V6 -21.3(5) . . . . ?
 O57 V10 O8 V15 -151.8(2) . . . . ?
 O57 V17 O56 V16 -74.8(4) . . . . ?
 O57 V17 O56 Ca1 75.4(4) . . . . ?
 O57 V17 O60 V14 -53.3(4) . . . . ?
 O58 V18 O52 V5 -161.1(4) . . . . ?
 O58 V18 O53 V2 124.5(5) . . . . ?
 O58 V18 O55 V14 92.8(3) . . . . ?
 O58 V18 O55 Ca1 -113.4(3) . . . . ?
 O59 V17 O56 V16 94.7(3) . . . . ?
 O59 V17 O56 Ca1 -115.0(3) . . . . ?
 O59 V17 O57 V10 123.6(5) . . . . ?
 O59 V17 O60 V14 -159.6(4) . . . . ?
 O60 V14 O55 V18 153.9(2) . . . . ?
 O60 V14 O55 Ca1 -0.7(3) . . . . ?
 O60 V17 O56 V16 -161.6(2) . . . . ?
 O60 V17 O56 Ca1 -11.3(3) . . . . ?
 O60 V17 O57 V10 20.0(5) . . . . ?
 C57 C6 N1 C7 62.7(8) . . . . ?
 C57 C6 N1 C11 -176.4(7) . . . . ?
 C57 C6 N1 C33 -54.3(9) . . . . ?
 N4 O61 O62 O63 16(2) . . . . ?
 N4 O61 O66 O64 -39.9(10) . . . . ?
 N4 O62 O63 O65 -38.6(10) . . . . ?
 N4 O64 O66 O61 43.3(11) . . . . ?
 C59 C7 N1 C6 58.8(9) . . . . ?
 C59 C7 N1 C11 -59.8(9) . . . . ?
 C59 C7 N1 C33 179.2(7) . . . . ?
 C62 C30 O50 C20 124.6(9) . . . . ?
 C69 C63 C66 C31 -164.6(11) . . . . ?
 C72 C45 C48 C51 68.3(13) . . . . ?
 O61 N4 O62 O63 -164(2) . . . . ?
 O61 N4 O63 O62 13.0(17) . . . . ?
 O61 N4 O63 O65 137.1(18) . . . . ?
 O61 N4 O64 O66 -54.3(14) . . . . ?
 O61 N4 O65 O63 -113.5(19) . . . . ?
 O61 N4 O66 O64 123.6(15) . . . . ?
 O61 O62 O63 N4 -18(2) . . . . ?
 O61 O62 O63 O65 -56(3) . . . . ?
 O62 N4 O61 O66 -162(2) . . . . ?
 O62 N4 O63 O65 124.0(15) . . . . ?
 O62 N4 O64 O66 -104(2) . . . . ?
 O62 N4 O65 O63 -58.8(15) . . . . ?
 O62 N4 O66 O61 14.4(16) . . . . ?
 O62 N4 O66 O64 138.1(17) . . . . ?
 O62 O61 O66 N4 -20(2) . . . . ?
 O62 O61 O66 O64 -60(3) . . . . ?
 O62 O63 O65 N4 42.1(11) . . . . ?
 O63 N4 O61 O62 -16(2) . . . . ?
 O63 N4 O61 O66 -178.1(16) . . . . ?
 O63 N4 O62 O61 164(2) . . . . ?
 O63 N4 O64 O66 179.8(15) . . . . ?
 O64 N4 O61 O62 -138.6(19) . . . . ?
 O64 N4 O61 O66 59.8(15) . . . . ?
 O64 N4 O62 O61 72(2) . . . . ?
 O64 N4 O62 O63 -91(2) . . . . ?
 O64 N4 O63 O62 137.5(16) . . . . ?
 O64 N4 O63 O65 -98.5(16) . . . . ?
 O64 N4 O65 O63 105.7(13) . . . . ?
 O64 N4 O66 O61 -123.6(15) . . . . ?
 O65 N4 O61 O62 83(2) . . . . ?
 O65 N4 O61 O66 -78(2) . . . . ?
 O65 N4 O62 O61 -131.6(19) . . . . ?
 O65 N4 O62 O63 64.6(16) . . . . ?
 O65 N4 O63 O62 -124.0(15) . . . . ?
 O65 N4 O64 O66 98.3(13) . . . . ?
 O65 N4 O66 O61 137.5(16) . . . . ?
 O65 N4 O66 O64 -98.9(15) . . . . ?
 O66 N4 O61 O62 162(2) . . . . ?
 O66 N4 O62 O61 -18(2) . . . . ?
 O66 N4 O62 O63 178.4(16) . . . . ?
 O66 N4 O65 O63 -178.0(15) . . . . ?
 O66 O61 O62 N4 19(2) . . . . ?
 O66 O61 O62 O63 35(4) . . . . ?

loop_
  _diffrn_refln_index_h
  _diffrn_refln_index_k
  _diffrn_refln_index_l
  _diffrn_refln_intensity_net
  _diffrn_refln_intensity_u
 3 0 0 11.3 2.5
 3 0 0 10.9 2.2
 3 0 0 10.7 2.6
 -3 0 0 6.4 1.6
 -3 0 0 8.4 2.2
 -3 0 0 10 2.6
 4 0 0 971.1 73.99
 4 0 0 998.3 73.79
 -4 0 0 939.11 73.99
 -4 0 0 1086.79 74.29
 4 0 0 1097.19 74.29
 5 0 0 45.6 7.1
 5 0 0 47.7 6.1
 -5 0 0 58.09 8.8
 -5 0 0 44.2 6.1
 -5 0 0 44.1 6.3
 5 0 0 47.4 7.3
 -6 0 0 1623.84 111.59
 6 0 0 1628.24 111.49
 -6 0 0 1534.95 111.29
 6 0 0 1481.75 110.79
 6 0 0 1446.96 111.09
 -6 0 0 1461.85 110.79
 7 0 0 163.08 15.8
 7 0 0 168.18 15.2
 -7 0 0 165.98 15.2
 -7 0 0 221.88 18.9
 -7 0 0 144.89 14.8
 7 0 0 158.08 14.8
 8 0 0 62.79 8
 -8 0 0 64.69 8.3
 8 0 0 63.99 7.4
 8 0 0 58.69 8.9
 -8 0 0 59.09 8.3
 -8 0 0 59.69 9
 8 0 0 57.99 7.8
 -9 0 0 45 8.3
 9 0 0 37.7 7.5
 9 0 0 45.6 7.5
 -9 0 0 37 8.2
 9 0 0 39.2 6.2
 -9 0 0 36.3 6.6
 10 0 0 584.64 49.3
 10 0 0 597.84 50.39
 -10 0 0 539.85 50.19
 10 0 0 728.43 51.59
 -10 0 0 738.13 51.69
 -10 0 0 707.03 50.79
 -11 0 0 316.77 29.4
 11 0 0 322.57 29.6
 11 0 0 299.67 28.3
 -11 0 0 324.57 29
 -11 0 0 340.37 29
 11 0 0 372.36 28.1
 -12 0 0 1991.6 146.59
 12 0 0 1874.81 146.49
 -12 0 0 1843.02 146.79
 12 0 0 2190.48 147.69
 -12 0 0 2166.98 147.99
 12 0 0 1885.61 145.29
 13 0 0 169.98 18.8
 13 0 0 180.48 20.6
 -13 0 0 193.58 20
 -13 0 0 186.28 21.4
 -13 0 0 165.88 19.4
 13 0 0 195.28 18.3
 14 0 0 399.16 37.4
 14 0 0 496.35 48.1
 14 0 0 394.16 36.2
 -14 0 0 514.45 39.1
 -15 0 0 25.3 13.4
 15 0 0 10 6.1
 -15 0 0 0.9 4.4
 15 0 0 5.8 4.9
 -15 0 0 19.9 6.9
 15 0 0 1.9 6.4
 16 0 0 1960.4 137.39
 16 0 0 1771.02 134.49
 16 0 0 1704.63 135.69
 -16 0 0 1833.12 136.19
 -16 0 0 1623.64 135.99
 -16 0 0 1991.9 137.89
 17 0 0 371.96 35.6
 17 0 0 251.57 27.1
 -17 0 0 250.77 28.6
 -17 0 0 230.98 26.8
 17 0 0 282.47 25.9
 -17 0 0 283.67 28.7
 -18 0 0 61.59 13.5
 18 0 0 72.09 12.1
 -18 0 0 46.4 10.5
 18 0 0 77.49 14.3
 18 0 0 41.4 11.8
 -18 0 0 80.29 16.1
 19 0 0 24.2 10.3
 19 0 0 25.8 9.4
 19 0 0 32.9 8.6
 -19 0 0 26.3 8.5
 -19 0 0 35.7 10.9
 -19 0 0 16.4 7.1
 -19 0 0 18 10.8
 -20 0 0 161.28 21.4
 20 0 0 176.28 20.3
 20 0 0 217.58 25.1
 -20 0 0 151.88 20.8
 20 0 0 133.29 25.1
 -20 0 0 209.98 40.4
 -20 0 0 222.38 24.2
 21 0 0 248.38 31
 21 0 0 340.07 29.7
 -21 0 0 302.07 31.7
 -21 0 0 257.67 32
 -21 0 0 260.97 29.5
 21 0 0 286.77 30
 -21 0 0 322.97 32
 22 0 0 223.68 23.9
 22 0 0 223.08 25.3
 -22 0 0 229.68 27
 -22 0 0 231.18 26.9
 -22 0 0 185.38 24.1
 -22 0 0 173.68 28.5
 22 0 0 174.68 26
 -23 0 0 205.18 24.6
 23 0 0 223.08 23.6
 23 0 0 194.88 24.3
 -23 0 0 188.38 25.8
 -23 0 0 168.08 27.1
 23 0 0 177.18 28.4
 -23 0 0 220.08 26.4
 24 0 0 355.96 37.3
 24 0 0 429.56 40.8
 -24 0 0 328.87 36.7
 -24 0 0 456.55 41.8
 24 0 0 364.26 35.6
 -24 0 0 420.36 41.9
 -24 0 0 308.37 37.2
 25 0 0 55.29 15.9
 -25 0 0 66.59 15.9
 25 0 0 76.19 16.7
 -25 0 0 76.39 17.6
 -25 0 0 60.09 15.5
 -25 0 0 107.59 27.4
 25 0 0 104.69 17.3
 26 0 0 402.96 41.1
 -26 0 0 364.56 52.39
 26 0 0 335.27 37.6
 26 0 0 379.96 36.6
 -26 0 0 322.87 38.3
 -26 0 0 420.66 42.9
 -26 0 0 317.27 36.8
 27 0 0 207.38 26.9
 -27 0 0 157.38 26.7
 -27 0 0 117.29 23.6
 -27 0 0 168.48 28
 27 0 0 205.78 28.4
 27 0 0 198.98 22.8
 -27 0 0 171.08 27.1
 -28 0 0 78.59 19
 -28 0 0 80.09 19.7
 28 0 0 44 14.9
 28 0 0 69.89 18.7
 -28 0 0 41.7 13.9
 -28 0 0 62.69 19
 28 0 0 86.39 17.7
 -29 0 0 28.6 12.1
 29 0 0 63.09 21.3
 -29 0 0 34.3 19.7
 29 0 0 53.29 14.2
 29 0 0 36.2 16
 30 0 0 0.2 9
 30 0 0 -19 12.1
 -30 0 0 15.4 10.3
 -30 0 0 4.8 8.5
 -30 0 0 7.4 14.8
 30 0 0 17.6 12.5
 -31 0 0 9.4 9.4
 -31 0 0 13 11.4
 31 0 0 5.5 12.2
 -31 0 0 -17.1 14.4
 31 0 0 -3.7 9.4
 31 0 0 -26.7 12
 -32 0 0 27.8 13.6
 32 0 0 63.99 15.7
 32 0 0 64.69 19.5
 -32 0 0 40.2 14.2
 33 0 0 36.1 17.5
 33 0 0 51.89 18.1
 -33 0 0 49.3 15.9
 -33 0 0 33.5 13.5
 34 0 0 17 15.4
 34 0 0 26.1 15.3
 -34 0 0 24.5 11.6
 -34 0 0 22.8 13.9
 -35 0 0 49.9 19.4
 -35 0 0 44 16.8
 35 0 0 55.69 21.9
 -36 0 0 23.1 15.1
 36 0 0 10.3 17.8
 -36 0 0 25.2 14.4
 2 -1 0 21.8 4.2
 -2 -1 0 23.6 4.1
 2 -1 0 20.7 3.3
 2 -1 0 25.5 3.9
 -2 -1 0 14.5 3.1
 2 1 0 21.4 3.1
 -2 1 0 29.6 4.2
 2 1 0 27.8 4.1
 -2 1 0 19.4 2.8
 -3 -1 0 34.2 4.3
 3 -1 0 39.6 4.4
 3 -1 0 44 4.7
 -3 -1 0 30.6 4
 3 -1 0 47.2 4.7
 -3 1 0 42.9 4.4
 -3 1 0 31.5 4.2
 3 1 0 33.5 4.2
 3 1 0 33.2 4.2
 -4 -1 0 1.1 1.7
 4 -1 0 -0.8 1.8
 -4 -1 0 4.4 2.7
 -4 -1 0 0.8 1.6
 4 -1 0 2.2 3.7
 4 -1 0 2.4 1.7
 -4 -1 0 -0.3 2.9
 4 1 0 4.3 2.4
 4 1 0 2.8 2
 -4 1 0 2.7 2.1
 -4 1 0 3.7 2.6
 -4 1 0 0.3 1.5
 4 1 0 -1 2.7
 -5 -1 0 368.26 30.3
 -5 -1 0 417.56 31.2
 -5 -1 0 368.36 30.1
 5 -1 0 390.36 30.6
 5 -1 0 381.76 30.6
 -5 -1 0 381.06 30.6
 5 1 0 372.16 30.2
 5 1 0 376.16 30.5
 5 1 0 421.76 30.7
 -5 1 0 425.16 30.6
 -5 1 0 407.16 30.9
 5 1 0 431.46 31.2
 -6 -1 0 25.5 5
 6 -1 0 18.9 4.8
 -6 -1 0 26 5.3
 -6 -1 0 29.1 6.6
 6 -1 0 22.6 5.3
 6 1 0 25 4.6
 6 1 0 13.5 5.1
 6 1 0 23.5 4.8
 6 1 0 23.5 4.8
 -6 1 0 22.8 4.9
 -6 1 0 22.5 4.5
 -6 1 0 37.6 7.8
 -7 -1 0 2328.07 165.98
 -7 -1 0 2288.27 166.08
 7 -1 0 2157.48 165.98
 7 1 0 2094.59 165.78
 -7 1 0 2369.36 165.68
 7 1 0 2404.06 165.88
 7 1 0 2223.28 165.48
 -7 1 0 2694.33 166.68
 -7 1 0 2074.09 165.98
 -7 1 0 2328.57 165.88
 8 -1 0 103.99 12.4
 -8 -1 0 140.39 15.8
 8 -1 0 142.79 12.8
 -8 -1 0 119.49 12.6
 -8 -1 0 125.89 12.6
 8 1 0 126.19 12.3
 -8 1 0 113.89 12
 8 1 0 115.29 11.8
 -8 1 0 107.69 11.8
 -8 1 0 120.69 12.5
 -8 1 0 101.89 12.5
 8 1 0 127.29 12.4
 8 1 0 105.29 12.9
 9 -1 0 202.88 19.5
 9 -1 0 260.47 20.8
 -9 -1 0 209.28 19.7
 -9 -1 0 234.48 20.7
 -9 -1 0 213.78 20
 -9 1 0 201.78 19.7
 9 1 0 216.58 19.5
 9 1 0 209.98 19.1
 9 1 0 207.18 19.5
 -9 1 0 206.08 19.4
 -9 1 0 220.88 20.3
 9 1 0 228.88 20.6
 -9 1 0 224.38 19.6
 -10 -1 0 49.4 8.2
 -10 -1 0 55.79 9.4
 10 -1 0 49.4 8.7
 -10 -1 0 53.09 9.9
 10 -1 0 66.19 10.7
 10 1 0 68.89 11.8
 -10 1 0 59.29 10.3
 10 1 0 47.9 8.4
 -10 1 0 41.4 7.6
 -10 1 0 67.09 9.1
 -10 1 0 48.8 9.4
 10 1 0 63.19 9.3
 10 1 0 60.49 9.8
 -11 -1 0 1192.08 90.69
 11 -1 0 1282.97 91.19
 -11 -1 0 1240.58 91.49
 -11 -1 0 1109.19 90.69
 11 -1 0 1115.39 90.39
 11 1 0 1174.28 90.49
 11 1 0 1201.88 89.89
 -11 1 0 1081.49 90.59
 11 1 0 1193.68 90.29
 -11 1 0 1164.68 90.29
 -11 1 0 1317.57 91.59
 -11 1 0 1253.37 90.39
 11 1 0 1331.77 91.79
 12 -1 0 101.89 14.7
 -12 -1 0 90.09 14.8
 12 -1 0 105.39 13.6
 -12 -1 0 101.19 13.2
 -12 -1 0 116.49 14.8
 12 1 0 97.09 12.3
 12 1 0 83.59 13.7
 -12 1 0 106.19 15.1
 -12 1 0 118.99 13.8
 12 1 0 91.59 13.1
 12 1 0 99.09 12.9
 -12 1 0 96.89 12.9
 -12 1 0 105.79 16.3
 -13 -1 0 500.05 41.5
 -13 -1 0 486.25 42.1
 -13 -1 0 435.46 40.8
 13 -1 0 440.86 40.5
 13 -1 0 514.65 41.7
 13 1 0 495.15 40.1
 -13 1 0 501.55 40.9
 -13 1 0 479.75 40.6
 13 1 0 476.75 40.5
 13 1 0 509.85 41.1
 -13 1 0 527.35 42.3
 13 1 0 552.54 42.5
 -13 1 0 437.66 40.8
 14 -1 0 23.3 6.5
 -14 -1 0 12.6 6.4
 -14 -1 0 35 10.5
 14 -1 0 26.7 8.4
 14 1 0 20.8 7.4
 14 1 0 18 6.9
 14 1 0 17.7 5.7
 -14 1 0 26 7
 -14 1 0 12.4 11.1
 -14 1 0 27.4 9.8
 15 -1 0 9 4.4
 -15 -1 0 29.1 8.8
 -15 -1 0 13.6 6.1
 -15 -1 0 10.4 6.2
 15 -1 0 15.9 6.2
 15 1 0 19.6 6.3
 15 1 0 27.8 9.2
 -15 1 0 40.3 8.9
 16 -1 0 -4.2 5.6
 16 -1 0 1.9 4
 -16 -1 0 1.7 5.1
 -16 -1 0 -1.8 4.1
 -16 -1 0 9.5 8.6
 16 -1 0 6.6 5.6
 16 1 0 2.8 4.7
 -16 1 0 -2.8 3.9
 -16 1 0 14.3 7
 16 1 0 1.1 7.4
 -16 1 0 4.3 5
 -16 1 0 0.3 6.3
 16 1 0 2.6 4.3
 17 -1 0 668.53 51.79
 -17 -1 0 533.25 50.19
 17 -1 0 573.64 48.3
 -17 -1 0 545.25 51.19
 -17 -1 0 665.43 52.89
 17 -1 0 610.94 50.79
 17 1 0 642.44 51.99
 17 1 0 637.44 49.6
 -17 1 0 535.15 50.29
 -17 1 0 651.33 52.19
 17 1 0 547.05 49.8
 -17 1 0 532.95 52.59
 -17 1 0 602.84 50.19
 18 -1 0 71.59 12.4
 18 -1 0 55.89 12
 18 -1 0 34.3 11.1
 -18 -1 0 51.09 14.1
 -18 -1 0 53.39 12.3
 -18 -1 0 43.5 11.4
 18 1 0 57.39 12.4
 18 1 0 41.3 11.9
 -18 1 0 45.6 10.9
 18 1 0 70.59 13.1
 -18 1 0 47.4 10.4
 -18 1 0 47.7 11.9
 -18 1 0 63.79 13.5
 -19 -1 0 7.6 6.7
 -19 -1 0 9.7 8.5
 -19 -1 0 6.7 7.2
 19 -1 0 16.7 6.5
 19 -1 0 8.7 8.7
 19 -1 0 3.2 5.4
 -19 1 0 7.8 5.6
 19 1 0 9 6.4
 -19 1 0 17.8 9.5
 19 1 0 9.4 5.9
 -19 1 0 8 7.9
 19 1 0 9.8 9.6
 -19 1 0 14.7 7.1
 -20 -1 0 18.5 8.7
 20 -1 0 24.5 8.2
 -20 -1 0 13.1 7.3
 -20 -1 0 -5.4 14.1
 20 -1 0 13.7 8.5
 20 -1 0 4.6 8
 -20 1 0 4.3 6.1
 20 1 0 15.6 9.6
 20 1 0 17.6 11.6
 -20 1 0 3.9 6.7
 -20 1 0 7.3 7.1
 20 1 0 22.1 8.7
 -21 -1 0 417.86 43.7
 21 -1 0 419.36 44.3
 -21 -1 0 520.35 46.1
 -21 -1 0 456.05 45.9
 21 -1 0 512.45 44.6
 21 -1 0 549.15 42.7
 -21 1 0 498.05 46.5
 -21 1 0 465.45 43.7
 -21 1 0 418.26 44
 21 1 0 536.45 44.6
 -21 1 0 461.25 44.8
 21 1 0 479.55 43.9
 21 1 0 510.95 46.4
 22 -1 0 88.79 18.8
 -22 -1 0 89.29 17.5
 -22 -1 0 89.59 17.2
 -22 -1 0 87.99 19.2
 22 -1 0 106.79 18.2
 22 -1 0 100.09 20.5
 -22 1 0 88.69 17.4
 -22 1 0 66.69 15.5
 -22 1 0 86.99 16.4
 -22 1 0 100.49 21.4
 22 1 0 109.59 20.4
 22 1 0 104.19 18.5
 22 1 0 77.99 15.3
 23 -1 0 65.79 16.1
 -23 -1 0 84.09 17.3
 -23 -1 0 88.99 19.2
 23 -1 0 100.79 18.1
 -23 -1 0 68.09 15.8
 23 -1 0 142.69 21
 -23 1 0 83.89 17.5
 -23 1 0 79.69 16.2
 -23 1 0 64.29 15.9
 -23 1 0 90.49 20.6
 23 1 0 74.79 17.5
 23 1 0 111.49 19.3
 23 1 0 103.99 17.3
 -24 -1 0 0.9 7.3
 24 -1 0 7.2 6.6
 24 -1 0 8.7 9.5
 -24 -1 0 -9.3 4.7
 -24 -1 0 -1.9 8.7
 -24 -1 0 9.8 8
 24 -1 0 7.8 8
 -24 1 0 -0.1 8.9
 24 1 0 -1.1 6.9
 -24 1 0 4 8.8
 24 1 0 5.6 7.8
 24 1 0 -7 7.7
 -24 1 0 -2.1 4.7
 -24 1 0 7.7 7.2
 -25 -1 0 1.6 10.3
 -25 -1 0 -0.4 7.5
 -25 -1 0 10.8 10.8
 25 -1 0 17.4 10.3
 25 -1 0 39.7 15
 -25 -1 0 26.5 12
 25 -1 0 16.4 7.8
 -25 1 0 -0.6 7
 25 1 0 15.6 9.1
 25 1 0 23.8 11.8
 -25 1 0 30.6 11.4
 -25 1 0 11.4 9.7
 -25 1 0 17.7 11.2
 25 1 0 11.2 8
 -26 -1 0 62.99 16
 26 -1 0 56.29 16.6
 26 -1 0 70.49 14.6
 -26 -1 0 49.7 16.4
 -26 -1 0 36.3 13.7
 26 -1 0 43.3 15.7
 26 1 0 35.8 14.4
 26 1 0 51.09 14.6
 -26 1 0 42.7 13.3
 -26 1 0 43.7 14.3
 26 1 0 39.7 12.1
 -26 1 0 27.1 13.2
 -27 -1 0 66.69 17
 27 -1 0 67.89 15.7
 -27 -1 0 58.59 15.7
 27 -1 0 63.49 13.6
 27 -1 0 100.09 20.6
 -27 -1 0 79.49 18.1
 -27 -1 0 69.49 14.8
 -27 1 0 54.09 16
 27 1 0 71.89 18.8
 -27 1 0 82.09 17.5
 -27 1 0 110.79 20.7
 27 1 0 98.39 19.2
 27 1 0 75.29 18.1
 -27 1 0 82.79 18.7
 28 -1 0 144.59 24.8
 28 -1 0 216.18 24.3
 -28 -1 0 164.28 27.7
 -28 -1 0 196.98 31.5
 28 -1 0 132.29 25.3
 -28 -1 0 117.39 22.6
 -28 -1 0 147.99 27.3
 -28 1 0 191.88 30.3
 28 1 0 197.08 28.7
 -28 1 0 176.98 27.6
 28 1 0 211.48 25.5
 28 1 0 173.88 29.1
 -28 1 0 204.58 30
 -28 1 0 124.69 25.2
 29 -1 0 58.79 18.5
 29 -1 0 64.99 15.6
 29 -1 0 45.9 15.7
 -29 -1 0 50.49 21
 -29 -1 0 69.69 27
 -29 -1 0 52.49 16.1
 29 1 0 55.59 21
 29 1 0 88.79 18.5
 -29 1 0 76.19 19.3
 -29 1 0 61.99 22.4
 29 1 0 43.2 17.8
 -30 -1 0 180.78 29.1
 30 -1 0 180.98 32.6
 -30 -1 0 201.88 32.1
 30 -1 0 226.38 28
 30 -1 0 208.78 28.1
 -30 -1 0 176.88 31.2
 30 1 0 168.88 29.5
 30 1 0 199.58 33.4
 -30 1 0 165.88 29.5
 30 1 0 247.78 29.1
 -30 1 0 230.08 34.3
 -30 1 0 154.98 28
 31 -1 0 2.2 9.3
 31 -1 0 10.4 14.3
 31 -1 0 7.4 13.7
 -31 -1 0 13 15.4
 -31 -1 0 16.3 12
 -31 -1 0 11 9
 -31 1 0 4.5 9.7
 31 1 0 -6.7 12.2
 -31 1 0 21.9 16.4
 -31 1 0 11.9 12.3
 31 1 0 19.9 13.3
 31 1 0 -9.2 12.6
 -32 -1 0 205.48 34.1
 32 -1 0 149.49 28.8
 32 -1 0 152.88 32.1
 -32 -1 0 191.18 31.3
 -32 1 0 224.68 33.3
 -32 1 0 194.38 32.4
 32 1 0 182.48 34.2
 32 1 0 216.18 29.2
 33 -1 0 18.6 13.8
 -33 -1 0 35.8 14.9
 -33 -1 0 16.4 11.5
 33 -1 0 33.9 14.1
 33 1 0 27.5 17
 -33 1 0 22.1 12.1
 -33 1 0 23.7 13.3
 33 1 0 21.3 12.1
 -34 -1 0 24.3 13.7
 -34 -1 0 -0.1 9.9
 34 -1 0 6.5 12.5
 34 -1 0 -7.3 13.2
 -34 1 0 6.1 11
 34 1 0 -5.9 13.1
 -34 1 0 5.7 9.2
 -35 -1 0 15.9 12.2
 35 -1 0 -6.7 13.3
 -35 -1 0 32.2 16.1
 -35 1 0 7.7 11.7
 -35 1 0 6.4 12.3
 35 1 0 -5.2 15.1
 36 -1 0 -16.4 14.5
 -36 -1 0 0.4 9.5
 -36 -1 0 13.9 11.9
 36 1 0 10.6 16.5
 -36 1 0 6.1 13.1
 -36 1 0 33 15.8
 0 -2 0 170.38 12.8
 0 -2 0 186.78 13.1
 0 -2 0 159.08 13
 0 -2 0 155.28 13.5
 0 -2 0 153.78 13
 0 2 0 151.68 12.8
 0 2 0 161.48 12.8
 0 2 0 171.98 13
 0 2 0 160.48 13
 0 2 0 155.88 13.5
 -1 -2 0 6.9 1.9
 -1 -2 0 4.3 1.9
 1 -2 0 3.7 1.6
 -1 -2 0 8.2 2.2
 -1 -2 0 5.9 1.7
 -1 -2 0 6.4 2.7
 1 -2 0 5.2 2
 1 -2 0 5.7 1.7
 1 -2 0 5.4 1.9
 -1 2 0 3.7 1.4
 -1 2 0 3.7 1.9
 1 2 0 4.8 2.4
 1 2 0 5.7 1.8
 -1 2 0 6 1.7
 1 2 0 5 1.3
 1 2 0 6.2 2
 -1 2 0 4.7 1.6
 1 2 0 9.2 2.5
 2 -2 0 9.1 2.6
 -2 -2 0 5.2 2
 2 -2 0 10 2.1
 2 2 0 4.8 2.2
 2 2 0 11.9 2.6
 -2 2 0 9.4 2
 -3 -2 0 17.2 3.8
 3 -2 0 18.8 3
 -3 -2 0 13.3 4.9
 3 -2 0 17.1 4
 -3 -2 0 19.5 3.8
 3 -2 0 16.4 3.7
 -3 -2 0 19.1 3.7
 -3 2 0 16.6 3.7
 3 2 0 15.1 3.6
 -3 2 0 18.1 3.8
 3 2 0 16.5 3.5
 3 2 0 10.3 2.9
 3 2 0 15.8 4.8
 -3 2 0 18.4 3.9
 4 -2 0 2982.2 220.18
 -4 -2 0 3064.69 219.88
 -4 -2 0 3067.09 219.68
 4 -2 0 2926.21 219.58
 4 -2 0 3275.77 219.78
 -4 -2 0 3295.87 220.48
 -4 -2 0 2759.72 219.58
 -4 2 0 3046.3 219.98
 4 2 0 2763.32 219.48
 -4 2 0 3037.6 219.68
 -4 2 0 3170.48 219.78
 4 2 0 3299.27 220.38
 4 2 0 3108.29 219.88
 4 2 0 3189.28 222.48
 -5 -2 0 24.6 4.9
 -5 -2 0 47 6.7
 -5 -2 0 47.8 6.6
 5 -2 0 40.5 6.6
 5 -2 0 42.9 6.6
 5 -2 0 35.6 5.9
 -5 -2 0 36.9 7.2
 -5 2 0 50.49 7.4
 -5 2 0 46.5 6.9
 5 2 0 34.1 6.7
 5 2 0 43.5 6.2
 -5 2 0 39.8 6.2
 5 2 0 31.2 5.6
 5 2 0 27.8 5.1
 -6 -2 0 371.36 34.3
 -6 -2 0 415.16 34.1
 6 -2 0 444.86 34.4
 -6 -2 0 500.15 34.9
 6 -2 0 402.16 34.5
 6 2 0 396.16 34.3
 -6 2 0 411.86 34.6
 6 2 0 508.25 34.8
 6 2 0 453.25 34.5
 -6 2 0 445.76 34.5
 6 2 0 526.15 35.7
 7 -2 0 71.19 8.5
 -7 -2 0 66.09 10.2
 -7 -2 0 75.19 8.7
 -7 -2 0 66.89 8.4
 7 -2 0 68.99 9
 -7 -2 0 76.39 9.7
 7 -2 0 68.99 8.6
 7 2 0 62.29 8.5
 -7 2 0 78.99 9.2
 7 2 0 73.19 8.6
 7 2 0 72.69 9.3
 7 2 0 82.39 11.3
 -7 2 0 79.39 8.9
 -7 2 0 67.79 9
 -8 -2 0 579.84 40.4
 8 -2 0 474.85 38.7
 -8 -2 0 541.25 39.7
 8 -2 0 495.05 39.1
 -8 -2 0 420.26 38.1
 8 -2 0 465.05 39
 -8 -2 0 478.75 38.9
 8 2 0 531.15 39.2
 -8 2 0 426.26 38.9
 8 2 0 441.76 38.6
 8 2 0 584.44 40.4
 -8 2 0 536.35 39.5
 8 2 0 459.65 38.7
 -8 2 0 498.35 39
 9 -2 0 31.2 8.9
 9 -2 0 22 6
 -9 -2 0 21.7 5.7
 -9 -2 0 17.4 5.2
 -9 -2 0 16.3 6.5
 -9 -2 0 25.2 6.1
 9 2 0 22 5.2
 9 2 0 18.3 5.3
 -9 2 0 20.7 5.5
 9 2 0 17.1 6.1
 -9 2 0 20.1 6.4
 -9 2 0 14.6 5.1
 9 2 0 15.6 5.2
 10 -2 0 16.7 5.5
 10 -2 0 18.2 6.2
 -10 -2 0 25.9 8.3
 -10 -2 0 14.7 5
 -10 -2 0 11.1 4.5
 10 2 0 15.2 5
 -10 2 0 21.8 7.1
 -10 2 0 12.8 4.5
 10 2 0 21.1 5.8
 -10 2 0 15.6 4.7
 10 2 0 25.1 7.5
 10 2 0 20.7 6
 -10 2 0 10.2 4.7
 -11 -2 0 20.6 8.8
 -11 -2 0 24 7.5
 -11 -2 0 28.8 7.7
 11 -2 0 23.9 7
 11 -2 0 20 7
 11 2 0 18 6.5
 -11 2 0 20.6 6.1
 -11 2 0 23.7 6.1
 -11 2 0 14.5 7
 11 2 0 27.1 7.1
 -11 2 0 23.7 7.5
 11 2 0 33.2 7.3
 11 2 0 24.3 8.8
 12 -2 0 340.27 29.3
 -12 -2 0 264.97 28.3
 12 -2 0 312.27 28.5
 -12 -2 0 276.67 29.5
 -12 -2 0 336.37 28.7
 12 2 0 325.27 28.1
 -12 2 0 313.97 28.8
 12 2 0 280.07 27.7
 -12 2 0 310.47 28.1
 12 2 0 306.77 29.8
 -12 2 0 375.86 30.1
 -12 2 0 328.67 28.2
 12 2 0 323.57 28.5
 -13 -2 0 53.59 12.3
 13 -2 0 45.2 10.2
 -13 -2 0 50.99 10.4
 -13 -2 0 26.9 7.6
 13 -2 0 53.59 10.9
 -13 2 0 51.99 11.1
 13 2 0 53.49 9.9
 -13 2 0 54.99 10.7
 -13 2 0 43.5 10.1
 13 2 0 46.3 9.6
 -13 2 0 55.69 10.1
 13 2 0 47.1 11.1
 13 2 0 51.69 10.8
 14 -2 0 1180.38 97.49
 -14 -2 0 1219.08 97.89
 14 -2 0 1480.05 100.09
 -14 -2 0 1237.28 98.69
 -14 -2 0 1226.08 100.59
 14 2 0 1239.18 96.99
 -14 2 0 1190.18 98.09
 -14 2 0 1257.17 98.19
 14 2 0 1095.99 96.39
 -14 2 0 1402.36 97.69
 -14 2 0 1421.26 98.89
 14 2 0 1328.17 97.89
 14 2 0 1411.86 99.59
 -15 -2 0 44.1 10.5
 -15 -2 0 57.29 11.9
 15 -2 0 67.59 14
 15 -2 0 77.59 13.3
 -15 -2 0 57.29 12.9
 15 2 0 63.39 14.4
 15 2 0 75.59 12.8
 -15 2 0 70.49 12.9
 -15 2 0 81.89 14.6
 15 2 0 70.79 12.4
 15 2 0 62.39 12.1
 -15 2 0 78.99 12.6
 -15 2 0 77.79 14.5
 16 -2 0 774.62 62.49
 16 -2 0 809.02 62.49
 -16 -2 0 788.22 62.79
 -16 -2 0 734.13 62.99
 -16 -2 0 723.93 62.39
 16 2 0 735.73 61.39
 -16 2 0 778.82 61.69
 16 2 0 743.43 62.89
 -16 2 0 715.03 62.29
 -16 2 0 805.22 62.19
 16 2 0 829.62 62.39
 16 2 0 787.42 61.59
 -16 2 0 725.43 62.39
 -17 -2 0 57.49 12
 -17 -2 0 52.89 15.5
 -17 -2 0 39 12.3
 17 -2 0 47 10.9
 17 -2 0 50.09 13.6
 17 2 0 43.7 10.6
 17 2 0 35.8 10.5
 -17 2 0 39.3 10.4
 17 2 0 36.8 9.1
 -17 2 0 55.59 12.9
 17 2 0 44.8 10.7
 -17 2 0 39.3 11.2
 -18 -2 0 20.6 10.7
 -18 -2 0 7.3 5.8
 18 -2 0 37.9 11.1
 -18 -2 0 18.9 8.3
 18 -2 0 14.9 7.1
 18 -2 0 5.6 4.5
 -18 2 0 13.9 6.2
 18 2 0 15.1 9.7
 18 2 0 16.4 8.1
 -18 2 0 30.8 8.3
 18 2 0 14.4 7.2
 -18 2 0 18.8 8.1
 -18 2 0 45.9 12.3
 19 -2 0 11.6 5.9
 19 -2 0 4.6 7.5
 19 -2 0 17.5 8.4
 -19 -2 0 1.7 6.9
 -19 -2 0 7.6 7.8
 -19 -2 0 11.7 8.1
 19 2 0 3.6 6.3
 -19 2 0 7.8 7.4
 -19 2 0 13.1 7.2
 -19 2 0 8.2 6.7
 -19 2 0 10.5 8.8
 19 2 0 16 6.9
 19 2 0 9.6 9
 20 -2 0 130.59 15.2
 20 -2 0 106.19 20.1
 -20 -2 0 110.09 18.4
 -20 -2 0 96.69 18.3
 20 -2 0 104.19 18.3
 -20 -2 0 92.79 19.9
 -20 2 0 116.59 19.3
 20 2 0 114.39 17.8
 -20 2 0 119.99 20.3
 -20 2 0 107.49 18.7
 20 2 0 118.49 19.1
 20 2 0 107.29 20.4
 -20 2 0 121.49 24.1
 -21 -2 0 -2.9 8.8
 -21 -2 0 -0.9 6.7
 21 -2 0 8.7 6.9
 21 -2 0 -3.2 7
 21 -2 0 16.3 6.7
 -21 -2 0 1.6 6.4
 21 2 0 11.5 8.2
 21 2 0 -0.4 8.7
 -21 2 0 0.3 7.2
 -21 2 0 20.1 12.7
 21 2 0 1.5 5.9
 -21 2 0 4 6.1
 -21 2 0 10.1 7.2
 -22 -2 0 15.1 16.1
 22 -2 0 16.3 7.8
 22 -2 0 11.5 6.5
 22 -2 0 1.3 7.6
 -22 -2 0 6.8 7.5
 -22 -2 0 11.9 7.6
 -22 2 0 3 7.7
 -22 2 0 7.4 7
 -22 2 0 19.1 8.7
 -22 2 0 14.5 11.2
 22 2 0 17.7 8.8
 22 2 0 21 10.5
 22 2 0 7.9 7.1
 -23 -2 0 53.59 17.8
 23 -2 0 64.29 15.7
 -23 -2 0 88.39 18.5
 -23 -2 0 53.59 15
 23 -2 0 67.19 14.8
 23 -2 0 67.69 15.7
 -23 2 0 60.79 14.7
 -23 2 0 53.19 13.5
 23 2 0 61.29 15.3
 -23 2 0 53.99 16.3
 23 2 0 104.99 22.2
 -23 2 0 56.69 14.7
 23 2 0 75.99 15.5
 24 -2 0 221.18 23.7
 -24 -2 0 179.78 25.7
 -24 -2 0 238.78 30.4
 24 -2 0 195.98 26.2
 -24 -2 0 241.08 31.1
 24 -2 0 222.58 28.6
 24 2 0 209.68 25.5
 24 2 0 234.68 27.1
 24 2 0 257.27 31
 -24 2 0 262.07 30.1
 -24 2 0 189.28 31.3
 -24 2 0 179.48 25.8
 -24 2 0 208.08 26.3
 25 -2 0 309.67 34.7
 -25 -2 0 317.97 37.8
 25 -2 0 351.46 32.7
 -25 -2 0 320.37 38.5
 25 -2 0 336.77 37.4
 -25 -2 0 306.67 35.4
 -25 2 0 286.57 34.2
 25 2 0 394.96 35.2
 -25 2 0 346.67 38
 -25 2 0 304.57 37.3
 25 2 0 283.47 37.2
 -25 2 0 331.37 36.3
 25 2 0 297.77 34.5
 26 -2 0 9.3 8.9
 26 -2 0 7.2 10.4
 -26 -2 0 5.3 8.5
 26 -2 0 20.7 8.4
 -26 -2 0 39.2 22.1
 26 2 0 24.9 12.4
 -26 2 0 16.6 10.5
 -26 2 0 6.1 8.9
 -26 2 0 -5.6 10.7
 26 2 0 10 9.7
 -26 2 0 6.8 9.4
 26 2 0 16.6 8.9
 27 -2 0 179.68 26.9
 -27 -2 0 93.39 21.4
 -27 -2 0 127.79 24.9
 27 -2 0 137.99 24.2
 -27 -2 0 151.38 26.6
 27 -2 0 185.68 21.2
 -27 2 0 116.19 24.4
 27 2 0 152.58 26.1
 27 2 0 137.89 27.2
 27 2 0 179.68 22.6
 -27 2 0 135.69 25.3
 -27 2 0 133.09 22.4
 -27 2 0 180.18 29.1
 28 -2 0 124.09 19.2
 -28 -2 0 65.39 19.6
 -28 -2 0 82.69 20.4
 28 -2 0 82.49 19.1
 -28 -2 0 63.89 16.2
 -28 -2 0 87.89 20
 28 -2 0 126.89 23.3
 28 2 0 90.49 17.3
 -28 2 0 96.49 18.9
 28 2 0 98.89 22.6
 -28 2 0 86.59 29.6
 -28 2 0 124.19 25.7
 28 2 0 80.29 18.7
 -28 2 0 113.69 22.9
 -29 -2 0 -16.2 22.8
 29 -2 0 -9.7 10.8
 -29 -2 0 0.9 7.4
 -29 -2 0 3.6 9.1
 29 -2 0 6.2 7.5
 29 -2 0 13.4 11.4
 29 2 0 8 13.1
 -29 2 0 -1.7 8.9
 -29 2 0 -41.6 21.9
 29 2 0 -15.6 9.9
 29 2 0 4.7 8.9
 -29 2 0 -9 10.5
 30 -2 0 77.19 19.1
 -30 -2 0 82.39 20.3
 30 -2 0 96.89 18.6
 -30 -2 0 121.09 22.9
 -30 -2 0 57.69 15.8
 30 -2 0 49.1 16.6
 30 2 0 98.59 21.4
 -30 2 0 87.59 20.5
 30 2 0 66.39 21.1
 -30 2 0 102.39 21.9
 -30 2 0 108.39 23.1
 31 -2 0 -4.6 13.3
 -31 -2 0 14.7 10.2
 -31 -2 0 2.6 10.2
 31 -2 0 25.9 15.3
 -31 -2 0 53.49 18.2
 31 -2 0 54.69 15.5
 -31 2 0 30.2 15.5
 -31 2 0 7.5 10.1
 -31 2 0 21.9 13.9
 31 2 0 16.1 14.8
 31 2 0 10.5 11.7
 31 2 0 6 15.1
 32 -2 0 12.8 11.3
 32 -2 0 36.7 18.3
 -32 -2 0 -5.3 7.7
 -32 -2 0 7.3 12.1
 -32 2 0 13.9 12.2
 32 2 0 33.9 17.4
 -32 2 0 -3.9 8.2
 32 2 0 19.4 13.1
 -33 -2 0 48.4 16.5
 -33 -2 0 33.1 12.6
 33 -2 0 27.8 16
 33 -2 0 50.89 16.5
 33 2 0 17.9 15.2
 -33 2 0 27.9 13.5
 -33 2 0 22.2 12
 34 -2 0 37.6 14.8
 -34 -2 0 18.4 13.5
 -34 -2 0 5.6 10.7
 34 -2 0 13.5 14.1
 -34 2 0 -7 10.1
 -34 2 0 11.2 10
 34 2 0 53.69 20.6
 -35 -2 0 -9.8 9.1
 35 -2 0 -2.7 12.5
 -35 -2 0 -10.8 10.1
 35 -2 0 9.2 13.3
 -35 2 0 -5.4 9
 -35 2 0 1.3 10.8
 35 2 0 4 15.5
 36 -2 0 29.4 18.7
 -36 -2 0 49.9 19.1
 -36 -2 0 31 17.5
 36 2 0 10.5 15.3
 -36 2 0 27.9 15.5
 -36 2 0 42.9 16.3
 0 -3 0 -0.2 1.6
 0 -3 0 -3 2.6
 0 -3 0 1.5 2.2
 0 -3 0 0.3 1.9
 0 -3 0 -1.9 1.8
 0 -3 0 1.7 1.9
 0 3 0 -1.1 2.4
 0 3 0 -0.6 1.8
 0 3 0 1 2.6
 0 3 0 -1.3 2.2
 0 3 0 -0.9 1.6
 -1 -3 0 142.09 11.9
 -1 -3 0 151.68 12
 1 3 0 123.29 12.7
 -1 3 0 110.89 12
 1 3 0 124.39 11.6
 -1 3 0 121.19 11.7
 1 3 0 154.88 12.1
 -1 3 0 132.59 11.9
 2 -3 0 19.4 3.4
 -2 -3 0 17.2 5.3
 -2 -3 0 9.8 5.4
 -2 -3 0 11.7 3.8
 2 -3 0 15.2 4.1
 2 -3 0 17.5 3.9
 -2 -3 0 16.8 3.9
 -2 -3 0 18.3 3.7
 2 -3 0 16.4 5.1
 2 3 0 16 5.3
 -2 3 0 13 3.6
 2 3 0 20.1 3.7
 -2 3 0 16.3 3.3
 -2 3 0 15.2 4.3
 2 3 0 12.7 3.5
 2 3 0 17.3 5.2
 -2 3 0 14.6 4.3
 2 3 0 18.8 4.7
 -3 -3 0 85.19 10.2
 3 -3 0 85.59 7.8
 -3 -3 0 74.79 8.1
 -3 -3 0 86.89 8.7
 3 -3 0 85.69 9.1
 -3 -3 0 85.39 9
 3 -3 0 84.89 9.1
 3 -3 0 93.29 9.2
 -3 -3 0 71.49 9.1
 -3 3 0 83.89 7.8
 3 3 0 76.59 8.6
 3 3 0 82.29 9
 3 3 0 71.99 9.8
 -3 3 0 87.59 9
 3 3 0 75.49 8.9
 -3 3 0 81.19 9
 -3 3 0 98.09 9.2
 -4 -3 0 21.9 5
 4 -3 0 21.9 5.2
 -4 -3 0 27.4 5.5
 4 -3 0 20.8 4.3
 4 -3 0 21.5 4.9
 -4 -3 0 30.3 6.7
 -4 -3 0 22.1 4.6
 4 -3 0 21.8 3.7
 4 3 0 24 6.3
 -4 3 0 20 4.3
 4 3 0 17.3 4.3
 4 3 0 17.2 4.1
 -4 3 0 18.5 4
 -4 3 0 23 5.1
 4 3 0 34.6 7.4
 5 -3 0 1457.95 94.29
 -5 -3 0 1299.67 95.39
 -5 -3 0 1374.36 95.99
 5 -3 0 1359.96 95.59
 5 -3 0 1242.08 95.49
 -5 -3 0 1145.39 95.29
 5 -3 0 1172.48 95.59
 -5 3 0 1256.17 95.49
 -5 3 0 1313.97 95.49
 -5 3 0 1147.99 95.49
 5 3 0 1291.37 95.29
 5 3 0 1213.18 95.39
 5 3 0 1525.75 96.99
 5 3 0 1445.26 95.99
 -6 -3 0 1.9 4.4
 -6 -3 0 4.2 3.1
 -6 -3 0 -1.4 2.3
 6 -3 0 0.8 2.4
 6 -3 0 -1.2 2
 6 -3 0 -1.4 1.9
 -6 -3 0 3.9 2.9
 -6 3 0 -0.7 2.4
 -6 3 0 0.8 2.7
 -6 3 0 6.1 3.2
 6 3 0 3 4
 6 3 0 1.4 2.9
 6 3 0 4.3 2.9
 6 3 0 -1.2 2.4
 7 -3 0 391.66 31.9
 -7 -3 0 370.06 31.6
 7 -3 0 365.56 32
 -7 -3 0 381.66 31.8
 -7 -3 0 418.26 32.6
 7 -3 0 370.96 31.7
 -7 -3 0 400.46 32.9
 7 3 0 376.56 31.8
 7 3 0 445.36 33.4
 -7 3 0 392.66 31.9
 -7 3 0 414.86 32.5
 7 3 0 416.46 32.2
 7 3 0 389.66 31.7
 -7 3 0 393.36 32
 -8 -3 0 22.7 5.3
 -8 -3 0 20 6.8
 8 -3 0 16.7 5.3
 -8 -3 0 26.9 5.9
 8 -3 0 13.6 4.3
 -8 -3 0 17.9 5.6
 8 -3 0 17.7 5.4
 8 3 0 19.6 5.2
 8 3 0 11.3 4.2
 8 3 0 19.6 5.5
 -8 3 0 18.3 5.1
 8 3 0 23.2 7
 -8 3 0 21 6.3
 -8 3 0 29.4 6.8
 9 -3 0 87.89 11.7
 -9 -3 0 146.09 18
 9 -3 0 92.49 11.3
 -9 -3 0 108.79 12.5
 -9 -3 0 68.19 10.3
 9 -3 0 97.39 11.9
 -9 -3 0 90.59 11.3
 9 3 0 85.69 10.9
 9 3 0 98.99 13.7
 -9 3 0 102.09 12
 9 3 0 89.59 11.3
 9 3 0 106.69 12.6
 -9 3 0 80.69 11.1
 -9 3 0 111.79 12.5
 -10 -3 0 9.5 4.8
 10 -3 0 12.8 5.6
 -10 -3 0 5 3.6
 -10 -3 0 8.7 9.4
 -10 -3 0 5.3 4.4
 10 -3 0 13.5 6.2
 10 -3 0 11 4.2
 10 3 0 8.2 6.8
 10 3 0 8.8 4.2
 -10 3 0 2.3 7.1
 -10 3 0 20.1 5.9
 10 3 0 10 5
 10 3 0 13.9 5.5
 -10 3 0 14 6.1
 -11 -3 0 282.67 26.3
 -11 -3 0 238.88 23.7
 -11 -3 0 276.37 25.1
 -11 -3 0 235.28 23
 11 -3 0 237.48 23.7
 11 -3 0 268.27 24.6
 11 3 0 248.98 24.8
 11 3 0 265.37 23.9
 11 3 0 266.37 23.9
 -11 3 0 238.68 24.6
 -11 3 0 239.58 23.6
 -11 3 0 259.87 24.5
 11 3 0 273.47 26.1
 12 -3 0 27.6 7.7
 12 -3 0 23.2 8.9
 -12 -3 0 16.5 6.3
 -12 -3 0 27.4 9.8
 -12 -3 0 9.4 5.5
 -12 3 0 30.1 11.8
 12 3 0 23 6.8
 -12 3 0 12.8 5.7
 12 3 0 27.4 7.4
 12 3 0 25.7 9.6
 12 3 0 14.5 6.1
 -12 3 0 19 7.6
 -13 -3 0 22 9.4
 13 -3 0 20.2 9.7
 -13 -3 0 15.3 6.6
 13 -3 0 13.1 5.9
 -13 3 0 3.3 8.5
 13 3 0 25.3 7.5
 -13 3 0 13.6 7.5
 -13 3 0 25.1 10
 13 3 0 7.4 5.9
 -13 3 0 21.3 7
 13 3 0 24.7 7.1
 -14 -3 0 119.19 19.2
 -14 -3 0 84.39 14.1
 14 -3 0 116.69 16.1
 -14 -3 0 113.59 15.1
 14 -3 0 109.29 14.8
 14 3 0 104.79 17.9
 14 3 0 122.39 15
 14 3 0 116.29 14.7
 -14 3 0 100.79 14.3
 -14 3 0 118.29 17.5
 -14 3 0 104.89 15.7
 14 3 0 114.69 14.9
 -14 3 0 92.69 14.5
 15 -3 0 61.79 12.8
 -15 -3 0 30.8 9.6
 15 -3 0 43.1 9.9
 -15 -3 0 66.69 12.1
 -15 -3 0 58.59 12.1
 -15 3 0 57.89 12.4
 15 3 0 74.99 12.3
 -15 3 0 56.49 11.4
 15 3 0 47.8 10
 15 3 0 57.79 14.1
 -15 3 0 62.79 12.6
 15 3 0 57.99 11.1
 -15 3 0 67.29 11.6
 -16 -3 0 -1.4 4.3
 -16 -3 0 1.7 5.2
 -16 -3 0 -4.5 6.2
 16 -3 0 4.6 4.8
 16 -3 0 10.2 10.8
 -16 3 0 5 4.7
 16 3 0 3.5 4.5
 16 3 0 -0.5 5
 -16 3 0 -3.1 4.2
 -16 3 0 4 4.5
 16 3 0 -3.2 7
 -16 3 0 1.8 6.7
 16 3 0 -2.2 3.4
 17 -3 0 159.38 20.2
 -17 -3 0 146.49 18.5
 -17 -3 0 157.98 24.2
 17 -3 0 119.59 17.3
 -17 -3 0 142.09 31.6
 17 3 0 149.39 21.2
 -17 3 0 160.18 19.9
 17 3 0 163.58 18.4
 -17 3 0 140.39 18
 17 3 0 149.79 18.2
 17 3 0 104.79 16.5
 -17 3 0 172.28 19.8
 -17 3 0 129.09 20.7
 -18 -3 0 4.3 7.1
 18 -3 0 0.6 6
 18 -3 0 10.3 7.1
 -18 -3 0 0.2 7.6
 -18 -3 0 2.8 5.1
 -18 3 0 11.6 6.1
 -18 3 0 0.5 4.8
 -18 3 0 -3 5
 18 3 0 3.2 5.4
 -18 3 0 0.2 7.6
 18 3 0 -1.4 8
 18 3 0 -4.9 3.4
 18 3 0 -0.3 5.5
 -19 -3 0 21.3 10.1
 -19 -3 0 8.6 5.8
 19 -3 0 13.8 8.8
 -19 -3 0 4.4 6.1
 19 -3 0 28 10.7
 19 3 0 14.3 6.9
 19 3 0 27 10.3
 19 3 0 16.8 7
 -19 3 0 4.5 5.1
 -19 3 0 17.1 8
 -19 3 0 24.9 11.4
 -19 3 0 14.5 8.2
 19 3 0 21.1 7.4
 -20 -3 0 8.9 7.3
 -20 -3 0 6 8.3
 20 -3 0 15.1 7.9
 20 -3 0 13.7 9.3
 -20 -3 0 8.9 6.1
 20 -3 0 26.9 7.8
 20 3 0 10.5 6
 -20 3 0 10.3 10.6
 20 3 0 4.1 7.1
 -20 3 0 25.5 9.6
 -20 3 0 14.4 7.2
 20 3 0 18.4 8.8
 -20 3 0 7.1 6.5
 20 3 0 6.4 10
 21 -3 0 466.65 45.7
 -21 -3 0 431.26 44.6
 21 -3 0 466.55 44.6
 -21 -3 0 567.84 49.1
 -21 -3 0 515.25 46.9
 21 -3 0 513.85 42.3
 21 3 0 465.45 44.4
 21 3 0 523.35 48
 -21 3 0 445.36 45.6
 -21 3 0 520.15 45.7
 -21 3 0 469.45 46.7
 -21 3 0 503.75 45.1
 21 3 0 472.95 43.9
 -22 -3 0 4 8.9
 22 -3 0 2.9 5.5
 -22 -3 0 6.7 7.3
 22 -3 0 7.3 7.6
 22 -3 0 1 7.4
 -22 -3 0 5.7 7.3
 -22 3 0 7.4 11.5
 -22 3 0 16.1 9.1
 -22 3 0 -1.3 6.5
 22 3 0 -7.4 7.8
 -22 3 0 10 7.3
 22 3 0 -5 5.9
 22 3 0 4.4 7.8
 -23 -3 0 0 7.8
 -23 -3 0 -8.9 7.7
 23 -3 0 6.9 7.7
 23 -3 0 6.3 5.8
 23 -3 0 17.2 11.2
 -23 -3 0 14.2 9.7
 23 3 0 3.3 7.2
 -23 3 0 -1.9 5.3
 23 3 0 8 11
 -23 3 0 6.3 8.8
 23 3 0 21.1 9.8
 -23 3 0 8.5 8.6
 -23 3 0 0.9 9
 24 -3 0 42.9 13.8
 -24 -3 0 13.9 11
 -24 -3 0 46.4 17
 24 -3 0 48.6 14
 24 -3 0 44.2 11.3
 -24 -3 0 34.2 12.4
 24 3 0 52.99 12.3
 24 3 0 30.7 14.5
 -24 3 0 26.9 12.2
 24 3 0 38.7 12.4
 -24 3 0 46.4 16.2
 -24 3 0 44.5 13.3
 -24 3 0 25.4 10.1
 25 -3 0 375.26 39.9
 25 -3 0 365.86 34.5
 25 -3 0 337.77 37.6
 -25 -3 0 384.06 42.8
 -25 -3 0 422.46 43
 -25 -3 0 336.27 38.5
 25 3 0 375.56 37.5
 -25 3 0 387.06 40.3
 25 3 0 351.16 38.6
 -25 3 0 314.27 36.6
 -25 3 0 282.27 37
 25 3 0 386.46 41.9
 -25 3 0 426.56 42.5
 26 -3 0 29.9 12.1
 -26 -3 0 38.4 14
 -26 -3 0 11.6 13.7
 26 -3 0 45.1 11.6
 -26 -3 0 18.6 12.3
 26 -3 0 26.5 12.9
 -26 3 0 49.2 15
 26 3 0 18.2 10.5
 -26 3 0 38.5 14.1
 26 3 0 50.69 12.6
 -26 3 0 45.4 16.1
 -26 3 0 26 13.7
 26 3 0 39.3 18.1
 -27 -3 0 78.79 19.3
 27 -3 0 146.69 18.4
 27 -3 0 101.69 20.1
 27 -3 0 122.99 22.1
 -27 -3 0 113.99 23.5
 -27 -3 0 120.69 23.6
 27 3 0 169.28 22
 -27 3 0 115.19 25.1
 -27 3 0 84.79 19.5
 -27 3 0 100.89 20.7
 27 3 0 87.99 21.2
 27 3 0 115.49 22.6
 -27 3 0 83.09 20.3
 -28 -3 0 128.79 27.2
 28 -3 0 118.89 19.7
 -28 -3 0 124.59 36
 28 -3 0 108.59 23.1
 28 -3 0 81.69 19.7
 -28 -3 0 76.89 20.7
 28 3 0 100.09 19.6
 28 3 0 122.59 23.3
 28 3 0 60.19 22.7
 -28 3 0 54.09 17.7
 -28 3 0 58.59 18.1
 -28 3 0 79.49 18.1
 29 -3 0 12 13.3
 -29 -3 0 2.2 13.7
 29 -3 0 17.6 9.1
 -29 -3 0 12 10.6
 29 -3 0 17.7 11.9
 -29 3 0 -1.3 19.7
 29 3 0 8.4 11.6
 -29 3 0 2.9 7.8
 29 3 0 27.1 17.7
 -29 3 0 6.5 8.8
 29 3 0 11.6 13.9
 30 -3 0 146.49 25.6
 -30 -3 0 171.08 31.7
 30 -3 0 140.79 22.4
 -30 -3 0 117.29 24.5
 30 -3 0 103.09 22.7
 -30 3 0 112.49 27.4
 30 3 0 149.79 26.8
 30 3 0 118.69 26.3
 -30 3 0 86.79 19.6
 30 3 0 116.49 23.1
 -30 3 0 146.59 28.1
 31 -3 0 65.59 20.2
 -31 -3 0 86.59 20.4
 -31 -3 0 83.59 21.9
 31 -3 0 109.99 19.8
 -31 -3 0 79.89 19.4
 31 3 0 57.89 28.2
 31 3 0 56.99 18.9
 -31 3 0 54.39 18.4
 31 3 0 74.29 18.2
 -31 3 0 62.89 19.3
 -31 3 0 82.09 20.8
 -32 -3 0 5.2 10.7
 -32 -3 0 22.9 13.2
 32 -3 0 26.5 12.3
 32 -3 0 21.2 14.3
 32 3 0 31.6 17.6
 -32 3 0 22.8 12.5
 32 3 0 42.1 17.5
 -32 3 0 5.1 8.6
 -33 -3 0 168.58 30.8
 33 -3 0 165.78 27.4
 33 -3 0 152.28 30.1
 -33 -3 0 143.39 26.6
 -33 3 0 202.58 33.2
 -33 3 0 161.68 28.3
 33 3 0 170.68 31.4
 -34 -3 0 -4.5 9.9
 -34 -3 0 7.8 8.4
 34 -3 0 -10.8 11.9
 34 -3 0 5.2 13.1
 -34 3 0 -2 9.4
 34 3 0 10.9 14.6
 -34 3 0 -3.5 9.1
 -35 -3 0 33.8 14.2
 -35 -3 0 28.9 12.9
 35 -3 0 22.3 14.7
 35 -3 0 55.09 17.2
 -35 3 0 15.3 13
 35 3 0 29.7 16.5
 -35 3 0 42.9 16.8
 36 -3 0 -6.1 16.4
 -36 -3 0 -7.8 10.7
 -36 -3 0 2.9 12.1
 36 -3 0 -4.1 13.1
 -36 3 0 9.6 12.8
 36 3 0 20.2 17.6
 -36 3 0 38.2 16.1
 0 -4 0 25.8 5.7
 0 -4 0 32.1 5.3
 0 -4 0 24.5 4.7
 0 4 0 23 5.4
 0 4 0 27.5 5
 0 4 0 19.9 4.4
 -1 -4 0 1.5 2.7
 1 -4 0 3 2.6
 1 -4 0 1.7 2.2
 1 -4 0 -1.3 2.3
 1 -4 0 2.1 2.7
 -1 -4 0 0.7 2.5
 -1 -4 0 0.7 3.5
 -1 -4 0 1.3 2
 -1 -4 0 1.3 2.4
 1 4 0 -0.7 2.6
 -1 4 0 -0.2 2.9
 -1 4 0 1 2.5
 -1 4 0 2.2 2.4
 -1 4 0 0 2.1
 -1 4 0 -1.6 1.7
 1 4 0 0.4 3
 -1 4 0 0 3.5
 1 4 0 1.3 1.8
 1 4 0 2.6 2.4
 1 4 0 1 2.4
 -2 -4 0 602.04 49.8
 2 -4 0 695.73 50.79
 2 -4 0 675.03 50.39
 -2 -4 0 696.93 50.39
 2 -4 0 551.04 50.19
 2 -4 0 697.23 49.5
 -2 -4 0 709.73 50.49
 -2 -4 0 650.03 49.99
 -2 -4 0 670.33 51.59
 -2 4 0 610.14 50.49
 2 4 0 635.34 49.7
 -2 4 0 700.83 49.5
 2 4 0 687.43 51.49
 2 4 0 664.83 50.19
 2 4 0 610.24 49.8
 2 4 0 698.73 50.39
 -2 4 0 686.83 50.39
 -2 4 0 759.12 50.79
 -3 -4 0 60.49 7.3
 3 -4 0 58.29 7.5
 3 -4 0 52.29 6.3
 -3 -4 0 49.9 9.1
 3 -4 0 43.7 6.8
 -3 -4 0 43.8 7
 -3 -4 0 46.5 7.4
 3 -4 0 57.69 8.6
 -3 -4 0 52.79 6.9
 3 4 0 54.29 7.1
 -3 4 0 52.99 7.4
 -3 4 0 67.59 7.9
 3 4 0 47.4 6.4
 3 4 0 62.69 8.7
 -3 4 0 49 6.2
 -3 4 0 56.89 8.6
 3 4 0 74.69 12
 3 4 0 57.09 7.7
 -4 -4 0 1766.52 136.09
 4 -4 0 1970.9 134.89
 4 -4 0 1813.02 136.59
 -4 -4 0 1911.91 137.49
 -4 -4 0 1907.01 136.29
 -4 -4 0 1842.52 135.89
 -4 -4 0 1665.13 135.09
 4 -4 0 1979.3 136.39
 4 -4 0 1751.82 136.19
 4 4 0 1996.7 137.39
 -4 4 0 1775.12 136.49
 -4 4 0 1960.4 134.89
 4 4 0 1757.62 135.99
 -4 4 0 1922.51 136.19
 4 4 0 2037.2 136.59
 4 4 0 1820.62 135.89
 -4 4 0 1973.9 136.59
 -5 -4 0 29.8 6.3
 5 -4 0 46.3 6.1
 5 -4 0 43.1 7.7
 -5 -4 0 47.5 7.2
 5 -4 0 34.8 7.1
 -5 -4 0 28.6 7.3
 -5 -4 0 33.7 6.9
 -5 -4 0 30.1 5.5
 5 -4 0 36.2 7.1
 -5 4 0 45.7 7.7
 5 4 0 31.2 6.5
 -5 4 0 40.3 7.7
 5 4 0 30.9 6.7
 5 4 0 41.4 6.8
 5 4 0 28.2 7
 -5 4 0 41.4 7.1
 6 -4 0 513.85 37.6
 6 -4 0 426.86 37.2
 6 -4 0 413.86 37.3
 -6 -4 0 535.85 37.9
 -6 -4 0 444.46 37.3
 -6 -4 0 473.95 38.7
 6 -4 0 523.45 35.8
 -6 -4 0 411.06 37.2
 6 4 0 459.45 38.4
 -6 4 0 505.05 37.5
 -6 4 0 479.05 37.6
 6 4 0 453.15 37.4
 6 4 0 513.35 37.4
 -6 4 0 399.06 37.2
 6 4 0 480.15 37.6
 -7 -4 0 20.6 5.3
 7 -4 0 15.3 5.5
 -7 -4 0 6.2 5.4
 -7 -4 0 12.3 5
 7 -4 0 6.5 3.8
 7 -4 0 13 3.6
 7 -4 0 5.5 2.9
 -7 -4 0 6.2 3.6
 7 4 0 12.2 5.2
 7 4 0 16.3 5.4
 7 4 0 17.7 5.9
 -7 4 0 16.6 5.3
 -7 4 0 9.4 4.6
 7 4 0 13.4 4.5
 -7 4 0 18.1 6
 -8 -4 0 282.67 26.2
 -8 -4 0 315.17 27.2
 8 -4 0 307.07 27.2
 8 -4 0 341.17 27.1
 8 -4 0 294.37 26.5
 -8 -4 0 257.97 26
 -8 4 0 269.67 26.6
 -8 4 0 285.47 26.5
 8 4 0 301.67 26.2
 8 4 0 395.36 29.4
 8 4 0 296.77 26.6
 8 4 0 343.77 27.3
 -8 4 0 328.37 26.9
 9 -4 0 38.6 9.1
 9 -4 0 26.2 6.2
 -9 -4 0 38.4 7.9
 -9 -4 0 30.1 7.5
 -9 -4 0 19.2 5.6
 9 -4 0 34 7.7
 -9 -4 0 30.7 12.2
 -9 4 0 29.5 6.9
 -9 4 0 36.5 7.4
 9 4 0 28.6 9.1
 9 4 0 25.8 6.6
 -9 4 0 24.9 7.2
 9 4 0 32.9 6.9
 9 4 0 38.6 8.8
 -10 -4 0 1630.84 121.99
 -10 -4 0 1533.95 122.89
 -10 -4 0 1637.94 123.09
 -10 -4 0 1428.36 121.89
 10 -4 0 1634.94 121.89
 10 -4 0 1560.74 122.19
 10 4 0 1738.03 123.49
 10 4 0 1762.92 122.19
 -10 4 0 1785.82 122.49
 10 4 0 1560.34 121.69
 -10 4 0 1657.33 122.09
 -10 4 0 1692.93 122.99
 10 4 0 1750.12 122.39
 -11 -4 0 3.6 4.7
 11 -4 0 0.5 3.3
 11 -4 0 2.6 4.8
 11 -4 0 -3.8 7.4
 -11 -4 0 -1.4 3.7
 -11 -4 0 -1.4 2.8
 -11 -4 0 -5.4 5.9
 -11 4 0 1.9 6.4
 11 4 0 -6.5 6.6
 11 4 0 10 5.6
 11 4 0 2.4 4.8
 -11 4 0 -0.5 4.3
 -11 4 0 -0.7 3.6
 11 4 0 2.9 4.7
 -12 -4 0 84.49 11.8
 12 -4 0 100.69 14.8
 -12 -4 0 55.19 12.7
 12 -4 0 88.99 14.5
 -12 -4 0 84.59 14.1
 -12 -4 0 93.79 12.5
 12 -4 0 74.59 12.1
 12 4 0 73.99 12.6
 -12 4 0 88.89 16.4
 -12 4 0 119.59 16.8
 12 4 0 81.89 21.9
 -12 4 0 94.99 15
 12 4 0 102.29 13.8
 12 4 0 95.89 13.1
 13 -4 0 -1.5 3.2
 -13 -4 0 3.9 5.9
 -13 -4 0 1 2.7
 13 -4 0 -0.9 3.4
 -13 -4 0 -9.9 6.2
 -13 -4 0 4.4 6
 13 -4 0 1 4.7
 13 4 0 3.1 4.6
 13 4 0 -5.3 4.1
 -13 4 0 -3.7 3.3
 13 4 0 -1.5 3.8
 13 4 0 -4.1 7.5
 -13 4 0 2.5 6.1
 -13 4 0 -1.2 3.3
 -14 -4 0 372.76 34
 -14 -4 0 348.17 35.6
 -14 -4 0 368.06 34.9
 14 -4 0 412.36 34.9
 14 -4 0 346.47 33.7
 14 4 0 365.06 35.9
 14 4 0 421.86 34.6
 14 4 0 423.66 34.3
 -14 4 0 390.96 34.4
 14 4 0 322.07 33
 -14 4 0 390.76 35.1
 -15 -4 0 25.8 8.8
 -15 -4 0 25.4 9
 15 -4 0 15.9 6.6
 15 -4 0 36.3 9.4
 -15 -4 0 42.1 11.9
 -15 4 0 32.4 9.2
 -15 4 0 23.7 7.3
 15 4 0 21.1 8.1
 15 4 0 28.4 8.1
 15 4 0 22.5 7.4
 -15 4 0 31.4 10.9
 15 4 0 23.1 8.9
 -15 4 0 24.4 7.8
 16 -4 0 21 8.6
 -16 -4 0 26.8 7.9
 16 -4 0 13.8 6.2
 -16 -4 0 10.1 6
 -16 -4 0 26.9 13.7
 16 4 0 21.5 6.5
 16 4 0 12.3 6.5
 -16 4 0 18.3 7.1
 16 4 0 19.9 10
 -16 4 0 27.1 9
 -16 4 0 32.1 8
 -16 4 0 15.6 5.9
 16 4 0 6.1 5
 -17 -4 0 6.6 7.5
 17 -4 0 6.9 6.1
 -17 -4 0 9.9 6.6
 -17 -4 0 15.3 9.8
 17 -4 0 4.8 7.4
 -17 4 0 7.1 6.7
 -17 4 0 7.2 5.3
 17 4 0 4.6 4.9
 -17 4 0 13.8 10.6
 17 4 0 10.2 6.2
 17 4 0 4.8 6
 -17 4 0 4.8 4.4
 17 4 0 -4.2 7.7
 -18 -4 0 43.2 11.2
 -18 -4 0 33 11.3
 -18 -4 0 57.89 13.5
 18 -4 0 31.7 9.6
 18 -4 0 38.8 13.4
 18 4 0 25.9 9
 18 4 0 56.79 14.6
 -18 4 0 41 10.5
 -18 4 0 39.1 12.5
 -18 4 0 28.7 10.1
 -18 4 0 31.1 8.8
 18 4 0 45.5 10.6
 18 4 0 44.7 11.3
 -19 -4 0 44.9 13.3
 -19 -4 0 44.4 14.2
 19 -4 0 38.5 12.5
 -19 -4 0 55.79 14.1
 19 -4 0 58.19 14
 19 4 0 54.99 14.8
 19 4 0 65.89 13.8
 -19 4 0 61.69 13.3
 19 4 0 75.39 15
 -19 4 0 49.4 11.3
 -19 4 0 35.1 11.5
 20 -4 0 61.19 12.9
 20 -4 0 25.6 9.5
 -20 -4 0 31 10.5
 -20 -4 0 15.9 8.7
 -20 -4 0 36 13.1
 -20 4 0 29.2 11
 -20 4 0 46.5 9.4
 -20 4 0 36.6 10.4
 20 4 0 36.1 13.8
 20 4 0 36.9 9.3
 20 4 0 33.2 9.8
 -21 -4 0 -6 5.9
 21 -4 0 -1.4 7.6
 -21 -4 0 -5.3 10
 -21 -4 0 -1.5 5.8
 21 -4 0 3.2 7.4
 -21 4 0 1.1 6.3
 -21 4 0 -4.9 9.8
 21 4 0 8.6 7.9
 -21 4 0 -0.5 7.1
 -21 4 0 5.4 6.8
 21 4 0 2.3 10.5
 21 4 0 -0.8 7.5
 21 4 0 1.3 6.2
 -22 -4 0 14.6 8.9
 -22 -4 0 29.6 11.2
 22 -4 0 28.6 10.4
 -22 -4 0 4.3 9.8
 22 -4 0 18.8 6.7
 22 -4 0 18.6 10
 22 4 0 26.4 10
 22 4 0 16.9 11.1
 22 4 0 32.4 11.1
 -22 4 0 7.2 8.1
 -22 4 0 19.3 12.4
 22 4 0 9.4 5.9
 -22 4 0 14.4 8.1
 -22 4 0 5.6 7
 23 -4 0 59.79 14.7
 23 -4 0 75.99 16.5
 -23 -4 0 71.09 18.2
 23 -4 0 111.99 13.9
 -23 -4 0 55.49 15.9
 -23 -4 0 71.89 15.7
 23 4 0 96.79 18.3
 -23 4 0 79.79 15.9
 -23 4 0 68.59 16.5
 23 4 0 94.39 18
 23 4 0 80.09 20
 -23 4 0 59.19 15
 -23 4 0 83.79 17.7
 24 -4 0 120.79 21.4
 24 -4 0 58.99 17.9
 -24 -4 0 66.79 15.7
 -24 -4 0 62.89 16.5
 -24 -4 0 70.59 17.9
 24 -4 0 64.19 17
 -24 4 0 129.69 20.7
 24 4 0 116.89 19.4
 -24 4 0 96.29 18.8
 24 4 0 106.99 19.2
 24 4 0 55.89 16
 -24 4 0 150.68 23.2
 -24 4 0 75.59 16.9
 -25 -4 0 175.88 28.4
 -25 -4 0 126.39 26.2
 25 -4 0 157.48 25
 25 -4 0 173.68 19.7
 -25 -4 0 163.58 26.9
 25 -4 0 157.28 26.7
 25 4 0 173.58 23.1
 -25 4 0 115.09 23.9
 -25 4 0 98.79 20
 -25 4 0 126.49 25
 -25 4 0 125.59 22.6
 25 4 0 183.08 30.2
 25 4 0 130.89 22.2
 -26 -4 0 56.09 17.1
 26 -4 0 46.5 11.4
 26 -4 0 46.4 13.9
 -26 -4 0 39.8 13.3
 26 -4 0 55.49 14.6
 -26 -4 0 42.8 15.6
 -26 4 0 55.89 16
 -26 4 0 44.9 13.3
 26 4 0 55.99 14.2
 26 4 0 25.2 14.5
 26 4 0 55.69 14.7
 -26 4 0 49.1 15.3
 -26 4 0 26.8 11.7
 -27 -4 0 34.9 15.5
 27 -4 0 13.9 11.5
 -27 -4 0 24.1 11.6
 27 -4 0 30.8 10
 -27 -4 0 16.2 15.4
 27 -4 0 16.8 9.6
 -27 4 0 41.6 16.4
 -27 4 0 21.7 11.1
 -27 4 0 19.4 13.5
 27 4 0 14.2 14.2
 -27 4 0 27.4 11.4
 27 4 0 34.8 14.4
 27 4 0 29 11.8
 -28 -4 0 8.9 11.2
 -28 -4 0 -6.9 17.3
 28 -4 0 13.8 7.6
 -28 -4 0 4 11.5
 28 4 0 -19.8 11
 -28 4 0 14.5 11.7
 -28 4 0 -9.8 11
 28 4 0 4.5 11.6
 28 4 0 -0.1 12.3
 -28 4 0 -2.7 6.8
 -28 4 0 -7.8 13.6
 29 -4 0 40.5 13.7
 29 -4 0 57.19 13.9
 29 -4 0 23.1 12.9
 -29 -4 0 33.8 13.8
 -29 -4 0 11.2 17.4
 29 4 0 73.79 17.8
 -29 4 0 29.3 15.9
 29 4 0 22.6 17.1
 -29 4 0 43.6 14.3
 29 4 0 35.8 14.6
 -29 4 0 34.8 12.9
 30 -4 0 18.9 13.1
 30 -4 0 20.8 14.9
 -30 -4 0 16.9 10.9
 -30 -4 0 26.5 20.3
 30 -4 0 15.8 9
 -30 4 0 27.9 14.9
 30 4 0 20.7 13
 -30 4 0 -11.6 12.9
 30 4 0 -1.3 14
 -30 4 0 24.9 11.5
 30 4 0 22.2 10.9
 -31 -4 0 57.19 17.8
 31 -4 0 51.59 26.3
 31 -4 0 49.1 14.8
 -31 -4 0 14.8 26.8
 -31 4 0 55.89 17
 -31 4 0 5.9 11.1
 -31 4 0 36.6 16.7
 31 4 0 14.8 14.7
 31 4 0 52.09 16.7
 32 -4 0 38.9 12.1
 -32 -4 0 42.8 17.6
 32 -4 0 39.6 16.5
 -32 4 0 32.7 13.3
 32 4 0 36.2 20.4
 -32 4 0 57.09 19
 -33 -4 0 12 11.4
 -33 -4 0 6.7 8.8
 33 -4 0 22.2 11.6
 33 -4 0 -2.7 9.8
 -33 4 0 21.2 13
 33 4 0 10.6 17.4
 -33 4 0 24.3 13.2
 34 -4 0 13.8 14.6
 -34 -4 0 27.8 11.3
 -34 -4 0 23.8 13.5
 -34 4 0 21 12
 34 4 0 -23.1 19.6
 -34 4 0 21.1 13.8
 -35 -4 0 -9.1 10.7
 35 -4 0 -24.2 11.3
 35 -4 0 -1.5 12.5
 -35 -4 0 -0.2 10.4
 -35 4 0 15.6 11.5
 -35 4 0 -2.2 10.4
 35 4 0 -23.5 15.8
 0 -5 0 3.8 3.1
 0 -5 0 1.1 2.8
 0 -5 0 -0.2 2.4
 0 -5 0 -2.6 2
 0 5 0 -3.9 2.7
 0 5 0 0.5 2.6
 0 5 0 1.3 2.5
 0 5 0 -0.3 2.3
 0 5 0 0 1.9
 -1 -5 0 5.2 3
 1 -5 0 8.5 3.5
 1 -5 0 5.6 3.2
 -1 -5 0 7.1 4.6
 1 -5 0 2.8 2.6
 1 -5 0 6 3.6
 -1 -5 0 5.5 3
 -1 -5 0 6.6 3.1
 -1 -5 0 5.9 3.3
 1 5 0 5.2 2.8
 -1 5 0 6.3 3.2
 -1 5 0 2.7 2.5
 1 5 0 4 3.1
 1 5 0 5.6 2.4
 1 5 0 4.6 4.2
 -1 5 0 4.8 3.4
 -1 5 0 4.7 2.4
 1 5 0 7.3 2.8
 -1 5 0 9.4 3.6
 -2 -5 0 28.1 7.7
 -2 -5 0 12.7 3.8
 2 -5 0 18.8 4.5
 -2 -5 0 19.7 4.9
 2 -5 0 25.5 5.2
 -2 -5 0 26.9 5.4
 2 -5 0 20.4 5.7
 2 -5 0 26.9 6.1
 -2 -5 0 29.6 6.3
 -2 5 0 20.2 4.5
 2 5 0 19.5 8.2
 2 5 0 23.2 5.3
 2 5 0 25.1 5.3
 2 5 0 23.2 5.3
 -2 5 0 22.8 5.7
 -2 5 0 27.5 5.8
 2 5 0 29.8 5.9
 -2 5 0 17.1 4.6
 3 -5 0 2124.39 149.99
 3 -5 0 2089.09 149.49
 -3 -5 0 2147.89 149.49
 -3 -5 0 1950.6 148.79
 -3 -5 0 2066.59 149.49
 3 -5 0 2159.38 148.29
 -3 -5 0 1868.41 148.79
 3 -5 0 1817.92 149.49
 -3 -5 0 2153.68 151.18
 3 5 0 2062.19 149.29
 -3 5 0 2107.29 148.09
 3 5 0 2240.28 151.18
 -3 5 0 1905.21 149.69
 -3 5 0 2174.78 149.49
 -3 5 0 2071.49 149.59
 3 5 0 2216.08 149.69
 3 5 0 1927.71 148.39
 3 5 0 1894.71 148.79
 4 -5 0 142.09 14
 -4 -5 0 138.59 13.3
 4 -5 0 115.69 11.9
 -4 -5 0 115.39 13.5
 -4 -5 0 137.19 13.8
 -4 -5 0 121.19 14.8
 -4 -5 0 123.69 12.6
 4 -5 0 133.79 13.6
 4 -5 0 121.59 13.6
 -4 5 0 117.39 11.9
 4 5 0 124.09 13.6
 4 5 0 124.49 13.3
 -4 5 0 130.39 13.9
 4 5 0 129.29 15
 -4 5 0 183.48 16.6
 4 5 0 126.89 13
 -4 5 0 151.28 13.9
 -5 -5 0 4.6 3.9
 5 -5 0 3.5 3
 -5 -5 0 5.4 3.8
 5 -5 0 5.7 4.2
 -5 -5 0 0.8 3
 5 -5 0 4.7 2.8
 5 -5 0 2.5 2.7
 -5 -5 0 2.4 4.1
 -5 -5 0 2.6 2.5
 -5 5 0 2.3 2.7
 5 5 0 8.3 5.4
 5 5 0 4.9 3.4
 5 5 0 4.9 3.1
 -5 5 0 5 2.8
 -5 5 0 8 4
 5 5 0 7.2 3.8
 -5 5 0 4.3 3.6
 -6 -5 0 95.19 12.5
 -6 -5 0 102.79 11.7
 -6 -5 0 102.59 11
 6 -5 0 108.19 12.6
 -6 -5 0 107.49 14.3
 6 -5 0 99.59 10.3
 6 -5 0 117.49 13
 -6 -5 0 105.49 12.4
 6 -5 0 124.99 12.7
 -6 5 0 101.29 12.1
 6 5 0 98.69 13.6
 -6 5 0 111.49 12.4
 6 5 0 96.39 12
 -6 5 0 108.79 12.6
 6 5 0 91.69 11.5
 6 5 0 96.29 12.4
 7 -5 0 727.73 54.29
 -7 -5 0 723.43 56.19
 7 -5 0 703.33 56.39
 7 -5 0 725.63 57.09
 -7 -5 0 692.83 57.79
 -7 -5 0 653.13 54.79
 -7 -5 0 652.03 56.29
 7 -5 0 754.52 56.49
 -7 -5 0 712.13 56.49
 7 5 0 819.72 56.69
 -7 5 0 736.03 56.29
 7 5 0 731.63 56.59
 7 5 0 723.63 57.79
 -7 5 0 735.03 57.09
 -7 5 0 754.42 56.69
 7 5 0 772.22 56.69
 8 -5 0 68.49 10.8
 -8 -5 0 72.99 11.1
 8 -5 0 79.69 12.4
 8 -5 0 56.99 10.5
 8 -5 0 57.19 8.2
 -8 -5 0 47.3 11.2
 -8 -5 0 63.29 11
 -8 -5 0 72.69 11.8
 8 5 0 59.79 12.4
 8 5 0 63.49 10.5
 -8 5 0 69.19 11.5
 8 5 0 53.09 9.5
 -8 5 0 71.29 12.1
 -8 5 0 63.59 10.1
 8 5 0 49.6 9.2
 9 -5 0 14.9 6.3
 -9 -5 0 4.5 4.9
 -9 -5 0 22.5 6.4
 -9 -5 0 21.5 12
 9 -5 0 19.4 5
 -9 -5 0 10.8 5.7
 9 -5 0 6.7 4.4
 9 -5 0 9 5.1
 9 5 0 19.2 7.6
 9 5 0 27.3 6.9
 -9 5 0 8.4 4.7
 -9 5 0 23.9 6.9
 9 5 0 9 5
 9 5 0 6.8 5
 -9 5 0 20.3 6.7
 10 -5 0 8 4.2
 10 -5 0 -7.5 4.6
 -10 -5 0 -0.3 6.5
 10 -5 0 -0.9 4.1
 10 -5 0 1 3.9
 -10 -5 0 2.9 4.3
 -10 -5 0 -3.6 3.4
 -10 -5 0 6.8 4.4
 10 5 0 10.5 6.1
 -10 5 0 2.4 5.4
 10 5 0 -6.9 3.2
 10 5 0 -4.6 6.1
 -10 5 0 -4.2 2.3
 -10 5 0 -2.6 3.7
 10 5 0 2.3 4.8
 -11 -5 0 94.79 15.6
 11 -5 0 131.69 15.1
 11 -5 0 120.79 14.6
 -11 -5 0 89.19 13.3
 11 -5 0 118.09 15.5
 -11 -5 0 75.69 13.3
 -11 -5 0 123.39 14.8
 11 5 0 117.99 13.9
 11 5 0 133.49 15.5
 -11 5 0 101.19 15.9
 -11 5 0 105.89 14.4
 11 5 0 86.79 20.2
 -11 5 0 114.49 14.9
 11 5 0 101.99 14.1
 12 -5 0 -4.5 3.6
 12 -5 0 5.7 5
 -12 -5 0 -9.3 9.5
 -12 -5 0 -2 3
 -12 -5 0 1.2 4.6
 12 -5 0 -2.8 3.4
 12 5 0 7.8 5.3
 12 5 0 -9.5 5.5
 -12 5 0 -3.7 3.6
 -12 5 0 1 3.8
 -12 5 0 3.4 5.4
 12 5 0 2.1 5
 12 5 0 0.9 3.9
 -13 -5 0 121.29 17.3
 -13 -5 0 149.99 22.6
 -13 -5 0 133.59 16.7
 13 -5 0 118.49 15.8
 13 -5 0 131.09 16.5
 -13 -5 0 103.99 15.1
 13 -5 0 169.38 18.3
 13 5 0 145.09 19.8
 13 5 0 135.39 16.3
 -13 5 0 160.38 18.1
 13 5 0 133.99 17
 -13 5 0 142.39 17.4
 -13 5 0 135.09 16.8
 13 5 0 132.89 17.4
 -14 -5 0 -1.6 4.1
 14 -5 0 16.3 7
 14 -5 0 9.9 6.6
 -14 -5 0 3.1 5.3
 -14 -5 0 8.6 6
 -14 -5 0 -4.7 5.5
 14 -5 0 8 5.7
 -14 5 0 2.4 5.8
 14 5 0 9.1 6.7
 -14 5 0 1.7 3.8
 14 5 0 12.3 6.4
 14 5 0 9.6 7.7
 14 5 0 6.4 6.5
 -14 5 0 3.6 5.5
 -15 -5 0 96.89 15.3
 15 -5 0 78.59 13.9
 -15 -5 0 59.79 14.1
 15 -5 0 128.49 16.3
 -15 -5 0 66.39 13.9
 -15 -5 0 73.49 14
 15 -5 0 120.89 17.6
 -15 5 0 101.19 16.6
 15 5 0 127.29 15.9
 -15 5 0 138.19 17.2
 15 5 0 84.89 14.7
 15 5 0 81.69 17.2
 -15 5 0 83.19 13.8
 16 -5 0 26.7 10.1
 16 -5 0 38.4 10.4
 -16 -5 0 22.9 8.2
 -16 -5 0 30.1 10.4
 -16 -5 0 17.4 9
 16 5 0 33.6 9.7
 16 5 0 43.1 12.9
 16 5 0 41.9 10.3
 -16 5 0 19.3 10.7
 -16 5 0 25.8 8.1
 -16 5 0 22.9 9
 16 5 0 29.7 11.3
 -16 5 0 22.3 8.2
 -17 -5 0 290.17 30.8
 -17 -5 0 251.97 27.1
 17 -5 0 280.97 28.2
 17 -5 0 242.18 27
 -17 -5 0 249.88 28.5
 -17 5 0 251.37 28.3
 17 5 0 289.67 30.5
 -17 5 0 290.27 27.4
 17 5 0 279.17 27.4
 -17 5 0 252.97 27.2
 17 5 0 218.68 26.4
 -17 5 0 247.08 28.4
 17 5 0 269.87 27.6
 -18 -5 0 18.7 8.4
 -18 -5 0 -0.4 15.3
 -18 -5 0 6.7 6.9
 18 -5 0 0.9 6.1
 18 5 0 -2.3 4.7
 -18 5 0 7.8 6
 18 5 0 1.1 6
 18 5 0 7.8 5.8
 -18 5 0 8.8 6.8
 -18 5 0 7.7 9.6
 -18 5 0 17.6 7.9
 18 5 0 19.3 9.9
 -19 -5 0 233.48 29.9
 19 -5 0 227.78 26.4
 19 -5 0 270.37 28.4
 -19 -5 0 210.18 26.2
 -19 -5 0 240.48 28.6
 19 5 0 210.88 25.7
 19 5 0 283.37 27.7
 19 5 0 233.88 26.7
 19 5 0 232.48 29.6
 -19 5 0 232.88 26.4
 -19 5 0 261.77 26.6
 -19 5 0 253.77 28.5
 -19 5 0 239.38 28.6
 20 -5 0 9.8 8.3
 -20 -5 0 -3.2 8.2
 -20 -5 0 -6.2 5.5
 20 -5 0 3.9 7.6
 -20 -5 0 8.2 7.2
 20 5 0 3.9 7.4
 20 5 0 -5.2 4.2
 20 5 0 -8.6 8.9
 -20 5 0 -5.1 4.9
 20 5 0 2.5 6.9
 -20 5 0 -0.8 6.4
 -20 5 0 6.5 8.1
 -20 5 0 -0.2 9.3
 21 -5 0 59.19 14.4
 -21 -5 0 49.4 15
 21 -5 0 83.79 22.3
 -21 -5 0 63.59 14.8
 -21 -5 0 56.09 13.5
 -21 5 0 54.99 14.4
 -21 5 0 55.19 12.8
 21 5 0 45 12.1
 21 5 0 68.89 15
 -21 5 0 54.09 16.6
 -21 5 0 41.8 12.7
 21 5 0 69.69 15.6
 21 5 0 57.59 16.2
 -22 -5 0 6 6.3
 -22 -5 0 3.9 7.8
 22 -5 0 -10.4 6.1
 -22 -5 0 2.4 10.5
 22 -5 0 7 8.1
 -22 5 0 -6.6 5.8
 22 5 0 -7.6 4.7
 -22 5 0 -2.1 5.2
 22 5 0 -9.6 5.1
 22 5 0 3.7 10.9
 -22 5 0 0.4 7.7
 -22 5 0 -0.6 9.2
 22 5 0 5 7.8
 23 -5 0 31 11.8
 23 -5 0 21.3 9.7
 -23 -5 0 31 12
 -23 -5 0 14.7 10
 -23 -5 0 30 14.8
 23 5 0 15.5 10
 23 5 0 16.4 13.4
 23 5 0 13.6 9.7
 -23 5 0 24.4 10.9
 -23 5 0 7.5 8.6
 23 5 0 12.1 7.7
 -23 5 0 29 13
 -23 5 0 31.4 12.4
 24 -5 0 61.79 16.7
 24 -5 0 72.69 16.5
 -24 -5 0 77.89 19
 -24 -5 0 50.29 14.5
 -24 -5 0 66.49 20.9
 24 -5 0 77.79 16.6
 -24 5 0 53.49 15.3
 24 5 0 74.19 16.5
 24 5 0 57.19 19
 -24 5 0 46.2 14.7
 24 5 0 80.49 17.1
 24 5 0 64.89 16.4
 -24 5 0 93.69 18.8
 -24 5 0 67.59 17
 25 -5 0 33.6 11.6
 -25 -5 0 1.7 10.3
 -25 -5 0 15.1 7.6
 -25 -5 0 22.2 13.5
 25 -5 0 11.4 6.6
 25 -5 0 21.5 12.2
 -25 5 0 21.5 10.6
 25 5 0 15.4 11.6
 -25 5 0 20.9 10.8
 25 5 0 23.9 9.9
 -25 5 0 7 17.3
 25 5 0 22.2 10.1
 -25 5 0 39.6 14.6
 26 -5 0 39.6 10.4
 -26 -5 0 33 12
 -26 -5 0 8.2 12.8
 26 -5 0 8.5 10
 26 -5 0 21.4 10.6
 -26 -5 0 25 13.2
 -26 5 0 30.6 12.5
 -26 5 0 16.8 12.5
 -26 5 0 13.1 9.1
 26 5 0 40.3 12.3
 26 5 0 25.1 15.3
 26 5 0 10 10.4
 -26 5 0 4.2 10.3
 -27 -5 0 -1.9 7.4
 27 -5 0 7.1 10.2
 27 -5 0 -1 6.2
 -27 -5 0 28.2 16.6
 -27 -5 0 -7.9 9.5
 27 -5 0 -5.2 8.5
 -27 5 0 -9.3 5.9
 27 5 0 18.9 13.1
 -27 5 0 11.8 12.5
 27 5 0 2.8 13.9
 -27 5 0 14.2 16.4
 -27 5 0 1.4 11.8
 27 5 0 15.6 13.6
 28 -5 0 3.6 10.6
 28 -5 0 1.4 10.7
 -28 -5 0 -33.8 13.3
 28 -5 0 11.5 7.4
 -28 -5 0 9.2 12.9
 -28 -5 0 -5.6 7.6
 -28 5 0 -8.9 10.3
 28 5 0 -5.1 11.8
 -28 5 0 -8.5 8
 28 5 0 6.8 10.7
 -28 5 0 -23.8 22.2
 28 5 0 -15 10.6
 29 -5 0 60.19 17.1
 29 -5 0 84.69 16.4
 -29 -5 0 64.99 21.7
 29 -5 0 80.29 18.5
 -29 -5 0 60.89 17.8
 -29 5 0 69.49 17
 -29 5 0 95.99 31.9
 29 5 0 79.19 20.1
 -29 5 0 39.9 15.6
 29 5 0 42.3 18.8
 29 5 0 107.39 23.3
 -30 -5 0 -5.1 7.3
 -30 -5 0 22.2 17
 30 -5 0 -9.3 9.5
 30 -5 0 -7.6 13.7
 30 -5 0 0 6.7
 30 5 0 -9.6 13.7
 30 5 0 -10.5 14.6
 -30 5 0 -1.5 9.7
 -30 5 0 12.5 16
 30 5 0 6.9 11.2
 -30 5 0 -10 8.2
 31 -5 0 10.3 13
 31 -5 0 10.3 9.8
 -31 -5 0 -17.8 6.7
 31 5 0 -6.6 15.3
 -31 5 0 -5 10.6
 -31 5 0 -13.8 7.3
 32 -5 0 8 9.9
 -32 -5 0 -5.1 9.6
 32 -5 0 7.9 11.2
 32 5 0 -4.9 13
 -32 5 0 12.5 10.2
 -32 5 0 -8.8 9.5
 33 -5 0 29.5 13
 -33 -5 0 12.7 10.6
 -33 5 0 -7.1 11.4
 -33 5 0 5.6 10.2
 33 5 0 6.7 13.4
 -34 -5 0 25.3 12.8
 34 -5 0 -12.4 11.9
 34 -5 0 41.3 16
 34 5 0 5.4 17
 -34 5 0 16.3 14.6
 -34 5 0 13.8 12.1
 -35 -5 0 8.2 13.1
 35 -5 0 -5.9 14.4
 -35 -5 0 20.9 12.4
 35 -5 0 40.1 16
 -35 5 0 42 17.6
 35 5 0 16.3 17.8
 -35 5 0 23.9 14.6
 0 -6 0 136.59 14.1
 0 -6 0 131.79 13.3
 0 -6 0 122.79 13.1
 0 -6 0 116.39 13.9
 0 6 0 126.09 13.5
 0 6 0 137.89 13.2
 0 6 0 123.89 13.6
 0 6 0 161.98 19.4
 0 6 0 124.29 13.2
 -1 -6 0 -4 4.2
 -1 -6 0 7.1 4.4
 -1 -6 0 4.6 3.8
 1 -6 0 6.2 3.7
 -1 -6 0 4.3 3.4
 1 -6 0 3.6 4.1
 -1 -6 0 3.9 3.5
 1 -6 0 1.1 3.2
 1 -6 0 6.5 4
 1 6 0 9.1 4.3
 -1 6 0 6.6 3.9
 1 6 0 4.1 3.5
 -1 6 0 3.8 3.8
 -1 6 0 4 3.4
 1 6 0 8.1 3.5
 1 6 0 6.1 3.6
 1 6 0 7.2 5.9
 -1 6 0 8.2 5.6
 -1 6 0 10.6 4.5
 2 -6 0 181.38 19.9
 -2 -6 0 226.98 21.8
 -2 -6 0 235.28 20.4
 2 -6 0 208.58 20.2
 -2 -6 0 205.48 19.6
 2 -6 0 233.28 19.2
 -2 -6 0 194.18 19.2
 2 -6 0 203.18 19.3
 -2 -6 0 223.38 19.9
 -2 6 0 224.78 18.9
 -2 6 0 197.98 20.2
 2 6 0 196.78 19.2
 2 6 0 223.68 19.6
 2 6 0 247.48 22.2
 -2 6 0 200.58 21.2
 -2 6 0 230.68 20.1
 2 6 0 246.68 20.4
 -2 6 0 234.88 20.1
 2 6 0 198.48 18.8
 -3 -6 0 185.18 16.7
 -3 -6 0 165.78 16.7
 -3 -6 0 172.48 16.4
 -3 -6 0 167.98 16.9
 3 -6 0 162.88 16.9
 3 -6 0 158.18 15.5
 3 -6 0 174.58 16.8
 3 -6 0 175.98 17.7
 -3 -6 0 151.58 18
 3 6 0 143.59 17.8
 -3 6 0 222.88 20.1
 3 6 0 172.68 16.8
 3 6 0 175.48 16.6
 -3 6 0 160.68 17.1
 -3 6 0 161.18 15.3
 3 6 0 173.08 16.5
 -3 6 0 157.18 16.5
 4 -6 0 243.28 23.5
 4 -6 0 288.07 23.9
 -4 -6 0 257.87 22.9
 -4 -6 0 231.48 24.6
 4 -6 0 275.27 21.9
 -4 -6 0 272.17 23.6
 -4 -6 0 238.38 23.1
 -4 -6 0 262.37 22.7
 4 -6 0 269.87 23.8
 4 6 0 255.47 22.1
 -4 6 0 252.97 21.6
 -4 6 0 271.57 23.5
 -4 6 0 272.77 24.3
 4 6 0 246.78 24.9
 4 6 0 225.88 22.4
 4 6 0 242.98 23.1
 4 6 0 292.87 23.7
 -5 -6 0 24.9 6.5
 5 -6 0 17.7 5
 5 -6 0 19.8 6.7
 -5 -6 0 21.6 5
 -5 -6 0 18.2 6
 -5 -6 0 14.2 5.6
 5 -6 0 18.3 5.4
 -5 -6 0 18 6.6
 5 -6 0 14.5 5.6
 -5 6 0 16.5 5.9
 5 6 0 16.1 5.7
 -5 6 0 9.4 4.1
 5 6 0 15.1 6.6
 5 6 0 17.3 5.6
 -5 6 0 13.1 4.6
 5 6 0 17.2 5.7
 -5 6 0 27.3 7.8
 6 -6 0 12.7 4.3
 6 -6 0 10.1 5.1
 -6 -6 0 7.9 5.2
 -6 -6 0 6.7 3.5
 6 -6 0 12.9 5.6
 -6 -6 0 13.4 7.7
 6 -6 0 6.8 4
 -6 -6 0 11 4.9
 -6 -6 0 15.4 5.6
 6 6 0 9 4.6
 -6 6 0 14 7.7
 6 6 0 10.7 5.7
 6 6 0 10.9 7.3
 -6 6 0 12.5 4.3
 -6 6 0 8.8 4.3
 6 6 0 10.5 5.5
 -6 6 0 13.1 6.2
 -7 -6 0 1 4.5
 7 -6 0 6.2 4.2
 -7 -6 0 -8.2 5.5
 -7 -6 0 0.7 3
 -7 -6 0 -4.1 3.5
 7 -6 0 0.6 3.3
 -7 -6 0 -0.9 4.1
 7 -6 0 -3.4 3.9
 7 -6 0 -3 4.4
 7 6 0 3.9 5
 7 6 0 -4.5 6.9
 7 6 0 3.6 4.7
 -7 6 0 -1 6.6
 -7 6 0 -5.4 4
 7 6 0 3.1 4.3
 -7 6 0 0.2 2.7
 -8 -6 0 587.74 50.39
 -8 -6 0 568.44 53.59
 -8 -6 0 538.65 51.79
 8 -6 0 653.53 49.6
 8 -6 0 675.53 52.59
 -8 -6 0 676.83 52.69
 8 -6 0 739.43 53.69
 8 -6 0 693.93 52.59
 -8 -6 0 713.53 52.39
 8 6 0 605.74 53.59
 -8 6 0 681.73 52.29
 8 6 0 691.33 52.49
 -8 6 0 679.83 53.29
 8 6 0 735.83 52.29
 -8 6 0 616.84 52.59
 8 6 0 608.54 52.09
 -9 -6 0 1.4 4.1
 9 -6 0 1.2 5.1
 -9 -6 0 3 2.6
 -9 -6 0 7.1 5.5
 9 -6 0 4.8 4.7
 9 -6 0 5.8 5
 -9 -6 0 8.3 6.9
 9 -6 0 2.1 4.1
 -9 -6 0 11 6.3
 -9 6 0 7.9 5.6
 9 6 0 -0.8 3.9
 9 6 0 10.7 5.6
 9 6 0 -6.1 13.4
 -9 6 0 4.4 4.1
 9 6 0 6.3 6.3
 -9 6 0 1.8 4.7
 -10 -6 0 0.1 10
 10 -6 0 -1.5 3.6
 10 -6 0 6.1 7.3
 -10 -6 0 0.5 4
 10 -6 0 3.4 3.9
 -10 -6 0 4.7 5.4
 10 -6 0 1.4 4.8
 -10 -6 0 3.3 3.4
 -10 -6 0 -2.6 4.3
 -10 6 0 13.8 6.2
 -10 6 0 11 6.9
 10 6 0 5.6 5.4
 -10 6 0 -3.6 3.6
 10 6 0 4.6 7.3
 10 6 0 -1.1 4.9
 10 6 0 10.4 5.6
 11 -6 0 67.49 15.2
 11 -6 0 62.69 12
 -11 -6 0 51.89 11.4
 11 -6 0 56.69 8.7
 11 -6 0 68.39 12
 -11 -6 0 59.29 14.7
 -11 -6 0 39.9 9.8
 -11 6 0 60.99 11.9
 11 6 0 39.5 11.5
 -11 6 0 47.8 11.5
 11 6 0 70.79 11.9
 11 6 0 61.19 12.2
 -11 6 0 48.5 10.2
 11 6 0 35.5 9.2
 12 -6 0 448.26 40
 -12 -6 0 382.86 40.5
 12 -6 0 491.45 40.4
 -12 -6 0 489.95 40.3
 12 -6 0 484.45 36.7
 -12 -6 0 405.76 39.9
 -12 -6 0 433.16 39.5
 12 -6 0 426.56 39.3
 12 6 0 464.35 40.1
 -12 6 0 494.95 40.3
 -12 6 0 456.85 40
 -12 6 0 489.95 41
 12 6 0 417.16 39.3
 12 6 0 520.15 40.2
 12 6 0 471.25 41.7
 13 -6 0 28.5 7.1
 13 -6 0 52.59 11.2
 -13 -6 0 52.99 10.8
 13 -6 0 48.8 10
 -13 -6 0 45 10.4
 -13 -6 0 57.59 11.4
 13 -6 0 34.6 8.4
 -13 -6 0 36.8 11.9
 13 6 0 41.3 9.3
 13 6 0 39.9 12.7
 13 6 0 38.2 9.6
 -13 6 0 37 10.1
 -13 6 0 35.9 9
 -13 6 0 49 11
 13 6 0 31.1 9.8
 -14 -6 0 181.78 20.6
 14 -6 0 193.98 21.7
 -14 -6 0 140.89 20.8
 -14 -6 0 178.88 23.4
 14 -6 0 184.48 20.6
 14 -6 0 185.58 21.3
 -14 -6 0 199.28 21.4
 14 6 0 212.58 21.3
 14 6 0 166.18 21.1
 -14 6 0 226.78 23.3
 14 6 0 190.48 23.7
 -14 6 0 194.88 21.5
 -14 6 0 210.78 22.7
 14 6 0 196.18 21.7
 15 -6 0 5.7 6.4
 -15 -6 0 14.9 7.6
 -15 -6 0 13.5 6.4
 15 -6 0 9.3 6.1
 15 -6 0 6 6.3
 -15 -6 0 -0.4 3
 -15 -6 0 1.6 6.7
 15 6 0 14.2 7.2
 15 6 0 10.2 9.6
 -15 6 0 9.5 7.5
 -15 6 0 14 7
 -15 6 0 16.3 11.3
 15 6 0 10.7 7.1
 15 6 0 4.9 6.3
 16 -6 0 453.25 45
 -16 -6 0 614.24 47.8
 -16 -6 0 487.15 45.4
 16 -6 0 533.35 46.8
 -16 -6 0 429.96 47.4
 16 -6 0 627.84 48
 -16 -6 0 415.46 46.9
 16 6 0 431.26 44.9
 -16 6 0 647.24 48.4
 16 6 0 588.14 46.5
 16 6 0 486.25 47.8
 -16 6 0 554.34 46.9
 -16 6 0 561.04 47.9
 16 6 0 633.54 47.9
 17 -6 0 80.19 16
 -17 -6 0 86.49 17.3
 -17 -6 0 71.59 14.4
 17 -6 0 55.99 13.7
 17 6 0 70.29 13.6
 17 6 0 91.39 15.6
 -17 6 0 90.99 17.2
 17 6 0 82.49 17.8
 -17 6 0 60.59 12.7
 17 6 0 77.99 15
 -17 6 0 69.09 14.7
 18 -6 0 13.1 7.6
 18 -6 0 39.7 11.6
 -18 -6 0 29.7 10
 -18 -6 0 13.9 8.1
 -18 -6 0 46.8 19.4
 -18 6 0 59.09 12.9
 18 6 0 12.6 7.3
 18 6 0 35.9 12.9
 18 6 0 30.2 9.2
 -18 6 0 37.1 8.4
 -18 6 0 65.29 15.5
 18 6 0 25.4 12.4
 -18 6 0 43.6 11.3
 19 -6 0 32.1 11.9
 -19 -6 0 51.59 17.3
 -19 -6 0 39.5 12.3
 19 -6 0 32.5 10.9
 -19 -6 0 57.89 14.5
 -19 6 0 53.29 14.7
 19 6 0 43 11.4
 19 6 0 58.79 13.5
 19 6 0 48.4 13.1
 19 6 0 71.29 22.2
 -19 6 0 37.7 11.4
 -19 6 0 50.79 11.3
 -19 6 0 40.4 13.3
 -20 -6 0 52.99 16
 -20 -6 0 95.69 17.9
 -20 -6 0 64.19 15.7
 20 -6 0 81.99 15.8
 20 -6 0 75.69 16.2
 -20 6 0 71.99 16.2
 20 6 0 66.39 17.4
 -20 6 0 77.69 16.8
 -20 6 0 110.49 16.9
 -20 6 0 78.49 16.1
 20 6 0 70.89 15.4
 20 6 0 104.79 18.7
 20 6 0 75.19 15.4
 21 -6 0 40.1 12
 -21 -6 0 36.3 11.9
 -21 -6 0 24.1 15.2
 21 -6 0 26.5 11.5
 -21 -6 0 20.5 10.2
 21 6 0 13.9 7.9
 21 6 0 44.6 13.9
 -21 6 0 35.3 11.3
 -21 6 0 54.29 14.2
 -21 6 0 27.9 9.9
 21 6 0 35.7 11.6
 -21 6 0 45 13.7
 21 6 0 39.2 13.6
 -22 -6 0 18.5 9.6
 22 -6 0 42.3 13.4
 22 -6 0 27.7 10.4
 -22 -6 0 19.5 12.3
 -22 -6 0 1.5 7.5
 22 6 0 4.8 10.5
 -22 6 0 44.5 12.8
 22 6 0 21.2 10.6
 -22 6 0 39.8 13.2
 -22 6 0 16.2 8
 -22 6 0 25.6 11.5
 22 6 0 6.3 6.7
 22 6 0 40.5 12.4
 23 -6 0 36.5 13.3
 -23 -6 0 46.7 17.2
 -23 -6 0 27.1 12.1
 23 -6 0 68.89 15.3
 -23 -6 0 57.49 15.8
 -23 6 0 35.7 13.9
 -23 6 0 51.79 14
 23 6 0 43.2 12.7
 23 6 0 15.3 13
 -23 6 0 33.1 12.7
 23 6 0 40.6 14.1
 -23 6 0 27.3 11.7
 23 6 0 49.4 13.5
 24 -6 0 25.7 11.5
 -24 -6 0 10.8 14.6
 -24 -6 0 10.1 10
 -24 -6 0 -6.3 7.3
 24 -6 0 12.7 10.7
 -24 6 0 14.7 9.9
 -24 6 0 -0.7 5.9
 24 6 0 10.3 10.3
 24 6 0 1.6 12.2
 24 6 0 2.6 10.2
 -24 6 0 2.8 9.4
 24 6 0 -4.7 10.4
 -24 6 0 10.7 11.7
 25 -6 0 42.3 10.9
 -25 -6 0 30.3 12
 25 -6 0 28.5 12.2
 -25 -6 0 -2.7 18.3
 25 -6 0 37.5 13.3
 -25 -6 0 23.6 14.4
 25 6 0 18.7 11
 -25 6 0 35.1 13.2
 -25 6 0 54.19 17.1
 25 6 0 51.19 16.5
 25 6 0 41 15.1
 25 6 0 42.8 13.2
 -25 6 0 16.6 10.1
 -25 6 0 52.99 15.4
 26 -6 0 47.4 10.4
 -26 -6 0 18.7 11.9
 26 -6 0 58.39 14.5
 26 -6 0 4.9 10.4
 -26 -6 0 53.49 18.3
 -26 -6 0 19.1 12.5
 -26 6 0 24.5 11
 26 6 0 40.7 15.2
 26 6 0 20.6 14.5
 -26 6 0 36.4 13.5
 -26 6 0 26.9 13.3
 -26 6 0 17.8 11.5
 -27 -6 0 -16.3 8.2
 -27 -6 0 -4.1 15.6
 27 -6 0 -2.2 5.7
 -27 6 0 5.1 10
 27 6 0 -4.1 12.9
 27 6 0 8.9 10
 -27 6 0 -15.3 8.8
 -27 6 0 -5.9 7.6
 27 6 0 -7.3 12.3
 -27 6 0 12.4 12.3
 28 -6 0 41.4 16.1
 -28 -6 0 41.4 14.1
 28 -6 0 69.39 19
 -28 -6 0 53.29 19.8
 28 -6 0 88.69 16.3
 -28 6 0 59.99 16.3
 -28 6 0 48 15.4
 28 6 0 57.79 19.9
 28 6 0 78.09 22.5
 -28 6 0 54.09 20.8
 28 6 0 77.89 18.7
 -29 -6 0 16.7 11.6
 -29 -6 0 -2.1 16.3
 29 -6 0 16.6 8.2
 29 -6 0 4.3 10.9
 29 -6 0 -12.9 9.9
 29 6 0 -9 10.2
 -29 6 0 2.1 8.6
 29 6 0 11.2 12.6
 29 6 0 2.4 14.9
 -29 6 0 2.7 12.4
 -29 6 0 6.3 13.2
 30 -6 0 119.19 19.6
 -30 -6 0 109.79 35.3
 -30 -6 0 80.19 20.6
 30 -6 0 75.49 20.4
 30 6 0 85.79 22.4
 -30 6 0 114.69 22.4
 30 6 0 85.69 33.2
 -30 6 0 76.99 20.6
 -30 6 0 96.49 23.4
 31 -6 0 0.3 13.6
 31 -6 0 14.6 10.2
 -31 -6 0 4.3 10.7
 -31 6 0 4.2 7.8
 -31 6 0 2.4 11.3
 31 6 0 37.2 20.2
 32 -6 0 21.3 12.5
 32 -6 0 8.7 14.7
 -32 -6 0 27.5 13.4
 32 6 0 11.4 16.1
 -32 6 0 12.6 11.2
 -32 6 0 15.3 10
 33 -6 0 41.2 13.7
 33 -6 0 6.7 12.9
 -33 -6 0 -0.9 10.6
 33 6 0 20.1 18.1
 -33 6 0 8.2 11.4
 -33 6 0 14.5 11.8
 -34 -6 0 35.4 14
 34 -6 0 50.19 15.5
 34 -6 0 32.6 17.6
 -34 6 0 12.4 13.1
 -34 6 0 18.9 13.8
 34 6 0 3.5 17.4
 -35 -6 0 -25.8 12.5
 35 -6 0 -18.8 13.3
 35 6 0 0 18
 -35 6 0 -5.2 12.7
 -35 6 0 -26.2 9.3
 0 -7 0 -0.3 3.9
 0 -7 0 5.4 4.7
 0 -7 0 -1.3 3.4
 0 -7 0 -1.7 4.5
 0 7 0 -0.2 5.3
 0 7 0 -3.2 3.4
 0 7 0 -2 3.1
 0 7 0 2 4
 0 7 0 0.1 2.8
 1 -7 0 196.58 19.6
 1 -7 0 185.28 19.8
 -1 -7 0 184.78 18.7
 1 -7 0 203.28 19
 -1 -7 0 163.48 19.5
 -1 -7 0 195.98 19.4
 1 -7 0 223.78 19.1
 -1 -7 0 223.58 19.5
 -1 -7 0 193.48 21.4
 -1 7 0 189.68 18.8
 -1 7 0 204.18 19.6
 1 7 0 158.38 18
 1 7 0 191.38 19.2
 1 7 0 183.98 18.5
 1 7 0 224.28 19.4
 -1 7 0 201.08 18.5
 -1 7 0 215.38 22
 2 -7 0 -3.9 3.8
 2 -7 0 4.2 5
 2 -7 0 8.2 4.8
 2 -7 0 2.5 3.7
 -2 -7 0 2.1 4.1
 -2 -7 0 13.1 7.7
 -2 -7 0 2.6 4.5
 -2 -7 0 16.5 5.6
 -2 -7 0 11.7 5.3
 2 7 0 4.8 7.2
 -2 7 0 2.5 3.9
 -2 7 0 2.4 3.3
 2 7 0 1.4 3.7
 -2 7 0 0.5 3.4
 -2 7 0 4.5 4.6
 -2 7 0 8.5 6.8
 2 7 0 5.2 3.8
 2 7 0 -0.5 4
 2 7 0 6.9 4.7
 -3 -7 0 47.2 10.2
 -3 -7 0 35.8 8.4
 3 -7 0 42.6 9.2
 -3 -7 0 43.6 8.2
 -3 -7 0 32 9.5
 3 -7 0 25.8 6.7
 3 -7 0 48.9 8.3
 -3 -7 0 27.3 6.3
 -3 7 0 20.6 7.5
 -3 7 0 26.9 7
 3 7 0 26.3 6.8
 3 7 0 34.3 7.6
 3 7 0 44.5 8.6
 -3 7 0 37.7 8.6
 -3 7 0 36.3 7.3
 3 7 0 57.79 14.9
 4 -7 0 15.7 6.6
 -4 -7 0 11.7 6.4
 4 -7 0 10.2 4.5
 4 -7 0 19.1 6.7
 -4 -7 0 17.2 5.3
 -4 -7 0 8.6 5.5
 4 -7 0 20.1 6.1
 -4 -7 0 25.4 6.9
 -4 -7 0 27.9 10
 4 7 0 12.7 6
 -4 7 0 18.7 7.3
 -4 7 0 15.1 6.6
 -4 7 0 10.9 5
 4 7 0 16 4.9
 4 7 0 13.8 5.6
 -4 7 0 13.8 4.8
 4 7 0 17.9 7.2
 4 7 0 32.6 10.2
 5 -7 0 209.68 21.3
 -5 -7 0 285.07 29.5
 -5 -7 0 196.78 20.1
 -5 -7 0 209.68 21.2
 -5 -7 0 198.58 19.9
 5 -7 0 217.38 21.2
 5 -7 0 208.58 20.8
 5 -7 0 202.98 19
 -5 -7 0 207.08 20.7
 -5 7 0 212.88 21.6
 5 7 0 197.68 20.7
 5 7 0 195.08 23
 5 7 0 202.98 20.5
 -5 7 0 230.08 24.1
 -5 7 0 235.38 21.2
 -5 7 0 187.08 18.4
 5 7 0 204.68 20.2
 6 -7 0 3.3 4.3
 6 -7 0 10.5 6.4
 6 -7 0 2.9 4.2
 -6 -7 0 -5.1 3.4
 6 -7 0 4.3 4.9
 -6 -7 0 10.6 5.5
 -6 -7 0 5.3 5.2
 -6 -7 0 28.8 9.7
 -6 -7 0 6 3.9
 6 7 0 6.9 5.2
 -6 7 0 4.2 4.1
 6 7 0 6 5.6
 6 7 0 12.9 10.2
 -6 7 0 4.3 3.9
 -6 7 0 1.2 4
 -6 7 0 14.9 6.6
 6 7 0 13.7 5.9
 7 -7 0 -0.9 5
 7 -7 0 1.9 4.8
 7 -7 0 5.8 3.4
 -7 -7 0 0.1 3.1
 -7 -7 0 -5.2 3.8
 -7 -7 0 5.9 5
 -7 -7 0 0.5 4.1
 7 -7 0 4 4
 -7 -7 0 4.5 7
 7 7 0 6.5 5
 7 7 0 -3 4.5
 7 7 0 -5.4 10.4
 7 7 0 7.2 4.9
 -7 7 0 5.7 4.3
 -7 7 0 0.6 4.9
 -7 7 0 -1.1 4.5
 -8 -7 0 17.4 6.8
 -8 -7 0 22.4 9.1
 -8 -7 0 17.6 5.1
 8 -7 0 13.3 6.1
 8 -7 0 18.1 7
 -8 -7 0 28.9 8.7
 -8 -7 0 25.2 7.5
 8 -7 0 22.5 6.7
 8 -7 0 21.1 6.3
 8 7 0 20.1 10.1
 8 7 0 15.9 6.2
 8 7 0 16.2 7
 -8 7 0 31.9 8.5
 -8 7 0 12.2 5.4
 -8 7 0 19.9 7
 8 7 0 16 7.1
 -9 -7 0 5 3.6
 9 -7 0 10.6 8.5
 9 -7 0 5.4 4.6
 -9 -7 0 2.8 3.8
 -9 -7 0 33.5 8.1
 -9 -7 0 3.8 4.9
 -9 -7 0 8.6 8.1
 9 -7 0 11.6 4.5
 9 -7 0 10.6 5.9
 9 7 0 4.7 7.5
 9 7 0 15.7 5.9
 9 7 0 4.3 4.2
 9 7 0 9.4 6.1
 -9 7 0 10 5.6
 -9 7 0 13.1 10.6
 -9 7 0 2 4.2
 -10 -7 0 4.1 3.2
 -10 -7 0 -2.3 6.7
 10 -7 0 1.4 4.4
 10 -7 0 0.2 4.5
 -10 -7 0 4.2 4.3
 10 -7 0 5.7 5.4
 -10 -7 0 0.2 5.2
 10 -7 0 -0.3 3.3
 -10 -7 0 11.9 8
 10 7 0 -5.2 4.7
 -10 7 0 2.8 4.6
 -10 7 0 3.2 5
 10 7 0 1.7 4.6
 10 7 0 -1.4 8.6
 -10 7 0 -1.4 5.3
 10 7 0 1.4 4.7
 -11 -7 0 137.99 17.3
 -11 -7 0 115.09 15.4
 11 -7 0 156.68 15.2
 11 -7 0 173.28 18.6
 -11 -7 0 142.69 23
 11 -7 0 152.18 18.4
 -11 -7 0 110.39 17.4
 11 -7 0 178.18 19.2
 -11 -7 0 138.39 17.5
 -11 7 0 165.58 19
 11 7 0 167.48 18.6
 -11 7 0 158.58 18
 -11 7 0 145.19 17.6
 11 7 0 191.58 26
 11 7 0 136.19 16.9
 11 7 0 138.99 18.2
 12 -7 0 20.6 8.2
 12 -7 0 13.8 6
 -12 -7 0 34.4 10.1
 -12 -7 0 23.6 11.6
 12 -7 0 25.2 6.7
 12 -7 0 33.4 9.3
 -12 -7 0 19.9 8
 -12 -7 0 24.5 7.7
 -12 -7 0 18.4 6
 -12 7 0 11.4 5.5
 12 7 0 25 10.5
 -12 7 0 20.4 7.1
 -12 7 0 32.5 9
 12 7 0 25.5 7.7
 12 7 0 14.3 6.8
 12 7 0 25 7.9
 -13 -7 0 6.2 6.5
 13 -7 0 3.9 4.5
 13 -7 0 10.5 6.8
 -13 -7 0 14.7 5.6
 -13 -7 0 5.7 6
 13 -7 0 13.5 6.5
 -13 -7 0 12.8 10.6
 13 -7 0 15.3 7.3
 -13 -7 0 9.5 6.3
 13 7 0 13.3 12.1
 -13 7 0 19.7 7.7
 13 7 0 11.4 9.5
 13 7 0 14 7.2
 -13 7 0 17.2 8.2
 13 7 0 10 5.8
 -13 7 0 9.8 5.8
 14 -7 0 4.6 4.8
 -14 -7 0 -2 7.3
 -14 -7 0 -2 4.5
 -14 -7 0 6.9 5.6
 14 -7 0 1.9 5.6
 14 -7 0 -1.2 5.2
 -14 -7 0 1.8 5.3
 14 -7 0 -2 3.9
 -14 7 0 -2 5
 14 7 0 -2.6 5.6
 14 7 0 -4.2 7
 14 7 0 0.4 4.1
 14 7 0 6.5 5.4
 -14 7 0 -3.2 5.9
 -14 7 0 -0.8 3.4
 -15 -7 0 232.18 40.6
 -15 -7 0 251.07 27.7
 -15 -7 0 292.87 28.9
 15 -7 0 281.17 28.6
 15 -7 0 250.07 28.2
 -15 -7 0 238.18 30.3
 15 -7 0 278.47 25.1
 15 -7 0 289.87 29.2
 -15 7 0 309.27 29.9
 15 7 0 270.07 28.8
 15 7 0 332.77 29.6
 -15 7 0 280.47 28.9
 -15 7 0 281.47 29.4
 15 7 0 298.57 29.1
 15 7 0 273.87 30.8
 -16 -7 0 3.3 5.3
 -16 -7 0 7.1 6.5
 16 -7 0 4.4 6.8
 -16 -7 0 18.4 8.5
 16 -7 0 8.9 8.3
 16 -7 0 3 11.6
 -16 -7 0 -1.7 8.9
 16 -7 0 15.6 6.2
 -16 7 0 0.6 4.9
 16 7 0 16.4 8.5
 -16 7 0 -0.5 6.9
 16 7 0 5.6 7.4
 -16 7 0 0.2 6.7
 16 7 0 11.8 6.7
 16 7 0 -2.1 8.6
 -17 -7 0 30.6 9.5
 17 -7 0 29.3 9.6
 -17 -7 0 23.5 9.7
 17 -7 0 11.3 8.5
 -17 -7 0 20.4 11.2
 -17 -7 0 43.5 11.5
 17 -7 0 74.09 15.3
 17 -7 0 27.6 10.4
 -17 7 0 88.29 17.3
 -17 7 0 63.79 13.8
 17 7 0 56.79 15.4
 17 7 0 74.79 14.8
 17 7 0 17.7 8.1
 -17 7 0 33.4 9.4
 -18 -7 0 227.98 25.6
 18 -7 0 221.68 26
 -18 -7 0 207.78 28.8
 18 -7 0 177.68 20.8
 18 -7 0 249.88 26.1
 18 -7 0 212.08 24.7
 -18 -7 0 156.58 25.7
 -18 7 0 211.08 25.8
 18 7 0 240.58 29.3
 18 7 0 226.48 25.9
 -18 7 0 227.68 25.6
 18 7 0 234.08 25.5
 -18 7 0 188.88 25.8
 18 7 0 219.58 25
 19 -7 0 170.78 22.2
 -19 -7 0 91.39 22.3
 -19 -7 0 97.59 19
 19 -7 0 86.39 19.2
 -19 7 0 151.08 19.4
 -19 7 0 176.68 23.9
 -19 7 0 133.59 22.4
 19 7 0 158.58 20.6
 19 7 0 159.78 21.1
 19 7 0 217.68 26.8
 -20 -7 0 82.79 16.5
 -20 -7 0 93.39 22
 20 -7 0 62.69 14.9
 20 -7 0 96.89 17.9
 -20 -7 0 97.19 19.8
 20 7 0 48.1 16.8
 -20 7 0 100.79 19
 -20 7 0 69.19 18.5
 20 7 0 63.49 13.9
 20 7 0 88.49 16.8
 -20 7 0 105.49 17.7
 20 7 0 105.69 19.3
 -20 7 0 69.49 16.4
 21 -7 0 44.7 14.2
 -21 -7 0 32 11.9
 21 -7 0 37.5 13.7
 -21 -7 0 48 15.6
 -21 -7 0 26.6 11.5
 21 7 0 27 9
 -21 7 0 30.9 10.9
 -21 7 0 66.59 17.3
 21 7 0 12.6 12.8
 21 7 0 46.8 14.2
 -21 7 0 43.4 11.5
 -21 7 0 29 12.4
 21 7 0 15.9 10.8
 22 -7 0 20.7 10.2
 -22 -7 0 6.9 8.6
 -22 -7 0 -6.5 6.5
 22 -7 0 -8.7 6.2
 -22 -7 0 -0.6 10.9
 -22 7 0 8.1 9.6
 -22 7 0 -13 5.1
 -22 7 0 4.3 7.1
 22 7 0 -3.1 7.8
 22 7 0 0.9 6.3
 22 7 0 12.7 12.1
 22 7 0 -7 7.9
 -22 7 0 7.5 6.8
 -23 -7 0 105.69 25.6
 23 -7 0 121.59 21.9
 -23 -7 0 104.79 19.5
 -23 -7 0 77.69 18
 23 -7 0 138.09 23
 -23 7 0 116.29 20.2
 -23 7 0 182.78 26.7
 23 7 0 86.79 18.8
 -23 7 0 129.19 23.8
 23 7 0 87.49 18.3
 23 7 0 114.39 21.2
 -23 7 0 105.69 20.8
 23 7 0 83.39 21
 -24 -7 0 12.2 14.2
 24 -7 0 60.59 16.1
 24 -7 0 24.3 13.1
 -24 -7 0 24.6 10.9
 -24 -7 0 17.2 10.4
 -24 7 0 42.4 14.1
 24 7 0 20.8 11.5
 24 7 0 15.4 8.7
 -24 7 0 43.4 14.9
 -24 7 0 40.4 12.9
 -24 7 0 22.7 12.3
 24 7 0 8.7 13.2
 24 7 0 31.6 12.7
 25 -7 0 25.1 12.2
 -25 -7 0 17.1 12.3
 25 -7 0 15.2 10.8
 -25 -7 0 0.4 8.3
 -25 -7 0 22.8 12.2
 25 7 0 21.3 10.6
 -25 7 0 15.7 11.3
 25 7 0 4.6 10.7
 -25 7 0 10.6 8.2
 -25 7 0 16.8 11.1
 -25 7 0 23.7 14
 25 7 0 30.1 15.6
 25 7 0 18.8 13.7
 -26 -7 0 -3 14.4
 26 -7 0 47 15.7
 -26 -7 0 20.8 10.7
 26 -7 0 26 8
 26 -7 0 5.4 11.7
 -26 -7 0 11.6 11
 -26 7 0 1.3 10.2
 26 7 0 6.6 23.4
 26 7 0 30.8 14.4
 26 7 0 24.9 11.3
 -26 7 0 5.3 12
 -26 7 0 25.6 11.7
 26 7 0 23.9 12.4
 27 -7 0 22.2 12.2
 -27 -7 0 18.7 13.1
 -27 -7 0 11.9 10.3
 -27 -7 0 36.8 18
 27 -7 0 35.4 10
 27 -7 0 16.8 12.4
 -27 7 0 23.1 12.9
 -27 7 0 34.7 13.8
 -27 7 0 4.4 22.3
 27 7 0 -8.3 18.9
 27 7 0 29.4 11.3
 27 7 0 27.8 16.6
 -27 7 0 34.2 19.6
 28 -7 0 -2.7 11.1
 -28 -7 0 -2.8 9.1
 -28 -7 0 8.9 16.5
 28 -7 0 15.2 12.1
 28 -7 0 35 11.1
 -28 7 0 24.5 12.5
 28 7 0 3.6 12.3
 -28 7 0 14.1 9.7
 28 7 0 21 14.7
 28 7 0 26.9 16.4
 -28 7 0 31.2 14.9
 29 -7 0 54.59 11.8
 29 -7 0 7.8 16
 29 -7 0 23.1 14.9
 -29 -7 0 38.2 13.6
 -29 -7 0 40.1 19.3
 -29 7 0 31.6 17.1
 -29 7 0 30.5 12.3
 29 7 0 8.5 14.9
 -29 7 0 25.2 14
 29 7 0 48 20.9
 -30 -7 0 2.4 11.2
 30 -7 0 11.8 8.1
 -30 7 0 3.2 9.3
 -30 7 0 0.2 9.5
 30 7 0 -12.4 14.6
 -31 -7 0 26.9 12.8
 31 -7 0 50.09 16.1
 31 -7 0 50.29 13.7
 -31 7 0 22.1 11.5
 31 7 0 45.6 19.6
 -31 7 0 36.1 16.7
 32 -7 0 18.2 12.9
 -32 -7 0 28.2 15
 32 -7 0 16 11.3
 -32 7 0 15.8 11.6
 32 7 0 13.6 16.7
 -32 7 0 38.6 15.3
 33 -7 0 -11.7 12.6
 -33 -7 0 12.9 11.8
 33 -7 0 33.6 15.4
 -33 7 0 9.8 12.5
 -33 7 0 27.6 13.3
 33 7 0 -12.9 15
 34 -7 0 15.8 14.9
 34 -7 0 49.7 17
 -34 -7 0 21.6 16.6
 -34 7 0 6.8 10.8
 34 7 0 16.4 19.7
 -34 7 0 28.9 14.9
 0 -8 0 189.58 21
 0 -8 0 214.38 20.2
 0 -8 0 216.68 21
 0 -8 0 204.38 20.1
 0 8 0 211.88 19.9
 0 8 0 201.08 19.6
 0 8 0 195.28 20.2
 0 8 0 191.28 20.1
 0 8 0 184.38 22.2
 -1 -8 0 8.5 5.9
 1 -8 0 10.3 5.7
 -1 -8 0 14.4 6.2
 -1 -8 0 15.7 7.1
 1 -8 0 2.5 3.9
 1 -8 0 5.1 5.6
 1 -8 0 11.5 5.6
 -1 -8 0 8.4 4.8
 -1 8 0 7.3 4.8
 1 8 0 7.2 4.7
 1 8 0 13.3 8
 1 8 0 9.2 4.4
 1 8 0 10.8 5.7
 -1 8 0 9.7 4.9
 -1 8 0 11.4 5.9
 -1 8 0 14.8 11.1
 -1 8 0 10.4 5.3
 -2 -8 0 10.1 4.8
 2 -8 0 13.3 5.6
 -2 -8 0 19.3 6.2
 2 -8 0 17.3 6
 2 -8 0 9 5.8
 2 -8 0 8.7 5.3
 -2 -8 0 15.4 7
 -2 -8 0 13.3 5.1
 -2 -8 0 4.5 6
 -2 8 0 11.2 5.9
 -2 8 0 14.8 5.3
 -2 8 0 8.8 5
 2 8 0 15.3 8.5
 2 8 0 12.7 5.5
 2 8 0 16.3 6.4
 2 8 0 9.1 3.9
 2 8 0 11.3 5.7
 -2 8 0 13.3 8.2
 -2 8 0 9.7 4.9
 -3 -8 0 41.3 8.2
 -3 -8 0 50.49 9.5
 3 -8 0 62.89 10.4
 -3 -8 0 44.4 9.8
 -3 -8 0 83.69 16
 -3 -8 0 56.69 10.4
 3 -8 0 62.59 9.9
 3 -8 0 54.39 11.3
 3 -8 0 59.89 11.2
 3 8 0 40.3 9.2
 3 8 0 65.09 10.5
 -3 8 0 46.8 9.9
 3 8 0 29.7 6.8
 3 8 0 47.3 12.7
 -3 8 0 49.5 12
 -3 8 0 41.4 9.3
 -3 8 0 51.09 9.1
 3 8 0 49.5 9.8
 -3 8 0 45.4 8.4
 -4 -8 0 11.7 5.6
 -4 -8 0 4.6 5.2
 4 -8 0 9.5 4.5
 4 -8 0 4.4 4.9
 -4 -8 0 3.1 4
 -4 -8 0 6.7 5.3
 4 -8 0 7 4.6
 -4 -8 0 6.2 8.1
 4 -8 0 19.2 7.6
 -4 8 0 6.9 5.5
 -4 8 0 0.8 6.6
 4 8 0 1.5 4.6
 4 8 0 12.8 6.1
 4 8 0 4.2 3
 4 8 0 -2.9 5.3
 -4 8 0 10.1 4.6
 -4 8 0 5.3 4.4
 4 8 0 3.8 4.9
 5 -8 0 5.7 5.7
 5 -8 0 12.3 5.2
 -5 -8 0 7.8 4.9
 -5 -8 0 10.8 4.9
 -5 -8 0 10.6 5.4
 -5 -8 0 8.6 6
 -5 -8 0 0.5 6.6
 5 -8 0 9.6 5.9
 5 -8 0 11 5.5
 -5 8 0 11.9 5
 -5 8 0 9.2 5.6
 -5 8 0 11.8 5.3
 -5 8 0 13.2 6.7
 5 8 0 8.3 5.6
 5 8 0 0.6 7
 5 8 0 10.7 6
 5 8 0 6.5 5.1
 -6 -8 0 11.5 4.7
 -6 -8 0 1.4 4.7
 6 -8 0 5.1 5.4
 -6 -8 0 3.9 5.7
 6 -8 0 6.6 4.3
 6 -8 0 4.8 5.1
 -6 -8 0 15.9 6.2
 -6 -8 0 -0.7 6.4
 6 -8 0 4.1 5
 6 8 0 9.3 5.3
 -6 8 0 8.9 5.6
 -6 8 0 16.5 9.3
 -6 8 0 2.2 3.3
 -6 8 0 5.4 5.5
 6 8 0 8.8 6.1
 6 8 0 4.6 7.5
 6 8 0 6 5.1
 -7 -8 0 -0.9 4.4
 -7 -8 0 7.3 11.3
 7 -8 0 1.8 4.2
 -7 -8 0 -4.1 3.5
 7 -8 0 1.3 4.5
 7 -8 0 -2.2 4.3
 7 -8 0 2.4 4.9
 -7 -8 0 8.5 4.4
 -7 -8 0 -0.6 3.7
 -7 8 0 -2.9 3.2
 -7 8 0 -5.6 4.9
 -7 8 0 5 3.7
 7 8 0 1.9 4.4
 -7 8 0 0.4 4.5
 7 8 0 -8.9 6.1
 7 8 0 -5.5 6.4
 7 8 0 1 5.2
 8 -8 0 370.06 28.9
 -8 -8 0 359.96 32
 8 -8 0 348.57 31.9
 -8 -8 0 362.56 34.6
 -8 -8 0 318.67 31.2
 8 -8 0 318.57 31.6
 8 -8 0 371.76 31.8
 -8 -8 0 310.57 29.7
 8 8 0 309.87 31.2
 -8 8 0 342.27 32.1
 8 8 0 315.67 33.3
 8 8 0 301.97 30.2
 -8 8 0 362.16 31.5
 -8 8 0 365.56 31.6
 8 8 0 365.36 31.9
 -9 -8 0 49.8 12.8
 -9 -8 0 64.69 11.6
 -9 -8 0 43.8 8.4
 -9 -8 0 46.2 11
 9 -8 0 38.8 10.5
 -9 -8 0 42.8 9.4
 9 -8 0 71.29 10.1
 9 -8 0 53.59 11.2
 9 -8 0 59.89 12.6
 9 8 0 47.2 10
 -9 8 0 55.39 11.6
 9 8 0 65.39 12
 9 8 0 58.29 11.7
 9 8 0 53.39 13.8
 -9 8 0 43.4 9.9
 -9 8 0 57.79 12.3
 10 -8 0 12.4 6.6
 -10 -8 0 1.1 4.6
 -10 -8 0 -6 3.9
 -10 -8 0 2 6.7
 10 -8 0 4.3 4.9
 10 -8 0 8.4 4.5
 -10 -8 0 6.3 3.7
 -10 -8 0 10.5 5.6
 10 -8 0 5.5 5.4
 10 8 0 21.2 6.9
 -10 8 0 3.3 4.4
 10 8 0 14.4 8.3
 10 8 0 3.5 5.1
 10 8 0 2.3 4.9
 -10 8 0 4.4 5.7
 -10 8 0 4.4 7.4
 11 -8 0 0.7 4.3
 -11 -8 0 0.8 5.5
 11 -8 0 6.9 6.1
 11 -8 0 2.3 4.7
 -11 -8 0 5.8 4.1
 -11 -8 0 12.1 6.5
 -11 -8 0 11.3 6.8
 11 -8 0 7.4 5.8
 -11 -8 0 7.5 7.5
 11 8 0 10.1 7.1
 11 8 0 1.3 8.3
 -11 8 0 7.2 5.6
 11 8 0 6.9 7.1
 11 8 0 3.7 5.5
 -11 8 0 -5.5 4.7
 -11 8 0 10 5.2
 -12 -8 0 338.37 32.6
 12 -8 0 334.37 31.9
 -12 -8 0 367.96 32.1
 -12 -8 0 320.97 31.6
 12 -8 0 330.77 28.1
 -12 -8 0 295.67 33.6
 12 -8 0 326.07 31.8
 -12 -8 0 315.97 29.4
 -12 8 0 290.97 31.1
 -12 8 0 329.07 31.5
 12 8 0 296.37 31.6
 12 8 0 325.07 33.9
 -12 8 0 340.07 32.7
 12 8 0 357.96 32.3
 12 8 0 382.66 32.3
 13 -8 0 26 7.2
 13 -8 0 26.2 8.8
 -13 -8 0 21.1 8.9
 -13 -8 0 8.2 7.2
 -13 -8 0 13.5 6.3
 13 -8 0 19.1 6.8
 -13 -8 0 46.4 10.2
 -13 -8 0 29.6 12.6
 13 -8 0 29.8 10.4
 13 8 0 32.7 13.1
 13 8 0 36.4 10.4
 -13 8 0 24.6 9.2
 13 8 0 34 10.2
 -13 8 0 26.8 9.2
 -13 8 0 25.4 13
 13 8 0 17.7 8.5
 -14 -8 0 51.19 9.5
 -14 -8 0 124.19 34.9
 -14 -8 0 61.59 13.6
 14 -8 0 60.69 17.1
 14 -8 0 76.29 11.3
 -14 -8 0 61.89 13.1
 14 -8 0 72.39 15.1
 -14 -8 0 49.9 11.5
 14 -8 0 62.59 13.6
 -14 8 0 52.69 11.1
 -14 8 0 59.19 14
 14 8 0 52.69 12.5
 -14 8 0 65.49 13.1
 14 8 0 55.69 12.9
 14 8 0 67.19 13.7
 14 8 0 76.79 17.4
 15 -8 0 6.6 6.8
 -15 -8 0 -1 2.9
 -15 -8 0 -5 5.8
 15 -8 0 9.5 9.7
 -15 -8 0 2.3 6.4
 -15 -8 0 2.2 8.9
 -15 -8 0 5.7 5.3
 15 -8 0 -2.3 4.7
 15 -8 0 1.9 5.3
 15 8 0 -6.9 4.2
 15 8 0 1.9 5.8
 -15 8 0 4.3 5.9
 -15 8 0 -1.1 6.1
 -15 8 0 -9.7 8.8
 15 8 0 -0.3 7
 15 8 0 6.6 10.1
 -16 -8 0 285.17 34.4
 16 -8 0 270.37 29
 16 -8 0 298.27 31.6
 16 -8 0 333.47 32
 -16 -8 0 294.97 30.5
 16 -8 0 315.87 31.2
 -16 -8 0 269.57 31.4
 -16 -8 0 277.87 30
 -16 -8 0 312.27 28.4
 16 8 0 340.47 31.9
 16 8 0 224.08 30
 16 8 0 283.17 34.2
 -16 8 0 335.47 33.4
 -16 8 0 341.27 32.4
 -16 8 0 302.27 31.5
 17 -8 0 215.88 25.7
 -17 -8 0 217.38 25.6
 17 -8 0 200.88 21.4
 -17 -8 0 195.48 24.2
 -17 -8 0 232.58 30.9
 17 -8 0 203.28 26
 -17 -8 0 278.97 29.3
 -17 -8 0 253.07 23.7
 17 -8 0 211.98 25.1
 -17 8 0 197.48 25.9
 -17 8 0 224.78 26.6
 17 8 0 229.78 25.9
 17 8 0 241.58 27.1
 -17 8 0 221.98 25.9
 17 8 0 204.88 29.1
 17 8 0 193.08 25.2
 18 -8 0 645.24 54.09
 18 -8 0 704.83 59.09
 -18 -8 0 613.64 58.09
 18 -8 0 679.73 59.19
 18 -8 0 753.72 60.79
 -18 -8 0 781.42 61.69
 -18 -8 0 624.14 58.49
 -18 -8 0 669.63 62.89
 18 8 0 691.03 59.19
 -18 8 0 647.54 58.79
 18 8 0 708.13 58.79
 18 8 0 662.53 58.69
 -18 8 0 678.93 59.49
 -18 8 0 723.03 60.99
 19 -8 0 177.58 22.9
 19 -8 0 188.48 23.3
 -19 -8 0 196.78 25.1
 19 -8 0 192.08 24.3
 -19 -8 0 207.38 28.6
 19 -8 0 150.78 18.9
 -19 -8 0 162.48 22
 -19 8 0 145.09 25.1
 19 8 0 184.88 24.5
 19 8 0 153.88 27.3
 19 8 0 183.08 24.1
 -19 8 0 195.88 25.4
 19 8 0 184.48 22.5
 -19 8 0 136.39 22.6
 20 -8 0 103.79 15.2
 -20 -8 0 105.79 18.8
 -20 -8 0 164.98 27.6
 20 -8 0 126.89 22.4
 -20 -8 0 138.79 22
 20 -8 0 118.19 21.4
 20 8 0 120.69 21.4
 20 8 0 156.08 23.3
 -20 8 0 179.18 27.1
 -20 8 0 144.89 19.3
 -20 8 0 150.38 24.6
 20 8 0 116.49 23
 -20 8 0 111.89 21.5
 20 8 0 73.59 15.9
 -21 -8 0 23.2 10.9
 21 -8 0 21.9 8
 -21 -8 0 29.8 15.3
 -21 -8 0 11.6 12.1
 21 -8 0 11.7 10.6
 21 -8 0 12.9 8.9
 21 8 0 1.5 12.2
 -21 8 0 14.6 9.6
 21 8 0 12.4 9.4
 -21 8 0 22.1 11.9
 -21 8 0 12.6 8.3
 21 8 0 11 8.2
 -21 8 0 32.3 10.5
 21 8 0 18 10.8
 22 -8 0 14.8 9.7
 -22 -8 0 7.8 9.3
 22 -8 0 -6.1 5.9
 -22 -8 0 -10.2 7.2
 -22 -8 0 4.1 14.7
 22 -8 0 11.4 11.1
 -22 8 0 8.3 9.1
 22 8 0 3.4 17.7
 22 8 0 4.3 10.2
 22 8 0 6.5 9.2
 -22 8 0 6.7 6.2
 -22 8 0 -6.2 8.6
 22 8 0 -2.7 7.8
 -22 8 0 -5.4 5.9
 23 -8 0 103.89 19.5
 23 -8 0 126.09 16.1
 -23 -8 0 125.49 22.5
 23 -8 0 161.38 24.9
 -23 -8 0 142.39 24.3
 -23 -8 0 120.59 26.2
 23 8 0 85.89 21.2
 -23 8 0 93.09 19.4
 23 8 0 173.28 25.5
 -23 8 0 114.39 22.9
 -23 8 0 135.09 21.9
 -23 8 0 95.29 19
 23 8 0 98.09 19.7
 -24 -8 0 1.1 13
 -24 -8 0 6.3 9.1
 24 -8 0 11.3 10
 24 -8 0 15.8 7.3
 24 -8 0 1.9 7.9
 24 8 0 4.8 9.6
 -24 8 0 26.6 12.7
 -24 8 0 25.5 12.8
 -24 8 0 8.4 9
 24 8 0 7.5 8.2
 24 8 0 7.8 10.9
 -24 8 0 17.4 9
 24 8 0 9.9 20.9
 -25 -8 0 21 14.3
 25 -8 0 32.4 9.7
 25 -8 0 38.9 14.5
 -25 -8 0 34.5 12.7
 25 -8 0 21.8 13.7
 -25 -8 0 23.4 13.8
 -25 8 0 32.5 12.9
 25 8 0 27.9 10.1
 -25 8 0 16.8 11.3
 -25 8 0 46.6 17.1
 25 8 0 21.7 12.7
 25 8 0 38.7 13.7
 -25 8 0 23.5 11.9
 26 -8 0 24.2 16.3
 26 -8 0 6.7 7.7
 26 -8 0 -8.2 8.9
 -26 -8 0 5.1 10.6
 -26 -8 0 11.4 12.4
 -26 -8 0 17.7 16.7
 -26 8 0 13.2 9.2
 26 8 0 7 12.6
 -26 8 0 14.5 12.6
 26 8 0 -0.8 17.8
 -26 8 0 -1 8
 26 8 0 16.2 11.2
 26 8 0 22.8 10.4
 -26 8 0 22.1 29.4
 -27 -8 0 94.99 23.5
 27 -8 0 74.09 14.1
 27 -8 0 36.2 11.3
 27 -8 0 25.7 12.5
 27 -8 0 36.6 15.2
 -27 -8 0 49.1 14.4
 -27 8 0 33.7 12.6
 27 8 0 61.09 15.3
 -27 8 0 43.7 16.4
 27 8 0 72.99 25.7
 27 8 0 48 16.3
 -27 8 0 40 17
 27 8 0 35.7 18.2
 28 -8 0 32.2 10.5
 -28 -8 0 69.39 21.3
 28 -8 0 49.1 16.1
 28 -8 0 59.79 12.7
 28 -8 0 10.7 11.5
 -28 -8 0 59.09 17.4
 -28 8 0 49.9 16.3
 -28 8 0 67.09 19.2
 28 8 0 49.99 17
 -28 8 0 21.7 10.2
 28 8 0 47.3 21.3
 -29 -8 0 57.69 17.2
 29 -8 0 43 11.6
 29 -8 0 31 15.1
 29 -8 0 56.99 12.5
 -29 8 0 22.4 14.3
 29 8 0 67.79 21
 -29 8 0 51.59 15.1
 -29 8 0 64.89 23
 30 -8 0 18.1 10.4
 30 -8 0 58.29 11.6
 30 -8 0 10 12.8
 -30 -8 0 11.5 12.2
 30 8 0 25.4 18.8
 -30 8 0 19.5 13.9
 -30 8 0 17.1 10.9
 -31 -8 0 14.2 14.2
 31 -8 0 -6.3 7.9
 31 -8 0 28.1 9.8
 -31 8 0 3.8 8.1
 -31 8 0 2.6 10.3
 31 8 0 10.6 18.1
 32 -8 0 8.5 9.8
 32 -8 0 17.4 12.8
 32 -8 0 2.4 14.1
 -32 -8 0 -2.5 12.2
 -32 8 0 29.4 13
 -32 8 0 4.7 10.7
 32 8 0 28.9 18.8
 -33 -8 0 10.6 12.9
 33 -8 0 -0.3 12.3
 33 -8 0 -20.6 12.1
 33 -8 0 3.1 10.3
 -33 8 0 16.9 11.8
 33 8 0 -12.7 17.1
 -33 8 0 -14.3 11.6
 34 -8 0 -5.7 10.1
 34 -8 0 11.2 15.1
 34 -8 0 -9.9 13
 -34 -8 0 19.6 16.4
 -34 8 0 13.4 16.6
 34 8 0 -13.8 15.9
 -34 8 0 16 14.4
 0 -9 0 6.5 5.5
 0 -9 0 0.4 4.9
 0 -9 0 0.8 3.3
 0 -9 0 0.8 4.1
 0 9 0 -0.7 4.1
 0 9 0 -2.5 5.4
 0 9 0 -1 2.9
 0 9 0 5.2 4.3
 0 9 0 -1.3 4.3
 -1 -9 0 58.39 10.5
 1 -9 0 49.7 10.1
 -1 -9 0 57.29 10.7
 1 -9 0 54.39 10.9
 -1 -9 0 42.5 9.6
 -1 -9 0 53.89 11.3
 1 -9 0 39 8.9
 1 -9 0 43.2 8.1
 -1 9 0 43.7 8.9
 -1 9 0 87.99 18.8
 -1 9 0 59.19 11.7
 1 9 0 42 9.1
 1 9 0 42.6 12
 1 9 0 50.29 9.7
 1 9 0 51.19 9.2
 -1 9 0 32 8
 -1 9 0 47.3 9.5
 1 9 0 41.2 8.7
 2 -9 0 193.08 19.5
 -2 -9 0 210.48 21.7
 2 -9 0 194.58 20.8
 -2 -9 0 170.78 19.7
 -2 -9 0 169.88 18.9
 2 -9 0 192.38 21.8
 -2 -9 0 180.98 19.9
 2 -9 0 174.38 20.1
 -2 -9 0 180.38 22.5
 -2 -9 0 158.68 19.4
 2 9 0 195.68 18.8
 -2 9 0 185.88 20
 -2 9 0 184.98 19.5
 -2 9 0 178.68 19.7
 2 9 0 170.38 19.3
 2 9 0 193.68 20.1
 2 9 0 189.28 19.4
 -2 9 0 192.68 18.5
 2 9 0 176.28 22.3
 -2 9 0 157.78 21.6
 3 -9 0 37.2 10.6
 -3 -9 0 41.7 9.4
 3 -9 0 44.2 9.4
 -3 -9 0 50.89 10
 -3 -9 0 36.9 9.8
 3 -9 0 38.3 10
 -3 -9 0 34.1 11.8
 3 -9 0 46 10.2
 -3 -9 0 43.9 9.3
 -3 9 0 37 11.3
 3 9 0 50.39 9.9
 3 9 0 37.2 11
 3 9 0 38.4 9.1
 -3 9 0 38.6 9.1
 -3 9 0 46.3 8.3
 -3 9 0 37.4 9.2
 3 9 0 41.2 10.2
 -3 9 0 40.1 8.7
 3 9 0 33.6 6.9
 -4 -9 0 45 12.9
 -4 -9 0 53.19 10.5
 -4 -9 0 43.8 9.8
 -4 -9 0 71.09 12.1
 4 -9 0 39.2 11.1
 4 -9 0 61.69 10.3
 4 -9 0 73.79 13.6
 -4 -9 0 74.19 12.9
 4 -9 0 58.39 11.7
 -4 9 0 60.49 14.3
 4 9 0 53.49 12
 -4 9 0 40.6 9.9
 4 9 0 66.79 15.8
 -4 9 0 49.8 9
 -4 9 0 62.59 14.1
 4 9 0 36.4 10.8
 4 9 0 73.29 12.5
 4 9 0 69.59 11.2
 -4 9 0 68.09 13.1
 5 -9 0 34.4 7.6
 -5 -9 0 37.5 10.4
 -5 -9 0 34.1 8.8
 -5 -9 0 15.6 6.2
 5 -9 0 24.7 8.7
 5 -9 0 22.5 7
 5 -9 0 22.5 8.3
 -5 -9 0 17.3 8.2
 -5 -9 0 29.2 8.8
 -5 9 0 33 7.3
 5 9 0 16.7 9.5
 5 9 0 26.4 8.7
 5 9 0 24.7 6.6
 5 9 0 17 7.2
 5 9 0 24.6 7.2
 -5 9 0 21.3 8.3
 -5 9 0 34.3 9.3
 -5 9 0 26.3 7.3
 -6 -9 0 2.7 5.7
 6 -9 0 -1.2 4.5
 -6 -9 0 -0.6 3.7
 6 -9 0 3 5.4
 -6 -9 0 -2.9 3.7
 6 -9 0 -1.5 3.6
 6 -9 0 0.1 3.8
 -6 -9 0 8.3 8.1
 -6 9 0 -1.4 4.7
 -6 9 0 6.9 6.2
 6 9 0 -2.3 4.8
 6 9 0 -1.3 4
 -6 9 0 -0.8 3
 -6 9 0 -0.4 3
 6 9 0 -10.8 5.4
 6 9 0 -1.8 3.7
 -7 -9 0 23.2 7.1
 7 -9 0 20 8.3
 -7 -9 0 26.9 9.6
 -7 -9 0 24.1 7.3
 7 -9 0 20.1 8.4
 -7 -9 0 9.7 6.5
 -7 -9 0 13.8 5.4
 7 -9 0 19.5 5.9
 7 -9 0 23.4 7
 7 9 0 16.9 7
 -7 9 0 11 7.2
 -7 9 0 24.4 6.3
 7 9 0 18.4 6.7
 -7 9 0 15.7 6.9
 -7 9 0 20.5 7.7
 7 9 0 13.7 6.8
 7 9 0 11.4 8.6
 8 -9 0 -3.6 3.4
 -8 -9 0 -0.6 3
 8 -9 0 2 5.2
 -8 -9 0 0.3 4.2
 -8 -9 0 -0.4 3.7
 -8 -9 0 -4.9 5.9
 8 -9 0 1.7 5.4
 8 -9 0 3.3 6.2
 -8 -9 0 -2.3 4.2
 8 9 0 7 5.4
 8 9 0 -3.7 4.3
 8 9 0 -2.4 6.8
 -8 9 0 -4.5 4
 -8 9 0 -0.9 5.1
 8 9 0 -2.8 4.7
 -8 9 0 -1.9 3.4
 -9 -9 0 73.19 14.1
 -9 -9 0 116.79 14.6
 9 -9 0 75.49 11.5
 -9 -9 0 80.99 13.9
 9 -9 0 94.39 16
 -9 -9 0 111.19 21
 9 -9 0 71.09 14.1
 -9 -9 0 69.09 11.9
 9 -9 0 105.09 16
 -9 9 0 117.49 20.6
 -9 9 0 89.89 15.5
 -9 9 0 79.99 14
 9 9 0 84.99 14
 9 9 0 66.39 12.6
 9 9 0 76.79 16.5
 9 9 0 94.39 19.7
 -10 -9 0 10.2 6.5
 10 -9 0 9.7 7.5
 -10 -9 0 20.2 10.1
 10 -9 0 7.1 5.1
 -10 -9 0 19.7 7.6
 -10 -9 0 17.8 7.7
 10 -9 0 13.7 6.4
 10 -9 0 16.6 7.9
 10 9 0 24.7 10.5
 -10 9 0 19.4 8
 10 9 0 9.9 6
 -10 9 0 15.4 6.7
 10 9 0 23.4 7.8
 -10 9 0 12.7 7.4
 10 9 0 16.6 6.8
 -11 -9 0 81.89 17.9
 -11 -9 0 58.69 10.6
 11 -9 0 64.79 13.2
 11 -9 0 51.09 11.8
 -11 -9 0 81.99 15.4
 11 -9 0 57.59 12.7
 11 -9 0 76.49 11.5
 -11 -9 0 58.99 12
 -11 -9 0 65.99 12.9
 -11 9 0 79.59 17.9
 -11 9 0 68.09 14
 11 9 0 63.59 12.7
 11 9 0 60.89 14.4
 11 9 0 64.79 13
 11 9 0 47.6 11.2
 -11 9 0 57.29 12.3
 -12 -9 0 22.1 8.1
 -12 -9 0 8 7.7
 12 -9 0 7 6.1
 12 -9 0 4.3 5.3
 -12 -9 0 10.2 12.3
 -12 -9 0 3.3 6.2
 12 -9 0 23.8 8.7
 -12 -9 0 16.4 6.2
 12 -9 0 5.8 6.8
 -12 9 0 13 7.5
 12 9 0 3.3 6.2
 12 9 0 14.5 8.6
 -12 9 0 12.5 8
 -12 9 0 7.6 5.9
 12 9 0 6.2 10.4
 12 9 0 13.8 7.5
 13 -9 0 131.99 16.3
 13 -9 0 127.79 19.9
 13 -9 0 113.09 17.7
 -13 -9 0 132.29 16
 -13 -9 0 166.78 19.3
 -13 -9 0 124.09 24
 -13 -9 0 132.19 18.1
 -13 -9 0 113.89 20.1
 13 -9 0 96.79 16.7
 13 9 0 114.09 18.1
 -13 9 0 150.28 27
 13 9 0 123.99 21.8
 13 9 0 110.19 17.8
 -13 9 0 81.49 15.9
 13 9 0 117.09 18.7
 -13 9 0 166.98 20.2
 14 -9 0 93.19 27
 -14 -9 0 119.59 18
 14 -9 0 79.99 15.3
 -14 -9 0 111.29 14.4
 14 -9 0 98.29 17.7
 -14 -9 0 122.29 19.6
 -14 -9 0 90.19 16.5
 -14 -9 0 97.49 20.4
 14 -9 0 92.89 19.4
 -14 9 0 121.99 19.7
 14 9 0 65.59 13.9
 -14 9 0 89.79 16.7
 14 9 0 93.19 17
 -14 9 0 85.09 17.3
 14 9 0 77.19 19.9
 14 9 0 87.69 17.1
 -15 -9 0 372.56 37.2
 -15 -9 0 405.56 37.8
 -15 -9 0 389.06 41.1
 15 -9 0 398.26 37.9
 -15 -9 0 367.66 38.3
 15 -9 0 348.37 32.5
 15 -9 0 401.66 37.7
 -15 -9 0 416.46 35.3
 15 -9 0 437.36 39
 -15 9 0 355.56 37.1
 15 9 0 405.46 38.1
 15 9 0 348.87 39.6
 15 9 0 407.76 41.1
 -15 9 0 379.46 38.8
 15 9 0 388.26 37.4
 -15 9 0 373.96 37.6
 -16 -9 0 169.08 21.6
 16 -9 0 163.48 21.6
 16 -9 0 126.29 21.6
 -16 -9 0 185.88 19.3
 16 -9 0 174.38 21.8
 -16 -9 0 175.38 27.6
 -16 -9 0 159.18 20.7
 16 -9 0 116.59 16.8
 -16 -9 0 175.68 23.9
 -16 9 0 125.49 22.3
 16 9 0 136.19 22.1
 -16 9 0 164.38 21.8
 -16 9 0 137.39 22
 16 9 0 176.88 24.2
 16 9 0 208.38 27.7
 16 9 0 163.48 22
 17 -9 0 252.47 25.4
 -17 -9 0 273.17 34
 -17 -9 0 270.37 29.4
 -17 -9 0 298.47 32.3
 -17 -9 0 283.37 27.1
 -17 -9 0 274.77 30
 17 -9 0 329.27 32.1
 17 -9 0 256.57 29.8
 17 -9 0 257.97 29.8
 17 9 0 271.47 33.8
 17 9 0 242.08 29.4
 -17 9 0 242.88 29
 17 9 0 265.67 29.7
 -17 9 0 278.67 30.1
 -17 9 0 268.37 30.3
 17 9 0 266.97 30.4
 -18 -9 0 6.9 5.3
 18 -9 0 -2 5.7
 -18 -9 0 -1.9 10.6
 -18 -9 0 15.9 8
 18 -9 0 14.6 8.4
 18 -9 0 13 9
 -18 -9 0 11 7.6
 -18 -9 0 -2.5 6.9
 18 -9 0 9.6 7.1
 -18 9 0 9.8 7.4
 -18 9 0 9.1 7
 18 9 0 30 11.7
 -18 9 0 18.4 8.7
 18 9 0 3.2 8.9
 18 9 0 14.4 13
 18 9 0 15.3 8.1
 -19 -9 0 54.29 17.8
 -19 -9 0 25.3 9.5
 -19 -9 0 11.8 9.5
 19 -9 0 31 10.2
 -19 -9 0 36 10.2
 19 -9 0 35.4 11.5
 19 -9 0 37.4 11.4
 19 -9 0 38.8 9.4
 -19 -9 0 34.5 11.1
 19 9 0 45 12.4
 -19 9 0 29.8 10.3
 19 9 0 18 9.2
 -19 9 0 77.49 17.2
 -19 9 0 42.2 13
 19 9 0 41.6 13.3
 19 9 0 46.8 16.8
 20 -9 0 -0.8 7.2
 -20 -9 0 1 11.9
 -20 -9 0 3.1 8
 20 -9 0 3.7 6.7
 -20 -9 0 -3.2 4
 20 -9 0 -0.2 4.9
 -20 -9 0 -2.7 7.9
 20 -9 0 -3.5 4.8
 -20 9 0 -8.1 7.5
 20 9 0 -2 11.1
 20 9 0 0.7 7.2
 -20 9 0 -1.4 7.2
 20 9 0 -6.4 6.3
 20 9 0 -2.2 9
 -20 9 0 -5.6 7.7
 21 -9 0 43.7 9.5
 -21 -9 0 43.1 14
 -21 -9 0 26.9 8.6
 -21 -9 0 42.1 18.6
 -21 -9 0 25.1 10.8
 21 -9 0 48.4 14
 21 -9 0 55.89 14.6
 21 -9 0 22.2 10.4
 21 9 0 29.4 12.6
 21 9 0 60.09 13.3
 -21 9 0 69.99 16.3
 -21 9 0 65.59 13.9
 -21 9 0 56.09 15.1
 21 9 0 27.9 11.1
 21 9 0 18.1 13.9
 -21 9 0 48.9 14.7
 -22 -9 0 -3.1 13.3
 -22 -9 0 -6.1 6.2
 22 -9 0 1 9.2
 -22 -9 0 -3.6 5.1
 22 -9 0 -2.7 6.3
 22 -9 0 8.9 6.5
 -22 -9 0 9.2 9.1
 22 9 0 0.2 12.8
 -22 9 0 -14.6 7.2
 -22 9 0 -11.3 6
 22 9 0 -3.8 6.4
 22 9 0 -2.5 11.5
 -22 9 0 -11.7 5.4
 22 9 0 -1.1 9.1
 -22 9 0 -3.2 6.3
 -23 -9 0 87.49 16.4
 -23 -9 0 70.29 16.8
 23 -9 0 79.49 18.5
 -23 -9 0 74.39 19.6
 -23 -9 0 86.09 19.7
 23 -9 0 60.29 15.8
 23 -9 0 80.69 13.4
 23 9 0 111.99 24.4
 23 9 0 67.09 14.2
 23 9 0 72.99 17.3
 -23 9 0 65.59 17
 23 9 0 80.09 18.7
 -23 9 0 62.09 17.3
 -23 9 0 60.89 16.9
 -24 -9 0 73.79 19.9
 24 -9 0 60.19 11.6
 -24 -9 0 60.59 17
 -24 -9 0 57.89 16.2
 24 -9 0 44.5 16.5
 24 -9 0 74.49 18
 -24 9 0 60.59 17.7
 -24 9 0 62.09 17
 24 9 0 71.29 19
 24 9 0 56.69 15.6
 -24 9 0 30.6 15.4
 24 9 0 73.39 16
 -24 9 0 72.39 17.3
 25 -9 0 69.19 13.9
 -25 -9 0 76.89 19.4
 -25 -9 0 143.29 25.4
 25 -9 0 118.49 36.2
 25 -9 0 91.19 21.6
 -25 -9 0 75.49 14.8
 -25 9 0 136.79 24.5
 25 9 0 104.89 20.2
 25 9 0 104.79 20.5
 25 9 0 91.29 21.2
 -25 9 0 73.39 17.6
 -25 9 0 109.79 21.9
 25 9 0 96.59 24.7
 -25 9 0 106.59 28.6
 -26 -9 0 106.09 22.4
 -26 -9 0 152.38 26.3
 -26 -9 0 224.28 33.4
 26 -9 0 121.69 24.4
 -26 -9 0 144.39 21.1
 26 -9 0 128.09 23
 26 -9 0 131.29 18.5
 26 9 0 190.78 32.9
 26 9 0 127.39 22
 -26 9 0 153.08 27.5
 -26 9 0 143.59 26.2
 26 9 0 208.98 30.6
 -26 9 0 155.38 28.3
 27 -9 0 50.59 11.8
 -27 -9 0 50.59 16.8
 -27 -9 0 134.09 27.9
 -27 -9 0 34.8 11.2
 27 -9 0 40.8 14.2
 27 -9 0 74.79 20.5
 -27 9 0 30.4 15.1
 -27 9 0 30.9 14.1
 27 9 0 59.99 18.1
 27 9 0 37.1 13.3
 27 9 0 20 17.4
 -27 9 0 51.69 15.3
 28 -9 0 -8.7 9.7
 28 -9 0 13.7 7.2
 -28 -9 0 23.8 13.9
 28 -9 0 6.6 7.9
 -28 9 0 -15.1 6.4
 28 9 0 -8.6 12.9
 -28 9 0 20.5 13
 -28 9 0 29.6 16.8
 28 9 0 -4 7.1
 28 9 0 -25 12.2
 29 -9 0 0.1 8.6
 -29 -9 0 -18.5 8.7
 29 -9 0 26.7 8.9
 29 -9 0 -1.8 10.5
 -29 9 0 25.3 12.9
 29 9 0 -7.5 13.5
 -29 9 0 -1.1 10.3
 30 -9 0 62.89 14.4
 -30 -9 0 62.29 17.4
 30 -9 0 51.49 17.5
 30 -9 0 104.79 17.5
 -30 9 0 29.5 13
 30 9 0 92.79 24.9
 -30 9 0 52.19 17.6
 31 -9 0 -2.3 8.6
 31 -9 0 3.6 12.1
 -31 -9 0 20.4 13.1
 31 -9 0 37.5 10.5
 -31 9 0 4.5 9.8
 31 9 0 9.9 16.4
 -31 9 0 5 11.9
 32 -9 0 49.8 14.2
 32 -9 0 3.8 9.8
 32 -9 0 9 13.1
 -32 -9 0 55.79 18.1
 -32 9 0 17.8 13.4
 32 9 0 36.6 19.2
 -32 9 0 7.7 10.8
 33 -9 0 2.7 10.6
 33 -9 0 6.8 13.7
 -33 -9 0 4.1 12.1
 33 -9 0 5.3 14.7
 -33 9 0 -13.5 10.1
 33 9 0 4.3 17.5
 -33 9 0 6.4 12.8
 0 -10 0 2174.18 163.58
 0 -10 0 2248.58 165.98
 0 -10 0 2150.68 163.98
 0 -10 0 2193.18 165.18
 0 10 0 2282.17 167.58
 0 10 0 2167.48 163.58
 0 10 0 2213.78 164.18
 0 10 0 2199.48 164.58
 0 10 0 2330.17 163.38
 -1 -10 0 95.79 15.5
 1 -10 0 87.19 14.1
 -1 -10 0 75.79 14.4
 1 -10 0 75.69 15.1
 -1 -10 0 76.39 13.3
 1 -10 0 80.79 13.3
 -1 -10 0 92.79 16.7
 1 -10 0 63.99 11.4
 1 10 0 83.59 13.1
 -1 10 0 77.09 12.6
 1 10 0 55.89 10.9
 -1 10 0 92.29 15.3
 -1 10 0 110.19 17.8
 1 10 0 72.09 11.6
 -1 10 0 63.99 12
 1 10 0 103.69 19.1
 1 10 0 59.59 11.8
 -1 10 0 73.19 13.2
 2 -10 0 1406.66 108.19
 -2 -10 0 1411.66 109.89
 2 -10 0 1443.66 108.99
 -2 -10 0 1342.07 110.49
 -2 -10 0 1437.36 109.29
 2 -10 0 1397.66 110.79
 2 -10 0 1300.07 109.69
 2 10 0 1440.16 109.29
 2 10 0 1327.27 111.49
 -2 10 0 1415.56 108.89
 -2 10 0 1524.35 110.09
 -2 10 0 1636.34 113.79
 -2 10 0 1505.35 109.99
 2 10 0 1403.56 108.29
 2 10 0 1540.65 109.19
 -2 10 0 1508.95 108.09
 -3 -10 0 26.3 8.7
 3 -10 0 4.2 4.5
 3 -10 0 20.9 6.7
 3 -10 0 2.6 7.5
 -3 -10 0 14.2 6.5
 3 -10 0 6.8 5.4
 -3 -10 0 22.3 7.4
 -3 -10 0 13.5 5.9
 -3 -10 0 10.7 5.7
 -3 10 0 0.3 5.4
 -3 10 0 5.4 5.9
 -3 10 0 6.8 8
 -3 10 0 4.1 3.8
 3 10 0 4.1 5.8
 3 10 0 10.1 6.5
 3 10 0 8.9 5.6
 3 10 0 12 5.5
 3 10 0 14.7 9.3
 -3 10 0 13.8 6.1
 4 -10 0 42.5 11.3
 4 -10 0 56.39 12.5
 -4 -10 0 61.09 12.8
 4 -10 0 50.79 9.6
 -4 -10 0 45 10.1
 4 -10 0 41.4 9.8
 -4 -10 0 47.7 10.8
 -4 -10 0 31.5 9
 -4 -10 0 36.6 12.4
 -4 10 0 52.49 9.1
 -4 10 0 29.6 7.9
 4 10 0 49.9 11.8
 -4 10 0 43.7 11.4
 -4 10 0 49.7 11.6
 4 10 0 50.19 13.7
 4 10 0 57.89 10.7
 4 10 0 45.1 10.8
 4 10 0 35.7 9.6
 -4 10 0 30.8 9.2
 -5 -10 0 49.3 10.4
 -5 -10 0 40.6 10.3
 -5 -10 0 41.7 12.5
 -5 -10 0 47.3 11.3
 5 -10 0 53.79 12.7
 5 -10 0 41.3 10.3
 5 -10 0 39.8 9.4
 -5 -10 0 78.09 14.4
 5 -10 0 70.19 11.3
 5 10 0 37.6 10.3
 -5 10 0 53.39 10.7
 5 10 0 36.2 11.2
 5 10 0 55.19 11.7
 5 10 0 47.9 10.3
 -5 10 0 57.09 11.8
 -5 10 0 56.39 14.7
 -5 10 0 44.1 10.1
 -5 10 0 56.99 10.1
 -5 10 0 42.5 9.7
 5 10 0 25.7 6.9
 -6 -10 0 59.39 13.1
 -6 -10 0 72.69 13.9
 6 -10 0 95.09 16
 6 -10 0 89.19 13.1
 6 -10 0 63.59 12.8
 6 -10 0 84.49 15.7
 -6 -10 0 99.59 15
 -6 -10 0 60.59 12.1
 -6 10 0 84.39 15
 -6 10 0 82.59 15
 6 10 0 67.39 12.6
 -6 10 0 84.09 14.5
 6 10 0 93.59 15
 6 10 0 62.29 15.4
 -6 10 0 84.49 11.1
 6 10 0 88.69 14.5
 -7 -10 0 2.1 6
 7 -10 0 8.4 5.7
 7 -10 0 2.2 4.8
 -7 -10 0 1.6 4.4
 7 -10 0 3.7 6
 -7 -10 0 10.5 12.5
 -7 -10 0 -2.2 4.4
 -7 -10 0 -0.7 4.6
 7 -10 0 6.8 5.3
 7 10 0 -4 4.2
 -7 10 0 0.9 3.8
 7 10 0 -4.1 6.8
 -7 10 0 0.7 4.3
 -7 10 0 1 4.8
 -7 10 0 -5.9 4.6
 7 10 0 -2.2 4.3
 8 -10 0 153.58 33.6
 8 -10 0 187.98 19.1
 -8 -10 0 179.38 21.8
 -8 -10 0 180.68 20.6
 -8 -10 0 207.58 22
 8 -10 0 177.38 21.4
 8 -10 0 186.28 22.3
 -8 -10 0 165.78 21.7
 -8 -10 0 161.18 24.5
 -8 10 0 212.58 22.1
 8 10 0 181.08 21.8
 8 10 0 221.38 22.3
 8 10 0 167.68 24.6
 -8 10 0 216.98 19.2
 -8 10 0 161.18 20.6
 -8 10 0 198.88 22.7
 8 10 0 180.88 20.7
 -9 -10 0 19.2 9.1
 9 -10 0 40.7 8.7
 9 -10 0 27.7 8.9
 -9 -10 0 22.7 9.1
 9 -10 0 21.2 8.3
 9 -10 0 22.2 9.5
 -9 -10 0 29.1 9.4
 -9 -10 0 18.2 6.7
 -9 -10 0 32.2 15.8
 9 10 0 25.8 9
 -9 10 0 33.6 10.8
 9 10 0 41.2 11.4
 9 10 0 31.3 13.4
 -9 10 0 25.9 9.7
 -9 10 0 21 8.1
 9 10 0 35.1 10.8
 10 -10 0 1.2 4.9
 -10 -10 0 8.3 6.7
 -10 -10 0 3.7 7.5
 10 -10 0 6.4 5.5
 10 -10 0 6.7 7.3
 10 -10 0 7.9 6.6
 -10 -10 0 9.7 6.7
 -10 -10 0 3.7 5.4
 -10 -10 0 15.3 5.4
 -10 10 0 2.1 4.6
 10 10 0 8.5 6.8
 10 10 0 1.8 5
 -10 10 0 -1.8 5.8
 10 10 0 -4.5 4.9
 -10 10 0 4.3 6.1
 10 10 0 -14.4 10.5
 -11 -10 0 -0.9 5.9
 -11 -10 0 4.9 4.6
 -11 -10 0 3 8.8
 -11 -10 0 -3.9 5
 11 -10 0 7.9 8
 11 -10 0 -1.9 5.8
 11 -10 0 -8 4.4
 11 -10 0 2 5.5
 -11 -10 0 -6.7 4.7
 11 10 0 5.9 6.1
 11 10 0 2.1 7
 -11 10 0 6.6 6.3
 -11 10 0 1.4 6.9
 11 10 0 -3 5
 11 10 0 10.1 11
 -11 10 0 2.6 7.2
 -12 -10 0 6.3 10.9
 12 -10 0 -10.9 10.4
 -12 -10 0 3.8 5.2
 12 -10 0 7.2 5.6
 12 -10 0 2.8 6.2
 12 -10 0 -1.6 4.5
 -12 -10 0 6.2 6.2
 -12 -10 0 11.8 8.1
 -12 -10 0 3 9.1
 12 10 0 -11.8 8.6
 -12 10 0 6.5 7.8
 12 10 0 8.4 7.1
 -12 10 0 13.6 7
 12 10 0 17.1 9
 -12 10 0 1.4 6.2
 12 10 0 8.4 7.8
 13 -10 0 -5.2 5.3
 -13 -10 0 1.3 5.2
 -13 -10 0 -4.2 7.2
 13 -10 0 6.3 9.2
 -13 -10 0 -0.4 8.9
 13 -10 0 -4.9 5.2
 13 -10 0 -4.8 4.6
 -13 -10 0 5.9 5.2
 -13 -10 0 -2.2 5.6
 -13 10 0 -4.2 5.5
 13 10 0 -20.5 7.8
 13 10 0 -0.1 6.2
 -13 10 0 0.7 6.6
 13 10 0 4.1 6.7
 -13 10 0 7 5
 13 10 0 3.5 10.5
 -14 -10 0 3.8 10.5
 -14 -10 0 9.6 7.9
 -14 -10 0 1.6 5.5
 14 -10 0 14.3 6.9
 14 -10 0 11.4 6.5
 -14 -10 0 13.6 6.5
 -14 -10 0 5.9 8
 14 -10 0 5.7 7.5
 14 -10 0 9.8 8
 -14 10 0 14 12.9
 -14 10 0 6.2 8.1
 14 10 0 -0.2 10.8
 14 10 0 14.3 7.7
 14 10 0 22.6 9.5
 14 10 0 10.5 7.4
 -14 10 0 5.7 5.3
 15 -10 0 -10.4 4.3
 -15 -10 0 10.1 11.7
 -15 -10 0 -1.5 6.9
 15 -10 0 -4.9 5.6
 15 -10 0 6.9 7.3
 -15 -10 0 6.8 4.5
 -15 -10 0 1.8 6.9
 -15 -10 0 -0.9 5.1
 15 -10 0 -1.2 4.1
 15 10 0 -3.5 7
 15 10 0 -1.6 10
 15 10 0 -11.1 6.5
 -15 10 0 -8 6
 -15 10 0 4.2 7.6
 15 10 0 1.1 6.4
 -15 10 0 5.8 7.2
 16 -10 0 102.59 14.5
 16 -10 0 122.09 21.8
 16 -10 0 123.29 21.6
 16 -10 0 82.59 16.4
 -16 -10 0 94.69 20.2
 -16 -10 0 111.89 19.7
 -16 -10 0 119.69 21
 -16 -10 0 105.29 18.9
 -16 -10 0 77.99 13.7
 -16 10 0 144.79 23
 -16 10 0 111.39 20.5
 -16 10 0 95.89 18.2
 16 10 0 104.89 19.3
 16 10 0 111.09 21.4
 16 10 0 119.29 19.5
 16 10 0 104.59 19.4
 -17 -10 0 3.8 4.3
 -17 -10 0 -1.8 6.2
 17 -10 0 -13.4 4.9
 -17 -10 0 8.8 9.6
 17 -10 0 1.3 6
 -17 -10 0 -3.6 6.6
 17 -10 0 2.4 5.8
 17 -10 0 1.3 8.9
 -17 -10 0 12.3 8
 -17 10 0 3.1 5.2
 -17 10 0 -3.4 6
 17 10 0 9.3 8
 17 10 0 -1.7 8.5
 17 10 0 8.6 7.3
 17 10 0 -0.8 9.7
 -17 10 0 -2.2 7.2
 18 -10 0 22 10.7
 18 -10 0 14.1 9.4
 -18 -10 0 8.7 14.6
 -18 -10 0 21.6 11.5
 18 -10 0 30.8 11.3
 -18 -10 0 20.1 7.1
 18 -10 0 31.3 8.4
 -18 -10 0 24.3 10.9
 -18 -10 0 20.9 9.5
 -18 10 0 37.6 13.4
 18 10 0 32.5 10.7
 18 10 0 20.4 9.8
 18 10 0 37 11.4
 -18 10 0 36.1 12.2
 -18 10 0 18 8.7
 18 10 0 11.9 11.8
 -19 -10 0 17.9 7.7
 -19 -10 0 11.7 8.9
 -19 -10 0 37.4 16.1
 19 -10 0 17.5 8.8
 19 -10 0 10.9 6.3
 19 -10 0 14.8 9.3
 -19 -10 0 4.8 6.3
 -19 -10 0 16 9.7
 19 -10 0 7.5 8.2
 19 10 0 15.9 9.2
 19 10 0 0.3 7.8
 19 10 0 24.4 15.1
 -19 10 0 18.7 10.9
 -19 10 0 10.9 7.7
 19 10 0 25 10.1
 -19 10 0 4.2 7.8
 -20 -10 0 19.4 15.2
 -20 -10 0 -7.2 9.4
 20 -10 0 8.1 9.5
 20 -10 0 7.1 5.8
 20 -10 0 4.8 8.2
 -20 -10 0 13.6 8.1
 -20 -10 0 6.5 7.7
 -20 -10 0 15.8 7.7
 20 -10 0 25.6 10.6
 20 10 0 -10.4 11.2
 20 10 0 -3.7 7.5
 20 10 0 1.2 7.1
 -20 10 0 17.1 11.4
 -20 10 0 15.7 9.4
 -20 10 0 13.4 9.4
 20 10 0 21 11
 21 -10 0 23.4 8
 -21 -10 0 38.6 13.8
 21 -10 0 29.5 11.9
 -21 -10 0 22.3 22.6
 21 -10 0 34.9 14
 21 -10 0 29.5 10.5
 -21 -10 0 33.7 12.7
 -21 -10 0 27.1 9.4
 -21 10 0 22.9 11.9
 21 10 0 45.2 15.3
 21 10 0 24.9 11
 21 10 0 20.7 16
 21 10 0 2 9.5
 -21 10 0 32 12.1
 -21 10 0 28.8 11.2
 22 -10 0 12.8 7.8
 22 -10 0 47.2 14.8
 22 -10 0 13 9.5
 -22 -10 0 49.99 14.3
 -22 -10 0 16.5 8.5
 -22 -10 0 21.3 15.6
 22 -10 0 44.8 10.2
 -22 -10 0 11.9 11.7
 22 10 0 0.2 11.4
 22 10 0 19.9 12.8
 22 10 0 37.2 14.5
 22 10 0 25.2 11.1
 -22 10 0 27.2 10.5
 -22 10 0 42 12.4
 -22 10 0 33.4 14.2
 -22 10 0 30.3 13.8
 -23 -10 0 76.39 17.3
 -23 -10 0 61.59 19.8
 23 -10 0 52.19 16.1
 23 -10 0 43.3 14.8
 23 -10 0 52.39 11.7
 -23 -10 0 56.89 17.7
 -23 -10 0 73.39 14.3
 -23 10 0 75.69 18.6
 23 10 0 44.1 13.8
 23 10 0 53.59 16.3
 -23 10 0 68.79 16.7
 23 10 0 48 18.5
 23 10 0 63.99 17.3
 -23 10 0 41.9 14.9
 -23 10 0 74.49 20.9
 -24 -10 0 0.2 14.8
 -24 -10 0 0.1 11.4
 24 -10 0 0.8 16.9
 -24 -10 0 16 11.2
 -24 -10 0 11.6 8.3
 24 -10 0 13 12
 24 -10 0 8.9 8.5
 24 10 0 12.7 9.4
 -24 10 0 11.9 10.9
 24 10 0 1.8 13.9
 -24 10 0 2.7 9.1
 -24 10 0 -3 9.6
 24 10 0 9.1 11.3
 24 10 0 10.1 11.5
 -24 10 0 -1.4 13.5
 25 -10 0 50.89 12.6
 -25 -10 0 56.39 15.7
 -25 -10 0 66.99 15.3
 -25 -10 0 60.29 16.5
 -25 -10 0 48.5 21
 25 -10 0 64.79 17.9
 25 -10 0 89.19 20.5
 -25 10 0 70.69 18
 25 10 0 51.99 13.7
 25 10 0 70.59 19.1
 -25 10 0 20.3 14.2
 25 10 0 52.09 17
 -25 10 0 70.09 17.6
 -25 10 0 60.59 17.8
 26 -10 0 18.1 12.9
 -26 -10 0 11.2 8.8
 26 -10 0 -12.4 6.3
 -26 -10 0 4.9 18.1
 26 -10 0 21.6 13.6
 -26 -10 0 10.8 12.2
 26 10 0 1.3 6.5
 -26 10 0 9 12.7
 -26 10 0 -2.8 8
 -26 10 0 11 10.3
 26 10 0 -2.2 12.7
 26 10 0 -9.5 14.4
 27 -10 0 -6.2 10.1
 27 -10 0 20.4 9.3
 -27 -10 0 19.5 13.5
 27 10 0 18.9 11
 -27 10 0 12.7 11
 27 10 0 9.8 15.1
 27 10 0 7.4 15.1
 -27 10 0 16 14.3
 -27 10 0 18.5 13.9
 28 -10 0 39.7 16.8
 28 -10 0 35.9 10.2
 -28 -10 0 11.1 12.1
 28 10 0 19.1 10.6
 -28 10 0 36.4 14.3
 28 10 0 36.2 18.8
 -28 10 0 45.2 15.8
 29 -10 0 -12.5 7.2
 -29 -10 0 -0.7 9.3
 29 -10 0 -18.7 8.5
 29 -10 0 0.1 7.6
 29 10 0 -8.1 6
 29 10 0 -20 12.7
 -29 10 0 15 10.6
 -29 10 0 4.8 10.6
 30 -10 0 -3.6 8.1
 30 -10 0 -12.4 9.5
 30 -10 0 21.7 9.6
 -30 -10 0 -2.8 10.1
 -30 10 0 -10.1 6.5
 -30 10 0 10.1 11.2
 30 10 0 11.7 17.1
 31 -10 0 -8.2 11.4
 -31 -10 0 -15.9 12.1
 31 -10 0 18.4 10.9
 31 -10 0 -23 9.2
 -31 10 0 5.7 11.1
 31 10 0 -9.7 17.3
 -31 10 0 -12.4 9.6
 32 -10 0 45.1 15
 -32 -10 0 13.2 11.7
 32 -10 0 6 14.6
 32 -10 0 -6.6 10
 32 10 0 21.3 17.7
 -32 10 0 9.2 11.2
 -32 10 0 8.2 12.5
 0 -11 0 3.6 4.7
 0 -11 0 -7.2 4.8
 0 -11 0 -7.4 5.3
 0 -11 0 12.2 5.8
 0 11 0 -2.2 4.6
 0 11 0 2.2 4.6
 0 11 0 6.4 7
 0 11 0 -3.8 4.9
 0 11 0 3.1 3.7
 1 -11 0 600.94 52.59
 1 -11 0 690.73 55.49
 -1 -11 0 645.04 53.59
 -1 -11 0 631.24 53.49
 1 -11 0 645.44 53.39
 -1 -11 0 655.93 54.69
 1 -11 0 644.34 55.49
 -1 -11 0 708.43 56.29
 1 11 0 594.24 56.29
 -1 11 0 639.44 57.19
 -1 11 0 616.64 52.89
 -1 11 0 638.24 52.29
 -1 11 0 746.93 54.79
 -1 11 0 634.44 53.99
 1 11 0 636.34 52.69
 1 11 0 650.03 54.29
 1 11 0 634.44 53.49
 1 11 0 620.24 52.59
 2 -11 0 15.2 6.9
 -2 -11 0 24.7 8.8
 -2 -11 0 43.4 11.8
 2 -11 0 27.2 8.7
 2 -11 0 23.6 8.4
 -2 -11 0 28.7 10.5
 -2 -11 0 28.9 8.9
 2 -11 0 26.9 11.3
 2 11 0 28 8.6
 2 11 0 27.1 7.1
 -2 11 0 17.3 6.4
 2 11 0 15.2 7.3
 -2 11 0 19.8 7
 2 11 0 20.9 8.2
 2 11 0 19.3 9.6
 -2 11 0 21.9 9.3
 -2 11 0 31.5 8.7
 -2 11 0 20.5 8.1
 3 -11 0 159.58 21.5
 -3 -11 0 168.48 20.1
 -3 -11 0 138.69 19.9
 -3 -11 0 161.58 20.3
 -3 -11 0 167.18 21.9
 3 -11 0 176.58 21
 3 -11 0 189.78 19.6
 3 -11 0 197.08 20.5
 3 11 0 174.48 23.5
 -3 11 0 162.98 19.7
 -3 11 0 217.78 25.2
 -3 11 0 176.28 21
 -3 11 0 198.48 21.4
 3 11 0 157.88 19.9
 -3 11 0 191.38 19
 3 11 0 143.29 18.3
 3 11 0 185.08 21
 4 -11 0 175.18 20.6
 -4 -11 0 198.58 38.5
 4 -11 0 199.48 23.3
 4 -11 0 206.68 22.9
 -4 -11 0 189.98 21.8
 4 -11 0 199.58 20.6
 -4 -11 0 201.68 22.2
 -4 -11 0 199.78 21.4
 -4 -11 0 203.88 22.4
 -4 11 0 194.88 21.4
 4 11 0 170.98 24.5
 4 11 0 184.38 20.2
 -4 11 0 188.98 19.7
 4 11 0 206.48 21.9
 4 11 0 194.48 28.9
 4 11 0 144.09 21
 -4 11 0 197.88 22.5
 -4 11 0 203.98 25.5
 -4 11 0 171.78 21.5
 5 -11 0 -2.2 7.2
 -5 -11 0 3.1 4.9
 5 -11 0 -2.1 4.2
 5 -11 0 1.6 5.8
 -5 -11 0 -0.9 5.3
 5 -11 0 4.9 5.2
 -5 -11 0 1.1 5.3
 -5 -11 0 4.6 5.6
 -5 -11 0 -9.4 8.5
 -5 11 0 4.1 4.3
 -5 11 0 -3.4 4
 5 11 0 2.1 6.1
 5 11 0 -5.3 4.8
 5 11 0 -4 4.6
 -5 11 0 4.1 8
 5 11 0 1.6 3.2
 5 11 0 -5.3 6.9
 -5 11 0 -3.4 4.3
 -5 11 0 1.7 5
 -6 -11 0 32.2 9.5
 6 -11 0 33.2 9.7
 -6 -11 0 32.4 12.9
 -6 -11 0 30.2 8.6
 6 -11 0 27.3 8.8
 -6 -11 0 40.6 10.3
 -6 -11 0 66.09 13.7
 6 -11 0 28 8.6
 6 -11 0 38.6 11.4
 6 11 0 52.29 12.5
 -6 11 0 36.3 13.6
 -6 11 0 36.7 10.1
 6 11 0 28.8 9.5
 -6 11 0 30.8 10.6
 -6 11 0 32.8 10.8
 -6 11 0 29.2 9.2
 6 11 0 44.5 11.6
 6 11 0 45.6 14.2
 -6 11 0 25.1 7.7
 -7 -11 0 584.54 50.39
 -7 -11 0 615.44 50.69
 7 -11 0 584.14 51.59
 7 -11 0 594.94 52.09
 -7 -11 0 517.75 53.29
 -7 -11 0 622.84 51.59
 -7 -11 0 607.44 51.49
 7 -11 0 597.84 48.2
 -7 11 0 637.14 48.4
 7 11 0 574.84 53.49
 -7 11 0 561.54 50.39
 -7 11 0 588.34 61.09
 7 11 0 545.55 50.39
 7 11 0 630.74 50.59
 7 11 0 640.34 50.99
 -7 11 0 535.25 51.29
 -8 -11 0 14.6 7.4
 8 -11 0 9.9 6.6
 -8 -11 0 12.1 6.6
 8 -11 0 16.5 9.2
 -8 -11 0 7.6 5.6
 8 -11 0 16.2 7
 -8 -11 0 17.8 8.3
 -8 -11 0 4.6 6.9
 8 -11 0 1.4 5.2
 -8 11 0 1.9 4.7
 8 11 0 -3.7 5.3
 8 11 0 9.9 6.5
 8 11 0 6.7 5.8
 8 11 0 13.1 9.1
 -8 11 0 1.9 5.5
 -8 11 0 -2.2 6.9
 -8 11 0 0.7 5
 -9 -11 0 405.56 41.9
 -9 -11 0 404.36 38.6
 -9 -11 0 399.86 37.3
 9 -11 0 381.86 38.3
 9 -11 0 382.16 38.9
 -9 -11 0 415.86 39
 9 -11 0 413.16 35.4
 9 -11 0 414.46 39.2
 -9 -11 0 394.66 37.5
 -9 11 0 419.16 38.3
 9 11 0 430.16 38.4
 9 11 0 423.16 38.8
 9 11 0 403.76 41.7
 9 11 0 389.06 37.5
 -9 11 0 424.56 39.6
 -9 11 0 384.86 37.9
 10 -11 0 51.59 10.6
 -10 -11 0 61.19 12.4
 -10 -11 0 55.99 14.2
 10 -11 0 35.2 11.3
 -10 -11 0 54.79 12.4
 -10 -11 0 105.49 24.9
 -10 -11 0 50.49 11.3
 10 -11 0 38.5 11.7
 10 11 0 47.1 12.6
 10 11 0 32.8 10.2
 10 11 0 46.9 11.9
 -10 11 0 70.69 15.5
 -10 11 0 41.3 11
 -10 11 0 60.79 14
 10 11 0 67.89 18.6
 -11 -11 0 42 14.6
 11 -11 0 36 9.8
 -11 -11 0 22.8 11.7
 -11 -11 0 49.99 11.7
 11 -11 0 51.19 13.2
 -11 -11 0 35.2 11.1
 -11 -11 0 39.8 10.6
 11 -11 0 18.1 9.2
 11 -11 0 44.1 9.8
 11 11 0 35.7 15.2
 11 11 0 26.9 9.7
 11 11 0 39.7 12
 -11 11 0 39.3 12.3
 -11 11 0 49.7 12.8
 -11 11 0 29.1 9.3
 11 11 0 32.6 11.2
 -12 -11 0 57.79 14.1
 12 -11 0 27.3 10.1
 -12 -11 0 55.29 14.4
 12 -11 0 46.7 12.5
 -12 -11 0 50.29 10.5
 -12 -11 0 26.2 14.4
 12 -11 0 37.7 12.1
 -12 -11 0 47.5 12.6
 12 -11 0 45.5 10.2
 12 11 0 37.1 13.5
 12 11 0 42.6 17.7
 -12 11 0 62.09 14.7
 12 11 0 50.19 13.6
 -12 11 0 48.8 13.7
 12 11 0 52.99 13.9
 -12 11 0 47.1 11.9
 13 -11 0 3.1 5.1
 13 -11 0 -0.8 5.7
 -13 -11 0 0.5 6.5
 13 -11 0 -4.3 5.9
 13 -11 0 3.1 5.6
 -13 -11 0 -0.7 4.9
 -13 -11 0 -5.2 7.3
 -13 -11 0 -9.5 5.5
 -13 -11 0 1 6.7
 -13 11 0 -2.1 8
 13 11 0 -3.2 5.9
 13 11 0 0.9 6.2
 13 11 0 -11 9.5
 13 11 0 6.9 7.4
 -13 11 0 2.1 6.1
 -13 11 0 11.2 8.4
 -14 -11 0 7 7.6
 14 -11 0 3.5 6.3
 -14 -11 0 -5.7 6.4
 -14 -11 0 -3.1 9.3
 -14 -11 0 -3 6.5
 14 -11 0 -8.2 4.6
 -14 -11 0 -1.1 4.5
 14 -11 0 -5.3 5.6
 14 -11 0 -5.8 7.9
 -14 11 0 0 6.2
 14 11 0 -1.5 5.7
 -14 11 0 0.3 6
 -14 11 0 -5.2 6.4
 14 11 0 6.1 7.4
 14 11 0 -10.1 5.7
 14 11 0 -7.7 8.2
 15 -11 0 -4.7 6.4
 -15 -11 0 2.2 10.5
 15 -11 0 -12.1 5
 15 -11 0 3.2 5.8
 -15 -11 0 5.6 9.7
 15 -11 0 -3 5.2
 -15 -11 0 1.9 4.1
 -15 -11 0 1.5 6.8
 -15 -11 0 -4.1 4.9
 -15 11 0 7.9 8.5
 15 11 0 1.5 10.8
 15 11 0 -0.7 6.3
 15 11 0 -0.5 7.2
 -15 11 0 7.1 7.5
 15 11 0 -6.8 6
 -15 11 0 -3.5 6.8
 16 -11 0 0.2 7.9
 -16 -11 0 -7 10
 16 -11 0 7.7 6.4
 -16 -11 0 8.9 8.3
 16 -11 0 -0.5 6.8
 -16 -11 0 -1.5 4.9
 16 -11 0 2.7 5.6
 -16 -11 0 3.9 4.8
 -16 -11 0 7.1 7.3
 -16 11 0 7.8 7.8
 16 11 0 -10.9 8.4
 16 11 0 -5.2 7.2
 -16 11 0 4.5 7
 16 11 0 -0.6 5.8
 16 11 0 4.1 8.4
 -16 11 0 -0.6 7.8
 17 -11 0 68.49 14.9
 17 -11 0 59.99 11.3
 -17 -11 0 40.2 10.6
 -17 -11 0 53.19 16.4
 -17 -11 0 40.1 14
 -17 -11 0 62.59 16.1
 -17 -11 0 68.49 15.3
 17 -11 0 77.29 16.4
 17 -11 0 59.19 15.4
 -17 11 0 34 13.7
 -17 11 0 44.6 12.6
 17 11 0 37 13.7
 -17 11 0 44.2 12.6
 17 11 0 61.89 15.3
 17 11 0 64.89 15
 17 11 0 47.7 17.4
 -18 -11 0 6.6 6.3
 18 -11 0 5.2 9.7
 18 -11 0 12.4 10
 18 -11 0 21.7 7.7
 18 -11 0 7.7 7.7
 -18 -11 0 7.6 9.4
 -18 -11 0 23.6 10.2
 -18 -11 0 1.2 11.8
 -18 -11 0 12.8 10.2
 18 11 0 -7.7 9.1
 18 11 0 10 10
 18 11 0 2.7 7.4
 18 11 0 -5.3 12.2
 -18 11 0 17.4 11.9
 -18 11 0 4.2 8.9
 -18 11 0 12.5 7.1
 -19 -11 0 7 7.8
 19 -11 0 -7.8 6.4
 -19 -11 0 -0.5 4.2
 19 -11 0 4.9 8.6
 -19 -11 0 9 10.5
 19 -11 0 -3.2 5.5
 -19 -11 0 0.2 5.2
 -19 -11 0 32 15.9
 19 -11 0 -5.2 5.8
 -19 11 0 15.2 8.7
 19 11 0 9.4 12.3
 -19 11 0 0.2 8.4
 19 11 0 0.8 10
 -19 11 0 -0.5 6.2
 19 11 0 -5 7.3
 -20 -11 0 58.19 18.4
 -20 -11 0 38.2 13.1
 20 -11 0 34.6 9.4
 20 -11 0 33.5 12.8
 -20 -11 0 33.6 11.9
 20 -11 0 66.09 15.7
 20 -11 0 22.1 11
 -20 -11 0 48.2 13
 -20 -11 0 62.39 14.4
 20 11 0 30.1 12.6
 -20 11 0 24.1 10
 20 11 0 48.6 14.5
 -20 11 0 54.29 14.6
 20 11 0 50.89 18.7
 -20 11 0 52.19 15.7
 20 11 0 28.9 11.5
 -21 -11 0 7.5 7.5
 21 -11 0 -2.5 6
 -21 -11 0 -20.1 11
 21 -11 0 7 7.1
 -21 -11 0 6.3 9.8
 21 -11 0 -5.9 8.8
 -21 -11 0 4.4 8.1
 21 -11 0 6.1 10.1
 -21 -11 0 0.8 9.6
 -21 11 0 7.6 7.8
 21 11 0 -9.2 7.3
 -21 11 0 -0.9 9
 21 11 0 -11.5 12.2
 21 11 0 14.9 10.3
 -21 11 0 -5 7.9
 21 11 0 8.4 9.9
 -22 -11 0 21.7 25.5
 22 -11 0 11.9 24.2
 22 -11 0 23.8 12.6
 22 -11 0 7.5 7
 -22 -11 0 2.2 7.5
 -22 -11 0 20.2 22.6
 -22 -11 0 3.6 6
 22 -11 0 15.6 11.1
 -22 11 0 15.9 9.6
 22 11 0 11 12.5
 22 11 0 17.8 11.1
 22 11 0 14.1 10.5
 -22 11 0 0.4 11.6
 22 11 0 11.4 13.6
 -22 11 0 22.2 13.6
 -23 -11 0 3.7 15.9
 23 -11 0 1.1 9
 23 -11 0 -5.4 9.8
 23 -11 0 -2.4 7.1
 -23 -11 0 2.2 16.6
 23 -11 0 3.7 6.9
 -23 -11 0 1.4 11.7
 -23 -11 0 -4.1 5.5
 23 11 0 -1.6 8
 -23 11 0 -13 7.1
 23 11 0 -0.4 13.5
 -23 11 0 11.4 16.8
 -23 11 0 7.8 8.8
 23 11 0 -20.8 9.5
 -23 11 0 -11.5 7.5
 -24 -11 0 30.8 11.7
 24 -11 0 5.9 12.9
 -24 -11 0 42.8 18.6
 -24 -11 0 27.9 14.7
 24 -11 0 21.4 9.4
 24 -11 0 62.79 16.4
 -24 -11 0 28.9 12.3
 -24 11 0 25.7 11.1
 24 11 0 22.9 11
 24 11 0 37.3 15.5
 24 11 0 23.4 12.5
 -24 11 0 5.4 10.9
 -24 11 0 25.3 12.8
 -24 11 0 46.6 17.3
 25 -11 0 14.9 7.8
 -25 -11 0 32.9 13.9
 -25 -11 0 40.6 20
 25 -11 0 27.6 13.8
 25 -11 0 26.3 12.5
 25 11 0 -4.2 12.4
 -25 11 0 13.4 10.2
 -25 11 0 34.2 14.2
 25 11 0 4.1 8.6
 25 11 0 5.9 15.4
 -25 11 0 22.9 14.1
 26 -11 0 17.5 8.3
 -26 -11 0 4.3 10.4
 26 -11 0 -3.6 10.1
 26 11 0 -6.6 11
 -26 11 0 14.9 12.4
 26 11 0 6.4 8.8
 -26 11 0 -1.1 12.6
 26 11 0 5.7 15.9
 -26 11 0 18.7 11.7
 27 -11 0 5 10.6
 27 -11 0 6 8.1
 -27 -11 0 -3.7 11.3
 -27 11 0 1.3 10.1
 27 11 0 2.6 16
 -27 11 0 -1.6 7.8
 27 11 0 -0.1 7.4
 28 -11 0 41.2 16
 28 -11 0 41.9 11.2
 -28 -11 0 60.19 18.9
 28 11 0 38 13.3
 -28 11 0 53.59 18.3
 28 11 0 25.8 18
 -28 11 0 69.89 18
 29 -11 0 17.7 9
 29 -11 0 -0.1 10.9
 -29 -11 0 15.1 12.9
 -29 11 0 9.3 12.5
 29 11 0 21 11.9
 -29 11 0 16.4 10.9
 29 11 0 1.4 16.2
 -30 -11 0 13.9 13.1
 30 -11 0 -7.9 11.3
 30 -11 0 9 9.9
 30 -11 0 5.1 9.8
 -30 11 0 33.3 15.7
 -30 11 0 11.7 11.1
 30 11 0 -21.6 17.8
 30 11 0 9.4 9.5
 31 -11 0 10.5 12.6
 31 -11 0 -11.1 8.4
 31 -11 0 9.9 11.1
 -31 -11 0 3.8 12.5
 -31 11 0 -2.8 11.5
 -31 11 0 -5 10.7
 31 11 0 -12.1 15
 0 -12 0 281.67 25.6
 0 -12 0 198.38 24.8
 0 -12 0 211.28 23.6
 0 -12 0 185.18 24.1
 0 12 0 209.98 22.9
 0 12 0 222.98 23.4
 0 12 0 192.18 27
 0 12 0 218.88 24.2
 0 12 0 224.08 24.4
 1 -12 0 24.1 8.8
 1 -12 0 26.3 9.9
 1 -12 0 7.1 7.2
 1 -12 0 19.5 8.7
 -1 -12 0 18.2 7.5
 -1 -12 0 16.8 9.2
 -1 -12 0 29 8.6
 -1 -12 0 14.9 6.8
 1 12 0 25.6 12.7
 -1 12 0 10.9 6.1
 1 12 0 39.4 11.2
 -1 12 0 7.2 6.7
 1 12 0 23.9 6.3
 -1 12 0 16.4 7.9
 1 12 0 17.4 7.9
 -1 12 0 14.7 7.4
 1 12 0 16.9 11.7
 -1 12 0 20.8 12.3
 -2 -12 0 164.58 23.9
 -2 -12 0 157.38 20.3
 2 -12 0 142.09 18.4
 2 -12 0 114.49 18.7
 -2 -12 0 133.39 18.7
 2 -12 0 164.68 18.9
 2 -12 0 150.18 20.1
 -2 -12 0 156.98 18.3
 2 12 0 155.68 19.6
 2 12 0 100.89 19.9
 -2 12 0 184.88 24.6
 -2 12 0 125.79 21.8
 -2 12 0 135.19 17.4
 2 12 0 136.89 18
 2 12 0 157.98 19.7
 -2 12 0 104.69 16.4
 -2 12 0 130.99 18.9
 2 12 0 147.89 17.4
 3 -12 0 -2.3 4.6
 3 -12 0 12.3 6.6
 -3 -12 0 7.7 6.8
 3 -12 0 5.4 6.1
 -3 -12 0 5.9 5.6
 3 -12 0 1.7 6.3
 -3 -12 0 0.8 5.1
 -3 -12 0 -8 7.4
 -3 12 0 -2.1 4.6
 3 12 0 3.4 5.3
 -3 12 0 11.7 6.7
 -3 12 0 0.9 6.5
 -3 12 0 1 6.1
 3 12 0 -2.4 3.5
 -3 12 0 -4.9 4.2
 3 12 0 4.3 6.1
 3 12 0 7.8 6.5
 3 12 0 -2.6 7.9
 4 -12 0 -4.4 6.1
 4 -12 0 2.9 7
 -4 -12 0 -9.9 8
 -4 -12 0 -3.9 4.3
 -4 -12 0 -0.8 5.3
 4 -12 0 1.6 6.2
 4 -12 0 2.4 5.2
 -4 -12 0 -3.2 7.6
 -4 -12 0 5.9 7.1
 4 12 0 0.6 6.7
 -4 12 0 0 6.9
 -4 12 0 -1.8 4.8
 4 12 0 2.8 4.6
 -4 12 0 -1.8 4.1
 4 12 0 -0.1 7.9
 4 12 0 4.8 5.7
 4 12 0 -3.6 5.2
 -4 12 0 5.3 5.3
 -4 12 0 -9.9 5.7
 -5 -12 0 453.95 40.3
 5 -12 0 462.45 41.8
 -5 -12 0 421.36 39.4
 -5 -12 0 426.96 40.4
 5 -12 0 434.16 38
 5 -12 0 414.46 38.9
 5 -12 0 485.15 42.2
 -5 -12 0 408.36 40.1
 -5 -12 0 610.14 55.09
 -5 12 0 427.46 37.4
 -5 12 0 390.56 42.8
 -5 12 0 440.46 40.2
 5 12 0 458.05 38.6
 -5 12 0 427.86 39.3
 5 12 0 423.06 39.2
 -5 12 0 417.46 39.8
 5 12 0 359.36 41.9
 5 12 0 391.56 39.3
 5 12 0 430.16 39.4
 -6 -12 0 36.3 14
 -6 -12 0 33.3 10.3
 6 -12 0 14.7 7.1
 6 -12 0 28.7 9.2
 -6 -12 0 27.1 8.9
 -6 -12 0 40.1 10.6
 6 -12 0 36.2 10.3
 6 -12 0 41.1 12
 -6 -12 0 44.6 11.2
 -6 12 0 30.4 9.6
 -6 12 0 24.7 9
 6 12 0 26.8 9.3
 6 12 0 28.1 11.6
 6 12 0 36.7 11.3
 -6 12 0 19.3 12.4
 -6 12 0 37.8 9.6
 6 12 0 32.5 10.1
 -6 12 0 34.3 9.1
 -7 -12 0 44.1 10.9
 7 -12 0 29.9 8.6
 -7 -12 0 36.6 10.9
 -7 -12 0 55.79 16.6
 7 -12 0 20.9 15.9
 -7 -12 0 39.4 11.6
 7 -12 0 39.3 11.6
 7 -12 0 37.1 10.2
 -7 -12 0 28.3 9.8
 -7 12 0 32.3 9.7
 -7 12 0 42.9 10.8
 7 12 0 42.8 11.4
 -7 12 0 46.2 16
 7 12 0 44.1 14.5
 -7 12 0 23.9 10.7
 -7 12 0 24 8.8
 7 12 0 48.1 12.2
 -7 12 0 37.2 10.8
 7 12 0 38.4 11.2
 -8 -12 0 14.3 7.1
 -8 -12 0 4 6.2
 8 -12 0 3.6 7.2
 8 -12 0 5 6.1
 8 -12 0 8 5.8
 -8 -12 0 -0.9 5.5
 -8 -12 0 -3.1 5.5
 -8 -12 0 -2.1 8
 8 12 0 10 11.4
 -8 12 0 11.7 7.2
 8 12 0 7 6.7
 8 12 0 3.1 5.3
 -8 12 0 0.4 4.8
 -8 12 0 2.4 4.5
 -8 12 0 10.4 6.7
 8 12 0 6.8 7.8
 -9 -12 0 147.89 19.5
 9 -12 0 132.69 22
 -9 -12 0 130.99 22
 9 -12 0 119.29 18.6
 9 -12 0 86.19 16.7
 9 -12 0 131.89 16.7
 -9 -12 0 154.98 19.2
 -9 -12 0 140.99 26
 -9 12 0 144.59 21.9
 9 12 0 141.89 25.8
 -9 12 0 105.19 17.7
 9 12 0 146.89 19.9
 9 12 0 145.49 20.4
 9 12 0 123.69 29.8
 -9 12 0 145.09 22.6
 -10 -12 0 51.79 17.6
 -10 -12 0 41.2 13.3
 10 -12 0 29.1 9.1
 10 -12 0 35.2 10.4
 -10 -12 0 22.4 8.6
 -10 -12 0 40.7 11.2
 10 -12 0 29.3 9.9
 10 -12 0 14.6 7.4
 -10 -12 0 32 11.4
 10 12 0 50.29 13
 10 12 0 33.5 9.4
 10 12 0 39 11
 -10 12 0 36.4 11.6
 -10 12 0 25.4 9.5
 10 12 0 40.1 16.1
 -10 12 0 48.1 12.7
 11 -12 0 44.3 11.3
 -11 -12 0 70.09 15.9
 -11 -12 0 54.79 14.6
 11 -12 0 39.9 12.6
 11 -12 0 46.1 11.1
 -11 -12 0 38.3 10
 -11 -12 0 49.7 12.5
 -11 -12 0 65.79 18.4
 11 -12 0 44.5 13.1
 -11 12 0 48.6 13.2
 11 12 0 41.7 11.1
 -11 12 0 55.09 13.4
 11 12 0 39.8 11.4
 11 12 0 42.9 15.2
 11 12 0 76.09 15.8
 -11 12 0 56.79 13.4
 12 -12 0 190.38 24.6
 -12 -12 0 150.48 21.5
 -12 -12 0 189.08 22.9
 -12 -12 0 187.18 24.3
 12 -12 0 180.98 23.2
 -12 -12 0 197.88 32.7
 12 -12 0 181.28 23.6
 -12 -12 0 183.98 23.7
 12 -12 0 171.78 20.3
 12 12 0 183.88 23.9
 12 12 0 198.28 23.1
 12 12 0 225.28 24.8
 -12 12 0 199.58 24.4
 -12 12 0 171.08 23
 -12 12 0 149.29 24.6
 12 12 0 149.88 27.1
 13 -12 0 26.9 8.8
 13 -12 0 15.1 9.8
 -13 -12 0 26.5 8.7
 -13 -12 0 18.4 9
 13 -12 0 37 11.4
 -13 -12 0 41.7 15.3
 13 -12 0 34.6 12
 -13 -12 0 16.7 7.4
 -13 -12 0 24.4 10.7
 13 12 0 12.3 10.7
 13 12 0 28.8 11.1
 -13 12 0 39.3 11.5
 -13 12 0 21.4 10.6
 13 12 0 19.2 9.8
 -13 12 0 47.2 16.9
 13 12 0 29.3 11.3
 -14 -12 0 200.28 24.3
 14 -12 0 168.68 24.5
 -14 -12 0 193.68 25.9
 14 -12 0 196.08 25.5
 14 -12 0 212.88 20.7
 -14 -12 0 166.88 23.7
 -14 -12 0 142.99 26.1
 -14 -12 0 165.08 22.2
 14 -12 0 201.08 25.1
 -14 12 0 174.38 23.5
 -14 12 0 216.58 27
 14 12 0 177.58 24.8
 -14 12 0 195.48 24.8
 14 12 0 186.68 24.8
 14 12 0 153.48 27.4
 14 12 0 179.18 23
 -15 -12 0 27.2 15.5
 -15 -12 0 17.3 9
 -15 -12 0 19.2 9.6
 15 -12 0 4.2 8.3
 -15 -12 0 10.3 8.6
 -15 -12 0 19.1 9.1
 15 -12 0 16.6 9.2
 15 -12 0 20.9 8.3
 15 -12 0 19.2 10.8
 -15 12 0 55.59 14.1
 -15 12 0 37 12.3
 15 12 0 3 11.8
 15 12 0 8.7 8.8
 -15 12 0 19.3 9.6
 15 12 0 15.1 8.9
 15 12 0 7.4 8.5
 -16 -12 0 55.89 20.3
 -16 -12 0 18.7 9.1
 -16 -12 0 23.8 10.7
 -16 -12 0 33.5 14.4
 -16 -12 0 38.9 11.6
 16 -12 0 17.8 10.7
 16 -12 0 47.8 10.2
 16 -12 0 20.1 8.6
 16 -12 0 40.7 14.4
 -16 12 0 28.5 10.2
 -16 12 0 39.6 13.1
 16 12 0 31.7 11.5
 16 12 0 23 10.2
 -16 12 0 46.9 14.5
 16 12 0 38.8 14.7
 16 12 0 30.4 11.3
 17 -12 0 36 12.6
 -17 -12 0 33.2 10.6
 -17 -12 0 25 11.5
 17 -12 0 31.2 9
 -17 -12 0 33.6 15.2
 17 -12 0 31.8 12.5
 17 -12 0 25.2 11.9
 -17 -12 0 38.7 13.5
 -17 -12 0 41.2 12
 -17 12 0 19.5 8.6
 -17 12 0 35.2 13.1
 -17 12 0 24.9 12.3
 17 12 0 38.7 13.6
 17 12 0 43.2 13.3
 17 12 0 56.89 18.3
 17 12 0 8.1 14.9
 -18 -12 0 23.9 10.3
 18 -12 0 30.3 18.5
 -18 -12 0 23.5 10.8
 18 -12 0 46 10.1
 18 -12 0 31.7 11.4
 -18 -12 0 71.79 21.8
 -18 -12 0 16.6 9.5
 -18 -12 0 45.1 12
 18 -12 0 23.6 12.2
 18 12 0 39.7 14.2
 -18 12 0 24.5 9.8
 18 12 0 21.8 14
 -18 12 0 39.4 13
 18 12 0 43.5 13.4
 -18 12 0 51.69 14.5
 18 12 0 32.5 13
 -19 -12 0 -1.6 12.8
 -19 -12 0 16 9.9
 -19 -12 0 26.3 17.5
 -19 -12 0 23.4 11.6
 19 -12 0 15.6 8.9
 -19 -12 0 34.5 13.1
 19 -12 0 9.7 7.1
 19 -12 0 28 11.2
 19 -12 0 20.7 9.5
 19 12 0 9.2 8.6
 19 12 0 32.9 16.2
 -19 12 0 31.1 15.3
 -19 12 0 13.4 10.4
 -19 12 0 11 10.7
 19 12 0 18.5 11.5
 19 12 0 7.1 9.5
 -20 -12 0 32.2 13.5
 -20 -12 0 41.4 12.4
 -20 -12 0 63.59 22.7
 20 -12 0 52.49 14
 20 -12 0 46.8 10.6
 -20 -12 0 56.29 16
 20 -12 0 26.2 13.7
 20 -12 0 35.6 14.1
 -20 -12 0 46 11.3
 20 12 0 30.9 18.4
 -20 12 0 42.8 14.5
 20 12 0 45.8 16.8
 20 12 0 66.99 16.9
 20 12 0 68.09 19.1
 -20 12 0 38 12.3
 -20 12 0 69.79 19.1
 -21 -12 0 28.7 12.7
 -21 -12 0 39.9 13.3
 -21 -12 0 25.3 10.1
 21 -12 0 27.1 8.9
 21 -12 0 47.8 16
 -21 -12 0 11.7 15.7
 21 -12 0 2.3 10.3
 21 -12 0 18 10.6
 21 12 0 16 11
 21 12 0 30.7 22.6
 21 12 0 23.2 14.3
 21 12 0 21.3 12.9
 -21 12 0 23.2 14.9
 -21 12 0 3.8 8.2
 22 -12 0 25 12.8
 -22 -12 0 84.59 22.4
 -22 -12 0 34.8 14.7
 -22 -12 0 23.5 10.8
 22 -12 0 53.89 17
 22 -12 0 34.7 10.7
 22 -12 0 68.29 18.4
 22 12 0 35.4 12.7
 22 12 0 45.3 18.2
 -22 12 0 54.79 17
 -22 12 0 34 12.8
 22 12 0 34.8 17.6
 -22 12 0 40.7 12.5
 23 -12 0 21.9 8.7
 23 -12 0 11.1 11.1
 -23 -12 0 2.5 11.6
 -23 -12 0 21.4 11.1
 -23 -12 0 29.6 17
 23 -12 0 -0.8 7.9
 23 -12 0 12 12.8
 -23 -12 0 4.6 10.2
 -23 12 0 8.4 11.9
 23 12 0 11.3 10.1
 -23 12 0 -3 6.1
 23 12 0 -3.8 13.3
 23 12 0 9.8 12.7
 -23 12 0 2.1 10.2
 -23 12 0 27.4 12.4
 24 -12 0 12.7 11.5
 -24 -12 0 64.19 27.9
 -24 -12 0 2.2 13.6
 24 -12 0 -3.6 8.5
 24 -12 0 44.9 16.1
 -24 -12 0 23.8 12
 -24 12 0 30.8 15.1
 24 12 0 -18.1 12
 -24 12 0 20.7 10.1
 24 12 0 1.7 7.7
 -24 12 0 13.9 14.6
 24 12 0 12.5 16.2
 25 -12 0 34.5 9.9
 25 -12 0 40.2 17
 -25 -12 0 44.8 16.1
 25 12 0 20.8 15
 25 12 0 41.9 13.8
 -25 12 0 35 15.4
 -25 12 0 62.99 17.6
 25 12 0 62.49 21.3
 26 -12 0 -3.8 10.4
 -26 -12 0 -1.3 10
 26 -12 0 -2.1 7.8
 26 12 0 -11.1 13.7
 26 12 0 5.9 8.8
 -26 12 0 5.6 9
 -26 12 0 8.9 11.9
 -27 -12 0 6.9 11.1
 27 -12 0 -17.4 9.9
 27 -12 0 -14.5 7.1
 -27 12 0 10.7 13
 -27 12 0 0.7 8.3
 27 12 0 -4.6 8.1
 27 12 0 -15.8 14.9
 28 -12 0 -0.1 7.5
 -28 -12 0 -5.1 9.4
 28 -12 0 0.6 10.9
 -28 12 0 -11.4 7.5
 -28 12 0 10.5 12
 28 12 0 -6.2 8.7
 28 12 0 -7.8 16.4
 29 -12 0 -8.1 9.2
 -29 -12 0 5 12.1
 29 -12 0 -13.8 10
 29 12 0 -6.3 8.7
 29 12 0 -14.9 11.6
 -29 12 0 25 11.3
 -29 12 0 -16.1 6.6
 -30 -12 0 33.1 17.3
 30 -12 0 49.2 12.9
 30 -12 0 92.79 16.3
 30 -12 0 29.1 14.7
 -30 12 0 38 15.6
 30 12 0 33.6 14.9
 -30 12 0 78.09 21.5
 30 12 0 38.6 20.8
 0 -13 0 15.4 7
 0 -13 0 12.3 7.4
 0 -13 0 7.2 7.8
 0 -13 0 6.3 5.3
 0 13 0 4.5 6.1
 0 13 0 5.9 10.1
 0 13 0 6.5 9.1
 0 13 0 4.5 4.9
 0 13 0 3 5.8
 1 -13 0 472.75 38.8
 1 -13 0 399.76 39.3
 1 -13 0 400.66 37.4
 -1 -13 0 410.16 38.1
 -1 -13 0 393.46 40
 1 -13 0 433.26 41.8
 -1 -13 0 417.36 39.8
 -1 -13 0 373.16 37.2
 1 13 0 431.26 38.9
 1 13 0 415.96 42.8
 1 13 0 405.16 38.9
 1 13 0 386.26 37
 -1 13 0 403.76 38.2
 1 13 0 395.16 36.9
 -1 13 0 406.26 36.8
 -1 13 0 348.77 36.4
 2 -13 0 10.1 11.1
 2 -13 0 11.4 7.2
 -2 -13 0 15.4 7.5
 2 -13 0 8.2 6.9
 -2 -13 0 -2.4 7.1
 -2 -13 0 10.4 8.7
 2 -13 0 3 6.7
 -2 -13 0 18.6 7.5
 2 13 0 15.4 7.4
 2 13 0 7.4 7.6
 -2 13 0 23.8 8.7
 -2 13 0 -1 8.7
 -2 13 0 11.2 5.8
 -2 13 0 6 6.4
 -2 13 0 14.1 7.8
 2 13 0 8.7 5.9
 2 13 0 33.6 18.1
 2 13 0 9 7
 -3 -13 0 20.8 9.6
 3 -13 0 16.4 8.6
 -3 -13 0 16.5 9.2
 -3 -13 0 26.5 10.5
 -3 -13 0 21.1 13
 3 -13 0 -0.6 11.9
 3 -13 0 21.8 7.9
 3 -13 0 21.1 9
 3 13 0 31 9.9
 -3 13 0 4.8 5.8
 -3 13 0 18 9.1
 -3 13 0 21.5 8.2
 -3 13 0 29.3 13.4
 3 13 0 20.6 10.5
 3 13 0 16.1 16.7
 3 13 0 10.6 7.8
 3 13 0 23.1 10
 -3 13 0 14.7 8.5
 -4 -13 0 -0.5 6.5
 4 -13 0 -6.4 7.9
 4 -13 0 9.9 7
 -4 -13 0 5 6.7
 -4 -13 0 -8.4 7.6
 4 -13 0 3.3 7.2
 4 -13 0 7 6.6
 -4 -13 0 4.2 7.4
 -4 13 0 7.1 6.4
 -4 13 0 -14.7 7.4
 4 13 0 -3.8 6
 4 13 0 1.9 4.1
 -4 13 0 2.4 5.5
 4 13 0 -11.2 8.2
 4 13 0 7.9 8.3
 4 13 0 -3 5.2
 -4 13 0 9.5 8.9
 -4 13 0 0.8 11.8
 -5 -13 0 5.6 7.3
 5 -13 0 7.8 7.6
 5 -13 0 9.7 7.6
 5 -13 0 13.9 11
 5 -13 0 16.8 8.2
 -5 -13 0 8.1 6.7
 -5 -13 0 17.8 12
 -5 -13 0 -4 6.2
 -5 -13 0 5.2 7.1
 -5 -13 0 0 8
 5 13 0 -2.6 5.2
 5 13 0 7.2 7.6
 -5 13 0 11.9 6.7
 -5 13 0 12 9.1
 -5 13 0 6.9 5.7
 -5 13 0 10.7 11.7
 5 13 0 4.5 7.1
 5 13 0 2.2 8.7
 -5 13 0 6.8 7.6
 5 13 0 17.5 7.5
 -6 -13 0 10.6 9.9
 -6 -13 0 22.6 17.5
 6 -13 0 12 9.5
 6 -13 0 18.5 8.3
 -6 -13 0 12.1 7.7
 6 -13 0 19.2 8.7
 -6 -13 0 5.6 9.9
 6 -13 0 6.2 7.1
 -6 -13 0 8.7 6.6
 6 13 0 9.1 7.9
 -6 13 0 9.9 5.9
 6 13 0 5.4 10.6
 6 13 0 14.9 17.9
 -6 13 0 11.7 9.1
 -6 13 0 23.1 11.8
 -6 13 0 6.8 5.5
 6 13 0 2.6 7.1
 -6 13 0 12.4 7.4
 -7 -13 0 42 16.8
 7 -13 0 11.5 6.8
 -7 -13 0 34.9 11.8
 7 -13 0 25.9 10.9
 -7 -13 0 23.9 11.3
 -7 -13 0 26.1 7.8
 7 -13 0 36.6 9.8
 7 -13 0 17.3 9.2
 -7 -13 0 26.2 10
 -7 13 0 16.6 8
 7 13 0 24.2 9.9
 -7 13 0 25.2 9.5
 7 13 0 27 13
 7 13 0 35.4 11
 -7 13 0 20.8 10.8
 7 13 0 14.7 9.7
 -7 13 0 22.5 7.6
 -7 13 0 22.1 9.4
 -8 -13 0 56.09 15.8
 8 -13 0 58.09 12.3
 -8 -13 0 37.6 11.6
 -8 -13 0 36.7 12.4
 -8 -13 0 57.89 14.1
 8 -13 0 56.79 13.5
 8 -13 0 51.69 15.1
 -8 -13 0 74.09 16.2
 8 -13 0 42.3 12.4
 8 13 0 49.7 16
 -8 13 0 58.89 14.4
 -8 13 0 54.29 11.2
 8 13 0 65.29 13.9
 -8 13 0 45 15.5
 8 13 0 54.49 14.1
 8 13 0 38 11
 -8 13 0 45.3 11.1
 -8 13 0 32.2 10.4
 -9 -13 0 25.8 10.6
 -9 -13 0 29.7 10.5
 9 -13 0 29.5 11.1
 -9 -13 0 14.8 9.4
 9 -13 0 8.2 8
 -9 -13 0 17.3 8.7
 9 -13 0 15.1 8.7
 -9 -13 0 12.1 8.5
 9 -13 0 30.7 13.4
 -9 13 0 28 12
 -9 13 0 13 7.2
 -9 13 0 11.6 7.1
 9 13 0 21.4 9.4
 9 13 0 25.5 10.4
 -9 13 0 22.6 10
 9 13 0 26.8 13.2
 9 13 0 15.5 10
 -10 -13 0 235.08 28.5
 10 -13 0 253.07 29.1
 -10 -13 0 246.78 27.5
 -10 -13 0 215.68 26.2
 -10 -13 0 225.48 27.4
 -10 -13 0 269.47 33
 10 -13 0 238.98 28
 10 -13 0 218.98 24.2
 10 -13 0 195.28 26.4
 -10 13 0 224.68 28.8
 10 13 0 214.68 27.3
 10 13 0 221.08 26.8
 -10 13 0 241.88 27.8
 10 13 0 247.88 26.7
 10 13 0 269.47 33.8
 -10 13 0 268.97 28.1
 -11 -13 0 60.39 13.5
 11 -13 0 40.7 12.8
 11 -13 0 57.19 14.2
 -11 -13 0 77.29 18.6
 -11 -13 0 52.59 11.7
 -11 -13 0 91.49 18.7
 -11 -13 0 36.4 12.3
 11 -13 0 57.49 15.3
 11 -13 0 59.49 12.6
 -11 13 0 75.49 17.1
 -11 13 0 65.69 15.2
 11 13 0 83.99 16.8
 11 13 0 68.19 16
 11 13 0 79.19 19.9
 -11 13 0 54.19 15.2
 11 13 0 83.39 15.9
 -12 -13 0 179.68 22.7
 12 -13 0 154.38 22.9
 -12 -13 0 254.37 39.9
 12 -13 0 151.48 18.9
 -12 -13 0 161.08 23.3
 12 -13 0 171.78 24.2
 -12 -13 0 171.98 22.9
 -12 -13 0 199.88 24.1
 12 -13 0 180.28 23.8
 -12 13 0 176.28 24
 12 13 0 130.49 27.1
 -12 13 0 125.59 21
 -12 13 0 178.98 27.3
 12 13 0 164.18 23.7
 12 13 0 178.28 25.6
 12 13 0 148.89 21.8
 -13 -13 0 21.4 10.5
 13 -13 0 7.9 9.8
 -13 -13 0 9.3 13.5
 13 -13 0 17.5 7.2
 13 -13 0 14.2 10.7
 -13 -13 0 9.7 8
 -13 -13 0 36.8 12.1
 13 -13 0 10.6 8.3
 -13 -13 0 18.9 9.2
 13 13 0 2.9 9.9
 -13 13 0 2.5 7.8
 13 13 0 19.1 9.3
 -13 13 0 26.6 11.8
 -13 13 0 12 9.1
 13 13 0 13.7 8.7
 13 13 0 18.6 10.5
 -14 -13 0 21.1 11
 -14 -13 0 16 11.2
 14 -13 0 11.3 15.8
 14 -13 0 20.5 11.3
 14 -13 0 19.6 11.1
 -14 -13 0 24.4 9.3
 14 -13 0 23 9.1
 -14 -13 0 32.9 11.3
 -14 -13 0 10.2 12.4
 14 13 0 31.1 15.4
 14 13 0 39.2 12.7
 -14 13 0 20.6 12.9
 14 13 0 25.3 11.7
 -14 13 0 23.2 9.5
 -14 13 0 37.1 13.1
 14 13 0 17.5 11
 15 -13 0 14.8 7
 15 -13 0 27 9.9
 -15 -13 0 9.2 7.2
 -15 -13 0 6.6 9.8
 -15 -13 0 24.3 10.5
 15 -13 0 0.1 6
 -15 -13 0 9.2 13.3
 -15 -13 0 -4.4 5.5
 15 -13 0 13.5 9.3
 15 13 0 8.4 8.5
 -15 13 0 15.4 10.1
 -15 13 0 2.7 6.2
 -15 13 0 7.8 8.6
 15 13 0 21.2 10.1
 15 13 0 16.6 13.8
 15 13 0 -3.9 10.3
 16 -13 0 19.3 10.6
 16 -13 0 8.5 7
 16 -13 0 8.9 8.9
 -16 -13 0 13.9 8.7
 -16 -13 0 10.3 10.8
 -16 -13 0 11.5 15.1
 -16 -13 0 10.4 7.6
 -16 -13 0 11.1 9.4
 16 -13 0 8.6 10.3
 -16 13 0 0.9 8.5
 -16 13 0 9.9 10.4
 16 13 0 2.6 9.2
 -16 13 0 7 7.7
 16 13 0 -6 8.3
 16 13 0 -3.6 11.9
 16 13 0 -0.5 7.4
 -17 -13 0 17.4 9.9
 17 -13 0 7 8.2
 -17 -13 0 -5 6.1
 17 -13 0 8.5 8.4
 -17 -13 0 4.4 6.5
 17 -13 0 6.2 9.4
 -17 -13 0 18.8 15.8
 -17 -13 0 -13.5 7.6
 17 -13 0 5.6 5.8
 -17 13 0 17.3 9.5
 17 13 0 18.4 9.6
 17 13 0 12.5 10.4
 17 13 0 16.5 13.9
 -17 13 0 3.5 8.9
 -17 13 0 5.3 7.7
 17 13 0 0.7 8.4
 -18 -13 0 -6.6 13
 -18 -13 0 -10.2 4.6
 18 -13 0 -4.4 6.9
 -18 -13 0 17.7 10.8
 18 -13 0 -3.2 8
 18 -13 0 3 9.1
 -18 -13 0 -6.5 8.9
 18 -13 0 3.5 5.3
 -18 -13 0 -4.2 5.7
 18 13 0 -5.8 8.3
 -18 13 0 8.8 6.7
 -18 13 0 -16.7 6.8
 18 13 0 -6.6 5.9
 18 13 0 -5 8.3
 -18 13 0 3.7 9.5
 18 13 0 -5.8 10.6
 19 -13 0 16.9 12.1
 19 -13 0 25.8 13.7
 -19 -13 0 0 7.5
 -19 -13 0 5.5 6.7
 19 -13 0 8.4 8.8
 -19 -13 0 -0.8 4.8
 -19 -13 0 -9.2 10.7
 19 -13 0 8.8 7.5
 -19 -13 0 3.2 10.8
 19 13 0 12.1 11.5
 19 13 0 -12.3 18.2
 -19 13 0 11.9 10.7
 19 13 0 11.2 11
 -19 13 0 13.2 9.5
 -19 13 0 9.8 12
 19 13 0 2.1 11
 -20 -13 0 59.29 21.8
 -20 -13 0 56.19 14.9
 -20 -13 0 63.99 16.8
 20 -13 0 49.2 14.2
 -20 -13 0 56.19 15.3
 20 -13 0 55.29 16.6
 20 -13 0 66.39 12.8
 -20 13 0 49.4 17.5
 -20 13 0 47.6 14.2
 20 13 0 54.89 16.1
 20 13 0 49.2 18.9
 -20 13 0 81.59 28.5
 20 13 0 83.99 18.9
 21 -13 0 29.9 12.1
 21 -13 0 21.7 13.1
 -21 -13 0 40.1 14.3
 21 -13 0 36.1 10.5
 -21 -13 0 24.9 12.2
 21 -13 0 15.8 11.8
 -21 -13 0 19.1 9.4
 -21 -13 0 40.6 20
 -21 -13 0 24.9 14.6
 -21 13 0 20.8 10.2
 21 13 0 20.3 10.4
 -21 13 0 28.9 15
 21 13 0 39.2 16.9
 -21 13 0 28.5 13.8
 22 -13 0 126.69 25.1
 -22 -13 0 266.97 39.6
 -22 -13 0 163.68 31.2
 -22 -13 0 165.58 28
 22 -13 0 153.78 19.7
 22 -13 0 152.28 26.2
 22 -13 0 195.18 30
 22 13 0 168.98 28
 -22 13 0 188.28 31.3
 -22 13 0 146.49 26
 22 13 0 150.78 26.2
 22 13 0 149.19 31.3
 -22 13 0 168.88 30.3
 23 -13 0 14.7 12
 -23 -13 0 10.8 13
 23 -13 0 10.9 7.5
 23 -13 0 54.39 16.2
 -23 -13 0 11.3 10
 23 13 0 -17.2 12
 23 13 0 14.4 15
 -23 13 0 5.4 13.2
 -23 13 0 -0.2 10
 -23 13 0 6.7 7.9
 23 13 0 4.7 9
 24 -13 0 18.4 8.9
 24 -13 0 16.9 13.9
 -24 -13 0 28 14.1
 24 13 0 1.3 13.4
 -24 13 0 21.4 10.3
 24 13 0 19.7 15.6
 24 13 0 7.9 10.2
 -24 13 0 22.9 15.2
 25 -13 0 6.8 8.6
 25 -13 0 24.9 12.9
 -25 -13 0 -6 11.2
 -25 13 0 12.6 8.9
 25 13 0 9 13.6
 -25 13 0 2.7 10.5
 25 13 0 5.5 9.2
 26 -13 0 34.9 16.2
 -26 -13 0 40.7 16
 26 -13 0 15.5 9.4
 -26 13 0 24.3 12.1
 26 13 0 14.1 10.6
 -26 13 0 32.6 16.4
 26 13 0 8 15.5
 27 -13 0 -0.9 10.2
 -27 -13 0 1.6 13
 27 -13 0 4 8.1
 -27 13 0 14.4 13.8
 -27 13 0 6.5 9.2
 27 13 0 7.6 9.1
 27 13 0 -5.5 15.6
 28 -13 0 15.1 12.8
 28 -13 0 26.6 10.4
 -28 -13 0 36.8 16.7
 28 13 0 21.9 11
 -28 13 0 4.4 10.9
 28 13 0 33 19.6
 -28 13 0 47.3 16.7
 29 -13 0 -8.4 12.3
 29 -13 0 -9.4 8.5
 -29 -13 0 -4.3 10.5
 29 13 0 -4.8 13.9
 -29 13 0 -8.1 9.3
 29 13 0 -15.1 16.4
 -29 13 0 -4.2 9.1
 0 -14 0 31.6 10.5
 0 -14 0 18.6 11.4
 0 -14 0 23.9 9.1
 0 -14 0 27.1 10.7
 0 14 0 39.3 14.9
 0 14 0 35.3 9.4
 0 14 0 24.1 8.4
 0 14 0 19.4 8.7
 0 14 0 37.2 11.1
 1 -14 0 11.8 8.6
 -1 -14 0 16.2 8.8
 -1 -14 0 21.5 9
 1 -14 0 21.9 8.7
 1 -14 0 25.7 9.5
 -1 -14 0 17.5 11.7
 -1 -14 0 -0.5 6.2
 1 -14 0 23.3 12.4
 1 14 0 46.3 12.2
 -1 14 0 11.6 7.9
 1 14 0 15.8 7.9
 -1 14 0 19.3 7.6
 -1 14 0 13.2 8.2
 1 14 0 34.8 10.8
 -1 14 0 9.9 7.5
 1 14 0 9.3 7.1
 -1 14 0 18.3 13
 1 14 0 4.4 8.8
 -2 -14 0 63.09 14.1
 2 -14 0 68.59 14.5
 2 -14 0 63.79 14.5
 -2 -14 0 53.99 13.8
 -2 -14 0 68.59 16.7
 -2 -14 0 46.3 11.8
 2 -14 0 43.4 14.7
 2 -14 0 57.69 14.3
 -2 14 0 43.4 11
 2 14 0 51.49 12.7
 2 14 0 52.59 10.9
 -2 14 0 87.19 20.8
 2 14 0 40.3 11.5
 -2 14 0 53.19 13
 -2 14 0 51.19 11.8
 2 14 0 96.89 27.1
 -2 14 0 88.99 26
 2 14 0 54.09 13.1
 -3 -14 0 39.7 15
 3 -14 0 30.4 11.7
 3 -14 0 46.3 14.6
 3 -14 0 66.69 15.9
 -3 -14 0 74.99 16.4
 -3 -14 0 60.89 15.3
 -3 -14 0 50.19 12.9
 3 -14 0 50.29 13.1
 3 14 0 42.2 16.2
 3 14 0 54.39 13.3
 3 14 0 50.59 13.6
 -3 14 0 38.3 15.5
 -3 14 0 65.19 15.8
 -3 14 0 62.79 14.4
 3 14 0 44.8 12.1
 3 14 0 79.09 14.4
 -3 14 0 57.49 13.9
 -3 14 0 46.8 10.6
 -4 -14 0 121.99 22.3
 4 -14 0 97.79 18.1
 -4 -14 0 89.39 20.1
 4 -14 0 98.69 19.8
 4 -14 0 118.39 18.3
 4 -14 0 99.89 20.3
 -4 -14 0 123.19 19.4
 -4 -14 0 85.89 16.9
 -4 14 0 128.89 19.2
 -4 14 0 116.59 18.6
 -4 14 0 112.09 23.5
 4 14 0 82.29 16.9
 -4 14 0 105.89 18.2
 -4 14 0 119.89 22.1
 4 14 0 150.38 26.9
 4 14 0 76.99 15
 4 14 0 69.99 15.8
 4 14 0 146.49 21
 -5 -14 0 59.99 13.6
 -5 -14 0 53.09 16.8
 5 -14 0 37.3 10.8
 -5 -14 0 46.2 12.3
 5 -14 0 42.9 14.5
 -5 -14 0 57.69 15.4
 5 -14 0 41.6 12.7
 5 -14 0 36.9 11.6
 5 14 0 48.1 12.3
 -5 14 0 40.3 13
 -5 14 0 35.1 9.6
 5 14 0 43 16.4
 5 14 0 34.5 11.8
 -5 14 0 47.9 13.7
 -5 14 0 28 14.3
 5 14 0 38.6 13.1
 -5 14 0 43.3 11.8
 -6 -14 0 41.7 12.3
 -6 -14 0 47.9 14.3
 6 -14 0 79.39 16.8
 6 -14 0 57.59 13.9
 -6 -14 0 52.69 13.2
 6 -14 0 68.29 17.1
 -6 -14 0 78.39 17.2
 -6 -14 0 91.79 22
 6 -14 0 54.49 14.9
 -6 -14 0 59.49 15.4
 -6 14 0 52.79 12.5
 -6 14 0 56.89 12.3
 -6 14 0 35.7 15
 -6 14 0 41.6 12.1
 -6 14 0 31.5 11.9
 6 14 0 36.8 11.5
 6 14 0 41.1 17.1
 6 14 0 81.39 15.3
 6 14 0 59.59 13.2
 -7 -14 0 63.29 19.4
 -7 -14 0 52.39 13.9
 7 -14 0 29.5 12
 -7 -14 0 24.6 11.4
 7 -14 0 37.5 11.5
 -7 -14 0 45.7 11.5
 -7 -14 0 46.3 13.6
 7 -14 0 38.2 11.3
 7 -14 0 63.59 15.3
 7 14 0 45.3 15.2
 -7 14 0 62.29 18.9
 7 14 0 58.79 14.1
 -7 14 0 23.8 10
 7 14 0 36.7 11.7
 -7 14 0 48.1 16.1
 7 14 0 38.7 11.9
 -7 14 0 25.5 9.6
 -7 14 0 33 10.7
 8 -14 0 285.37 31.9
 -8 -14 0 272.17 30.5
 -8 -14 0 265.57 31.6
 8 -14 0 266.67 28
 -8 -14 0 254.57 35.8
 -8 -14 0 268.47 30.6
 -8 -14 0 299.57 30.9
 8 -14 0 297.87 32.7
 8 -14 0 291.07 30.1
 -8 14 0 259.87 26.7
 -8 14 0 293.77 31.6
 8 14 0 258.57 29.7
 8 14 0 238.48 33.8
 -8 14 0 251.17 29.2
 -8 14 0 226.48 32.9
 8 14 0 245.08 30.1
 8 14 0 273.97 29.4
 -8 14 0 265.07 30.7
 9 -14 0 -5.2 4.9
 -9 -14 0 -1.1 10
 -9 -14 0 12 7.1
 -9 -14 0 9.2 7.5
 -9 -14 0 -3.3 5.8
 -9 -14 0 -5.9 6.6
 9 -14 0 22.2 11
 9 -14 0 -7.2 6.8
 9 -14 0 -13.4 5.6
 9 14 0 -3.5 12.6
 9 14 0 4.5 8.3
 -9 14 0 -1.2 7.7
 -9 14 0 -11.8 6
 9 14 0 6.8 8.7
 9 14 0 5.3 7.6
 -9 14 0 -8.3 9
 -9 14 0 -2.2 4.1
 -9 14 0 1.3 6.3
 -10 -14 0 99.19 19.5
 -10 -14 0 83.09 19.5
 -10 -14 0 77.69 16.6
 10 -14 0 77.29 15.9
 10 -14 0 72.09 17.1
 -10 -14 0 76.89 17
 -10 -14 0 134.09 22.3
 10 -14 0 106.69 17.1
 10 -14 0 61.19 13.4
 -10 14 0 102.89 20.6
 10 14 0 89.59 18.4
 -10 14 0 61.09 17.4
 -10 14 0 65.39 15.5
 10 14 0 72.59 21.1
 10 14 0 100.19 17.5
 10 14 0 99.39 18.5
 -10 14 0 59.69 15.2
 -11 -14 0 26.7 12.3
 -11 -14 0 17.4 10.8
 -11 -14 0 3.3 5.5
 -11 -14 0 10 7.4
 11 -14 0 6.4 8.9
 11 -14 0 11.1 9.6
 11 -14 0 7.9 7
 -11 -14 0 7.3 9.3
 11 14 0 10.9 9.9
 -11 14 0 -17.1 7.5
 -11 14 0 7 6.8
 -11 14 0 2.6 8.6
 11 14 0 16.4 9.2
 11 14 0 -0.6 10.9
 11 14 0 6.4 7.9
 -12 -14 0 22.8 9.5
 -12 -14 0 15.7 9.5
 -12 -14 0 21.4 8.3
 12 -14 0 7.9 8.1
 -12 -14 0 -15.3 9.6
 12 -14 0 -3.6 7.2
 12 -14 0 11.6 8.1
 12 -14 0 23 11.8
 -12 -14 0 6 7.2
 -12 14 0 9.8 9.7
 12 14 0 -3.5 7.3
 12 14 0 0 10.2
 -12 14 0 11.5 8.1
 12 14 0 2.4 7
 -12 14 0 19.7 10.5
 12 14 0 22 10.3
 13 -14 0 9.7 7.8
 -13 -14 0 -10.3 7.1
 13 -14 0 10.8 7.2
 -13 -14 0 13.9 11
 13 -14 0 8.3 6.7
 -13 -14 0 1.4 6.5
 -13 -14 0 1.5 14.2
 13 -14 0 2.3 7.8
 -13 -14 0 -5.4 7.5
 13 14 0 7.7 8.2
 13 14 0 6.4 7.5
 -13 14 0 4.6 7.9
 13 14 0 5.9 12
 -13 14 0 15.2 10.5
 -13 14 0 -3.8 7.6
 -14 -14 0 2.7 7.5
 -14 -14 0 18 8.4
 14 -14 0 14.5 11.3
 -14 -14 0 3.3 7.1
 14 -14 0 5.6 10.5
 14 -14 0 1 9.8
 -14 -14 0 8.6 8.7
 14 -14 0 4.3 7
 -14 -14 0 17.8 13.6
 -14 14 0 20 9.9
 14 14 0 8.3 11.9
 14 14 0 3.1 8.2
 14 14 0 17 10.8
 -14 14 0 1.5 9.3
 -14 14 0 5.6 8
 14 14 0 12.3 9
 -15 -14 0 2.3 6.7
 15 -14 0 -10.9 5.7
 15 -14 0 3.1 9.1
 15 -14 0 -4.8 4.7
 15 -14 0 4.6 7.4
 -15 -14 0 -2 13.6
 -15 -14 0 -5.5 6.3
 -15 -14 0 5.9 7.8
 -15 14 0 2.9 8.2
 15 14 0 -6.2 6.8
 15 14 0 12.2 9.8
 15 14 0 -2.2 8.5
 -15 14 0 -6.4 5.8
 -15 14 0 4.8 8.2
 16 -14 0 62.99 22.3
 16 -14 0 11.8 15.2
 -16 -14 0 49.9 13.7
 -16 -14 0 52.89 26.3
 16 -14 0 42.5 10.3
 -16 -14 0 26.3 11.8
 -16 -14 0 40.2 11.8
 -16 -14 0 27 9.6
 16 -14 0 61.19 16.8
 -16 14 0 40.2 11.5
 16 14 0 40 14
 16 14 0 57.99 16.5
 16 14 0 42.1 15.1
 -16 14 0 51.59 15.1
 -16 14 0 33.4 13.4
 16 14 0 52.39 14.4
 17 -14 0 7.1 7.3
 -17 -14 0 0.4 7.7
 17 -14 0 -3.3 7.7
 17 -14 0 -3.1 7.1
 -17 -14 0 6.5 7.5
 -17 -14 0 2.6 8.7
 -17 -14 0 -3.8 6.6
 17 -14 0 23.2 12.2
 -17 -14 0 -0.8 11.1
 17 14 0 11.6 9.7
 17 14 0 -2.4 7.2
 17 14 0 0.6 13.3
 -17 14 0 -3.8 6.4
 17 14 0 3.9 10.6
 -17 14 0 -10.9 6.6
 -17 14 0 0.7 6.6
 18 -14 0 41.2 10.9
 -18 -14 0 38.9 13.7
 -18 -14 0 24.5 14.9
 -18 -14 0 28.1 13.4
 18 -14 0 25.9 12.3
 -18 -14 0 30.7 11.8
 18 -14 0 29.2 15
 18 -14 0 22.2 15.3
 -18 -14 0 32.1 11.4
 18 14 0 46.7 14.2
 18 14 0 42 14.5
 18 14 0 46.4 17.3
 -18 14 0 20.5 12
 -18 14 0 49.9 13.3
 19 -14 0 -2.5 5.9
 19 -14 0 8.9 8.3
 -19 -14 0 6.7 15.3
 -19 -14 0 -11.8 10.3
 -19 -14 0 23.5 16.4
 -19 -14 0 7.6 7.7
 19 -14 0 -3.8 10.5
 19 -14 0 -10.7 6.9
 -19 -14 0 -14 14.2
 -19 14 0 3.3 11.1
 -19 14 0 1.8 9.4
 19 14 0 -10.8 10.9
 19 14 0 1.3 9.5
 19 14 0 9.5 11.6
 -19 14 0 19.8 12.1
 -20 -14 0 23.8 10.5
 20 -14 0 11.3 10.9
 20 -14 0 26.4 10.1
 -20 -14 0 6.8 11.7
 -20 -14 0 8.4 9.5
 20 -14 0 16.9 11.4
 -20 -14 0 30 20.9
 20 -14 0 17.2 12.3
 20 14 0 13.9 10.8
 -20 14 0 7.8 10.4
 -20 14 0 5.3 9.4
 20 14 0 8.4 14.7
 -20 14 0 40.1 15.8
 20 14 0 5.1 13.9
 21 -14 0 16.1 12.9
 -21 -14 0 12.8 8.2
 21 -14 0 23.9 9.4
 21 -14 0 17.2 13.5
 -21 -14 0 20.3 15.5
 -21 -14 0 14.4 11.8
 21 14 0 26 15
 -21 14 0 -0.1 11.7
 -21 14 0 14.7 11.8
 21 14 0 42.3 15.9
 -21 14 0 19.6 9.8
 21 14 0 11.8 14
 -22 -14 0 33.8 12
 22 -14 0 23.9 9.4
 -22 -14 0 15.6 10.2
 22 -14 0 16.5 12.2
 -22 -14 0 18.8 16.5
 22 14 0 6.4 12.8
 -22 14 0 13 9.3
 -22 14 0 29.6 13.3
 22 14 0 27.1 16.9
 22 14 0 -6.3 8.1
 23 -14 0 8.4 12.7
 -23 -14 0 2.3 8.9
 23 -14 0 2.3 7.8
 23 14 0 -4.9 8.4
 -23 14 0 4 12.6
 23 14 0 2.3 15.2
 -23 14 0 7.7 9.3
 24 -14 0 16.7 9.8
 24 -14 0 52.79 15.5
 -24 -14 0 24.3 12.1
 24 14 0 5 9.4
 -24 14 0 18.1 10
 24 14 0 25 16.2
 -24 14 0 33.6 13.5
 25 -14 0 -9.8 10.8
 25 -14 0 -6.7 7.4
 -25 -14 0 9.6 13.4
 -25 14 0 -3.9 8.3
 -25 14 0 -0.6 10.9
 25 14 0 -10.7 7.2
 25 14 0 -1.4 14.4
 -26 -14 0 -3.5 11.1
 26 -14 0 -10.9 7.8
 26 -14 0 0.5 12.6
 -26 14 0 -0.1 9.8
 26 14 0 -6.8 14.6
 26 14 0 -5.9 7.8
 -26 14 0 -9.6 12
 -27 -14 0 6 11
 27 -14 0 -14.8 7.7
 27 -14 0 -5.3 13.4
 27 14 0 8.8 20
 27 14 0 -12.2 8.1
 -27 14 0 9.3 14.6
 -27 14 0 -2.7 8.6
 28 -14 0 7.5 12.8
 28 -14 0 -13.4 8.4
 -28 -14 0 -2.1 12.2
 28 14 0 6.3 17.9
 -28 14 0 -18.4 12
 28 14 0 4.9 15.5
 -28 14 0 -7.7 8.8
 0 -15 0 0.5 5.6
 0 -15 0 -5.8 7.9
 0 -15 0 1.3 7.7
 0 -15 0 0.2 5.4
 0 15 0 2.5 9.8
 0 15 0 10.3 7.1
 0 15 0 -2.9 4.9
 0 15 0 -4.7 6
 0 15 0 8.3 7.8
 1 -15 0 120.59 20.1
 1 -15 0 115.59 19.7
 -1 -15 0 103.39 19.1
 -1 -15 0 117.29 21.1
 1 -15 0 69.89 16.3
 -1 -15 0 115.49 21.2
 -1 -15 0 98.09 21.2
 1 -15 0 102.19 21.2
 -1 15 0 151.38 23.8
 -1 15 0 123.19 25.8
 1 15 0 87.89 19.2
 -1 15 0 114.89 19
 -1 15 0 58.59 14.6
 1 15 0 81.89 14.7
 1 15 0 69.29 16
 1 15 0 96.79 23.8
 1 15 0 144.19 21.7
 -1 15 0 119.79 20.5
 2 -15 0 20 11.2
 -2 -15 0 4 6.7
 -2 -15 0 -1 8.9
 2 -15 0 -9.1 7.4
 2 -15 0 -6.1 6.3
 -2 -15 0 8.5 8.4
 2 -15 0 6.2 7.6
 -2 -15 0 -0.1 7.3
 2 15 0 1.4 5.3
 2 15 0 -4.9 5.3
 2 15 0 3.1 7.3
 -2 15 0 7.4 9.4
 2 15 0 -13 9
 -2 15 0 2 6.1
 -2 15 0 8.5 7.3
 -2 15 0 6.7 6.6
 2 15 0 1.6 5.7
 -2 15 0 -4.5 5.8
 -3 -15 0 42.9 15.7
 -3 -15 0 49.8 14.5
 3 -15 0 46.4 13.5
 3 -15 0 43.1 12
 -3 -15 0 31 11.7
 3 -15 0 29.4 11.4
 -3 -15 0 39.5 13
 3 -15 0 33.3 11.9
 -3 15 0 40.4 10.2
 3 15 0 33.5 17.4
 -3 15 0 48.5 14.4
 3 15 0 37.2 12.6
 -3 15 0 35.3 11.3
 3 15 0 39 10.7
 -3 15 0 38.6 11.6
 3 15 0 39.4 11.4
 -3 15 0 57.79 17
 3 15 0 33.1 10.4
 -4 -15 0 72.69 17.7
 4 -15 0 35.6 12.4
 4 -15 0 87.09 16.9
 4 -15 0 43 14
 -4 -15 0 53.99 15.3
 -4 -15 0 53.49 14
 -4 -15 0 79.99 17.4
 4 -15 0 49 13.5
 -4 15 0 52.19 13.9
 -4 15 0 43.6 12.9
 4 15 0 56.79 13.7
 4 15 0 93.09 16.1
 4 15 0 47.7 12.9
 -4 15 0 74.89 15.4
 4 15 0 54.69 13.1
 4 15 0 35.2 18
 -4 15 0 43.9 13.7
 -4 15 0 53.49 15.9
 5 -15 0 69.79 18.1
 -5 -15 0 73.79 18.3
 -5 -15 0 63.99 15.3
 5 -15 0 110.39 21.1
 5 -15 0 71.79 15.7
 -5 -15 0 101.69 21.1
 5 -15 0 83.29 17
 -5 -15 0 57.49 14.5
 -5 15 0 65.89 13.7
 5 15 0 86.09 17
 -5 15 0 63.39 19.3
 5 15 0 54.99 14.6
 5 15 0 65.29 17.9
 -5 15 0 67.39 15.6
 5 15 0 70.29 15.5
 -5 15 0 65.29 15
 -5 15 0 74.09 15.8
 6 -15 0 158.88 24.6
 6 -15 0 180.38 27.3
 -6 -15 0 213.78 31.4
 6 -15 0 149.59 21.2
 -6 -15 0 203.18 30.8
 -6 -15 0 194.08 24.4
 -6 -15 0 177.78 26.1
 -6 15 0 137.99 19.3
 -6 15 0 156.78 30.1
 6 15 0 182.78 31.5
 -6 15 0 194.28 24.1
 -6 15 0 197.88 28.6
 6 15 0 177.58 24.4
 6 15 0 150.88 25.5
 6 15 0 180.58 28
 -6 15 0 138.09 23.6
 -7 -15 0 361.36 40
 7 -15 0 381.56 38.6
 -7 -15 0 335.07 37
 7 -15 0 347.47 38.5
 -7 -15 0 395.06 39.1
 7 -15 0 336.47 36
 -7 -15 0 451.55 46.4
 -7 -15 0 377.46 37.1
 7 -15 0 334.07 34.1
 -7 15 0 353.56 41.4
 7 15 0 379.56 38.2
 7 15 0 359.66 36.2
 -7 15 0 382.76 37.8
 7 15 0 393.36 42.6
 7 15 0 312.07 35.7
 -7 15 0 327.17 37
 -7 15 0 313.17 37.8
 -7 15 0 323.37 32.9
 -8 -15 0 65.89 15.2
 8 -15 0 80.99 17.5
 -8 -15 0 56.29 18.4
 8 -15 0 62.69 13.4
 -8 -15 0 54.99 15.5
 -8 -15 0 63.89 16.4
 8 -15 0 71.09 15.8
 8 -15 0 43 12.3
 -8 -15 0 43.2 13.4
 -8 15 0 72.09 15.9
 -8 15 0 64.19 15.4
 8 15 0 67.79 15.9
 8 15 0 92.19 27
 8 15 0 69.39 15.9
 -8 15 0 58.39 17.5
 -8 15 0 66.59 13.3
 8 15 0 65.19 15
 -9 -15 0 299.27 37.9
 -9 -15 0 242.78 44.3
 9 -15 0 299.07 31
 -9 -15 0 296.47 38.2
 9 -15 0 259.37 31.3
 9 -15 0 215.58 29.8
 -9 -15 0 288.47 32.2
 -9 -15 0 304.27 30.7
 9 -15 0 218.68 26.1
 9 15 0 247.88 28.7
 -9 15 0 279.77 30.8
 9 15 0 240.48 29.3
 -9 15 0 244.98 30
 9 15 0 217.58 36.4
 -9 15 0 135.59 34.9
 9 15 0 272.27 31.6
 -9 15 0 219.08 24.8
 -9 15 0 259.57 30.7
 -10 -15 0 8.5 7.7
 -10 -15 0 8.1 9
 10 -15 0 15.8 11.7
 -10 -15 0 10.3 8.1
 -10 -15 0 7 7.2
 -10 -15 0 -5.3 11.4
 10 -15 0 4 6.2
 10 -15 0 -5.5 6.5
 10 -15 0 -5.1 6.2
 -10 15 0 -0.4 6.2
 10 15 0 8.6 8.3
 -10 15 0 -3.2 11.1
 10 15 0 10.9 9
 -10 15 0 4.1 9.5
 10 15 0 8.8 8.5
 10 15 0 12.1 12.8
 -10 15 0 2.9 8.5
 -11 -15 0 9.4 9.2
 -11 -15 0 10.3 7.4
 11 -15 0 22.5 11
 -11 -15 0 3.4 9.3
 -11 -15 0 5.7 7.4
 -11 -15 0 7.6 8.4
 11 -15 0 -0.3 6.8
 11 -15 0 2.8 8.1
 11 -15 0 3.5 7.7
 -11 15 0 16.5 8.8
 11 15 0 9.6 9
 -11 15 0 12.4 10.7
 11 15 0 10.9 12.7
 11 15 0 28.1 10.9
 -11 15 0 2.9 8
 11 15 0 0.5 8.2
 -11 15 0 -11.4 8
 -12 -15 0 3.6 7.5
 12 -15 0 6.5 7.5
 12 -15 0 -8.7 11.2
 -12 -15 0 -1.6 7.3
 -12 -15 0 -4.6 7.3
 -12 -15 0 0.6 7.1
 12 -15 0 -10.7 10.8
 -12 -15 0 2.1 14.7
 12 -15 0 1.7 6
 12 15 0 0.9 7.5
 -12 15 0 2.5 8.5
 -12 15 0 -4.8 5.5
 12 15 0 -1.9 14.8
 12 15 0 -4.8 7.1
 12 15 0 3 8.4
 -12 15 0 -7.9 8
 -12 15 0 12.1 10.1
 -13 -15 0 5.7 7.9
 -13 -15 0 2.9 7.7
 -13 -15 0 3.7 25.4
 13 -15 0 10.2 8.8
 13 -15 0 4.7 6.4
 13 -15 0 -0.9 8.4
 -13 -15 0 5.4 9.1
 -13 -15 0 2.5 8
 -13 15 0 6.2 7.1
 13 15 0 12.3 8.7
 -13 15 0 -3.4 8.1
 13 15 0 9 10.9
 13 15 0 7.6 8.4
 13 15 0 12.4 9.4
 -13 15 0 -9 6.4
 14 -15 0 12.3 10.3
 -14 -15 0 6.2 7.7
 14 -15 0 7.7 7.4
 -14 -15 0 10.6 10
 -14 -15 0 21 12
 14 -15 0 10.7 10.3
 -14 -15 0 11.5 13.6
 14 -15 0 8 8.7
 -14 -15 0 20.7 10.3
 14 15 0 8.4 9.5
 -14 15 0 -2.2 8.1
 14 15 0 19.3 10.8
 -14 15 0 6.4 9.4
 14 15 0 29.8 13.7
 14 15 0 -0.6 8.3
 -14 15 0 13.3 8.5
 -15 -15 0 10.6 9.2
 -15 -15 0 10.4 10.6
 -15 -15 0 31.9 13.3
 15 -15 0 26.8 9.9
 15 -15 0 18.4 12.5
 -15 -15 0 26.1 12.4
 15 -15 0 10 10.2
 15 -15 0 23.7 14
 -15 -15 0 13.9 15.2
 15 15 0 23.4 16.4
 -15 15 0 16.8 9.4
 15 15 0 34.4 13.3
 15 15 0 17 11.3
 15 15 0 14.7 11.1
 -15 15 0 22.4 17.2
 -15 15 0 27.9 12.2
 -16 -15 0 14.8 9.7
 16 -15 0 7.3 10.2
 16 -15 0 12.4 8.7
 16 -15 0 -0.9 10
 -16 -15 0 -0.3 8.6
 16 -15 0 23.4 19
 -16 -15 0 7.1 16.3
 -16 -15 0 -3.3 8.6
 -16 -15 0 3.8 10.2
 16 15 0 7.2 21.4
 16 15 0 5.4 11.8
 16 15 0 4.2 9.8
 -16 15 0 7.5 9.4
 -16 15 0 -8.7 8.1
 17 -15 0 21.8 9.6
 -17 -15 0 12.5 10
 17 -15 0 5.3 12.4
 -17 -15 0 20.8 12.8
 17 -15 0 33.1 14.9
 -17 -15 0 20.5 13.4
 17 -15 0 7.1 8.4
 -17 -15 0 72.59 21.8
 17 15 0 5.1 13.4
 -17 15 0 3 10.3
 17 15 0 17.1 13.3
 17 15 0 6.9 9.4
 -17 15 0 25.5 13.4
 -17 15 0 14.5 9.2
 18 -15 0 56.49 16
 18 -15 0 49.7 17.4
 18 -15 0 39.9 16.6
 -18 -15 0 41.2 14
 -18 -15 0 25.2 15.7
 -18 -15 0 14.8 12
 -18 -15 0 47.5 13.8
 18 -15 0 43.7 11.4
 -18 15 0 42.9 17.6
 -18 15 0 40 15
 -18 15 0 64.69 17.6
 18 15 0 22.9 11.6
 18 15 0 38.9 25.6
 18 15 0 45.1 15.7
 19 -15 0 31.1 15.7
 19 -15 0 31.6 9.9
 -19 -15 0 24 11.3
 -19 -15 0 17.7 13.7
 19 -15 0 13.7 12.6
 -19 -15 0 9.3 9.8
 -19 15 0 15.8 13.9
 19 15 0 40.6 17.7
 19 15 0 16.6 11.8
 -19 15 0 17.3 14.4
 -19 15 0 18.7 10
 19 15 0 15 13.2
 -20 -15 0 -10 7.5
 -20 -15 0 -12.4 10.6
 20 -15 0 2.9 7.3
 20 -15 0 -11.1 9.8
 -20 -15 0 -2.6 6.9
 20 -15 0 -1.6 12.7
 -20 15 0 4.9 8.9
 20 15 0 -12 7.5
 20 15 0 -6.7 13.5
 -20 15 0 2.3 10.7
 20 15 0 -18.3 12.1
 21 -15 0 71.09 18.6
 21 -15 0 48.8 12
 -21 -15 0 66.79 16.2
 -21 -15 0 87.49 20.2
 -21 15 0 34.1 13.2
 21 15 0 82.89 21.9
 -21 15 0 98.09 22.9
 21 15 0 70.69 18.9
 21 15 0 48.1 21.5
 -22 -15 0 -1.2 4.3
 22 -15 0 5.8 7.7
 22 -15 0 5.1 12.2
 -22 -15 0 -11.5 7.1
 -22 15 0 5.5 9.8
 22 15 0 2.2 13.9
 -22 15 0 8.8 13.9
 22 15 0 10.5 11
 23 -15 0 -1.6 7.3
 23 -15 0 18.6 11.8
 -23 -15 0 28.5 13
 23 15 0 -9.9 13.8
 23 15 0 2.4 10
 -23 15 0 -5.4 9
 -23 15 0 -2.1 9.7
 -24 -15 0 6.9 13.1
 24 -15 0 19.5 8.5
 24 -15 0 12.1 13.1
 -24 15 0 5.3 10.7
 24 15 0 23.5 11.9
 -24 15 0 23.6 14.8
 24 15 0 37.9 18.7
 25 -15 0 12.1 12.5
 -25 -15 0 11.7 11
 25 -15 0 -13 8
 25 15 0 12.1 18.7
 25 15 0 -16.1 8.4
 -25 15 0 -16.2 11.5
 -25 15 0 -0.3 9.4
 -26 -15 0 -1 10.8
 26 -15 0 -12.6 8
 26 -15 0 0.6 11.4
 26 15 0 -10.5 17.9
 -26 15 0 -4.7 10
 26 15 0 -7.8 9.5
 -26 15 0 -4.2 10.9
 -27 -15 0 18.6 15.3
 27 -15 0 12.6 13.7
 27 -15 0 -8.3 9
 -27 15 0 7.3 13.1
 27 15 0 28.7 25
 -27 15 0 9.8 17.3
 0 -16 0 119.29 20.3
 0 -16 0 149.88 23.9
 0 -16 0 86.09 19.8
 0 16 0 100.19 18.5
 0 16 0 93.39 17.4
 0 16 0 113.19 24.7
 0 16 0 86.69 18
 0 16 0 116.89 21.6
 1 -16 0 124.29 39.4
 1 -16 0 123.79 19.5
 1 -16 0 106.39 19
 1 -16 0 106.19 22.2
 -1 -16 0 121.69 20
 -1 -16 0 131.99 24.1
 -1 -16 0 104.69 18.6
 1 16 0 105.19 19.3
 -1 16 0 99.99 23.4
 -1 16 0 115.19 20.9
 1 16 0 125.09 19.2
 1 16 0 126.89 21.1
 -1 16 0 73.59 17.5
 1 16 0 91.69 18.7
 1 16 0 97.59 24.2
 -1 16 0 80.69 16
 -1 16 0 94.59 17.7
 2 -16 0 60.89 26.7
 2 -16 0 91.39 18.6
 -2 -16 0 112.49 21.7
 -2 -16 0 90.89 27.6
 -2 -16 0 93.89 21.5
 2 -16 0 111.39 20.7
 -2 -16 0 88.89 18.6
 2 -16 0 115.89 22.8
 2 16 0 113.29 19
 -2 16 0 96.19 38.9
 2 16 0 94.29 18.5
 2 16 0 107.79 18.2
 2 16 0 110.09 24.2
 -2 16 0 96.79 16.3
 -2 16 0 75.89 17.3
 -2 16 0 100.99 18.4
 -2 16 0 118.99 20.5
 2 16 0 111.39 22.3
 -3 -16 0 75.09 16.9
 3 -16 0 113.19 19
 -3 -16 0 76.49 19.6
 -3 -16 0 74.59 20.2
 3 -16 0 93.89 19.7
 3 -16 0 68.09 16.6
 -3 -16 0 91.89 18.8
 -3 16 0 126.19 23.5
 3 16 0 91.99 23.6
 -3 16 0 95.79 18.5
 3 16 0 72.89 16.2
 -3 16 0 86.89 17.3
 3 16 0 98.89 19.8
 3 16 0 75.99 17.2
 -3 16 0 53.69 28.4
 -3 16 0 82.29 16.1
 3 16 0 105.29 18.5
 4 -16 0 14.6 9.5
 -4 -16 0 29.5 13.4
 4 -16 0 34.4 13.7
 -4 -16 0 45.2 14.6
 4 -16 0 37.6 11.9
 4 -16 0 54.69 16.6
 -4 -16 0 19.6 10.6
 -4 -16 0 34.5 13.8
 4 16 0 39.4 11.6
 4 16 0 25.1 12.5
 -4 16 0 25.6 10.7
 -4 16 0 25.8 16.1
 -4 16 0 44.5 12.8
 4 16 0 44.3 13.2
 4 16 0 33.5 12.6
 4 16 0 32.5 16.7
 -4 16 0 36.3 12.5
 -4 16 0 41.2 12.3
 5 -16 0 5.4 7
 5 -16 0 -6.5 6.9
 5 -16 0 21.4 17.2
 -5 -16 0 -4.7 9.4
 5 -16 0 14.6 9
 -5 -16 0 12.8 9.3
 -5 -16 0 -3.4 6.3
 -5 -16 0 -3.9 7.9
 5 16 0 3 7
 -5 16 0 -4.8 10.7
 5 16 0 -2.3 16.6
 -5 16 0 9.8 9.3
 -5 16 0 0.2 4.7
 -5 16 0 3.6 9.4
 5 16 0 -1 7.4
 -5 16 0 0.5 6.4
 5 16 0 -2.5 6.2
 6 -16 0 -9.9 8
 -6 -16 0 -3.7 5
 -6 -16 0 -13.3 5
 -6 -16 0 4.9 7.9
 6 -16 0 -11.6 6.4
 6 -16 0 -6.4 5.6
 6 -16 0 -7.8 5.9
 -6 -16 0 1 9.9
 6 16 0 -6.2 9.5
 -6 16 0 -5.8 9.9
 -6 16 0 -2.2 6.8
 6 16 0 -6.7 11.9
 -6 16 0 9 6.6
 6 16 0 1.2 7.8
 6 16 0 -10.4 6.4
 -6 16 0 -8 5.8
 -6 16 0 -5.5 7.2
 7 -16 0 54.99 13.9
 7 -16 0 35.7 12.5
 -7 -16 0 54.29 14
 -7 -16 0 20.1 10.6
 -7 -16 0 25 13.9
 -7 -16 0 28 12.3
 7 -16 0 27.6 12.6
 7 -16 0 24.5 8.6
 7 16 0 44 16.9
 -7 16 0 45.4 13.7
 -7 16 0 34.1 9.4
 7 16 0 47.6 19.9
 -7 16 0 30.5 11.9
 7 16 0 31.2 13.3
 7 16 0 38.4 12.6
 -7 16 0 38.7 18.6
 -7 16 0 49.3 15.9
 8 -16 0 6.2 8.4
 -8 -16 0 25.7 12.9
 -8 -16 0 26.2 9.9
 8 -16 0 39 14.1
 -8 -16 0 32.2 12.6
 -8 -16 0 11.6 8.8
 8 -16 0 11.3 9
 -8 -16 0 35.3 20.2
 8 -16 0 6.5 8.8
 8 16 0 12.6 9.9
 8 16 0 21.4 13.4
 -8 16 0 22.4 10.4
 -8 16 0 17.9 9.1
 8 16 0 27.4 10.9
 -8 16 0 8.9 7
 -8 16 0 3 6.5
 -8 16 0 13.1 12.5
 -9 -16 0 -5.5 5.2
 -9 -16 0 5.5 7.6
 9 -16 0 17.5 10.9
 -9 -16 0 3.7 7
 -9 -16 0 -7.5 6.9
 -9 -16 0 -12.8 23.9
 9 -16 0 -4.2 7.8
 9 -16 0 -7.5 6.1
 9 -16 0 3.2 8.9
 -9 16 0 -4 5.4
 -9 16 0 1.8 7.6
 9 16 0 -2 6.8
 9 16 0 5.5 7.6
 9 16 0 4.1 7.9
 9 16 0 6 10.1
 -9 16 0 1.5 8.3
 -9 16 0 -0.4 9.2
 -10 -16 0 9.9 14.8
 -10 -16 0 17.4 9.9
 -10 -16 0 -6.9 6.1
 10 -16 0 25.5 12.2
 -10 -16 0 12.5 9.2
 -10 -16 0 -7.7 6.1
 10 -16 0 -8.7 5.1
 10 -16 0 0 7.2
 10 -16 0 -1.7 9.8
 10 16 0 3.6 8.2
 -10 16 0 8.4 13.8
 10 16 0 -7.9 7.5
 -10 16 0 3.7 9.4
 -10 16 0 4.6 7
 10 16 0 -2.8 7.6
 -10 16 0 5.1 6.8
 10 16 0 -9 8.4
 11 -16 0 12.9 10.3
 11 -16 0 3.8 9
 -11 -16 0 24.9 15.6
 11 -16 0 22.8 9.4
 -11 -16 0 -3.8 9.5
 -11 -16 0 10.3 8.1
 -11 -16 0 3.6 8.7
 11 -16 0 -0.7 9.4
 -11 -16 0 21.5 11.8
 -11 16 0 20.6 9.7
 11 16 0 2.4 12.6
 11 16 0 4.8 8.4
 11 16 0 -14.3 6.1
 11 16 0 0.3 9.5
 -11 16 0 0.3 7
 -11 16 0 13 11.8
 12 -16 0 0.1 8.7
 -12 -16 0 7.5 9.6
 -12 -16 0 7.7 8.3
 12 -16 0 -3.8 11.4
 -12 -16 0 20.4 19.4
 12 -16 0 15.2 8.3
 -12 -16 0 18.3 10.9
 12 -16 0 7 9.8
 -12 16 0 -4.9 5.4
 12 16 0 4.5 10.9
 -12 16 0 23.8 14.2
 12 16 0 -6.1 8.5
 12 16 0 13.5 10.1
 -12 16 0 15.7 10.3
 12 16 0 9.9 9
 -12 16 0 15.6 11.7
 -13 -16 0 134.59 29
 -13 -16 0 72.09 17.7
 -13 -16 0 92.69 21.6
 13 -16 0 106.29 19.5
 13 -16 0 75.19 18.1
 -13 -16 0 73.89 17.6
 13 -16 0 84.69 16.5
 13 -16 0 148.09 24.7
 13 16 0 87.09 19
 -13 16 0 101.49 25.8
 13 16 0 81.69 18.9
 -13 16 0 84.39 19.6
 -13 16 0 58.19 20.5
 13 16 0 83.29 29.3
 -13 16 0 97.69 20.5
 -13 16 0 75.69 18.1
 13 16 0 132.09 26.5
 -14 -16 0 50.79 15.6
 -14 -16 0 24.1 11.8
 -14 -16 0 52.39 15.7
 14 -16 0 48.3 12.8
 14 -16 0 33.2 12.9
 14 -16 0 38.3 14.7
 -14 -16 0 53.59 22.1
 14 16 0 43.1 15
 14 16 0 35.6 14.3
 -14 16 0 35 12.5
 14 16 0 33.5 17.3
 -14 16 0 35.1 14.2
 -14 16 0 28.4 12.8
 15 -16 0 -2.8 6.9
 -15 -16 0 -4.1 13.3
 -15 -16 0 11.7 10.4
 -15 -16 0 0.5 7.1
 -15 -16 0 -2.4 13.9
 15 -16 0 -12.4 9
 15 16 0 -0.9 8.2
 -15 16 0 -8.9 8.5
 -15 16 0 2.2 7.1
 15 16 0 7 9.9
 15 16 0 22.1 16.3
 -15 16 0 14 12.6
 16 -16 0 46.6 12
 16 -16 0 25.2 11.4
 16 -16 0 66.29 18.2
 -16 -16 0 45.8 15.2
 -16 -16 0 33.2 13.4
 -16 16 0 25.1 13.4
 -16 16 0 29.2 12.4
 16 16 0 45.6 14.7
 16 16 0 35.6 16.9
 -16 16 0 28.5 12.8
 16 16 0 17.8 15
 -17 -16 0 -24.6 10.3
 -17 -16 0 10.2 9.6
 17 -16 0 17.1 12.7
 -17 -16 0 0.3 6.8
 17 -16 0 -3.6 6.5
 17 -16 0 11.4 10.6
 -17 16 0 -8.5 13.5
 -17 16 0 6.3 9.9
 17 16 0 6.4 13
 -17 16 0 8.6 7.7
 17 16 0 -9.8 10.2
 17 16 0 7.1 10.8
 -18 -16 0 1.4 7.9
 18 -16 0 18.6 12.4
 18 -16 0 27 15.8
 -18 -16 0 5 8.3
 -18 -16 0 -11.3 9.8
 18 -16 0 0.6 8
 18 16 0 19.2 15.7
 18 16 0 6.3 12.8
 18 16 0 -4.4 7.4
 -18 16 0 17 13.8
 -18 16 0 2.8 8.3
 19 -16 0 -1.3 7.4
 -19 -16 0 -6.8 8.4
 19 -16 0 9 10
 -19 -16 0 20.8 14.1
 -19 -16 0 -1.3 8.5
 -19 16 0 -18.6 9.7
 19 16 0 -10.7 12.3
 19 16 0 -0.1 13
 -19 16 0 3.1 6
 19 16 0 -7.3 8.3
 -20 -16 0 -5.8 5.8
 20 -16 0 0.6 9.3
 -20 -16 0 13.9 11
 20 -16 0 0.2 7.6
 -20 16 0 -1.8 7.9
 -20 16 0 -0.5 12
 20 16 0 -9.4 7.7
 20 16 0 -5.4 12.8
 21 -16 0 -11.6 7.6
 21 -16 0 -3.3 6.9
 -21 -16 0 15.7 12.1
 -21 -16 0 -8.7 7.8
 21 16 0 -11.7 8.5
 21 16 0 -0.1 15.9
 -21 16 0 -15.2 6.9
 -21 16 0 -19 10.7
 22 -16 0 3.7 8.8
 -22 -16 0 -0.4 5.3
 22 -16 0 -4.4 9.6
 -22 -16 0 -11.3 10.8
 22 16 0 -21.4 7.9
 -22 16 0 -6 10
 -22 16 0 -18.3 6.9
 22 16 0 17.1 17.3
 -23 -16 0 7.5 13.7
 23 -16 0 0.6 11.6
 23 -16 0 11.3 9.5
 -23 16 0 1.1 11.5
 -23 16 0 11.3 15.7
 23 16 0 -0.5 13.9
 23 16 0 5.9 11.7
 24 -16 0 -19.3 9.3
 -24 -16 0 -9.8 12.2
 24 -16 0 -1.1 8.5
 24 16 0 5.1 16.2
 24 16 0 -11.8 8
 -24 16 0 -26.9 12.2
 -24 16 0 20.9 12.7
 -25 -16 0 11.8 14.4
 25 -16 0 27 13.9
 25 -16 0 2.9 9.3
 -25 16 0 -2.6 13.6
 25 16 0 11.4 12.8
 25 16 0 22.1 29.3
 -25 16 0 41.7 18.9
 0 -17 0 5.6 7.1
 0 -17 0 -0.2 8.4
 0 -17 0 8.6 11.7
 0 -17 0 1.5 8.1
 0 17 0 -7.3 12.2
 0 17 0 4.1 8.1
 0 17 0 5.2 6.3
 0 17 0 -7 6.6
 0 17 0 2.8 10
 1 -17 0 116.99 23.8
 1 -17 0 80.49 17.9
 1 -17 0 112.69 20.1
 -1 -17 0 116.69 21.4
 1 -17 0 100.09 20.3
 -1 -17 0 102.09 22.3
 -1 -17 0 112.99 20.9
 -1 17 0 112.59 19.8
 -1 17 0 110.09 19.1
 1 17 0 110.09 20.7
 1 17 0 108.69 23.4
 -1 17 0 98.89 17.2
 1 17 0 115.69 27.5
 -1 17 0 159.78 31.2
 1 17 0 116.89 20.2
 1 17 0 113.19 20
 2 -17 0 2.8 7.5
 -2 -17 0 18 8.8
 2 -17 0 12.5 10.7
 -2 -17 0 -3.7 12.9
 -2 -17 0 41.8 14.5
 2 -17 0 18 10.4
 2 -17 0 8.4 11.4
 2 17 0 17.8 8.8
 -2 17 0 16.1 12.2
 -2 17 0 17.6 7.9
 2 17 0 10.6 8.4
 2 17 0 42.8 15.1
 -2 17 0 16.3 8.9
 2 17 0 38.3 12.3
 -2 17 0 28.5 10.9
 2 17 0 30.6 15.1
 3 -17 0 11.9 12.2
 3 -17 0 10.6 10.8
 3 -17 0 0.6 7.4
 -3 -17 0 20.4 11.2
 -3 -17 0 21.9 9.5
 3 -17 0 8.5 7.8
 -3 -17 0 -1.4 11.2
 -3 -17 0 27.6 12.2
 3 17 0 3.9 11.3
 -3 17 0 10.3 8.1
 3 17 0 12.6 10.3
 -3 17 0 -0.1 16.4
 -3 17 0 14.8 8
 3 17 0 20.5 10.5
 3 17 0 16.7 9
 3 17 0 10.1 8.7
 -3 17 0 0.5 11
 -3 17 0 10.8 8.4
 -4 -17 0 0.2 7.6
 -4 -17 0 -2.3 5.7
 4 -17 0 8.5 12.2
 4 -17 0 -0.1 7.3
 -4 -17 0 -0.9 8.5
 -4 -17 0 6.6 10.7
 4 -17 0 -6.7 6.7
 4 -17 0 -1.3 7.7
 4 17 0 -0.8 8.4
 4 17 0 -9.9 8.8
 -4 17 0 -7 9.6
 -4 17 0 -11 5.3
 4 17 0 5.7 8.4
 -4 17 0 6.7 8
 -4 17 0 4.5 9.9
 4 17 0 2.5 14
 -4 17 0 3.7 7.9
 5 -17 0 22.6 10
 5 -17 0 15.6 9.8
 -5 -17 0 11.9 9.4
 -5 -17 0 32.7 12.7
 5 -17 0 49.9 15.4
 -5 -17 0 17.9 13.1
 -5 -17 0 20.2 10.3
 5 -17 0 10.1 9.9
 -5 17 0 38.5 23.4
 5 17 0 35.6 16.4
 -5 17 0 21.2 13.1
 5 17 0 19.3 9.7
 -5 17 0 25 10.7
 -5 17 0 3.6 7.1
 5 17 0 20.1 11
 -5 17 0 19.1 8
 5 17 0 17.8 9.9
 6 -17 0 -2.3 8.1
 -6 -17 0 4.1 12.1
 6 -17 0 -3.4 8
 -6 -17 0 -6 5.9
 -6 -17 0 3.8 6.3
 -6 -17 0 3 9.8
 6 -17 0 0.6 6.5
 6 -17 0 -6.5 9.6
 6 17 0 -11.2 7.3
 -6 17 0 -8.7 8.2
 -6 17 0 7.9 10.2
 6 17 0 5.2 10.8
 -6 17 0 1.5 6.2
 6 17 0 -5.1 7.7
 -6 17 0 1.2 5.5
 -6 17 0 -11.2 17.2
 6 17 0 13 8.6
 -7 -17 0 98.69 19.4
 -7 -17 0 91.69 21.2
 7 -17 0 74.99 16.6
 7 -17 0 86.39 19.4
 -7 -17 0 63.79 16.3
 7 -17 0 110.59 22.6
 7 -17 0 58.89 17.5
 -7 -17 0 73.29 21
 7 17 0 69.39 17.3
 -7 17 0 79.29 17.4
 -7 17 0 78.89 21
 7 17 0 111.09 21.2
 7 17 0 83.09 21.3
 -7 17 0 65.69 15.8
 -7 17 0 46 14.6
 7 17 0 82.69 18.4
 -7 17 0 48.4 11.4
 8 -17 0 -5.9 9.4
 8 -17 0 -2.6 7.1
 8 -17 0 -3.8 8.8
 -8 -17 0 5.8 8.6
 -8 -17 0 -6.5 12.8
 8 -17 0 13.6 11.1
 -8 -17 0 -2 6
 -8 17 0 -3.7 7.9
 8 17 0 -1.2 8.1
 8 17 0 -1.7 6.6
 8 17 0 -4.8 7
 -8 17 0 -2.5 5.5
 -8 17 0 0.2 8.6
 8 17 0 28.3 16.1
 -8 17 0 -9.3 6
 -8 17 0 -9.7 5.7
 -9 -17 0 75.79 17.7
 -9 -17 0 66.39 17
 9 -17 0 33.5 11.7
 9 -17 0 73.09 17.2
 -9 -17 0 80.39 22
 9 -17 0 71.79 20.1
 9 -17 0 69.29 14.9
 9 17 0 102.89 22.7
 -9 17 0 66.89 16.7
 -9 17 0 53.39 14.7
 -9 17 0 50.99 16.6
 -9 17 0 55.09 18.6
 -9 17 0 51.99 12.3
 9 17 0 82.89 18.5
 9 17 0 82.19 18.7
 -10 -17 0 -4.3 7.4
 10 -17 0 8.3 12.4
 -10 -17 0 1.3 15.8
 -10 -17 0 2.7 8.9
 10 -17 0 1.5 8.8
 10 -17 0 -12 8.2
 -10 -17 0 -8.9 8.2
 -10 -17 0 -3.4 11.1
 10 -17 0 12.7 8.7
 10 17 0 0.7 12.3
 10 17 0 0 7.5
 -10 17 0 -5.1 8.1
 10 17 0 -2.1 7.8
 10 17 0 7.5 11.5
 -10 17 0 5.5 8.4
 -10 17 0 0.5 9.1
 -10 17 0 2.1 7.7
 -11 -17 0 51.99 15.6
 -11 -17 0 32.3 12.8
 11 -17 0 67.39 17.9
 -11 -17 0 25.3 20.4
 11 -17 0 42.8 12.8
 -11 -17 0 47.2 14.6
 -11 17 0 34.1 11.7
 11 17 0 60.09 20.2
 11 17 0 47.3 14.6
 -11 17 0 44.9 14.4
 11 17 0 34.1 12.1
 -11 17 0 28.1 14.6
 -11 17 0 72.79 18.4
 12 -17 0 -10.9 12.6
 12 -17 0 14 9.4
 12 -17 0 1 8.9
 -12 -17 0 13.2 9.4
 -12 -17 0 0 10.2
 -12 -17 0 12.4 19.4
 -12 -17 0 -1.7 8.7
 -12 17 0 3.9 11.9
 12 17 0 -10.6 9.9
 -12 17 0 16.6 9.2
 -12 17 0 5.3 10.1
 12 17 0 -2.9 8
 12 17 0 10.6 14.1
 -12 17 0 24 14.8
 -13 -17 0 53.99 15.3
 -13 -17 0 22.9 13.7
 13 -17 0 51.79 13.9
 13 -17 0 34.1 13.1
 13 -17 0 54.89 15.5
 -13 17 0 15.7 12
 13 17 0 35.7 16.7
 -13 17 0 26.8 11.1
 13 17 0 33.6 21.9
 -13 17 0 42.1 14.1
 -13 17 0 35 15.7
 13 17 0 33.3 17.2
 14 -17 0 -2.2 12.1
 -14 -17 0 21.3 10.5
 -14 -17 0 -13.1 5.5
 14 -17 0 -2.1 10
 -14 -17 0 -9.2 16.1
 14 -17 0 21.4 10.9
 14 17 0 2 12.4
 -14 17 0 5.4 9.1
 14 17 0 11 10.9
 14 17 0 -0.3 12.3
 -14 17 0 -0.4 7.9
 -14 17 0 5.3 12.9
 15 -17 0 -6.6 12.6
 -15 -17 0 8.1 12.5
 15 -17 0 2.6 9.4
 -15 -17 0 -0.2 9.2
 -15 -17 0 2.8 7.1
 15 -17 0 13.1 9
 15 17 0 -6.5 7.7
 15 17 0 -10.6 14.5
 -15 17 0 8 9.4
 15 17 0 -25.2 10.3
 -15 17 0 1.1 8.6
 -15 17 0 10.6 10.3
 -16 -17 0 1.6 8.8
 16 -17 0 -6.1 20.7
 -16 -17 0 -3.9 11.2
 16 -17 0 -3.7 11.2
 16 -17 0 -2.3 7.9
 -16 -17 0 6.4 9.7
 -16 17 0 0.1 8.6
 -16 17 0 -2.1 7.9
 -16 17 0 9.8 10.8
 16 17 0 -17.5 9.8
 16 17 0 -14.3 6.2
 16 17 0 4.2 12.6
 -17 -17 0 12.6 14.9
 -17 -17 0 18.6 10.1
 17 -17 0 24.5 10
 -17 -17 0 5.7 11.9
 17 17 0 19.1 15.1
 17 17 0 -8.9 10.9
 -17 17 0 23.1 12.1
 -17 17 0 22.7 14
 17 17 0 18.3 12.4
 -18 -17 0 67.39 18.4
 18 -17 0 67.99 15.5
 -18 -17 0 38.3 16.8
 -18 -17 0 77.89 18.5
 18 17 0 40.1 15.4
 18 17 0 61.49 19.6
 -18 17 0 75.19 18.9
 -18 17 0 54.69 18.5
 19 -17 0 73.79 14.7
 19 -17 0 98.69 22.3
 -19 -17 0 77.09 21.9
 -19 -17 0 57.69 17.8
 -19 17 0 82.79 22.5
 19 17 0 66.09 18.6
 -19 17 0 41.8 15.7
 19 17 0 112.99 25.5
 20 -17 0 96.99 22.6
 20 -17 0 124.09 18.9
 -20 -17 0 149.09 29.2
 -20 -17 0 118.79 23.8
 -20 17 0 75.89 19.1
 20 17 0 105.29 21.9
 20 17 0 97.29 25.5
 -20 17 0 62.59 22.2
 21 -17 0 74.49 20.9
 -21 -17 0 75.89 21
 -21 -17 0 111.29 25.1
 21 -17 0 81.69 17.7
 -21 17 0 127.79 27.2
 -21 17 0 85.29 20.1
 21 17 0 89.19 20.9
 21 17 0 116.49 26.8
 22 -17 0 0.7 11.1
 22 -17 0 -5.2 8.6
 -22 -17 0 10.1 13.1
 -22 -17 0 -0.7 8.6
 22 17 0 -21.2 9
 -22 17 0 12.8 14.8
 22 17 0 13.7 17
 -22 17 0 -10 8.6
 23 -17 0 12.4 10.7
 -23 -17 0 54.69 19.4
 23 -17 0 16.6 12.2
 23 17 0 25.6 14.1
 23 17 0 88.79 36.8
 -23 17 0 2.9 10.3
 -23 17 0 11.9 15.6
 0 -18 0 7.2 10.3
 0 -18 0 29 12.3
 0 -18 0 49.5 19.7
 0 18 0 17.4 12.2
 0 18 0 24.6 13.8
 0 18 0 19 8
 0 18 0 14.1 9.2
 1 -18 0 -26.4 9.5
 -1 -18 0 8.2 10.8
 1 -18 0 -4 7.7
 1 -18 0 -0.4 7.6
 -1 -18 0 6.8 7.9
 -1 -18 0 15.5 15.6
 -1 18 0 -0.9 9.4
 1 18 0 -9.1 7.8
 1 18 0 -3.6 7.9
 -1 18 0 -6.7 7.9
 1 18 0 -7 5.2
 -1 18 0 -6.6 6.2
 1 18 0 -5.2 4.7
 -1 18 0 -3.9 5.9
 -1 18 0 -7.9 6.7
 1 18 0 -14.3 7.5
 2 -18 0 35.1 14.6
 -2 -18 0 31.5 17.1
 2 -18 0 18.2 14.9
 -2 -18 0 42.7 12.6
 2 -18 0 33.5 12.2
 -2 -18 0 32.2 12.3
 2 18 0 15.5 10.8
 -2 18 0 37.4 11.4
 2 18 0 23.8 10.7
 2 18 0 33.1 10.9
 2 18 0 23.3 9.5
 -2 18 0 29.5 12.5
 -2 18 0 30.1 10.4
 2 18 0 41.6 16.9
 -2 18 0 18.3 13.4
 -2 18 0 28.8 11.5
 -3 -18 0 0.8 12.2
 -3 -18 0 31.4 10.7
 3 -18 0 30.8 16.3
 -3 -18 0 14.1 8.6
 3 -18 0 0.2 8.1
 3 -18 0 33.6 14.8
 3 18 0 15.8 10.7
 -3 18 0 9.9 11.2
 -3 18 0 10.8 9.6
 3 18 0 8.9 7.9
 -3 18 0 12.6 11.4
 -3 18 0 21.1 9.9
 3 18 0 16.2 13.1
 -3 18 0 14 7.6
 3 18 0 24 10.5
 -4 -18 0 12.9 12.8
 -4 -18 0 -3.6 7.4
 -4 -18 0 0.7 7.3
 4 -18 0 10.6 9.3
 4 -18 0 -10.6 8
 4 -18 0 1.7 11.8
 -4 18 0 -4 7.6
 4 18 0 12.8 9.8
 4 18 0 -6.6 6.4
 -4 18 0 -9.1 5.2
 4 18 0 -1.6 9.1
 4 18 0 4.2 10.3
 -4 18 0 4.3 6.9
 -4 18 0 3.8 5.9
 -4 18 0 9.5 10.5
 -5 -18 0 -0.9 7.6
 -5 -18 0 26.3 15.7
 5 -18 0 -8.9 8.7
 5 -18 0 3.5 7.9
 -5 -18 0 16.2 11.5
 5 -18 0 12.7 12.9
 -5 18 0 16.2 9.3
 -5 18 0 6.6 10.4
 5 18 0 11.5 9.4
 5 18 0 1 7
 5 18 0 7.4 13.5
 -5 18 0 14.3 8.3
 -5 18 0 1.5 6.3
 -5 18 0 -7.5 7.5
 5 18 0 14.1 10.2
 -6 -18 0 -2.2 13.9
 6 -18 0 -3.8 10.2
 6 -18 0 -4.7 6.4
 -6 -18 0 -0.4 6.2
 6 -18 0 -6.8 12.6
 -6 -18 0 6.9 10.2
 -6 18 0 3 7.4
 -6 18 0 -9.6 9.4
 -6 18 0 10.1 9
 -6 18 0 5.5 6.6
 6 18 0 22 16.9
 6 18 0 -9.2 7.7
 6 18 0 -6.7 6.5
 6 18 0 -13.5 8.4
 -6 18 0 1.5 6.3
 -7 -18 0 3.2 8.2
 -7 -18 0 17.6 16.8
 -7 -18 0 -1 7.4
 7 -18 0 12.4 7.5
 7 -18 0 8.9 10.5
 -7 18 0 9.7 7.4
 -7 18 0 9.4 9.4
 7 18 0 5.7 12.8
 -7 18 0 -2 6.4
 -7 18 0 2.1 6.3
 -7 18 0 2.6 7.3
 7 18 0 -3.6 11.9
 7 18 0 3.1 9.5
 8 -18 0 -3.8 8.6
 8 -18 0 -12.8 6.5
 -8 -18 0 5.8 7.3
 8 -18 0 16.2 14.4
 -8 -18 0 5.9 13
 -8 -18 0 -8.9 6.8
 -8 18 0 -9.1 6.4
 -8 18 0 13.5 16.2
 8 18 0 3.9 8.4
 8 18 0 4.8 11.8
 -8 18 0 2.7 7.6
 -8 18 0 -0.1 6.7
 -8 18 0 -3.8 11
 -9 -18 0 41.7 14.1
 9 -18 0 33.9 11.4
 9 -18 0 33.6 13.2
 9 -18 0 41.8 17.1
 -9 -18 0 48.7 15.7
 -9 -18 0 18 14.2
 -9 18 0 30.1 19.3
 -9 18 0 19.6 10.6
 9 18 0 27.1 12
 -9 18 0 38 17.6
 9 18 0 47.4 17.2
 -9 18 0 30.5 15.8
 10 -18 0 21.9 13
 10 -18 0 22.9 11.5
 -10 -18 0 10.1 15.5
 10 -18 0 24 12.9
 -10 -18 0 2.2 6.5
 -10 18 0 -6.9 7.2
 -10 18 0 15.6 10.6
 10 18 0 -9.9 12.7
 10 18 0 -4.8 15
 -10 18 0 11.6 9.3
 -11 -18 0 -2.4 11
 -11 -18 0 1.6 6.6
 11 -18 0 -2.6 9.4
 11 -18 0 -3.8 7.2
 -11 -18 0 -1.9 13.8
 11 18 0 -5.7 12.3
 -11 18 0 4.7 8.3
 -11 18 0 -12.2 5.1
 -11 18 0 6.7 11.2
 11 18 0 -4.8 8.2
 -12 -18 0 24.9 13.4
 12 -18 0 32.3 13.5
 -12 -18 0 23.5 11.6
 12 -18 0 4.2 18.4
 12 -18 0 25.7 10.6
 12 18 0 29.1 14
 12 18 0 18.7 11.4
 -12 18 0 31.5 13.2
 -12 18 0 16.1 12.6
 -12 18 0 17.8 10.3
 12 18 0 47.6 17.8
 13 -18 0 35 16.4
 13 -18 0 8.1 10.3
 -13 -18 0 45.8 14.7
 13 -18 0 4.9 8.5
 -13 -18 0 9.3 9.4
 -13 -18 0 5.4 9.5
 13 18 0 -16.3 14.5
 -13 18 0 31.3 13.1
 13 18 0 24.2 13.9
 13 18 0 17.4 9.4
 -13 18 0 -6.1 7.5
 -13 18 0 13.4 8.3
 -14 -18 0 49.2 17.2
 14 -18 0 30 14.9
 14 -18 0 59.79 14.7
 -14 -18 0 68.69 17.9
 -14 -18 0 68.89 18.2
 14 18 0 53.99 18.7
 -14 18 0 49 16.2
 -14 18 0 24.6 13.2
 14 18 0 52.19 16.1
 14 18 0 74.19 22.1
 -14 18 0 59.99 16.8
 -15 -18 0 -14.7 9.7
 -15 -18 0 -0.2 6.7
 -15 -18 0 -2.7 10.6
 15 -18 0 8 11.9
 15 -18 0 4.5 8.5
 15 18 0 -28.1 10.6
 -15 18 0 3.7 8.4
 -15 18 0 3 10.4
 -15 18 0 8 9.3
 15 18 0 -1.7 11.5
 15 18 0 21.9 17.5
 16 -18 0 -1.4 11.5
 16 -18 0 15.7 10
 -16 -18 0 0.4 7.7
 -16 -18 0 13.1 10.7
 16 18 0 19.5 16.4
 -16 18 0 14.8 11.2
 -16 18 0 5.4 8.5
 16 18 0 11 11.4
 -16 18 0 31.2 14.2
 -17 -18 0 19.4 16.1
 17 -18 0 37.5 15.8
 17 -18 0 27.2 11.3
 -17 -18 0 4.4 12.9
 17 18 0 4.1 11.1
 17 18 0 24.2 17.3
 -17 18 0 -10 7.5
 -17 18 0 3.1 11.9
 -17 18 0 0.4 9.9
 18 -18 0 112.09 36
 18 -18 0 73.29 16.3
 -18 -18 0 48.5 17
 -18 -18 0 95.19 22
 -18 18 0 67.59 18.4
 -18 18 0 67.29 26.5
 -18 18 0 45.1 17.5
 18 18 0 56.89 22
 18 18 0 62.79 17.5
 19 -18 0 -4.2 13.8
 -19 -18 0 7 11.1
 -19 -18 0 6.4 8.6
 19 -18 0 2.7 8.6
 -19 18 0 5.3 9.4
 19 18 0 22.5 14.9
 -19 18 0 -10.8 11.3
 19 18 0 -14.7 9.1
 -20 -18 0 96.09 22.4
 20 -18 0 95.49 17.9
 -20 -18 0 78.89 20.9
 20 18 0 103.79 28.3
 -20 18 0 59.19 22.5
 20 18 0 58.89 18.5
 -20 18 0 88.39 23.7
 21 -18 0 57.59 14.9
 -21 -18 0 22.8 11.5
 -21 -18 0 41.9 17.6
 -21 18 0 26.3 12.5
 -21 18 0 81.79 21.2
 21 18 0 39.6 15.8
 21 18 0 34.4 30
 0 -19 0 -14 8.3
 0 -19 0 16.6 17.3
 0 -19 0 6.9 9.1
 0 19 0 -0.6 7
 0 19 0 -11.1 5.6
 0 19 0 -7 6.8
 0 19 0 8.8 11.3
 -1 -19 0 70.79 30.3
 1 -19 0 6.5 13.5
 -1 -19 0 -7.4 7.4
 1 -19 0 5.3 9.8
 1 -19 0 -0.5 9.6
 -1 -19 0 10 10
 1 19 0 -6.4 7.7
 -1 19 0 -4.6 8.1
 -1 19 0 11.4 9.6
 -1 19 0 9.2 8.5
 1 19 0 13.5 13.7
 1 19 0 -0.3 6.7
 1 19 0 -0.9 8.1
 -1 19 0 17.9 16.9
 -2 -19 0 -9.5 7.1
 -2 -19 0 2.2 8.8
 -2 -19 0 10.9 26.1
 2 -19 0 0.8 12.6
 2 -19 0 -9.6 8.4
 2 -19 0 7.2 8.7
 -2 19 0 11.8 9.6
 -2 19 0 6 7.2
 -2 19 0 4.7 11.8
 2 19 0 -5.1 7.1
 2 19 0 -9.5 4.8
 -2 19 0 -5.9 5.5
 2 19 0 13.9 9.7
 2 19 0 27.6 26
 -3 -19 0 2.5 7.4
 3 -19 0 6.1 10.1
 3 -19 0 15.2 15.5
 -3 -19 0 4 9.5
 3 -19 0 -0.5 8.4
 -3 19 0 -4.2 8.3
 3 19 0 2.9 9.2
 -3 19 0 -6.1 6.1
 3 19 0 7.7 10.5
 -3 19 0 3.5 9.9
 3 19 0 14.7 13.4
 -3 19 0 -1.6 6.7
 4 -19 0 14.1 9.5
 4 -19 0 45.4 18.7
 -4 -19 0 47.4 16.1
 -4 -19 0 -2 9.3
 4 -19 0 14.7 11.8
 -4 19 0 18.9 10.7
 -4 19 0 22.5 14.6
 -4 19 0 14 9.4
 -4 19 0 33.3 13
 4 19 0 24.6 14.5
 4 19 0 24.4 10.9
 5 -19 0 7.4 7.6
 5 -19 0 16.3 13
 -5 -19 0 2.9 7.5
 -5 -19 0 2.6 21.7
 5 -19 0 8.2 11.2
 -5 -19 0 -7.7 14.3
 5 19 0 32.5 16.2
 5 19 0 -7.4 7.7
 -5 19 0 -2 7
 -5 19 0 4.1 11.9
 -5 19 0 3.2 11.4
 -6 -19 0 2.8 23.8
 6 -19 0 13.1 9.8
 -6 -19 0 -6.5 18.8
 -6 -19 0 10.2 8.2
 6 -19 0 -3.3 11.9
 6 -19 0 1.8 12.1
 6 19 0 6.8 11.6
 -6 19 0 4.7 12.9
 -6 19 0 -1.5 8
 -6 19 0 -2.3 7.2
 -6 19 0 -11.9 9.3
 6 19 0 1.5 11.9
 7 -19 0 0.9 11.6
 -7 -19 0 -2.8 7.7
 7 -19 0 -12.7 13.1
 -7 -19 0 -8 13.2
 7 -19 0 2.8 8.7
 -7 -19 0 2.5 9.7
 -7 19 0 -4 8.7
 -7 19 0 -0.7 6.9
 -7 19 0 5 8
 -7 19 0 -0.3 12.4
 7 19 0 14.4 15.1
 7 19 0 20.2 18.6
 8 -19 0 29.7 18
 -8 -19 0 52.09 16.7
 8 -19 0 26.1 11.8
 -8 -19 0 21.8 14.6
 8 -19 0 20.9 13.4
 -8 -19 0 15.3 15
 -8 19 0 9.8 9.5
 8 19 0 61.39 17.3
 -8 19 0 13.5 10.4
 8 19 0 63.89 18.4
 -8 19 0 26.9 15.7
 -8 19 0 23 10.5
 -9 -19 0 -12 14.4
 -9 -19 0 3.7 12.9
 -9 -19 0 10.7 8.2
 9 -19 0 10.4 12.9
 9 -19 0 19.1 17.8
 -9 19 0 -1.9 9
 9 19 0 9.3 13.2
 9 19 0 4.1 9.2
 -9 19 0 2.4 10.5
 -9 19 0 4.8 9.5
 -10 -19 0 7.3 13.5
 10 -19 0 2.9 9.1
 -10 -19 0 -8.8 13.9
 10 -19 0 -17.5 8.7
 -10 -19 0 -6.7 6.8
 -10 19 0 -14.8 5.9
 10 19 0 18.5 15.4
 -10 19 0 0 11.5
 10 19 0 -15.5 7.6
 -10 19 0 10.9 11.3
 -11 -19 0 -39.3 14.4
 -11 -19 0 24.2 13.4
 11 -19 0 7.9 12.5
 -11 -19 0 18.8 12.1
 11 -19 0 20.4 10.6
 -11 19 0 -5.7 10.9
 -11 19 0 -8 7.8
 11 19 0 -8 12
 -11 19 0 4.5 7.2
 11 19 0 5.7 11.1
 -12 -19 0 13.9 17.7
 12 -19 0 35.9 16.1
 -12 -19 0 10.1 10.2
 12 -19 0 10.9 10.8
 -12 -19 0 26.5 10.9
 -12 19 0 44.2 19.9
 12 19 0 5.5 10.3
 -12 19 0 19 11.4
 -12 19 0 11.1 12
 12 19 0 36.6 18.9
 -13 -19 0 -2.5 18.3
 -13 -19 0 6.1 11.4
 -13 -19 0 3.8 7.5
 13 -19 0 9.7 21.4
 13 -19 0 25.7 11.9
 -13 19 0 7.1 11.6
 13 19 0 -1.1 9.8
 13 19 0 1.8 12.1
 -13 19 0 1.1 9.7
 -13 19 0 0.8 8.2
 -14 -19 0 7.9 13.9
 14 -19 0 33.8 13.5
 -14 -19 0 55.69 17.8
 14 -19 0 8.9 20.2
 -14 -19 0 46.3 15.3
 14 19 0 58.99 21.8
 14 19 0 22.5 13.4
 -14 19 0 13.4 11.9
 -14 19 0 7.5 11.8
 -14 19 0 48.3 18.8
 -15 -19 0 -16.5 9.7
 15 -19 0 21.5 10.2
 15 -19 0 10.8 13.5
 -15 -19 0 11.6 10.9
 15 19 0 1.8 11.5
 -15 19 0 -6.9 10.3
 15 19 0 47.5 20.4
 -15 19 0 -3.1 9.5
 -15 19 0 22.2 20.8
 16 -19 0 242.68 28.8
 -16 -19 0 207.78 34.1
 16 -19 0 201.68 32.7
 -16 -19 0 258.67 35.1
 16 19 0 153.28 29.3
 16 19 0 236.38 42.4
 -16 19 0 262.87 46.4
 -16 19 0 266.97 48
 -17 -19 0 7.6 12.4
 17 -19 0 18.1 11.7
 -17 -19 0 21.5 9.1
 17 -19 0 17.9 9.2
 -17 19 0 26.4 13.8
 17 19 0 -4 15.4
 -17 19 0 24.9 16.7
 17 19 0 -7.7 11.8
 -17 19 0 6.1 10.1
 18 -19 0 12.6 14.1
 -18 -19 0 31.7 15.8
 -18 -19 0 82.19 21.6
 18 -19 0 50.59 13.4
 -18 19 0 23.1 13.5
 -18 19 0 37.6 14.3
 18 19 0 -4.2 12.3
 -18 19 0 26.6 14.3
 19 -19 0 -22.5 12.4
 -19 -19 0 8.3 8.8
 19 -19 0 -13.8 9.6
 -19 -19 0 -5.9 12.2
 -19 19 0 8.9 11.6
 19 19 0 23.8 19.2
 -19 19 0 12.9 11.5
 19 19 0 -13.1 10.5
 -19 19 0 7.4 12.2
 0 -20 0 75.89 25
 0 -20 0 48.6 17.6
 0 -20 0 51.79 15.8
 0 20 0 46.5 14.3
 0 20 0 67.39 16.3
 0 20 0 36.2 18.2
 -1 -20 0 29.7 14.4
 1 -20 0 18.8 10.4
 1 -20 0 31.6 18.5
 -1 -20 0 46.9 21.5
 -1 -20 0 26.2 12.8
 1 -20 0 3.1 13.8
 -1 20 0 15 9.1
 -1 20 0 16.7 15.4
 1 20 0 16.9 16.2
 1 20 0 29.6 13.7
 -1 20 0 12.8 10.8
 1 20 0 14.1 8.9
 -2 -20 0 -0.7 11.2
 -2 -20 0 18.8 9.8
 2 -20 0 30 12.2
 2 -20 0 4.2 16
 -2 -20 0 14.4 16.2
 2 -20 0 9.4 14.6
 -2 20 0 8.4 7.9
 -2 20 0 8.5 11.5
 -2 20 0 20 17.6
 2 20 0 0.6 13.1
 -2 20 0 27.8 9.2
 2 20 0 27.5 13.6
 -3 -20 0 -10.7 14.3
 -3 -20 0 38.5 13.2
 3 -20 0 37.6 19.1
 3 -20 0 29.1 16
 3 -20 0 24.9 11.1
 -3 -20 0 24.7 14.9
 3 20 0 39 18.9
 -3 20 0 9.2 8
 -3 20 0 14 10.8
 -3 20 0 22.3 19.2
 -3 20 0 36.4 14.1
 -4 -20 0 -22.7 12.8
 -4 -20 0 -4.4 10.2
 4 -20 0 -0.1 7.9
 4 -20 0 -8 12
 4 -20 0 18.9 23.1
 -4 -20 0 -0.5 6.7
 -4 20 0 -12 5.6
 -4 20 0 4 10.9
 4 20 0 8.7 12.8
 -4 20 0 -3.9 12.1
 -4 20 0 -7.2 6.1
 4 20 0 0.2 10.8
 -5 -20 0 40 15.4
 -5 -20 0 1.6 11.1
 -5 -20 0 -5.4 16.1
 5 -20 0 -8.1 12.3
 5 -20 0 14.3 10.9
 -5 20 0 -3.4 13
 -5 20 0 14 8.7
 5 20 0 15.8 12.4
 -5 20 0 3.1 8.6
 -5 20 0 21.5 12.7
 5 20 0 35.2 18.3
 -6 -20 0 14.5 12.5
 6 -20 0 23.3 11
 -6 -20 0 16.3 10.9
 6 -20 0 4 13.2
 -6 -20 0 42.4 20
 -6 20 0 26.5 11.3
 6 20 0 29.9 17.3
 -6 20 0 14.2 11.1
 -6 20 0 40 12.9
 -6 20 0 32.8 18
 6 20 0 18.6 11.9
 7 -20 0 -3.8 11.8
 -7 -20 0 34.5 13.4
 7 -20 0 23.2 12.3
 -7 -20 0 -4.2 10.7
 -7 -20 0 40.9 16.5
 -7 20 0 -4.1 9.9
 -7 20 0 -1.6 7.8
 -7 20 0 11.4 15.1
 7 20 0 7.3 11.9
 7 20 0 -1.6 14.4
 -7 20 0 0.5 7.5
 -8 -20 0 77.29 24.4
 8 -20 0 43.5 17.9
 8 -20 0 68.39 16.3
 -8 -20 0 45.7 15.3
 -8 -20 0 57.89 15.8
 -8 20 0 63.79 19.9
 -8 20 0 60.59 16.1
 8 20 0 71.19 25.4
 -8 20 0 43.2 13
 8 20 0 52.99 16.3
 -8 20 0 48.8 16.5
 -9 -20 0 4.8 8.7
 -9 -20 0 -18.1 15.9
 9 -20 0 -7.6 7.6
 9 -20 0 13 13
 -9 -20 0 -7.6 12.1
 -9 20 0 10.6 15.6
 9 20 0 10 12.5
 9 20 0 4.8 15.5
 -9 20 0 -12.2 6.7
 -9 20 0 -0.2 9.7
 -10 -20 0 42.6 24.1
 -10 -20 0 49.5 17.8
 10 -20 0 94.89 18.9
 10 -20 0 93.59 21.7
 -10 -20 0 103.19 23.1
 -10 20 0 46.2 18.2
 -10 20 0 42.3 15.7
 -10 20 0 56.29 15.9
 10 20 0 96.29 26.7
 10 20 0 49.2 16.2
 -11 -20 0 25.7 12.7
 -11 -20 0 -1.4 12.2
 11 -20 0 7.1 12.8
 11 -20 0 2 8.6
 -11 20 0 1.2 10.3
 11 20 0 -0.5 15.1
 -11 20 0 3.1 15.3
 -11 20 0 -11.6 12.3
 11 20 0 -12.5 8.2
 12 -20 0 6.8 12.9
 -12 -20 0 -2.2 11
 12 -20 0 26.6 11.7
 -12 -20 0 13.1 14.6
 12 20 0 36.6 19
 -12 20 0 0.8 8.6
 -12 20 0 -9.7 17.2
 -12 20 0 18.5 11.8
 12 20 0 4.6 13
 -13 -20 0 7.7 12.7
 13 -20 0 5.7 14.4
 13 -20 0 40.7 14
 -13 -20 0 25.9 12.6
 -13 20 0 3.6 9.8
 13 20 0 10 11.7
 13 20 0 16.2 20.5
 -13 20 0 16.5 15.3
 -13 20 0 3.6 10.3
 14 -20 0 13.4 14
 14 -20 0 4.8 10
 -14 -20 0 0.1 8.6
 -14 -20 0 -6.8 11.1
 14 20 0 40.4 26.1
 14 20 0 -7.5 12.1
 -14 20 0 -6.8 8.5
 -14 20 0 9.7 16.6
 -14 20 0 -10.1 8.7
 15 -20 0 8.4 14.7
 15 -20 0 7.2 10.3
 -15 -20 0 9.1 13
 -15 -20 0 20.3 12.1
 -15 20 0 -13.4 9.4
 -15 20 0 -0.1 8
 15 20 0 0.4 19.8
 15 20 0 -15.1 9.2
 -15 20 0 23.7 16.1
 16 -20 0 20.4 15.2
 -16 -20 0 17.4 13.9
 16 -20 0 45.9 14.3
 -16 -20 0 36.5 14.3
 -16 20 0 39.7 17.8
 -16 20 0 9.3 13.5
 16 20 0 60.39 26
 16 20 0 25.5 14.3
 -16 20 0 23.9 14.8
 0 -21 0 12.3 8.5
 0 -21 0 -1.6 11.4
 0 21 0 -6.2 5.8
 0 21 0 -6.7 11.6
 0 21 0 7.4 10.2
 -1 -21 0 28.2 15.7
 1 -21 0 80.49 18.3
 -1 -21 0 100.09 21
 1 -21 0 74.49 17.1
 -1 21 0 30.1 12.6
 -1 21 0 27.6 18.4
 1 21 0 37.7 13.7
 -1 21 0 84.59 19.5
 1 21 0 23 20.8
 2 -21 0 -2.2 11.3
 2 -21 0 15.8 9.1
 -2 -21 0 -18.6 10.3
 -2 -21 0 16.1 9.8
 -2 21 0 26 17.2
 -2 21 0 2.6 10.4
 2 21 0 -9.4 12.3
 2 21 0 -8.6 8.1
 3 -21 0 15.7 9.5
 -3 -21 0 16.6 9.2
 -3 -21 0 -20.3 11.8
 3 -21 0 -10 12
 3 21 0 15.7 10.7
 -3 21 0 23.9 14.5
 -3 21 0 9.4 11.8
 -3 21 0 5.1 15.5
 3 21 0 2.2 14.4
 -4 -21 0 23.5 12.7
 -4 -21 0 4.8 14.5
 4 -21 0 22.8 12.6
 4 -21 0 23.2 12.9
 -4 21 0 16.9 12.6
 4 21 0 44.3 18.9
 4 21 0 29 13.7
 -4 21 0 65.19 25
 -4 21 0 14.1 8.6
 -5 -21 0 -1.7 11.4
 -5 -21 0 11.3 9.3
 5 -21 0 10.6 13.2
 5 -21 0 8 9.1
 -5 21 0 8.5 12.2
 -5 21 0 -14.7 7.1
 -5 21 0 7.7 12.6
 5 21 0 -11.2 10.2
 5 21 0 22.2 17.3
 6 -21 0 103.19 22.1
 -6 -21 0 78.99 20.3
 -6 -21 0 79.29 18.5
 6 -21 0 106.99 22.2
 -6 21 0 73.19 19.7
 -6 21 0 66.19 18.7
 6 21 0 82.99 23.6
 6 21 0 75.89 19.9
 7 -21 0 43.4 16.4
 7 -21 0 74.89 18.1
 -7 -21 0 76.29 17.9
 -7 -21 0 44 16
 -7 21 0 32.4 12.6
 7 21 0 66.09 22.6
 -7 21 0 23.3 14.7
 7 21 0 54.69 17.1
 -7 21 0 75.49 28
 8 -21 0 45.9 14.1
 -8 -21 0 14.1 13.1
 8 -21 0 16.2 14.7
 -8 -21 0 26.6 15.7
 -8 21 0 5.8 8.6
 8 21 0 16.5 19.3
 8 21 0 17.7 13
 -8 21 0 9.7 13.5
 -8 21 0 7.2 11.1
 9 -21 0 19.8 14.7
 9 -21 0 64.49 15.4
 -9 -21 0 23.4 15.4
 -9 -21 0 88.19 23.9
 -9 21 0 55.29 21.8
 -9 21 0 35.5 13.2
 9 21 0 16.5 23.2
 -9 21 0 49.9 14.5
 9 21 0 28 15
 -10 -21 0 -10.2 12.2
 10 -21 0 27.9 12.7
 -10 -21 0 66.89 19.7
 10 -21 0 -7.3 12.8
 10 21 0 40 25.1
 -10 21 0 27 16.7
 -10 21 0 16.2 11.5
 -10 21 0 22.2 12.6
 10 21 0 20.5 14.5
 -11 -21 0 7.5 13
 -11 -21 0 15.7 8.1
 11 -21 0 22.2 16.7
 11 -21 0 1.6 10.8
 11 21 0 17.8 15.6
 -11 21 0 7.7 11.8
 -11 21 0 2.6 12.4
 11 21 0 -16.2 10.8
 -11 21 0 3 12.9
 -12 -21 0 39.3 14.6
 -12 -21 0 14.4 14.3
 12 -21 0 40.6 15
 12 -21 0 4.5 13.8
 -12 21 0 17.1 13.1
 -12 21 0 10.8 11.9
 12 21 0 52.39 20.4
 12 21 0 7.8 11.6
 -12 21 0 59.89 21.8
 0 -22 0 -16.7 11.8
 0 -22 0 33.1 13.8
 0 22 0 2.2 16.6
 0 22 0 0.8 12.3
 1 -22 0 53.29 14.3
 -1 -22 0 10 13
 1 -22 0 5.9 13.5
 -1 -22 0 35.3 13.6
 -1 22 0 -4.8 12.5
 1 22 0 13.5 17
 -1 22 0 26 15.5
 1 22 0 15.7 15
 -1 22 0 15 9.7
 -2 -22 0 11.4 8.9
 -2 -22 0 -3 12.7
 2 -22 0 18.3 15.2
 2 -22 0 25.3 11.9
 -2 22 0 -12.5 10.4
 2 22 0 -1.6 13.8
 -2 22 0 1.6 13.1
 -2 22 0 7.8 10.3
 2 22 0 -1.9 12.2
 -3 -22 0 -12 8.5
 3 -22 0 18.2 10.7
 3 -22 0 -23.6 12.7
 -3 -22 0 -5.4 12.9
 -3 22 0 -14 7.5
 -3 22 0 10.9 11.9
 3 22 0 9.2 12.6
 -3 22 0 8.2 13.5
 3 22 0 15.8 19.4
 -4 -22 0 10.8 15.4
 -4 -22 0 -2.1 11.8
 4 -22 0 -13.2 12.7
 4 -22 0 36.6 12.2
 4 22 0 -6.5 13.1
 4 22 0 17.1 18.6
 -4 22 0 -9.7 7.2
 -4 22 0 -6.5 12
 -4 22 0 -0.4 15.7
 -5 -22 0 269.87 34.6
 5 -22 0 196.88 33.3
 -5 -22 0 229.98 41.9
 -5 22 0 154.58 28.3
 5 22 0 251.67 34.8
 5 22 0 240.98 42.6
 -5 22 0 177.38 30.2
 -5 22 0 122.99 31
 6 -22 0 -5.4 11.3
 6 -22 0 29.8 10.6
 -6 -22 0 6.1 8.6
 -6 -22 0 -8.6 11.6
 6 22 0 5.8 11.3
 -6 22 0 -2.2 9.1
 6 22 0 30.9 20
 -6 22 0 -15.4 10.5
 -6 22 0 19.1 16.4
 -36 0 1 -18.9 11.8
 36 0 -1 -6.8 13.8
 -36 0 1 0.9 11.2
 35 0 -1 0.7 14.2
 -35 0 1 -18.1 8.7
 -35 0 1 -11.4 11.7
 34 0 -1 13.7 16.3
 -34 0 1 6.9 10.9
 34 0 -1 13.6 13.5
 -34 0 1 -6.6 10.4
 33 0 -1 -16.4 14.3
 -33 0 1 -5.7 7.7
 33 0 -1 33.1 13.5
 -33 0 1 -4.8 10.5
 32 0 -1 -0.7 12.2
 -32 0 1 2.5 8.5
 -32 0 1 11.6 11.5
 32 0 -1 1.6 10
 31 0 -1 -12.1 13.9
 -31 0 1 12 10.1
 -31 0 1 -9 14.9
 31 0 -1 -0.9 10.2
 -31 0 1 13.9 10.8
 31 0 -1 -20.5 9.7
 30 0 -1 6.6 10.8
 -30 0 1 15.1 10.5
 30 0 -1 -19.4 8.9
 30 0 -1 -4.8 11.8
 -30 0 1 4.8 14.5
 -29 0 1 -13.9 14.4
 -29 0 1 -2.4 18
 29 0 -1 -12.8 11.6
 -29 0 1 -1.5 6.1
 29 0 -1 6 8.4
 29 0 -1 17.5 12.2
 28 0 -1 9.1 8
 28 0 -1 5.4 9.9
 -28 0 1 27.3 13.5
 -28 0 1 0.8 7
 28 0 -1 -10 8
 -28 0 1 -7.7 7.1
 -28 0 1 1.1 11.1
 -27 0 1 -2.9 9.7
 27 0 -1 5 7.6
 27 0 -1 -8 9.9
 -27 0 1 4.5 8.4
 -27 0 1 1.1 8.5
 -27 0 1 -1.4 12
 27 0 -1 0.5 8.5
 -26 0 1 3.1 7.3
 26 0 -1 -0.5 6.9
 26 0 -1 13.6 7.7
 -26 0 1 7.8 8.5
 26 0 -1 18.9 14.3
 -26 0 1 20 12.5
 -26 0 1 10.8 8.4
 25 0 -1 -1.3 9.4
 -25 0 1 -8.9 5.1
 25 0 -1 8.2 6
 -25 0 1 -4.4 6.5
 -25 0 1 -3.3 7.6
 -25 0 1 -7 9.1
 24 0 -1 9 10.6
 -24 0 1 14.4 7.5
 -24 0 1 15.2 10.6
 24 0 -1 12.1 6.7
 -24 0 1 18.1 9.3
 -24 0 1 9.8 9
 24 0 -1 5.6 8.1
 -23 0 1 4.5 7.2
 23 0 -1 8.1 13.6
 23 0 -1 -0.1 5.4
 -23 0 1 6 7.4
 -23 0 1 7.5 5.8
 23 0 -1 9.7 7.7
 -23 0 1 3.1 9.3
 -22 0 1 9.2 7.2
 -22 0 1 -2.1 7.1
 22 0 -1 0.6 6.8
 22 0 -1 0.8 5.5
 -22 0 1 -4.3 4.6
 22 0 -1 -4.8 6.4
 -22 0 1 6 9
 21 0 -1 10.2 7.1
 -21 0 1 4.7 7.4
 -21 0 1 2.4 14.8
 21 0 -1 -3.5 9.2
 -21 0 1 -10.2 5.2
 -21 0 1 1 4.7
 21 0 -1 2.7 7.6
 -20 0 1 12.9 7.1
 20 0 -1 9.9 6.2
 20 0 -1 18.2 9.7
 -20 0 1 1.8 4.4
 20 0 -1 4.6 4.8
 -20 0 1 16.8 11.3
 -20 0 1 6.9 6.4
 -19 0 1 1.6 5.3
 19 0 -1 1.3 4.8
 -19 0 1 0.7 7.5
 -19 0 1 -1.3 4.8
 19 0 -1 9 5.6
 -19 0 1 -5.5 3.3
 19 0 -1 1.3 8.5
 -18 0 1 67.99 13.4
 18 0 -1 14 6.2
 -18 0 1 44.3 9.5
 -18 0 1 27.5 8.4
 18 0 -1 79.79 15
 18 0 -1 22.6 7.9
 -17 0 1 2.6 4.7
 17 0 -1 1.4 3.6
 17 0 -1 0.2 4.3
 -17 0 1 7.8 6.4
 -17 0 1 -10.6 5.6
 17 0 -1 6.6 8
 -16 0 1 22.9 7.6
 16 0 -1 12.3 5.1
 15 0 -1 -4.4 3
 -15 0 1 5.2 5
 15 0 -1 -2.1 3.4
 -15 0 1 0 5.8
 15 0 -1 1.5 6.2
 -15 0 1 7.5 7.6
 14 0 -1 5.5 7
 14 0 -1 0.9 3.2
 -14 0 1 -2.2 4.3
 14 0 -1 -1.5 2.9
 -14 0 1 10.2 5.7
 -14 0 1 11.4 8.2
 -13 0 1 2 5.8
 13 0 -1 4.2 5.5
 13 0 -1 5.4 4.6
 -13 0 1 9.2 5.7
 -13 0 1 -1 3.2
 13 0 -1 -2.3 2.7
 -12 0 1 15.4 6.9
 -12 0 1 9.5 4.9
 12 0 -1 15.6 6.4
 11 0 -1 -2.1 5.1
 -11 0 1 0.6 5
 -11 0 1 5.3 4.6
 11 0 -1 0.6 3.2
 -11 0 1 5.8 4
 11 0 -1 -0.1 2.7
 10 0 -1 16.4 4.9
 -10 0 1 11.3 4.1
 10 0 -1 9.9 5.2
 10 0 -1 7.7 3.6
 -10 0 1 21.3 6.9
 -10 0 1 13.5 4.7
 9 0 -1 0.6 2.5
 -9 0 1 -4.9 1.8
 9 0 -1 0.6 4
 9 0 -1 -0.5 2.5
 -9 0 1 -0.8 3.8
 -9 0 1 3.3 3.4
 -8 0 1 9.7 3.9
 8 0 -1 30 5.6
 -8 0 1 26.8 6.1
 -8 0 1 13.7 4.3
 8 0 -1 13.3 4.1
 -7 0 1 1.5 2.6
 -7 0 1 4.4 3
 7 0 -1 0.4 2.7
 7 0 -1 0.8 2.4
 7 0 -1 1.8 3.3
 -7 0 1 -1 3.2
 6 0 -1 21.5 4.4
 -6 0 1 36.9 5.6
 6 0 -1 12.4 4.1
 -6 0 1 24.1 4.8
 -6 0 1 26.7 4.9
 -5 0 1 1.1 2.7
 5 0 -1 -0.8 2.6
 -5 0 1 0.1 2.3
 5 0 -1 -1.9 1.7
 5 0 -1 1.4 1.8
 -5 0 1 3.7 2.4
 4 0 -1 7.8 3
 -4 0 1 2.5 1.8
 -4 0 1 9.7 3
 4 0 -1 3.8 2.1
 4 0 -1 3.8 1.7
 -4 0 1 6.6 2.5
 -3 0 1 0.1 0.9
 3 0 -1 0.9 0.9
 -3 0 1 -0.1 1
 3 0 -1 0.7 1.1
 -3 0 1 0 1.4
 3 0 -1 1.1 1.2
 2 0 1 0.6 0.8
 3 0 1 -0.6 1.5
 3 0 1 0.1 0.9
 -3 0 -1 -0.8 1.4
 -3 0 -1 -0.6 1.1
 3 0 1 0.1 1
 -3 0 -1 -0.9 0.6
 4 0 1 0.3 1.3
 -4 0 -1 4.9 2.6
 -4 0 -1 0.5 1.6
 -4 0 -1 -0.4 1.4
 4 0 1 3.5 2.7
 5 0 1 -0.1 2.1
 5 0 1 2.9 3.2
 5 0 1 -2.1 1.2
 -5 0 -1 1.1 2.3
 -5 0 -1 -2.3 3.6
 -5 0 -1 -1.9 1.8
 6 0 1 -1.9 1.5
 -6 0 -1 0.3 3.5
 6 0 1 2 2.7
 -6 0 -1 1.9 2.6
 -6 0 -1 2.1 2.2
 6 0 1 2.9 3.4
 -7 0 -1 0.9 2.2
 -7 0 -1 1.9 3.8
 7 0 1 -2.2 1.7
 7 0 1 1.5 2.7
 7 0 1 -1.2 3.2
 -7 0 -1 1.2 2.7
 8 0 1 1.2 2.4
 -8 0 -1 1.6 2.3
 8 0 1 15.1 4.7
 -8 0 -1 0.1 3.6
 -8 0 -1 0.3 2.5
 8 0 1 -1.2 1.5
 9 0 1 1 2.4
 9 0 1 2.7 4.3
 -9 0 -1 -1.6 3.2
 9 0 1 -1.2 2
 -9 0 -1 -3 3.7
 -9 0 -1 -0.6 2.2
 -10 0 -1 9.8 5
 10 0 1 0.4 2.6
 -10 0 -1 1.5 3.1
 -10 0 -1 6.1 3.7
 10 0 1 5.4 4
 11 0 1 11.3 6.7
 -11 0 -1 3.8 6.2
 11 0 1 0.8 3.9
 -11 0 -1 -4.4 3.6
 11 0 1 -3.8 2.4
 -11 0 -1 -0.5 4
 -12 0 -1 8.6 4.4
 12 0 1 9.8 5.3
 12 0 1 0.2 3.6
 -12 0 -1 13.1 7
 13 0 1 -1 3.5
 -13 0 -1 0.1 6.7
 -13 0 -1 -1.1 5.9
 13 0 1 -6.3 2.7
 -13 0 -1 5.1 4.7
 13 0 1 2.5 6
 14 0 1 4.3 4.3
 -14 0 -1 13.9 8
 14 0 1 11 6.8
 -14 0 -1 10 5.9
 14 0 1 -0.3 4.3
 -15 0 -1 5.4 4.4
 15 0 1 -0.2 6.7
 -15 0 -1 -5.8 2.7
 15 0 1 -5 3.5
 -15 0 -1 -3.7 5.7
 15 0 1 -1.7 3.4
 16 0 1 4.8 4.5
 -16 0 -1 10.8 5.7
 -16 0 -1 23.3 7.6
 16 0 1 5.5 7.9
 -16 0 -1 11.9 8
 16 0 1 13.8 6.7
 -17 0 -1 4.1 5.2
 -17 0 -1 5 7.3
 17 0 1 3.9 5.2
 17 0 1 0.1 6.6
 17 0 1 -3.9 3.4
 18 0 1 -0.5 3.7
 18 0 1 -0.7 4.8
 18 0 1 -2.1 7.3
 -18 0 -1 10.6 6.7
 -18 0 -1 3.2 6.2
 -18 0 -1 9.2 6.5
 -19 0 -1 4.6 5.7
 -19 0 -1 -7.3 10.5
 19 0 1 -5.6 3.4
 19 0 1 -3.5 7.8
 -19 0 -1 -6.1 3.8
 -19 0 -1 -0.8 3.3
 19 0 1 -5.2 7.8
 20 0 1 -1.8 4.4
 -20 0 -1 5.8 4.4
 -20 0 -1 2.8 9
 20 0 1 0.3 5.2
 -20 0 -1 11.9 7.3
 20 0 1 10.3 7.9
 -20 0 -1 14.3 7.3
 21 0 1 10.1 9.6
 21 0 1 -3.6 4.5
 -21 0 -1 -2.6 4.6
 -21 0 -1 -2.5 5.4
 -21 0 -1 3.9 10.2
 21 0 1 -6.6 5.5
 -21 0 -1 -0.7 6.4
 22 0 1 1.2 5.6
 22 0 1 9 8.5
 22 0 1 0 6.5
 -22 0 -1 2.4 6.8
 -22 0 -1 -2.2 6.1
 -22 0 -1 0.4 5.4
 -22 0 -1 -0.2 9.7
 -23 0 -1 -10.1 6.6
 -23 0 -1 -0.3 5.2
 -23 0 -1 0.8 7.6
 23 0 1 2.8 6.3
 -23 0 -1 4.6 9.3
 23 0 1 -3.2 7.5
 24 0 1 2 7.1
 24 0 1 -1.9 8.4
 -24 0 -1 17 11.8
 -24 0 -1 -1 5.8
 -24 0 -1 3.1 8.3
 24 0 1 7.1 8.7
 -24 0 -1 6 7.7
 25 0 1 -17.7 7.2
 25 0 1 4.5 11
 25 0 1 -4.8 6
 -25 0 -1 5.5 10.1
 -25 0 -1 5.8 9.6
 -25 0 -1 -4.4 5.7
 -25 0 -1 -7.7 7.5
 -26 0 -1 5.7 11.9
 -26 0 -1 -3 6
 26 0 1 -6.6 9.8
 26 0 1 23.8 13.4
 -26 0 -1 8.4 12.8
 -26 0 -1 16.3 10.3
 26 0 1 5.2 6.7
 27 0 1 -3.9 8.2
 -27 0 -1 -10.3 9.7
 -27 0 -1 0.3 12.5
 27 0 1 0.5 10.3
 27 0 1 4.9 7.5
 -27 0 -1 -1.5 6.2
 -27 0 -1 3 7.1
 -28 0 -1 34.8 13.7
 28 0 1 -1.1 7.3
 -28 0 -1 -10.6 9.5
 -28 0 -1 -5.8 10
 -28 0 -1 22.2 12.8
 28 0 1 12.6 13.4
 28 0 1 -19.9 11.4
 -29 0 -1 -5.7 8.4
 -29 0 -1 -6.9 7.5
 29 0 1 -10.4 9.3
 -29 0 -1 9.8 14.3
 29 0 1 -0.8 8.1
 29 0 1 -7.3 18.9
 -30 0 -1 1 13
 30 0 1 -10.2 9.5
 30 0 1 -14.1 12.1
 30 0 1 5.1 9.9
 -30 0 -1 -5.5 7.7
 -30 0 -1 0.5 8.3
 31 0 1 -14.1 13.4
 -31 0 -1 -7.2 7.9
 31 0 1 17.1 10.8
 -31 0 -1 2.2 14
 -31 0 -1 11.6 10.1
 32 0 1 14.2 13.4
 32 0 1 14.4 11.9
 -32 0 -1 6.3 9.2
 -32 0 -1 13.7 10.3
 33 0 1 -5.7 12
 -33 0 -1 -4.6 9
 -33 0 -1 -18.5 7.4
 33 0 1 -2.4 13.5
 -34 0 -1 1.9 8.3
 34 0 1 9.1 14.1
 34 0 1 -3.7 13.6
 -34 0 -1 -1.7 9.7
 -35 0 -1 -23.8 8.8
 -35 0 -1 6.1 11.5
 35 0 1 -7 14.4
 36 0 1 -5.9 16.5
 -36 0 -1 -11.3 10
 36 -1 -1 22.4 16.6
 -36 -1 1 68.99 18
 -36 -1 1 66.79 18.5
 -36 1 1 68.79 22.2
 36 1 -1 66.69 22.2
 -36 1 1 76.69 19.5
 -35 -1 1 9.7 10.5
 -35 -1 1 6.6 12
 35 -1 -1 -19.3 12.9
 -35 1 1 4.5 12.4
 35 1 -1 -0.6 16.8
 -35 1 1 -1.6 10.4
 34 -1 -1 1.2 12.4
 -34 -1 1 15.3 10.8
 -34 -1 1 22.1 13.9
 34 -1 -1 -3.8 13.3
 34 1 -1 2.3 14.1
 -34 1 1 20.9 13.9
 -34 1 1 -5.1 9.5
 -33 -1 1 42.3 16.8
 -33 -1 1 26 11.1
 33 -1 -1 57.59 16
 33 -1 -1 29.9 19.8
 -33 1 1 58.99 17.9
 33 1 -1 51.79 17.5
 -33 1 1 36.8 14
 33 1 -1 36.8 18.4
 -32 -1 1 38.1 14
 -32 -1 1 11 10.1
 32 -1 -1 3.8 13.3
 -32 1 1 18.9 12.3
 32 1 -1 15 12.4
 -32 1 1 30.6 14.1
 32 1 -1 -3.9 12.2
 -31 -1 1 5.6 8.6
 31 -1 -1 30.2 12.2
 31 -1 -1 -3.8 12
 31 -1 -1 15.8 15
 -31 -1 1 14 16.2
 -31 -1 1 12.5 8.5
 31 1 -1 -8.9 10.8
 31 1 -1 15.2 14.8
 -31 1 1 3.5 14.7
 31 1 -1 20.5 12.5
 -31 1 1 11.4 10.1
 -31 1 1 16.8 11.7
 -30 -1 1 -4.7 7.8
 -30 -1 1 3.1 5.8
 30 -1 -1 21.5 10.7
 30 -1 -1 -11.2 10.1
 -30 -1 1 8.9 14.1
 30 1 -1 -14.5 8.8
 30 1 -1 -10.9 8.3
 -30 1 1 -10.7 7.6
 -30 1 1 5.9 13.3
 30 1 -1 -2.8 12.8
 -30 1 1 8.4 10.4
 29 -1 -1 24.5 14.1
 -29 -1 1 35.2 22.2
 29 -1 -1 19.9 14
 -29 -1 1 21.3 21.3
 -29 -1 1 26.9 12.8
 29 -1 -1 44.2 13
 -29 1 1 26.9 11.6
 29 1 -1 38.8 13.5
 29 1 -1 32.2 14.8
 -29 1 1 15.5 23.2
 29 1 -1 7.2 13.4
 -28 -1 1 -0.7 7
 28 -1 -1 2 6.4
 28 -1 -1 11.7 11.1
 -28 -1 1 -8.8 10.2
 -28 -1 1 0.4 6.8
 -28 -1 1 7.3 11.5
 28 -1 -1 3.1 9.1
 28 1 -1 9.9 10.7
 28 1 -1 -5.1 8.5
 -28 1 1 0 8.5
 -28 1 1 18.9 13.1
 -28 1 1 -4.3 9.4
 28 1 -1 9.1 9.2
 -28 1 1 5.1 7.9
 -27 -1 1 -5 12.6
 -27 -1 1 7.6 11.8
 -27 -1 1 20 10.8
 27 -1 -1 11 6.7
 27 -1 -1 9.2 10
 -27 -1 1 3.5 8
 27 -1 -1 16.8 12.7
 27 1 -1 7.9 11.2
 -27 1 1 15.5 10
 -27 1 1 -12 11
 -27 1 1 0.5 7.1
 27 1 -1 11.7 10.9
 -27 1 1 5.8 9.4
 27 1 -1 5.4 7.9
 26 -1 -1 31.5 11.9
 26 -1 -1 20.2 13.2
 -26 -1 1 10.3 8.3
 -26 -1 1 10.8 8.8
 -26 -1 1 15.1 14.3
 -26 -1 1 14.5 12.3
 26 -1 -1 53.49 13.5
 -26 1 1 6.7 12.3
 -26 1 1 10.5 12.3
 26 1 -1 26.4 13.8
 26 1 -1 23.2 9.8
 -26 1 1 34 12.3
 -26 1 1 15.4 10.1
 26 1 -1 7.4 8.2
 -25 -1 1 106.89 19.2
 25 -1 -1 120.09 21.6
 -25 -1 1 96.29 20.4
 -25 -1 1 114.19 21.8
 25 -1 -1 141.29 18.1
 -25 -1 1 101.69 19.8
 25 -1 -1 125.19 21.3
 -25 1 1 140.89 26.1
 -25 1 1 121.39 21.1
 25 1 -1 112.19 21.5
 25 1 -1 134.99 24.2
 -25 1 1 135.09 23.2
 25 1 -1 130.89 22
 -25 1 1 90.39 20.1
 -24 -1 1 10.3 8.4
 -24 -1 1 0.5 8.8
 -24 -1 1 1.9 8.2
 -24 -1 1 0.7 5.8
 24 -1 -1 5.4 11
 24 -1 -1 8.5 7.2
 24 -1 -1 10.3 8.4
 24 1 -1 4.1 11.5
 -24 1 1 4.8 7.1
 -24 1 1 1.2 9.5
 24 1 -1 3.9 5.6
 -24 1 1 6.9 8.1
 24 1 -1 -3.9 6.4
 -24 1 1 4.3 6.3
 -23 -1 1 29.9 13.6
 23 -1 -1 40 13.7
 -23 -1 1 32.4 11.3
 23 -1 -1 21.1 8.8
 23 -1 -1 29.1 10.2
 -23 -1 1 31.5 12.4
 -23 1 1 23.4 13.7
 -23 1 1 33.4 11.8
 -23 1 1 27.9 11.1
 23 1 -1 37.8 11.7
 23 1 -1 31.9 14.1
 23 1 -1 47.3 11.5
 -23 1 1 27.4 8.9
 22 -1 -1 62.79 14.4
 22 -1 -1 79.59 16.6
 -22 -1 1 76.79 17.4
 22 -1 -1 94.59 21
 -22 -1 1 77.59 15.9
 -22 -1 1 65.69 16.9
 22 1 -1 86.09 17.9
 -22 1 1 90.59 18.2
 -22 1 1 70.39 14
 22 1 -1 75.39 16.1
 -22 1 1 71.39 16.7
 -22 1 1 83.89 16.4
 22 1 -1 80.09 14
 21 -1 -1 221.38 28.2
 -21 -1 1 202.38 26.3
 -21 -1 1 218.38 29
 21 -1 -1 240.58 26.9
 21 -1 -1 244.38 24.6
 -21 -1 1 235.58 27.5
 -21 1 1 301.67 37
 -21 1 1 200.78 26.7
 21 1 -1 226.88 26.5
 -21 1 1 229.68 27.3
 21 1 -1 232.78 25.1
 -21 1 1 228.48 25.3
 21 1 -1 234.28 29.3
 20 -1 -1 9.1 6.6
 -20 -1 1 8.6 6.8
 20 -1 -1 1 8.6
 -20 -1 1 -0.7 5.3
 20 -1 -1 3.5 5.6
 -20 -1 1 -0.2 8.9
 -20 1 1 5.1 7
 20 1 -1 2.3 5.6
 20 1 -1 3.2 4.8
 -20 1 1 -4.8 8.9
 -20 1 1 9.9 7.1
 -20 1 1 0.6 4.3
 20 1 -1 10.2 14.5
 19 -1 -1 96.09 16.8
 -19 -1 1 74.79 16.3
 -19 -1 1 101.69 17.5
 19 -1 -1 89.19 15.9
 19 -1 -1 118.49 14.4
 -19 -1 1 66.89 13.3
 -19 1 1 113.29 19.3
 19 1 -1 116.09 15
 -19 1 1 84.49 16.6
 19 1 -1 93.99 16.2
 -19 1 1 99.79 15.8
 -19 1 1 99.89 15.5
 19 1 -1 94.79 16.6
 -18 -1 1 118.79 19.6
 18 -1 -1 101.99 16.7
 18 -1 -1 125.39 19.8
 -18 -1 1 104.59 17.5
 -18 -1 1 119.79 18.1
 18 -1 -1 93.49 13.3
 -18 1 1 129.89 20.8
 -18 1 1 90.09 14.7
 -18 1 1 72.29 13.4
 -18 1 1 98.49 17.1
 18 1 -1 93.89 16
 18 1 -1 99.99 18.8
 18 1 -1 101.69 13.7
 -17 -1 1 105.79 18.6
 17 -1 -1 137.89 16.7
 -17 -1 1 104.09 17.6
 17 -1 -1 132.99 18.6
 17 -1 -1 96.59 13.9
 17 1 -1 118.89 19.5
 -17 1 1 141.89 18.9
 17 1 -1 137.49 16.7
 -17 1 1 106.99 17.6
 17 1 -1 112.79 15
 -17 1 1 140.59 17.8
 -17 1 1 125.99 16.1
 -16 -1 1 4.4 6.8
 -16 -1 1 1 4.6
 16 -1 -1 11.3 8.2
 -16 -1 1 -0.6 5.1
 16 -1 -1 0.1 5.5
 -16 1 1 2.4 5.2
 16 1 -1 7.3 5.6
 -16 1 1 9.7 5.1
 16 1 -1 -2.3 3.6
 -16 1 1 -1.7 3.6
 16 1 -1 3 6.7
 16 1 -1 -0.9 3.9
 -16 1 1 11.1 10.8
 -15 -1 1 1265.07 87.99
 -15 -1 1 1014.7 90.19
 15 -1 -1 1006.6 86.29
 -15 1 1 1084.59 89.79
 -15 1 1 1165.98 95.59
 15 1 -1 1318.87 88.89
 -15 1 1 1274.27 88.59
 -15 1 1 1119.39 86.69
 15 1 -1 1093.79 86.19
 15 1 -1 1045.3 85.59
 15 1 -1 1004.5 86.19
 14 -1 -1 8.1 7.8
 -14 -1 1 -3.9 7.1
 -14 -1 1 10.7 6.2
 14 -1 -1 6.2 4.3
 -14 -1 1 12.5 5.4
 14 1 -1 12.2 5.2
 -14 1 1 5.9 4.1
 14 1 -1 7.9 4.6
 14 1 -1 13.8 8.4
 14 1 -1 10.5 5.2
 -14 1 1 5 7.8
 -14 1 1 9.3 5.8
 -14 1 1 11.2 5.7
 13 -1 -1 4.7 4.7
 -13 -1 1 8.1 4.9
 -13 -1 1 4.8 6.5
 -13 -1 1 0 4.3
 13 -1 -1 -0.6 5.8
 -13 1 1 8.7 6.4
 13 1 -1 1.2 3.8
 13 1 -1 15.7 10.3
 -13 1 1 8.7 4.1
 13 1 -1 7.8 5
 13 1 -1 6.3 5
 -13 1 1 -0.9 3.5
 -13 1 1 6.7 5.2
 -12 -1 1 20.1 7.2
 -12 -1 1 24.5 12.5
 12 -1 -1 17.7 6.8
 -12 -1 1 23.7 7.2
 12 -1 -1 22.9 7.2
 -12 1 1 17.9 8.4
 12 1 -1 23.6 6.8
 -12 1 1 13.2 5.2
 -12 1 1 19 6.7
 12 1 -1 21.3 6.6
 -12 1 1 20.4 6.3
 12 1 -1 18.7 10.2
 12 1 -1 26.7 9.4
 11 -1 -1 22.5 6.4
 -11 -1 1 30.1 6.7
 11 -1 -1 23.2 6.9
 -11 -1 1 26.6 6.7
 -11 -1 1 26.9 7.3
 -11 1 1 38.8 7.9
 -11 1 1 34.4 8.8
 11 1 -1 19.3 7.5
 11 1 -1 15.1 4.6
 11 1 -1 14.9 5.1
 -11 1 1 29.6 6.7
 11 1 -1 23.6 6.2
 -11 1 1 26.8 6
 -10 -1 1 0.5 6.9
 -10 -1 1 0.3 2.9
 10 -1 -1 6.9 4.8
 -10 -1 1 7.3 6.4
 10 -1 -1 -1.8 3
 10 1 -1 1.9 6.4
 -10 1 1 6.6 3.1
 -10 1 1 7.2 4.4
 10 1 -1 4.6 2.7
 -10 1 1 3.4 3.4
 10 1 -1 5.7 4.3
 10 1 -1 1.8 2.8
 -10 1 1 3.9 4.6
 9 -1 -1 164.48 17.5
 -9 -1 1 216.08 19
 -9 -1 1 175.88 17.9
 -9 -1 1 205.58 18.2
 9 1 -1 220.18 19.3
 -9 1 1 233.08 18.3
 9 1 -1 205.28 18.1
 9 1 -1 171.18 17.4
 -9 1 1 200.88 17.5
 9 1 -1 180.48 17.3
 -9 1 1 164.68 17.7
 8 -1 -1 2.3 2.9
 8 -1 -1 2.1 3.4
 -8 -1 1 4.4 3.6
 -8 -1 1 7.1 3.6
 -8 -1 1 5.9 3.2
 -8 1 1 9.8 3.9
 8 1 -1 6.7 3.3
 8 1 -1 9 4.8
 8 1 -1 2.9 3.1
 -8 1 1 4.3 2.7
 -8 1 1 2.7 2.7
 8 1 -1 4.3 2.5
 -8 1 1 6.3 4.4
 7 -1 -1 957.8 70.49
 -7 -1 1 922.81 70.29
 7 -1 -1 949.6 70.29
 -7 -1 1 964 70.29
 -7 1 1 964.1 70.59
 -7 1 1 936.41 69.79
 -7 1 1 979.3 69.79
 7 1 -1 936.01 70.09
 7 1 -1 910.01 69.79
 7 1 -1 919.11 70.09
 -7 1 1 941.51 70.29
 -6 -1 1 52.79 7.7
 6 -1 -1 57.19 8.1
 -6 -1 1 53.49 7
 6 -1 -1 49.6 7
 -6 -1 1 76.19 10
 6 1 -1 58.29 6.9
 6 1 -1 53.89 8.6
 6 1 -1 56.19 7.9
 6 1 -1 50.59 6.8
 -6 1 1 69.29 9.3
 -6 1 1 51.29 6.5
 -6 1 1 53.39 7.1
 -6 1 1 52.49 7
 5 -1 -1 5800.12 428.66
 -5 -1 1 6173.08 429.46
 5 -1 -1 6565.84 429.46
 -5 -1 1 5932.51 429.36
 -5 -1 1 5958.2 429.16
 5 -1 -1 5587.94 429.16
 -5 1 1 5096.39 428.96
 5 1 -1 6210.68 429.26
 -5 1 1 6032.5 428.76
 5 1 -1 6380.26 429.56
 -5 1 1 6565.24 429.46
 -4 -1 1 2.2 2
 4 -1 -1 1.4 1.4
 4 -1 -1 2 2.1
 -4 -1 1 -4.4 4.4
 4 -1 -1 1.6 2.1
 -4 -1 1 1.7 2.5
 4 1 -1 1.8 2.2
 -4 1 1 0.3 1.3
 4 1 -1 3.2 4
 4 1 -1 0.7 1.6
 -4 1 1 -1.6 1.7
 -4 1 1 0.7 2.4
 -4 1 1 0.3 1.3
 3 -1 -1 77.59 8.1
 -3 -1 1 95.59 8.6
 3 -1 -1 87.39 7.8
 -3 -1 1 82.59 7.9
 -3 -1 1 79.69 7.9
 -3 1 1 86.49 8.2
 3 1 -1 104.39 8.3
 3 1 -1 103.79 8.7
 3 1 -1 89.69 8.1
 3 1 -1 101.49 8.6
 -3 1 1 108.89 8.4
 -3 1 1 96.79 7.9
 -2 -1 1 4.1 1.1
 -2 -1 1 4 1.9
 2 -1 -1 4.4 1.4
 -2 -1 1 3.9 1.5
 -2 -1 1 5 1.1
 -2 1 1 7.7 2.1
 2 1 -1 6.3 1.6
 -2 1 1 5.3 1.8
 -2 1 1 3.5 1.3
 2 -1 1 27.9 3.2
 -2 -1 -1 22.8 2.8
 2 -1 1 20.7 2.8
 2 -1 1 23 3.5
 -2 -1 -1 20.5 2.9
 -2 -1 -1 28.3 3.8
 -2 -1 -1 22.7 3
 -2 1 -1 26.3 3.6
 -2 1 -1 15.8 2.8
 2 1 1 26.5 3.7
 2 1 1 21.2 2.9
 -2 1 -1 25.9 3
 2 1 1 27.4 3.7
 2 1 1 24.5 3.1
 3 -1 1 597.54 46.7
 -3 -1 -1 640.94 46.7
 3 -1 1 661.03 47
 3 -1 1 734.53 46.9
 -3 -1 -1 525.35 46.4
 -3 -1 -1 608.64 46.6
 -3 1 -1 634.04 47
 -3 1 -1 719.03 46.9
 3 1 1 635.14 46.6
 3 1 1 620.14 46.5
 -3 1 -1 623.24 46.8
 4 -1 1 84.19 8.5
 4 -1 1 91.39 8.9
 4 -1 1 89.99 8.8
 -4 -1 -1 96.19 9.1
 -4 -1 -1 76.99 9.1
 -4 -1 -1 86.79 8.4
 -4 -1 -1 86.79 8.4
 -4 1 -1 80.19 8.8
 -4 1 -1 81.89 8.4
 4 1 1 96.19 8.9
 -4 1 -1 101.79 9.1
 4 1 1 92.89 8.6
 4 1 1 77.59 9.2
 -5 -1 -1 5.2 2.5
 -5 -1 -1 8.9 2.9
 5 -1 1 6.7 2.8
 5 1 1 10.6 3.6
 -5 1 -1 4.5 2.7
 -5 1 -1 10.3 3
 5 1 1 10.8 3.2
 -6 -1 -1 6.2 2.8
 -6 -1 -1 5.1 3.9
 -6 -1 -1 3.6 2.4
 -6 -1 -1 -2 2.5
 6 -1 1 3.6 3.3
 6 -1 1 4.1 2.9
 -6 1 -1 7.3 3.8
 -6 1 -1 2 2.2
 6 1 1 2.4 2.5
 6 1 1 6 3.1
 6 1 1 2.6 3.5
 -6 1 -1 1.5 2.7
 6 1 1 5.6 3
 -7 -1 -1 1467.15 101.79
 7 -1 1 1342.87 101.69
 -7 -1 -1 1363.66 100.99
 -7 -1 -1 1449.46 102.29
 7 -1 1 1357.66 101.59
 -7 -1 -1 1323.37 101.59
 7 1 1 1343.67 101.19
 7 1 1 1341.57 101.49
 -7 1 -1 1336.47 101.69
 -7 1 -1 1402.46 101.99
 7 1 1 1426.66 101.49
 -7 1 -1 1403.16 101.89
 7 1 1 1467.25 102.19
 8 -1 1 17.5 5.3
 -8 -1 -1 22 5.3
 8 -1 1 16.5 4.8
 -8 -1 -1 21.2 5.4
 -8 -1 -1 22.7 6.6
 8 1 1 18.7 4.7
 -8 1 -1 20.7 5.1
 8 1 1 18.4 5.6
 -8 1 -1 12.2 3.7
 8 1 1 18.4 5
 -8 1 -1 18.9 5
 -8 1 -1 19.5 6.2
 8 1 1 24.8 5.5
 -9 -1 -1 400.56 30
 -9 -1 -1 301.57 28.2
 -9 -1 -1 339.67 28.6
 9 1 1 373.66 28.8
 -9 1 -1 359.96 29.2
 9 1 1 297.97 27.8
 -9 1 -1 333.17 28.6
 -10 -1 -1 89.19 11.4
 10 -1 1 83.19 10.4
 10 -1 1 62.79 10.4
 -10 -1 -1 66.09 10.5
 -10 -1 -1 87.99 13.8
 -10 1 -1 71.89 10.1
 10 1 1 72.79 10
 -10 1 -1 61.49 9.5
 10 1 1 103.99 15.9
 10 1 1 73.19 9.9
 -10 1 -1 75.89 12.2
 -10 1 -1 82.59 10.6
 10 1 1 74.89 9.7
 11 -1 1 3133.99 241.98
 11 -1 1 3721.23 242.88
 -11 -1 -1 3234.18 241.98
 -11 -1 -1 3217.08 242.58
 -11 -1 -1 3422.66 242.68
 11 -1 1 3260.17 240.58
 11 1 1 3394.66 241.58
 11 1 1 3180.08 241.58
 -11 1 -1 3575.24 242.98
 11 1 1 3549.84 242.98
 -11 1 -1 3597.64 242.18
 11 1 1 3125.79 241.88
 -11 1 -1 3274.27 242.38
 -11 1 -1 3148.98 242.38
 -12 -1 -1 21.5 6.8
 12 -1 1 24.2 7.5
 12 -1 1 24.9 6.5
 12 -1 1 30.9 8.3
 -12 -1 -1 36.2 8.2
 -12 -1 -1 37.6 10.6
 -12 1 -1 15.1 6.2
 -12 1 -1 24.4 8
 -12 1 -1 34.9 7.7
 12 1 1 21.1 6.4
 12 1 1 21.8 6.7
 -12 1 -1 19.3 6.6
 12 1 1 30.1 9.8
 13 -1 1 81.79 13.9
 -13 -1 -1 110.79 15
 -13 -1 -1 82.59 18.8
 -13 -1 -1 90.39 15.3
 13 -1 1 86.89 11.2
 13 -1 1 81.79 13.1
 13 1 1 92.09 14.4
 13 1 1 109.09 13.2
 -13 1 -1 101.49 13.7
 -13 1 -1 97.29 16.9
 -13 1 -1 91.09 15.3
 13 1 1 102.09 14.7
 -14 -1 -1 12 6.7
 14 -1 1 2.2 5.4
 14 -1 1 12.6 7.7
 14 -1 1 5.5 4.4
 -14 -1 -1 6.6 6.9
 -14 -1 -1 14 6.4
 14 1 1 3.9 4.7
 -14 1 -1 9.5 4.9
 -14 1 -1 3.5 5.5
 -14 1 -1 -0.9 6.3
 14 1 1 6.8 8.8
 -14 1 -1 3.8 5.3
 14 1 1 9.2 4.6
 -15 -1 -1 1314.87 102.29
 15 -1 1 1414.86 99.79
 15 -1 1 1315.97 101.69
 -15 -1 -1 1355.66 101.59
 -15 -1 -1 1304.37 101.79
 15 -1 1 1293.47 101.29
 15 1 1 1378.26 102.39
 -15 1 -1 1254.57 101.09
 -15 1 -1 1310.87 101.99
 15 1 1 1333.87 101.39
 -15 1 -1 1349.77 101.19
 15 1 1 1359.56 100.49
 -15 1 -1 1261.47 101.69
 16 -1 1 7.7 7.2
 -16 -1 -1 5.3 5.8
 -16 -1 -1 10.3 5.4
 16 -1 1 6 5.3
 -16 -1 -1 12.4 7.6
 16 -1 1 1.8 3.4
 16 1 1 7.6 5.9
 -16 1 -1 1.6 4.3
 -16 1 -1 11.4 7.4
 -16 1 -1 10 5.8
 16 1 1 -2.1 3.7
 -16 1 -1 2.8 4.9
 16 1 1 9.6 7.4
 17 -1 1 6.4 6.8
 -17 -1 -1 13.3 7.2
 17 -1 1 16.3 6.6
 17 -1 1 16.7 7.4
 -17 -1 -1 16.3 9.1
 -17 1 -1 12.8 7.6
 -17 1 -1 20.6 9.3
 -17 1 -1 13.2 7.4
 17 1 1 11 6.3
 -17 1 -1 15.3 6.6
 17 1 1 10.2 7
 17 1 1 13.4 7.4
 -18 -1 -1 73.69 15.5
 -18 -1 -1 111.19 17.8
 -18 -1 -1 136.69 19.7
 18 -1 1 120.39 19.5
 18 -1 1 112.89 13.9
 18 -1 1 101.79 17.6
 18 1 1 122.79 20.3
 -18 1 -1 99.39 18.2
 -18 1 -1 108.49 18.3
 18 1 1 94.69 16.5
 -18 1 -1 79.39 14.5
 -18 1 -1 115.19 18.3
 18 1 1 99.59 15.7
 -19 -1 -1 5.6 8.8
 -19 -1 -1 -3.7 5.5
 -19 -1 -1 -0.9 4.6
 19 -1 1 -0.4 6.9
 19 -1 1 -1.1 3.3
 -19 1 -1 -0.5 4.3
 19 1 1 11.5 9
 -19 1 -1 -1.1 8
 -19 1 -1 -0.6 6.5
 19 1 1 2.3 5
 -19 1 -1 3.3 5.7
 20 -1 1 49.8 13.6
 20 -1 1 23.1 7.9
 -20 -1 -1 20.4 8.2
 20 -1 1 22.3 8.8
 -20 -1 -1 44.3 12.3
 -20 -1 -1 35.2 15.5
 -20 1 -1 26.7 8.5
 20 1 1 30.3 10.9
 20 1 1 41.8 10.8
 20 1 1 34.2 10
 -20 1 -1 41.3 15.6
 -20 1 -1 25.2 10.2
 -20 1 -1 50.09 12.2
 21 -1 1 170.38 24.2
 21 -1 1 166.68 20.8
 -21 -1 -1 182.58 25.7
 -21 -1 -1 153.68 21.4
 -21 -1 -1 165.28 23.1
 21 -1 1 161.98 18.8
 -21 1 -1 120.09 22.1
 -21 1 -1 142.69 23.5
 21 1 1 167.38 22.7
 -21 1 -1 168.58 22.7
 -21 1 -1 149.39 23.2
 21 1 1 221.68 26.3
 21 1 1 149.88 20.6
 22 -1 1 21.5 7.7
 -22 -1 -1 33.7 13.6
 22 -1 1 25.5 10
 -22 -1 -1 16 9.2
 22 -1 1 44.2 12.5
 -22 -1 -1 24 10.9
 -22 1 -1 7 6
 22 1 1 36.4 12.5
 -22 1 -1 30.3 11.2
 22 1 1 35.4 11.2
 22 1 1 41.1 12.6
 -22 1 -1 23.6 11.4
 -22 1 -1 24.1 10.6
 -23 -1 -1 51.99 14.5
 23 -1 1 47.3 13.1
 -23 -1 -1 54.09 14.6
 -23 -1 -1 55.59 14.5
 23 -1 1 75.09 18.1
 23 -1 1 49.7 11.4
 23 1 1 53.19 13.7
 23 1 1 71.99 17.7
 -23 1 -1 56.49 13.8
 -23 1 -1 78.09 17
 -23 1 -1 46.1 13.9
 -23 1 -1 59.79 15.3
 23 1 1 53.29 13.7
 -24 -1 -1 2.1 6.7
 -24 -1 -1 0 7
 24 -1 1 8.5 6.6
 24 -1 1 3 7.8
 -24 -1 -1 10.3 10.3
 24 -1 1 4 8.7
 -24 -1 -1 -2.2 8.5
 -24 1 -1 -4 7.7
 24 1 1 -3.7 5.9
 -24 1 -1 14 10.7
 -24 1 -1 3.5 6.9
 -24 1 -1 -0.3 6.4
 24 1 1 -0.2 10.5
 24 1 1 -1.8 7.3
 25 -1 1 211.78 29.7
 -25 -1 -1 247.08 30.5
 25 -1 1 262.57 32.7
 -25 -1 -1 240.38 29.9
 25 -1 1 285.87 28.3
 -25 -1 -1 274.67 33
 -25 -1 -1 267.27 33.4
 -25 1 -1 248.88 30.4
 -25 1 -1 263.87 32.4
 25 1 1 255.87 28.8
 25 1 1 246.98 30.1
 -25 1 -1 314.37 33.9
 -25 1 -1 234.88 30.3
 25 1 1 268.07 32.7
 -26 -1 -1 1.6 6.3
 26 -1 1 5.9 6.4
 -26 -1 -1 2.5 8.1
 26 -1 1 -4.1 11
 -26 -1 -1 7.8 13
 26 -1 1 6.2 11.1
 -26 -1 -1 -4.1 10.1
 26 1 1 7.9 6.5
 -26 1 -1 3 9.5
 26 1 1 19.5 11.6
 -26 1 -1 7.5 7.6
 -26 1 -1 16.5 9.5
 -26 1 -1 24.2 15.4
 26 1 1 1 11.6
 27 -1 1 81.99 15.9
 27 -1 1 53.59 16.2
 -27 -1 -1 68.49 18.9
 -27 -1 -1 63.59 16.9
 27 -1 1 62.99 18.3
 -27 -1 -1 49 17.7
 -27 -1 -1 46.7 12.9
 27 1 1 76.39 18.4
 -27 1 -1 40 12.9
 27 1 1 62.99 14.8
 -27 1 -1 82.59 21.4
 -27 1 -1 34.4 14.3
 27 1 1 67.19 17
 -27 1 -1 65.09 17.1
 28 -1 1 30.7 15.5
 28 -1 1 49.1 12.2
 -28 -1 -1 11.1 13.3
 -28 -1 -1 29.5 20.4
 -28 -1 -1 27.1 11.5
 -28 1 -1 19.4 13.4
 28 1 1 22.5 11
 -28 1 -1 17.2 11.9
 -28 1 -1 30.3 14.1
 28 1 1 12.3 12.3
 -28 1 -1 29 12.5
 28 1 1 62.69 24
 29 -1 1 -6 11.1
 -29 -1 -1 15.4 10.1
 29 -1 1 30.6 16.8
 29 -1 1 19.5 11.7
 -29 -1 -1 17.9 14
 -29 -1 -1 20.3 16.8
 -29 1 -1 26.9 18.9
 29 1 1 25.9 10.7
 29 1 1 42.7 14.8
 -29 1 -1 18.2 10.3
 -29 1 -1 7.7 10.8
 29 1 1 24 16.4
 -30 -1 -1 9.4 11.4
 -30 -1 -1 -2.5 8.2
 -30 -1 -1 -0.2 12.3
 30 -1 1 1.1 8.4
 30 -1 1 2.4 10.5
 30 -1 1 -19.3 10
 -30 1 -1 -3.5 13
 -30 1 -1 -9.6 8
 -30 1 -1 -7.7 7.5
 30 1 1 12.1 12.1
 30 1 1 -3.1 11.9
 30 1 1 -14.3 11.8
 -31 -1 -1 5.3 7.9
 -31 -1 -1 11.2 14.8
 -31 -1 -1 6.5 9.5
 31 -1 1 14.1 11.4
 31 -1 1 10.9 14.9
 31 1 1 -7.5 12.8
 -31 1 -1 7.2 10.4
 -31 1 -1 1.9 8.1
 -31 1 -1 7.1 12.6
 31 1 1 18.8 19.1
 -32 -1 -1 77.69 19.2
 32 -1 1 93.99 19
 32 -1 1 83.69 21.5
 -32 -1 -1 73.79 19.8
 32 1 1 98.09 20.2
 32 1 1 44.3 16.2
 -32 1 -1 132.39 24.6
 -32 1 -1 52.29 17.4
 -33 -1 -1 -17.6 7.8
 -33 -1 -1 -4.5 7.8
 33 -1 1 1.4 12.2
 33 -1 1 -0.7 13.2
 33 1 1 23.9 13.1
 -33 1 -1 -0.9 9.2
 33 1 1 9.3 13.4
 -33 1 -1 -20.8 7.4
 -34 -1 -1 -15.4 7.4
 -34 -1 -1 -0.1 10.4
 34 -1 1 -19.6 11.8
 34 -1 1 5.5 13.3
 -34 1 -1 -1.1 9.7
 34 1 1 -11 13.1
 -34 1 -1 -2.3 9.1
 35 -1 1 -12.5 12.9
 -35 -1 -1 16.2 12.9
 -35 -1 -1 22.8 13
 35 -1 1 21.1 15.1
 -35 1 -1 20.9 14.5
 -35 1 -1 19.2 14.4
 35 1 1 -2.2 16
 36 -1 1 65.99 21.8
 -36 -1 -1 26.5 14
 36 1 1 41.3 21
 -36 1 -1 40.3 15.8
 -36 -2 1 100.09 24
 -36 -2 1 46.5 18.7
 36 -2 -1 45.5 18.1
 -36 2 1 54.99 17.2
 36 2 -1 75.99 21.2
 -36 2 1 56.69 21.3
 -35 -2 1 -8.2 10.3
 35 -2 -1 -17.6 13.7
 -35 -2 1 -7.7 9.2
 35 -2 -1 18.9 13.5
 35 2 -1 -6.1 14.9
 -35 2 1 -12.3 10.7
 -35 2 1 2.2 11.4
 -34 -2 1 7.2 7.8
 -34 -2 1 -15.1 10
 34 -2 -1 11.7 15.8
 34 -2 -1 7.8 12.7
 -34 2 1 3.7 9.5
 34 2 -1 11.2 15.1
 -34 2 1 -0.7 10.2
 -33 -2 1 12.3 10.9
 33 -2 -1 17.7 12.3
 33 -2 -1 10.6 14.4
 -33 -2 1 20.2 10.6
 -33 2 1 11.6 10.8
 -33 2 1 8.9 11.5
 33 2 -1 9.3 14.1
 -32 -2 1 -1.5 7.4
 32 -2 -1 14 14.4
 32 -2 -1 22.1 12.3
 -32 -2 1 16.2 10.7
 32 2 -1 4.7 14
 32 2 -1 5.7 11
 -32 2 1 -1.4 8.2
 -32 2 1 -4.8 8.4
 -31 -2 1 3.5 9.8
 31 -2 -1 21.7 9.8
 31 -2 -1 -5.6 12.1
 31 -2 -1 10.1 15
 -31 -2 1 26.7 15.6
 -31 -2 1 5.6 9.7
 31 2 -1 -3.8 14.6
 31 2 -1 7.5 9.8
 -31 2 1 8.2 9.6
 -31 2 1 1.4 9.9
 31 2 -1 -30.5 9.7
 -31 2 1 -0.4 14.7
 -30 -2 1 29.8 12.9
 30 -2 -1 28.3 15.8
 -30 -2 1 51.29 17.9
 -30 -2 1 8.1 9.2
 30 -2 -1 26 10.7
 30 -2 -1 13.6 12.2
 -30 2 1 33.4 13.4
 30 2 -1 42 17
 -30 2 1 33.6 17.8
 30 2 -1 15.9 13.2
 30 2 -1 56.39 20.8
 -30 2 1 0 9.1
 29 -2 -1 -4.7 7.5
 -29 -2 1 13.5 9.4
 -29 -2 1 9.5 14.7
 29 -2 -1 2.5 11.5
 29 -2 -1 6.5 11.3
 29 2 -1 16.5 10.2
 -29 2 1 19.9 10.4
 -29 2 1 -5.1 15.3
 29 2 -1 -5.3 9.9
 29 2 -1 -0.4 12.9
 -29 2 1 8 14.9
 -28 -2 1 5.1 7.5
 -28 -2 1 -1.8 7.7
 28 -2 -1 0.1 10.1
 -28 -2 1 16.2 12.3
 28 -2 -1 7.6 6.6
 28 -2 -1 22.1 11.1
 -28 -2 1 -6.8 10.9
 -28 2 1 17.4 10.1
 -28 2 1 5 7
 28 2 -1 7.9 7.8
 -28 2 1 5.9 11.6
 -28 2 1 21.1 12.5
 28 2 -1 -13 9.9
 28 2 -1 6.6 10.6
 -27 -2 1 16 13.8
 -27 -2 1 36.3 16.9
 27 -2 -1 56.39 13.1
 -27 -2 1 56.99 15.3
 27 -2 -1 36.6 14.2
 27 -2 -1 45.5 15.3
 -27 2 1 56.69 16.9
 -27 2 1 45.2 13.8
 27 2 -1 34.3 18.8
 -27 2 1 38.3 13.6
 27 2 -1 33.9 14.1
 -27 2 1 44.6 15.1
 27 2 -1 71.59 15.2
 -26 -2 1 107.59 22.8
 26 -2 -1 113.39 21.3
 26 -2 -1 148.39 18.7
 26 -2 -1 153.38 24.3
 -26 -2 1 118.99 21.8
 -26 -2 1 114.39 31.3
 26 2 -1 134.69 22.2
 26 2 -1 113.69 22.9
 -26 2 1 127.89 23.8
 -26 2 1 105.19 27
 -26 2 1 154.98 27.8
 -26 2 1 94.39 19.1
 26 2 -1 129.89 22.8
 25 -2 -1 5.5 11.3
 -25 -2 1 -12.6 9.8
 25 -2 -1 10.8 7
 -25 -2 1 8.1 7.6
 25 -2 -1 -5.5 6.6
 -25 -2 1 9.4 9.3
 -25 2 1 3.3 9.3
 25 2 -1 0.4 5.8
 -25 2 1 2.6 6.6
 25 2 -1 -8.4 6.4
 -25 2 1 13.1 8.9
 25 2 -1 -8.4 8.8
 -25 2 1 15.4 12.9
 -24 -2 1 0.9 6.4
 24 -2 -1 4.1 8.6
 24 -2 -1 9.3 7
 -24 -2 1 -0.1 8.3
 24 -2 -1 10.2 8.7
 -24 -2 1 3.8 10.9
 -24 2 1 -0.8 6.2
 24 2 -1 3.4 6.2
 24 2 -1 4.7 7.8
 -24 2 1 32.9 11.7
 -24 2 1 10.8 10.2
 24 2 -1 11.4 12
 -24 2 1 2.7 7.3
 -23 -2 1 11.6 8
 -23 -2 1 14.3 8.9
 23 -2 -1 10.9 7.7
 23 -2 -1 5.2 6.5
 23 -2 -1 17.7 11.5
 -23 -2 1 15.2 11.4
 -23 2 1 10.4 9.7
 -23 2 1 31.4 13.1
 23 2 -1 12 9.3
 23 2 -1 11 6.5
 -23 2 1 14.5 6.6
 -23 2 1 18.8 8.2
 23 2 -1 33 18.6
 -22 -2 1 746.83 63.59
 -22 -2 1 768.62 64.69
 22 -2 -1 759.32 59.69
 22 -2 -1 729.13 62.09
 22 -2 -1 716.13 62.79
 -22 -2 1 665.73 62.09
 22 2 -1 768.12 63.99
 -22 2 1 693.63 63.09
 22 2 -1 682.53 61.09
 -22 2 1 653.93 62.19
 -22 2 1 747.53 62.79
 22 2 -1 777.82 61.59
 -22 2 1 643.54 59.99
 21 -2 -1 45.8 15.1
 -21 -2 1 30.1 10.1
 -21 -2 1 42.9 15.1
 21 -2 -1 49.6 10.9
 -21 -2 1 36.1 11.4
 21 -2 -1 51.99 11.8
 -21 2 1 38.2 10.7
 -21 2 1 47 12.8
 21 2 -1 39.2 11.8
 -21 2 1 37.5 12.6
 -21 2 1 27.5 12.7
 21 2 -1 37.9 15.7
 21 2 -1 55.99 12.7
 20 -2 -1 127.69 21.5
 -20 -2 1 172.28 21.8
 -20 -2 1 125.29 21
 -20 -2 1 203.28 24.1
 20 -2 -1 105.49 18.5
 20 -2 -1 134.79 16.8
 -20 2 1 127.39 19.8
 -20 2 1 144.39 18.3
 20 2 -1 153.48 19.3
 -20 2 1 140.59 21.4
 -20 2 1 129.89 21.5
 20 2 -1 135.79 18.4
 20 2 -1 159.78 22.7
 19 -2 -1 -0.5 5
 -19 -2 1 -0.2 6.2
 19 -2 -1 2.7 6.5
 -19 -2 1 4.4 6.7
 -19 -2 1 7 6.1
 19 2 -1 2.9 5
 -19 2 1 15.5 8.8
 -19 2 1 3.7 5.5
 -19 2 1 1.6 4.9
 19 2 -1 9.9 7.1
 -19 2 1 4.3 5
 19 2 -1 6.3 7.8
 19 2 -1 -0.5 4.3
 18 -2 -1 793.32 68.69
 -18 -2 1 783.52 68.99
 -18 -2 1 899.11 70.89
 18 -2 -1 979.8 70.69
 -18 -2 1 796.92 69.59
 18 2 -1 938.01 70.99
 18 2 -1 865.61 69.09
 18 2 -1 841.12 68.19
 18 2 -1 714.13 67.29
 -18 2 1 739.83 68.79
 -18 2 1 1012.6 71.39
 -18 2 1 818.32 68.19
 -18 2 1 909.61 69.39
 -17 -2 1 -0.4 4.7
 17 -2 -1 5.9 6
 -17 -2 1 -0.9 5.8
 17 -2 -1 -1 6.2
 -17 -2 1 -3.3 7.2
 17 2 -1 -6.8 6.4
 -17 2 1 7.9 6.4
 17 2 -1 1.6 5.1
 17 2 -1 -0.3 4.8
 17 2 -1 4.3 4.4
 -17 2 1 0.1 4.4
 -17 2 1 -0.4 5.5
 -17 2 1 2 6.6
 -16 -2 1 92.69 18
 -16 -2 1 192.58 20
 16 -2 -1 184.28 20.4
 -16 -2 1 129.59 19.6
 16 -2 -1 138.69 17.5
 16 2 -1 107.09 16.8
 -16 2 1 153.78 17.7
 16 2 -1 181.48 18.8
 -16 2 1 197.08 19.6
 16 2 -1 139.59 17.4
 16 2 -1 141.09 20.4
 -16 2 1 136.19 18.5
 -16 2 1 185.88 20.7
 15 -2 -1 21.5 7.5
 15 -2 -1 24.5 8.4
 -15 -2 1 25.5 8.5
 -15 -2 1 32.5 10.1
 -15 -2 1 26.7 8.4
 -15 2 1 18.3 8.1
 15 2 -1 23.5 7.8
 -15 2 1 23.9 8.9
 15 2 -1 20.6 7.1
 -15 2 1 22.8 7.5
 15 2 -1 18.1 9.4
 -15 2 1 28.1 7
 15 2 -1 27.8 8.4
 14 -2 -1 30.5 8.2
 14 -2 -1 12.9 5.3
 -14 -2 1 30 8.8
 -14 -2 1 10.2 5.5
 -14 2 1 22.4 7.7
 14 2 -1 12.8 5.7
 -14 2 1 17.1 6.3
 14 2 -1 7.6 4.4
 14 2 -1 42 10.8
 14 2 -1 30.7 7.5
 13 -2 -1 57.19 10.7
 -13 -2 1 50.29 12.2
 13 -2 -1 46.5 11.2
 -13 -2 1 56.09 10.5
 -13 -2 1 38.3 8.3
 13 2 -1 56.39 10.3
 -13 2 1 47 9.1
 -13 2 1 46.3 9.2
 -13 2 1 47.9 9.7
 13 2 -1 35.7 8.3
 -13 2 1 45.8 10.8
 13 2 -1 64.79 11.2
 13 2 -1 47.3 14
 -12 -2 1 198.88 21.1
 12 -2 -1 200.88 20.9
 12 -2 -1 173.38 19.7
 -12 -2 1 189.68 19.6
 -12 -2 1 205.48 22.1
 -12 2 1 185.78 20.1
 -12 2 1 173.78 18.6
 12 2 -1 224.58 22.4
 -12 2 1 202.48 19.8
 12 2 -1 183.38 20.1
 12 2 -1 203.88 19.7
 12 2 -1 195.88 19.4
 -11 -2 1 14.7 5.2
 11 -2 -1 5.2 5.7
 -11 -2 1 0.8 6
 -11 -2 1 5.3 4
 11 -2 -1 2.2 4.4
 -11 2 1 -2.1 4.6
 11 2 -1 8 3.9
 11 2 -1 11.9 5.3
 11 2 -1 4.7 5.9
 -11 2 1 6 4.2
 11 2 -1 9.6 5.5
 -11 2 1 5.4 4.8
 -11 2 1 7.3 3.7
 -10 -2 1 283.67 24.7
 -10 -2 1 318.27 25.5
 10 -2 -1 270.57 24.1
 -10 -2 1 259.77 23.6
 10 -2 -1 246.18 23.7
 -10 2 1 258.57 24
 -10 2 1 258.47 23.1
 -10 2 1 274.67 23.4
 10 2 -1 278.87 24
 10 2 -1 243.98 23.1
 -10 2 1 254.77 24.1
 10 2 -1 216.98 22.9
 10 2 -1 292.67 25.2
 9 -2 -1 -1.3 3.1
 -9 -2 1 0.7 3.1
 -9 -2 1 1.4 4.5
 -9 -2 1 -3 2.1
 9 -2 -1 -2.9 3
 9 2 -1 -0.6 3.8
 -9 2 1 -1 2.3
 9 2 -1 3.2 4.6
 9 2 -1 0.8 2.3
 -9 2 1 0.2 2.8
 -9 2 1 -3.2 3
 9 2 -1 -0.2 2.3
 -9 2 1 -2.2 2.2
 8 -2 -1 99.69 10.1
 8 -2 -1 90.09 10.5
 -8 -2 1 101.89 10.6
 -8 2 1 89.29 10
 -8 2 1 77.09 9.6
 8 2 -1 85.99 10.1
 -8 2 1 81.99 10.4
 8 2 -1 80.79 10
 -7 -2 1 26.6 8.3
 -7 -2 1 20.4 5.3
 -7 -2 1 22.2 5
 7 -2 -1 11.6 4.1
 -7 -2 1 20.1 5.3
 7 -2 -1 16.8 4
 7 -2 -1 19.4 5
 -7 2 1 20.6 4.6
 7 2 -1 17.7 4.7
 7 2 -1 18.7 5.7
 -7 2 1 19.1 5
 7 2 -1 24.5 5.4
 -7 2 1 18.6 4.9
 7 2 -1 22.5 5
 -6 -2 1 64.59 8
 6 -2 -1 41.8 6.4
 -6 -2 1 69.29 8.8
 -6 -2 1 37.1 6.4
 -6 -2 1 45.6 7.2
 6 -2 -1 44.8 7
 6 -2 -1 55.89 7.8
 -6 2 1 35.1 6.4
 -6 2 1 34.1 5.8
 6 2 -1 43.7 6.6
 6 2 -1 30 5.9
 -6 2 1 38.7 5.8
 -5 -2 1 9.4 3.3
 -5 -2 1 10 3.9
 -5 -2 1 3.4 3.7
 5 -2 -1 9.7 3.7
 5 -2 -1 12.8 3.3
 5 -2 -1 6.4 2.9
 -5 -2 1 15.1 3.9
 5 2 -1 8.2 3.2
 5 2 -1 6 3.8
 -5 2 1 6 4.9
 -5 2 1 7.6 3.4
 -5 2 1 7.5 2.9
 5 2 -1 7.4 3.3
 -4 -2 1 190.58 18.1
 -4 -2 1 227.08 18.5
 4 -2 -1 242.58 18.9
 4 -2 -1 228.48 21.1
 4 -2 -1 275.67 19
 -4 2 1 252.67 18.8
 -4 2 1 229.48 18.3
 -4 2 1 229.18 18.9
 4 2 -1 210.58 18.3
 4 2 -1 186.88 18.2
 3 -2 -1 64.79 7.3
 -3 -2 1 68.89 7.1
 -3 -2 1 65.99 6.9
 3 -2 -1 99.39 9.2
 -3 -2 1 74.09 10.1
 3 -2 -1 66.39 6.9
 -3 -2 1 73.09 6.7
 3 -2 -1 59.89 6.5
 3 2 -1 62.39 6.9
 3 2 -1 66.89 7.1
 -3 2 1 70.09 6.9
 3 2 -1 68.39 7.6
 -3 2 1 80.69 7.7
 3 2 -1 54.29 7.9
 -3 2 1 72.89 11.4
 -2 -2 1 7.3 1.9
 -2 -2 1 8.6 2.4
 -2 -2 1 8 3.1
 -2 -2 1 6.5 2.2
 2 -2 -1 12 2.5
 2 -2 -1 11.7 3.6
 2 -2 -1 6.5 2
 2 -2 -1 10.3 2.8
 -2 -2 1 6.6 2.1
 2 2 -1 5.4 2.3
 -2 2 1 8.9 2.6
 2 2 -1 7.9 2.2
 -2 2 1 5.6 2.2
 2 2 -1 8.8 2.2
 -2 2 1 10.5 2.4
 2 2 -1 11.7 4.7
 -2 2 1 8.3 2.1
 2 2 -1 10 2.2
 -1 -2 1 36 4
 1 -2 -1 33.7 4.2
 1 -2 -1 31.7 3.8
 -1 -2 1 29.9 4.8
 -1 -2 1 35.9 4.6
 1 -2 -1 34.9 4.1
 -1 -2 1 36.8 4.2
 1 -2 -1 29.8 3.9
 -1 -2 1 34.2 3.9
 1 2 -1 38.7 4
 -1 2 1 31.8 4
 1 2 -1 29.4 3.9
 -1 2 1 41.5 4.4
 1 2 -1 40 4.5
 -1 2 1 28.8 3.8
 1 2 -1 30.9 3.8
 -1 2 1 32.2 3.9
 1 2 -1 35.3 4.7
 0 -2 1 31.4 4
 0 -2 -1 38 3.9
 0 -2 -1 28.1 4.6
 0 -2 -1 33.9 3.9
 0 -2 1 37.8 4.2
 0 -2 -1 27.9 3.5
 0 -2 1 30.7 3.5
 0 -2 1 26.9 3.4
 0 2 -1 36.2 4.3
 0 2 -1 28.4 3.5
 0 2 1 25.3 4.2
 0 2 -1 29.3 4.3
 0 2 -1 31.2 3.6
 0 2 -1 34.6 4
 0 2 1 34.5 3.9
 0 2 1 24.6 3.3
 0 2 1 34.7 3.9
 -1 -2 -1 9.3 2.4
 -1 -2 -1 9.2 2.1
 1 -2 1 13 2.1
 1 -2 1 10.3 2.6
 -1 -2 -1 10.1 2.3
 -1 -2 -1 12.7 3.5
 1 -2 1 9.1 2.1
 1 -2 1 10.5 2.7
 -1 -2 -1 8.4 2.1
 1 2 1 9.4 2.3
 -1 2 -1 9.8 1.8
 -1 2 -1 13.3 2.7
 1 2 1 10.3 2.2
 1 2 1 8 2.2
 1 2 1 12.8 3.1
 -1 2 -1 10.9 2.8
 -1 2 -1 10.5 2.5
 -2 -2 -1 -0.1 1.5
 -2 -2 -1 0.9 2.4
 -2 -2 -1 3.1 2.1
 2 -2 1 0.6 1.8
 2 -2 1 2.5 1.8
 2 -2 1 0.1 1.1
 -2 -2 -1 -0.1 1.6
 -2 2 -1 -0.3 1.6
 -2 2 -1 0.3 1.1
 2 2 1 0.9 2.7
 2 2 1 1.4 1.6
 2 2 1 2.2 1.9
 -2 2 -1 0.3 1.4
 -2 2 -1 1 1.7
 -3 -2 -1 38.5 6.6
 3 -2 1 36 5.3
 3 -2 1 32.4 5.1
 -3 -2 -1 48 6.7
 -3 -2 -1 39.3 5.4
 3 -2 1 31.2 3.8
 3 -2 1 38.9 5.8
 -3 -2 -1 32.8 5
 3 2 1 38.8 6
 -3 2 -1 42.1 6
 -3 2 -1 41.3 5.8
 3 2 1 45.9 6.7
 -3 2 -1 42 5.8
 3 2 1 35.1 5.8
 3 2 1 34.3 5
 -4 -2 -1 1343.47 94.29
 4 -2 1 1283.07 94.49
 -4 -2 -1 1129.69 93.89
 4 -2 1 1186.98 94.19
 -4 -2 -1 1438.06 96.59
 -4 -2 -1 1212.68 93.99
 4 -2 1 1444.36 94.39
 -4 2 -1 1342.97 94.59
 -4 2 -1 1228.98 94.29
 4 2 1 1193.18 93.89
 4 2 1 1358.26 94.19
 4 2 1 1327.77 94.29
 4 2 1 1374.56 94.89
 5 -2 1 62.69 7.8
 -5 -2 -1 70.39 7.5
 5 -2 1 59.09 7.7
 -5 -2 -1 54.19 8.6
 5 -2 1 63.09 7.8
 -5 -2 -1 59.49 7.9
 -5 -2 -1 58.99 7.3
 -5 2 -1 59.09 7.7
 -5 2 -1 60.69 7.5
 5 2 1 54.49 7.5
 -5 2 -1 55.19 7.6
 5 2 1 69.29 8
 5 2 1 69.79 7.8
 5 2 1 56.49 8.2
 6 -2 1 28.1 5.5
 6 -2 1 42.1 6.8
 -6 -2 -1 34.5 6.5
 -6 -2 -1 48 7.3
 -6 2 -1 31.8 5.9
 -6 2 -1 40.9 7.4
 6 2 1 38.1 6.1
 6 2 1 28.2 5.5
 -6 2 -1 26.8 5.2
 -7 -2 -1 52.89 8.8
 7 -2 1 68.09 8.5
 7 -2 1 62.99 8.3
 -7 -2 -1 61.79 8
 -7 -2 -1 65.49 8
 -7 -2 -1 62.59 8.7
 7 -2 1 58.39 8.4
 7 2 1 61.19 8
 7 2 1 66.79 9.9
 7 2 1 73.79 8.6
 -7 2 -1 54.49 8.1
 7 2 1 82.49 11.7
 -7 2 -1 70.69 10.3
 -7 2 -1 52.19 8.1
 -8 -2 -1 74.59 8.5
 -8 -2 -1 63.59 8.6
 8 -2 1 37.9 7.9
 -8 -2 -1 80.39 10.6
 8 2 1 60.59 8.4
 8 2 1 107.19 11.5
 -8 2 -1 59.29 9.6
 9 -2 1 144.99 15.8
 -9 -2 -1 154.18 16
 -9 -2 -1 154.88 15.4
 -9 -2 -1 154.68 15.1
 -9 -2 -1 139.29 16.7
 9 -2 1 162.88 15.8
 9 2 1 174.98 15.8
 9 2 1 165.18 15.7
 -9 2 -1 160.48 15.8
 -9 2 -1 152.38 16.1
 9 2 1 143.09 16.6
 -9 2 -1 159.68 15.9
 9 2 1 154.88 15.4
 -10 -2 -1 364.26 33.1
 10 -2 1 448.46 34.8
 -10 -2 -1 434.76 35.7
 10 -2 1 366.76 33.9
 -10 -2 -1 408.36 34.4
 -10 -2 -1 369.16 33.8
 -10 2 -1 399.46 34.3
 10 2 1 418.66 34
 10 2 1 392.86 33.9
 10 2 1 409.46 33.9
 -10 2 -1 463.25 35.3
 -10 2 -1 384.96 34.5
 10 2 1 497.55 36.2
 11 -2 1 203.48 21.1
 11 -2 1 203.48 20.3
 -11 -2 -1 227.58 20.7
 -11 -2 -1 165.18 21.7
 -11 -2 -1 220.28 21.1
 11 2 1 206.68 19.9
 -11 2 -1 184.28 20.9
 -11 2 -1 195.28 20.2
 11 2 1 214.78 20.3
 -11 2 -1 195.78 20.3
 -11 2 -1 209.58 20.1
 11 2 1 214.28 20.2
 11 2 1 249.48 27.2
 12 -2 1 105.39 14
 -12 -2 -1 98.89 13.3
 12 -2 1 138.29 15.8
 -12 -2 -1 114.79 15.2
 -12 -2 -1 86.39 15.2
 12 2 1 103.99 17
 12 2 1 99.99 13.7
 -12 2 -1 106.59 13.7
 12 2 1 110.29 13.6
 -12 2 -1 105.39 14.1
 -12 2 -1 105.09 13.8
 12 2 1 108.29 13.4
 -12 2 -1 135.49 16.5
 -13 -2 -1 23.9 11.9
 -13 -2 -1 27.5 9.3
 -13 -2 -1 25.6 7
 13 -2 1 26.8 8.5
 13 -2 1 17.9 7.1
 -13 2 -1 28.2 9
 -13 2 -1 24.9 8.1
 13 2 1 24.3 7.5
 13 2 1 19.8 6.2
 13 2 1 15.5 9.1
 -13 2 -1 19.1 5.7
 13 2 1 18.6 5.4
 -13 2 -1 17.6 8.8
 -14 -2 -1 8.3 5.6
 14 -2 1 14.1 10.4
 14 -2 1 5.9 5
 -14 -2 -1 5.7 4.7
 -14 -2 -1 8.4 7
 -14 2 -1 23.8 11.9
 14 2 1 9.6 5.9
 -14 2 -1 5.7 4.5
 14 2 1 19.9 14.1
 14 2 1 5.5 4.4
 -14 2 -1 14.8 6.1
 14 2 1 6 4.4
 -14 2 -1 0.6 3.9
 -15 -2 -1 21.4 10.3
 -15 -2 -1 29 8.8
 15 -2 1 33 8.5
 15 -2 1 20.7 8.5
 -15 -2 -1 27.2 8.6
 15 -2 1 35.2 7.8
 15 2 1 27.8 7.8
 15 2 1 32.6 8.6
 15 2 1 28.5 9.1
 -15 2 -1 25.9 8.7
 15 2 1 23.6 9.9
 -15 2 -1 21.3 7.5
 -15 2 -1 18.9 8.3
 -15 2 -1 28.6 8.8
 16 -2 1 533.05 45
 16 -2 1 482.95 41.4
 -16 -2 -1 508.95 45.6
 16 -2 1 499.95 44.1
 -16 -2 -1 471.55 44.1
 -16 -2 -1 424.76 43.6
 16 2 1 547.75 44.6
 16 2 1 519.65 43.5
 -16 2 -1 523.95 45.3
 -16 2 -1 552.24 45.5
 -16 2 -1 506.85 44.4
 16 2 1 543.35 45.9
 -16 2 -1 569.44 44.6
 17 -2 1 79.69 14.4
 -17 -2 -1 76.89 15.3
 17 -2 1 135.49 22.8
 17 -2 1 85.09 11.3
 -17 -2 -1 71.79 14.4
 17 2 1 66.09 15.1
 17 2 1 85.99 14.9
 -17 2 -1 92.59 15
 -17 2 -1 47.3 12.5
 -17 2 -1 71.89 13.7
 17 2 1 82.39 13.9
 -17 2 -1 76.89 15.4
 -18 -2 -1 167.48 20.8
 -18 -2 -1 119.49 21.1
 -18 -2 -1 153.08 19.8
 18 -2 1 153.08 17.2
 18 -2 1 150.08 21
 18 -2 1 147.89 19.2
 18 2 1 244.08 29.3
 18 2 1 146.39 18.7
 18 2 1 155.38 19.3
 -18 2 -1 150.28 20
 -18 2 -1 156.38 20
 -18 2 -1 195.58 22.6
 -18 2 -1 161.98 20.1
 -19 -2 -1 -3.2 7.7
 19 -2 1 -3.5 8.3
 -19 -2 -1 2 6.3
 19 -2 1 6.9 4.8
 -19 -2 -1 4.1 5.4
 19 -2 1 4.6 6.2
 -19 2 -1 -5.9 3.3
 -19 2 -1 2.9 5.5
 19 2 1 9.7 10
 19 2 1 3 5.4
 -19 2 -1 -8.9 4.4
 19 2 1 0.1 8.9
 -19 2 -1 5 9
 20 -2 1 195.08 25.8
 -20 -2 -1 257.07 45.6
 -20 -2 -1 169.38 23.8
 20 -2 1 241.88 22.5
 -20 -2 -1 233.78 26.5
 20 -2 1 215.88 24.5
 20 2 1 250.17 25.9
 -20 2 -1 215.98 25
 -20 2 -1 242.68 26.2
 -20 2 -1 179.78 24.9
 20 2 1 214.68 27.1
 20 2 1 250.57 28
 -20 2 -1 132.69 34.1
 21 -2 1 213.48 22.2
 -21 -2 -1 183.28 27.5
 21 -2 1 194.58 28.2
 21 -2 1 207.28 24.2
 -21 -2 -1 207.98 24.8
 -21 -2 -1 198.58 25.5
 -21 2 -1 207.78 27.6
 21 2 1 187.18 27
 -21 2 -1 181.38 23.9
 21 2 1 214.68 24.6
 21 2 1 229.28 24.1
 -21 2 -1 178.28 24.5
 -21 2 -1 193.58 24.5
 -22 -2 -1 34.8 12
 -22 -2 -1 35.3 14.2
 22 -2 1 22.6 11
 22 -2 1 28.8 9.1
 -22 -2 -1 30.3 10.6
 22 -2 1 32.1 12
 -22 2 -1 63.19 17
 22 2 1 33.3 11.9
 -22 2 -1 47.9 12.4
 -22 2 -1 21.5 8.4
 22 2 1 40.4 13.3
 -22 2 -1 25.7 10.3
 22 2 1 19.8 9.3
 23 -2 1 35.9 10.4
 23 -2 1 24.2 12.3
 -23 -2 -1 25.4 12.3
 -23 -2 -1 15.8 9.1
 -23 -2 -1 19.2 9.9
 23 -2 1 28.3 10.8
 23 2 1 27 12.6
 -23 2 -1 18.4 11.4
 23 2 1 40.4 11.4
 -23 2 -1 37 11.5
 -23 2 -1 44.1 13.7
 -23 2 -1 15.6 9.8
 23 2 1 37.7 11.1
 24 -2 1 9.9 7.2
 24 -2 1 25 12
 -24 -2 -1 23.8 11.6
 -24 -2 -1 19.9 11.6
 -24 -2 -1 10.7 9.1
 24 -2 1 13.6 9.5
 -24 2 -1 6.6 7.8
 24 2 1 11.8 11.9
 24 2 1 13.9 8.2
 24 2 1 11.9 8.4
 -24 2 -1 9.2 7.2
 -24 2 -1 69.19 22
 -24 2 -1 23.5 10.8
 -25 -2 -1 1 10.9
 -25 -2 -1 -6.7 8.4
 25 -2 1 4.5 9.2
 25 -2 1 12.7 11.2
 -25 -2 -1 14.9 9.1
 25 -2 1 23 9.1
 25 2 1 13.9 7.7
 -25 2 -1 -2 8.3
 -25 2 -1 -2.1 6.9
 -25 2 -1 -1.4 9.2
 25 2 1 4.5 9.7
 -25 2 -1 5.6 8.2
 25 2 1 26 14.2
 -26 -2 -1 36.4 16.1
 -26 -2 -1 43.3 14.8
 26 -2 1 57.49 17.1
 -26 -2 -1 52.69 16.1
 26 -2 1 69.59 14.2
 26 -2 1 49.1 14.9
 26 2 1 75.09 17.8
 26 2 1 48.1 16.3
 -26 2 -1 54.29 16
 26 2 1 68.19 15.8
 -26 2 -1 83.49 20.1
 -26 2 -1 53.39 14.4
 -26 2 -1 67.79 16.7
 -27 -2 -1 2.5 8.4
 27 -2 1 4.8 10.8
 27 -2 1 30 12.4
 -27 -2 -1 3.3 10.8
 -27 -2 -1 34.1 14.7
 27 -2 1 22 9
 -27 2 -1 5.1 11
 -27 2 -1 11.2 9.9
 27 2 1 16.7 10.9
 -27 2 -1 18.5 14.8
 -27 2 -1 17 10.7
 27 2 1 -8.3 7.6
 27 2 1 7.9 11.5
 -28 -2 -1 54.49 14.4
 28 -2 1 48.6 12.4
 -28 -2 -1 66.29 19.4
 28 -2 1 84.99 30.5
 28 -2 1 54.99 16.5
 -28 -2 -1 51.89 15.1
 -28 -2 -1 87.79 19
 -28 2 -1 61.59 17.1
 28 2 1 59.49 15.5
 28 2 1 53.19 16.6
 -28 2 -1 45.8 23.1
 -28 2 -1 55.49 17.7
 -28 2 -1 43.8 14.9
 -29 -2 -1 31.6 13.8
 29 -2 1 32.8 15.2
 29 -2 1 29.8 14.3
 29 -2 1 39.8 12.8
 -29 -2 -1 59.39 32.2
 -29 -2 -1 37.5 13
 29 2 1 13 15.2
 29 2 1 53.69 16.1
 -29 2 -1 24.8 11.7
 -29 2 -1 -1.5 14.2
 29 2 1 34.5 15.7
 -29 2 -1 31.4 14
 -30 -2 -1 18.6 14.4
 30 -2 1 10.1 10.7
 30 -2 1 -1 12.9
 30 -2 1 16.7 14.7
 -30 -2 -1 6.9 10.6
 -30 -2 -1 -3 7.6
 -30 2 -1 17.1 10.8
 30 2 1 25.6 20.8
 30 2 1 -2.2 13.6
 -30 2 -1 28.3 15.6
 30 2 1 4.4 12.2
 -30 2 -1 9.2 9.6
 31 -2 1 70.89 20
 -31 -2 -1 90.39 21.4
 -31 -2 -1 101.09 23.6
 -31 -2 -1 72.09 18.4
 31 -2 1 81.19 18.1
 31 2 1 83.69 19.8
 31 2 1 45.1 20
 -31 2 -1 116.19 22.9
 -31 2 -1 52.19 16.2
 -31 2 -1 83.79 20.6
 32 -2 1 196.68 25.7
 -32 -2 -1 198.18 31.6
 -32 -2 -1 180.68 30.1
 32 -2 1 109.09 21.9
 -32 2 -1 116.39 24.8
 32 2 1 137.09 25
 -32 2 -1 89.69 22.5
 -33 -2 -1 34 12.8
 33 -2 1 25.1 15
 -33 -2 -1 60.99 18.5
 33 2 1 20 14.5
 -33 2 -1 36.3 16.6
 -33 2 -1 43.7 15.4
 34 -2 1 -13.4 12.3
 -34 -2 -1 -8.8 9.2
 34 -2 1 11.8 12.8
 -34 -2 -1 2.2 10.2
 34 2 1 2 15.2
 -34 2 -1 -2.7 8.3
 -34 2 -1 -19.8 9
 -35 -2 -1 -10.7 11.4
 35 -2 1 25.6 15.6
 35 -2 1 -7.8 13.5
 -35 -2 -1 -11.6 9.5
 -35 2 -1 -3.5 9.9
 -35 2 -1 -16.2 10.1
 35 2 1 0.6 17
 36 -2 1 22.7 18.3
 -36 -2 -1 27.8 14.2
 -36 2 -1 4 11.7
 36 2 1 25.4 18.3
 -36 -3 1 9.8 11.7
 -36 -3 1 -13.2 9.6
 36 -3 -1 -13.2 15.8
 -36 3 1 23.5 15.8
 -36 3 1 18 11.8
 36 3 -1 -7.3 14.2
 35 -3 -1 38.7 16.8
 -35 -3 1 69.69 17.6
 35 -3 -1 26 16.6
 -35 -3 1 25.7 13.6
 35 3 -1 38.8 18.5
 -35 3 1 24.5 13.7
 -35 3 1 47 16.9
 34 -3 -1 2.8 11.3
 -34 -3 1 22.9 12.7
 34 -3 -1 39.2 13.5
 -34 -3 1 17.9 12.4
 34 3 -1 17.9 16.6
 -34 3 1 32.8 13
 -34 3 1 16.5 11.8
 33 -3 -1 26.6 14.8
 -33 -3 1 3.7 9.1
 -33 -3 1 10.2 10.5
 -33 3 1 20.2 10.4
 -33 3 1 21.3 12.1
 33 3 -1 -2.4 13.5
 -32 -3 1 -7 7.8
 32 -3 -1 2.7 14.7
 -32 -3 1 -14.3 7.1
 32 -3 -1 14 10
 32 3 -1 3 12.9
 32 3 -1 11.4 19.3
 -32 3 1 2.2 10.1
 -32 3 1 10 10.7
 31 -3 -1 25.8 13.6
 -31 -3 1 34.4 18.9
 31 -3 -1 23 12.7
 31 -3 -1 21.3 11.5
 -31 -3 1 -5.9 8.6
 -31 -3 1 -2.4 8.1
 31 3 -1 -3.5 13.9
 -31 3 1 5.6 8
 -31 3 1 23.9 16.9
 31 3 -1 9.1 12
 31 3 -1 2.9 12.4
 -31 3 1 -2.3 6.9
 30 -3 -1 32.3 13.7
 30 -3 -1 3.9 12.7
 -30 -3 1 9 9
 -30 -3 1 -2.2 14.6
 30 -3 -1 18.1 10
 30 3 -1 -7.7 15
 -30 3 1 14 11.8
 -30 3 1 -1.5 7.9
 30 3 -1 28.6 12.8
 30 3 -1 19.7 13.7
 -30 3 1 2.3 13.9
 29 -3 -1 125.99 21
 -29 -3 1 123.89 26.4
 29 -3 -1 128.29 23.5
 -29 -3 1 91.49 24.1
 -29 3 1 132.89 25.1
 -29 3 1 124.79 22
 29 3 -1 117.29 34.9
 -29 3 1 107.69 22.7
 29 3 -1 159.48 33.5
 28 -3 -1 148.89 18.8
 -28 -3 1 52.29 16.9
 28 -3 -1 54.69 19.8
 -28 -3 1 86.89 20.7
 28 -3 -1 90.19 19.5
 -28 -3 1 92.29 19.8
 28 3 -1 94.59 20.7
 -28 3 1 101.69 23.2
 -28 3 1 84.49 19
 -28 3 1 89.39 21
 -28 3 1 65.89 15.7
 28 3 -1 106.59 20.1
 27 -3 -1 134.89 17.6
 -27 -3 1 156.88 27.8
 27 -3 -1 123.19 20.7
 -27 -3 1 83.59 19.3
 27 -3 -1 113.09 22
 -27 -3 1 71.19 18.2
 27 3 -1 127.79 21.4
 27 3 -1 125.89 22
 -27 3 1 102.29 22.1
 -27 3 1 108.49 21.2
 -27 3 1 100.69 20.7
 27 3 -1 81.09 21.1
 -27 3 1 134.99 26.1
 -26 -3 1 118.69 22.1
 26 -3 -1 88.29 20.7
 26 -3 -1 142.89 17.4
 26 -3 -1 125.79 22.2
 -26 -3 1 104.29 22.7
 26 3 -1 158.88 33.4
 -26 3 1 104.69 21.9
 -26 3 1 97.99 18.7
 26 3 -1 98.79 19.1
 26 3 -1 116.49 21.5
 -26 3 1 91.79 20.4
 25 -3 -1 40.8 10.6
 -25 -3 1 34.7 12.4
 25 -3 -1 45.5 14.5
 25 -3 -1 42 13.1
 -25 -3 1 46.8 17
 -25 -3 1 43.7 14.2
 -25 3 1 44.4 12.2
 25 3 -1 56.49 14.2
 25 3 -1 33 14.7
 -25 3 1 32 12.1
 25 3 -1 36.3 12.2
 -25 3 1 30 11.9
 -25 3 1 38.4 15.4
 -24 -3 1 147.69 24.5
 24 -3 -1 193.08 20.2
 -24 -3 1 143.19 25.5
 -24 -3 1 106.99 21.3
 24 -3 -1 166.18 27.4
 24 -3 -1 182.98 22.2
 -24 3 1 133.49 22
 24 3 -1 175.38 21.9
 24 3 -1 115.19 24.1
 24 3 -1 197.78 23.5
 -24 3 1 175.48 27.2
 -24 3 1 131.19 22.4
 -24 3 1 106.19 20.3
 -23 -3 1 -5.4 9.7
 -23 -3 1 -1.6 9
 23 -3 -1 17.6 9.7
 23 -3 -1 21.8 9.9
 -23 -3 1 11 8
 23 -3 -1 5.5 7.9
 -23 3 1 9.5 8
 23 3 -1 8.6 10.8
 23 3 -1 8.3 6.1
 -23 3 1 38 13.6
 23 3 -1 5.7 7
 -23 3 1 13.3 8.7
 -23 3 1 18.9 9.7
 22 -3 -1 4.1 8.6
 22 -3 -1 9.2 8.7
 22 -3 -1 5.7 6.2
 -22 -3 1 6.5 7.6
 -22 -3 1 -4.3 10.1
 -22 -3 1 11.4 8.4
 -22 3 1 -1.9 6.6
 -22 3 1 5.7 6.2
 22 3 -1 5.7 6.1
 22 3 -1 -4.2 4.3
 -22 3 1 2.6 7.2
 22 3 -1 -6.2 11.2
 -22 3 1 4.2 9.5
 -21 -3 1 71.79 18.5
 -21 -3 1 69.59 15.4
 -21 -3 1 109.69 18.7
 21 -3 -1 116.19 21.3
 21 -3 -1 73.59 16.8
 -21 3 1 81.39 15.2
 -21 3 1 84.49 14.9
 21 3 -1 100.99 17.5
 21 3 -1 64.59 13.3
 -21 3 1 93.69 18.4
 21 3 -1 85.19 18.3
 -21 3 1 92.79 19.9
 21 3 -1 76.79 15.7
 20 -3 -1 -0.5 8.3
 -20 -3 1 2.4 7.3
 -20 -3 1 5.1 6.6
 -20 -3 1 4.2 5.2
 20 -3 -1 -17.8 8.3
 20 3 -1 -7.6 8.3
 20 3 -1 1.8 5.2
 -20 3 1 1.8 4.7
 20 3 -1 -4.5 4.5
 -20 3 1 -6 5.2
 -20 3 1 6 7
 20 3 -1 -10.7 7.5
 -20 3 1 -5.5 6.9
 19 -3 -1 14.5 9.5
 -19 -3 1 15 8.5
 19 -3 -1 16.2 7.4
 -19 -3 1 2.6 6.1
 -19 3 1 10.8 7.1
 19 3 -1 11.8 6.9
 -19 3 1 2.6 8.1
 19 3 -1 6.9 10.6
 19 3 -1 5.3 5.5
 -19 3 1 12.3 6.8
 19 3 -1 12.7 7.4
 -19 3 1 14.3 7.3
 -18 -3 1 188.18 22.8
 18 -3 -1 199.68 22.7
 -18 -3 1 185.68 25.3
 -18 -3 1 206.18 24.1
 18 -3 -1 176.48 23.4
 18 3 -1 223.38 23.5
 -18 3 1 218.58 23.2
 -18 3 1 157.78 23.1
 -18 3 1 191.68 23.1
 18 3 -1 175.08 22
 18 3 -1 219.88 22.7
 -18 3 1 228.58 23.4
 18 3 -1 212.78 25.9
 17 -3 -1 49.3 12.1
 17 -3 -1 31.3 8.2
 -17 -3 1 33.3 9.1
 -17 3 1 29.6 9
 17 3 -1 41.1 10.7
 -17 3 1 37.4 12.4
 -17 3 1 52.79 12.1
 17 3 -1 16.3 6.8
 -17 3 1 26.6 7.9
 -16 -3 1 248.98 26.1
 16 -3 -1 232.28 25
 16 -3 -1 210.68 23.9
 -16 -3 1 222.78 24.1
 -16 -3 1 217.08 26.1
 16 3 -1 237.18 23.8
 -16 3 1 222.98 23.6
 16 3 -1 304.47 32.8
 16 3 -1 241.38 24.3
 16 3 -1 214.68 23.4
 -16 3 1 224.78 25.1
 -16 3 1 217.08 24.5
 -16 3 1 244.88 24
 15 -3 -1 556.94 41.5
 -15 -3 1 402.66 40.1
 -15 -3 1 476.45 40.3
 -15 -3 1 377.86 40.4
 15 -3 -1 401.26 39.1
 15 3 -1 470.75 39.7
 15 3 -1 372.66 38.6
 -15 3 1 478.35 39.7
 15 3 -1 441.46 41.2
 15 3 -1 507.55 40.3
 -15 3 1 455.55 40.8
 -15 3 1 546.75 40.2
 14 -3 -1 6.6 6.2
 -14 -3 1 -7.1 5.9
 -14 -3 1 3.6 5.6
 -14 -3 1 10.4 6
 14 -3 -1 5.5 5.3
 -14 3 1 4.8 6.6
 -14 3 1 3.9 3.9
 14 3 -1 1.1 7.8
 14 3 -1 1.3 3.8
 14 3 -1 1 3.7
 14 3 -1 8.9 5.8
 -13 -3 1 50.39 10.8
 13 -3 -1 90.69 19.9
 -13 -3 1 51.79 11.9
 -13 -3 1 61.09 11.2
 13 -3 -1 61.69 11.4
 -13 3 1 63.69 12.9
 -13 3 1 72.79 12.5
 13 3 -1 59.79 10.5
 13 3 -1 84.49 15.3
 -13 3 1 75.29 12.1
 13 3 -1 58.29 10.5
 13 3 -1 61.79 11
 -13 3 1 64.09 10.1
 12 -3 -1 9 5.3
 -12 -3 1 3.9 6.8
 12 -3 -1 6.7 6
 -12 -3 1 13.8 5.9
 -12 -3 1 13.6 5.9
 -12 3 1 7.7 5.1
 12 3 -1 11.1 5.2
 12 3 -1 9 7.9
 -12 3 1 5.1 4.9
 -12 3 1 8.8 6.7
 12 3 -1 15.5 6.7
 12 3 -1 14.3 5.7
 -12 3 1 15.4 5.7
 -11 -3 1 814.32 64.69
 -11 -3 1 850.41 65.69
 11 -3 -1 809.42 63.99
 11 -3 -1 744.43 64.49
 -11 -3 1 860.81 66.19
 11 -3 -1 873.61 64.99
 -11 3 1 938.71 65.79
 11 3 -1 871.91 66.19
 -11 3 1 850.41 64.09
 -11 3 1 765.42 64.99
 11 3 -1 811.12 65.29
 11 3 -1 823.42 64.69
 -11 3 1 829.82 64.39
 11 3 -1 834.62 64.59
 10 -3 -1 8 5.3
 10 -3 -1 6 3.6
 -10 -3 1 6.9 4.1
 10 -3 -1 5.8 4.2
 -10 -3 1 -1.1 7.6
 -10 -3 1 5.1 3.2
 -10 -3 1 6.2 4.9
 -10 3 1 10.2 4.8
 10 3 -1 10.4 5
 10 3 -1 9.2 5
 10 3 -1 7.3 4.4
 -10 3 1 6.8 4
 -10 3 1 3.6 4.6
 10 3 -1 3 5.3
 9 -3 -1 91.99 10.8
 -9 -3 1 95.99 12.2
 -9 -3 1 87.09 12.7
 9 -3 -1 98.79 11.6
 9 -3 -1 90.89 11.6
 -9 -3 1 91.19 10.9
 -9 -3 1 104.99 11.6
 9 3 -1 89.59 12.8
 9 3 -1 82.79 10.9
 -9 3 1 114.29 15
 -9 3 1 96.19 11.8
 9 3 -1 87.49 11.9
 -9 3 1 88.29 11
 9 3 -1 83.89 10.8
 -8 -3 1 10.9 5.6
 8 -3 -1 14.3 5.1
 -8 -3 1 10.1 3.4
 8 -3 -1 13 4.9
 8 -3 -1 11.8 4
 -8 -3 1 26.1 5.8
 -8 -3 1 5.2 3.8
 -8 3 1 12.1 5.2
 -8 3 1 16.8 4.8
 8 3 -1 17.2 4.8
 8 3 -1 18.7 5.4
 8 3 -1 9.1 3.7
 -8 3 1 9.7 4.1
 8 3 -1 6.9 4.8
 -7 -3 1 1361.76 108.29
 7 -3 -1 1498.65 108.29
 -7 -3 1 1546.85 109.59
 -7 -3 1 1509.35 109.29
 -7 -3 1 1371.36 108.29
 7 -3 -1 1509.45 109.19
 7 -3 -1 1553.44 108.69
 7 3 -1 1259.27 107.99
 7 3 -1 1429.46 108.49
 -7 3 1 1443.96 108.99
 7 3 -1 1653.63 109.79
 -7 3 1 1518.05 108.59
 7 3 -1 1513.75 109.09
 -7 3 1 1533.25 108.49
 -6 -3 1 61.09 9.6
 6 -3 -1 45.7 7.5
 -6 -3 1 40.6 6.3
 6 -3 -1 52.09 7.4
 -6 -3 1 62.19 8.6
 6 -3 -1 52.09 8.3
 -6 -3 1 39.1 7.6
 -6 3 1 57.29 8.4
 6 3 -1 43.8 8.2
 6 3 -1 33.1 6.2
 6 3 -1 40.5 7.1
 -6 3 1 45.2 7.2
 6 3 -1 51.79 8
 -6 3 1 45.6 7.8
 5 -3 -1 803.92 63.69
 5 -3 -1 904.11 62.59
 -5 -3 1 928.01 64.29
 -5 -3 1 932.01 64.79
 5 -3 -1 796.92 63.19
 5 -3 -1 867.61 63.59
 -5 -3 1 786.32 63.19
 -5 -3 1 832.82 62.59
 -5 -3 1 770.42 63.39
 5 3 -1 786.12 63.39
 -5 3 1 844.82 63.49
 5 3 -1 915.61 64.59
 5 3 -1 908.11 64.19
 5 3 -1 839.02 63.39
 -5 3 1 861.41 63.39
 -5 3 1 867.41 64.09
 4 -3 -1 4.9 2.9
 -4 -3 1 10.6 3.8
 -4 -3 1 6.2 3.4
 -4 -3 1 4.9 4.4
 4 -3 -1 7.5 2.8
 -4 -3 1 7.7 2.7
 -4 -3 1 9.2 3.4
 4 -3 -1 9.8 3.9
 4 -3 -1 7.9 2.8
 4 3 -1 4.9 3.8
 -4 3 1 5.6 3.4
 4 3 -1 6.1 4.7
 4 3 -1 8.6 3.6
 -4 3 1 4.9 2.5
 4 3 -1 7.3 3.4
 -4 3 1 6.6 3.6
 3 -3 -1 6736.13 461.85
 3 -3 -1 6605.64 459.15
 -3 -3 1 6532.15 459.35
 -3 -3 1 6762.62 460.35
 3 -3 -1 6837.42 459.95
 3 -3 -1 6208.78 459.75
 -3 -3 1 6676.63 460.75
 -3 -3 1 5986 459.55
 3 3 -1 6858.11 460.35
 3 3 -1 5914.51 459.45
 -3 3 1 6268.27 459.05
 -3 3 1 6184.88 459.65
 -3 3 1 6393.46 459.75
 3 3 -1 7082.19 460.95
 -3 3 1 6195.38 460.15
 3 3 -1 6113.59 459.75
 2 -3 -1 33.1 5.2
 -2 -3 1 31 5
 -2 -3 1 33.8 6.7
 2 -3 -1 35.9 5.2
 2 -3 -1 32.7 5.5
 -2 -3 1 30.3 5.3
 2 -3 -1 41.9 6
 -2 -3 1 33.5 5.4
 -2 -3 1 37.2 5.3
 2 3 -1 29.8 5.1
 2 3 -1 34.4 6.6
 -2 3 1 29.7 4.7
 2 3 -1 29.7 5
 2 3 -1 43.2 5.6
 2 3 -1 43.8 6.2
 -2 3 1 36.8 5.5
 -2 3 1 38.4 5.5
 -2 3 1 35.2 5.6
 1 -3 -1 4460.75 349.87
 1 -3 -1 5256.67 349.47
 -1 -3 1 4554.04 349.37
 1 -3 -1 5302.77 349.87
 -1 -3 1 5854.31 351.16
 1 -3 -1 4369.36 349.47
 -1 -3 1 5417.26 349.96
 -1 -3 1 4269.57 349.27
 1 3 -1 4383.36 349.47
 -1 3 1 4823.82 349.57
 1 3 -1 4890.61 349.47
 -1 3 1 4555.84 349.87
 -1 3 1 5109.99 349.47
 1 3 -1 5492.05 349.87
 0 -3 1 63.69 6.3
 0 -3 1 60.29 6.9
 0 -3 1 48 6.1
 0 -3 -1 56.99 6.5
 0 -3 -1 53.39 6.2
 0 -3 -1 47.4 6.2
 0 -3 -1 51.09 6.3
 0 -3 1 54.49 6.9
 0 -3 -1 79.69 10.9
 0 3 1 59.49 6.2
 0 3 -1 50.69 6.2
 0 3 -1 58.49 8.1
 0 3 -1 48.3 6.4
 0 3 1 54.99 6.1
 0 3 1 57.39 7.7
 0 3 -1 56.19 6.1
 0 3 1 55.59 6.5
 0 3 -1 57.59 7.1
 0 3 1 51.89 9
 -1 -3 -1 2332.17 183.48
 -1 -3 -1 2792.42 184.18
 1 -3 1 2515.15 183.98
 1 -3 1 2807.92 184.58
 1 -3 1 2371.16 183.18
 -1 -3 -1 2202.98 184.78
 1 -3 1 2755.82 184.58
 -1 -3 -1 2885.41 184.08
 -1 -3 -1 2260.77 183.48
 1 3 1 2734.93 184.08
 -1 3 -1 2887.71 184.58
 1 3 1 2412.26 183.48
 1 3 1 2804.82 184.08
 -1 3 -1 2926.41 184.68
 -1 3 -1 2410.96 183.08
 1 3 1 2180.68 184.38
 1 3 1 2411.06 183.48
 -2 -3 -1 -1 2.3
 2 -3 1 -1.9 2.1
 2 -3 1 2.6 2
 -2 -3 -1 0.6 1.6
 -2 -3 -1 0.1 2.3
 -2 -3 -1 -0.3 3.5
 2 -3 1 0.3 2.6
 2 -3 1 0.6 1.7
 -2 -3 -1 1.9 2.8
 -2 3 -1 -1.5 2
 -2 3 -1 1.5 1.8
 2 3 1 -1.4 2.5
 2 3 1 -3.3 2.9
 2 3 1 -0.3 2.3
 -2 3 -1 -0.4 2.6
 2 3 1 1 2
 -2 3 -1 1.7 2.4
 3 -3 1 1373.36 102.19
 -3 -3 -1 1336.27 103.39
 -3 -3 -1 1438.06 103.79
 3 -3 1 1467.15 103.69
 -3 -3 -1 1363.06 104.49
 3 -3 1 1445.06 104.09
 3 -3 1 1456.25 104.09
 -3 -3 -1 1559.04 103.69
 3 3 1 1289.37 104.09
 -3 3 -1 1491.25 104.19
 -3 3 -1 1461.05 104.09
 -3 3 -1 1443.26 102.29
 3 3 1 1397.46 103.49
 3 3 1 1428.96 103.49
 3 3 1 1454.25 103.79
 -4 -3 -1 247.48 20.3
 4 -3 1 260.37 21
 -4 -3 -1 213.88 20.3
 -4 -3 -1 222.58 21.4
 4 -3 1 243.88 18.9
 4 -3 1 261.37 21
 4 -3 1 242.78 20.4
 -4 -3 -1 267.97 20.9
 -4 3 -1 252.37 20.9
 4 3 1 219.98 21.3
 -4 3 -1 251.07 20.9
 4 3 1 259.77 20.6
 4 3 1 264.07 20.4
 4 3 1 247.08 20.6
 -4 3 -1 242.88 20.4
 -5 -3 -1 11 4.8
 5 -3 1 6.6 3.6
 -5 -3 -1 10.7 3.7
 -5 -3 -1 14.1 3.8
 5 -3 1 9.5 3.5
 -5 -3 -1 10.2 3.6
 5 -3 1 10.6 2.6
 5 -3 1 9.1 3.9
 5 3 1 13.1 4.2
 5 3 1 10.1 3.6
 5 3 1 11.1 4.6
 -5 3 -1 14.4 4
 5 3 1 17 4.4
 -5 3 -1 9.1 4.3
 -5 3 -1 8 3.5
 6 -3 1 111.09 10.4
 -6 -3 -1 76.39 10.6
 -6 -3 -1 74.19 9.5
 6 -3 1 82.89 9.9
 -6 -3 -1 80.89 9.4
 -6 -3 -1 84.39 9.4
 6 -3 1 74.19 9.4
 6 3 1 74.69 9.2
 6 3 1 79.99 9.5
 -6 3 -1 83.49 9.9
 6 3 1 75.59 9.4
 6 3 1 67.19 10.2
 -6 3 -1 64.39 9.1
 -6 3 -1 89.19 9.9
 7 -3 1 895.51 61.69
 7 -3 1 827.12 61.79
 7 -3 1 706.53 61.19
 -7 -3 -1 820.82 61.49
 -7 -3 -1 683.93 61.59
 -7 -3 -1 877.21 61.69
 7 3 1 862.21 61.69
 -7 3 -1 786.62 61.59
 7 3 1 885.61 61.59
 -7 3 -1 914.81 61.79
 -7 3 -1 783.62 61.79
 7 3 1 699.83 60.69
 7 3 1 797.12 62.09
 8 -3 1 145.29 14.3
 -8 -3 -1 129.29 14.2
 8 -3 1 133.49 14
 8 -3 1 124.99 13.7
 -8 -3 -1 138.59 13.8
 -8 -3 -1 117.59 14.9
 -8 -3 -1 135.89 14
 -8 3 -1 122.09 13.9
 -8 3 -1 116.99 13.9
 8 3 1 140.09 14.2
 8 3 1 144.39 14
 8 3 1 140.59 14
 -8 3 -1 131.09 14
 8 3 1 133.39 15
 9 -3 1 49.99 9.2
 -9 -3 -1 55.19 9.2
 9 -3 1 41.7 8.5
 9 -3 1 60.89 10.6
 -9 -3 -1 41.7 8.5
 -9 -3 -1 40.5 9.2
 -9 -3 -1 66.49 10.5
 9 3 1 57.59 9.1
 9 3 1 74.99 11.2
 -9 3 -1 38.7 8.7
 -9 3 -1 60.79 10.2
 9 3 1 47.8 10.2
 9 3 1 38.4 7.8
 -9 3 -1 40.8 8.3
 -10 -3 -1 39.9 10.6
 10 -3 1 55.79 10.5
 10 -3 1 43.3 9
 -10 -3 -1 66.89 10.7
 -10 -3 -1 43.6 9.2
 -10 -3 -1 52.19 9.8
 10 -3 1 57.99 11.1
 10 3 1 74.79 15.7
 -10 3 -1 46.5 9.5
 -10 3 -1 65.29 11.2
 10 3 1 72.19 11.4
 10 3 1 52.69 9.2
 -10 3 -1 58.59 10.3
 10 3 1 47.3 8.7
 11 -3 1 5 4.6
 -11 -3 -1 7.8 7.6
 -11 -3 -1 8.5 5.2
 -11 -3 -1 4.9 5.4
 -11 -3 -1 8.5 4.9
 11 -3 1 12.1 6.1
 -11 3 -1 1.9 4.9
 11 3 1 13.1 5.4
 11 3 1 1.4 4.5
 11 3 1 7.1 7.3
 -11 3 -1 5.7 3.7
 -11 3 -1 0.1 5.4
 11 3 1 6.1 4.9
 -12 -3 -1 26.6 7.5
 12 -3 1 22.8 6.8
 -12 -3 -1 15 5.7
 -12 -3 -1 11.7 9
 -12 -3 -1 30.7 7.8
 12 -3 1 18.7 7
 12 3 1 17.7 6.4
 -12 3 -1 27.9 9.3
 12 3 1 29.1 8.7
 -12 3 -1 34.3 9.3
 -12 3 -1 24.2 8.1
 12 3 1 27.9 7.4
 12 3 1 26 6.9
 -13 -3 -1 1096.69 84.49
 13 -3 1 1236.58 85.99
 13 -3 1 1051.39 85.29
 -13 -3 -1 1011.2 85.29
 -13 -3 -1 1121.39 85.59
 -13 -3 -1 1040.1 86.19
 -13 3 -1 1127.79 86.29
 13 3 1 1116.89 87.59
 13 3 1 1189.28 85.29
 -13 3 -1 1198.58 86.19
 13 3 1 999.4 84.19
 -13 3 -1 1075.49 85.39
 13 3 1 1165.18 85.39
 14 -3 1 68.39 12.4
 -14 -3 -1 59.79 11.6
 -14 -3 -1 64.39 12.2
 14 -3 1 49.2 11.4
 -14 -3 -1 47.4 11.9
 14 3 1 51.29 10.2
 -14 3 -1 71.39 11.9
 14 3 1 41.1 10.2
 -14 3 -1 59.89 12.3
 -14 3 -1 65.49 12.7
 14 3 1 86.79 14.4
 14 3 1 45 12
 -14 3 -1 81.89 14.3
 -15 -3 -1 741.33 63.59
 -15 -3 -1 739.33 62.29
 15 -3 1 752.12 62.29
 -15 -3 -1 689.13 62.29
 15 -3 1 874.01 63.49
 15 3 1 826.62 62.29
 -15 3 -1 722.33 62.79
 -15 3 -1 888.91 62.59
 -15 3 -1 701.73 61.99
 15 3 1 630.44 60.59
 -15 3 -1 896.01 63.99
 15 3 1 834.52 62.69
 -16 -3 -1 116.49 22.8
 16 -3 1 102.19 15.7
 -16 -3 -1 76.49 14.5
 -16 -3 -1 74.99 14.9
 16 -3 1 101.19 16.6
 16 3 1 102.39 16.3
 16 3 1 96.19 20.6
 -16 3 -1 100.69 16.1
 -16 3 -1 73.79 13.2
 -16 3 -1 95.99 16.2
 16 3 1 79.19 13.9
 -16 3 -1 116.09 14.5
 16 3 1 61.99 11.1
 -17 -3 -1 21.5 7.8
 -17 -3 -1 7.9 7.9
 -17 -3 -1 3.4 6.9
 17 -3 1 9 7.5
 17 -3 1 0.1 4.1
 -17 3 -1 9.7 5.9
 17 3 1 4.4 7.1
 17 3 1 12 5.7
 -17 3 -1 6.2 5
 -17 3 -1 16.3 7.8
 17 3 1 3.6 4.6
 17 3 1 4.7 5.2
 -17 3 -1 -3.2 4.4
 18 -3 1 14.1 6.9
 -18 -3 -1 4.2 5.9
 -18 -3 -1 21.1 10.5
 18 -3 1 23.6 6.8
 18 -3 1 15.1 8.4
 -18 -3 -1 12.6 7.6
 18 3 1 25.6 8.1
 -18 3 -1 16 8.3
 18 3 1 19 6.6
 -18 3 -1 16.7 8.1
 -18 3 -1 20.1 8.2
 -18 3 -1 15 10.4
 18 3 1 18.7 10.8
 18 3 1 14.9 6.2
 -19 -3 -1 1.4 5.7
 19 -3 1 0.4 3.2
 -19 -3 -1 13 9.7
 19 -3 1 4.2 6.8
 -19 -3 -1 3.4 5.9
 19 -3 1 20.7 10
 -19 3 -1 -3.2 4.9
 -19 3 -1 7 8.1
 -19 3 -1 5.9 5.1
 -19 3 -1 5.7 5.3
 19 3 1 8.2 6.4
 19 3 1 2.3 5.7
 19 3 1 5.4 8.7
 20 -3 1 0.5 5.8
 -20 -3 -1 5.4 7.4
 20 -3 1 5.4 9
 -20 -3 -1 6.9 9.6
 20 -3 1 7.8 6.1
 -20 -3 -1 -2.8 5.5
 20 3 1 -8.8 8.1
 -20 3 -1 0.1 6.3
 20 3 1 10.8 7
 -20 3 -1 -2.6 8.3
 -20 3 -1 9.8 7
 -20 3 -1 -1.4 6.4
 20 3 1 12.8 7.6
 -21 -3 -1 6.8 6.9
 21 -3 1 9.2 5.3
 21 -3 1 3.6 7.2
 -21 -3 -1 3.7 7.5
 21 -3 1 13.1 10
 -21 -3 -1 13.1 16
 -21 3 -1 4.8 6.4
 21 3 1 9.5 7.4
 -21 3 -1 16.8 7.4
 -21 3 -1 2.2 5.7
 21 3 1 4.8 6.2
 21 3 1 14.3 12.6
 -21 3 -1 37.4 13.8
 -22 -3 -1 -7.3 8.7
 -22 -3 -1 15.5 9.7
 -22 -3 -1 0 5.9
 22 -3 1 -0.2 4.7
 22 -3 1 8 7.6
 22 -3 1 11.3 10.3
 22 3 1 16.4 8.4
 22 3 1 23.9 9.8
 -22 3 -1 0.7 7.7
 22 3 1 4.6 10
 -22 3 -1 5.8 8.4
 -22 3 -1 4.4 7.7
 -22 3 -1 3.9 7.5
 -23 -3 -1 118.59 21.9
 23 -3 1 136.59 21.8
 -23 -3 -1 127.59 22.8
 23 -3 1 151.98 20.4
 23 -3 1 145.79 17.6
 -23 -3 -1 126.19 24.4
 23 3 1 183.38 22.5
 23 3 1 136.59 23.9
 -23 3 -1 194.68 25.2
 -23 3 -1 144.39 25.1
 -23 3 -1 158.38 24
 23 3 1 116.19 19.9
 -23 3 -1 108.69 19.1
 24 -3 1 435.96 40.6
 24 -3 1 264.17 31.4
 -24 -3 -1 260.47 35
 -24 -3 -1 258.17 32.6
 24 -3 1 266.07 33.4
 -24 -3 -1 281.87 35.8
 24 3 1 331.07 32.8
 -24 3 -1 343.77 35.8
 -24 3 -1 309.87 34.6
 24 3 1 295.57 35.6
 -24 3 -1 266.47 34.3
 24 3 1 338.27 33.3
 -24 3 -1 290.47 32.6
 25 -3 1 60.89 15.2
 25 -3 1 62.29 12.2
 25 -3 1 48.8 14.5
 -25 -3 -1 26.9 12.8
 -25 -3 -1 28.4 11.2
 25 3 1 43.6 13
 -25 3 -1 27.4 12.6
 -25 3 -1 19.3 12.7
 25 3 1 29.1 12.7
 -25 3 -1 31.5 12.2
 -25 3 -1 26.1 10.7
 25 3 1 43.8 16.5
 -26 -3 -1 212.88 28
 26 -3 1 243.08 24.6
 -26 -3 -1 177.28 30.8
 26 -3 1 148.69 26.4
 -26 -3 -1 212.28 31.7
 26 -3 1 252.17 28.9
 -26 3 -1 204.08 27.3
 26 3 1 232.58 29.4
 26 3 1 237.28 27.8
 -26 3 -1 195.28 31.1
 26 3 1 144.29 26.1
 -26 3 -1 214.98 30
 -26 3 -1 185.18 30.1
 -27 -3 -1 71.39 17.9
 27 -3 1 76.59 14.6
 -27 -3 -1 56.09 18.2
 27 -3 1 40.4 13
 -27 -3 -1 39.1 15.5
 27 -3 1 50.09 17.1
 27 3 1 30.6 11.7
 -27 3 -1 62.89 16.8
 27 3 1 82.99 17.3
 -27 3 -1 52.49 16.2
 -27 3 -1 36.6 16.8
 -27 3 -1 38.2 13.4
 27 3 1 69.29 18.3
 -28 -3 -1 25.2 11.9
 28 -3 1 24.3 14.5
 -28 -3 -1 20.5 16.2
 28 -3 1 19.4 12.8
 -28 -3 -1 29.7 16.1
 28 -3 1 54.19 12.5
 -28 3 -1 0.2 15.2
 -28 3 -1 12.5 15.8
 28 3 1 5.1 18.7
 -28 3 -1 22.9 12.3
 -28 3 -1 47.7 18.1
 28 3 1 39.8 12.8
 28 3 1 27.4 13.8
 -29 -3 -1 134.89 31
 29 -3 1 145.69 19.3
 -29 -3 -1 106.29 21.5
 29 -3 1 113.19 23.8
 29 -3 1 108.49 22.9
 -29 3 -1 97.79 20.9
 29 3 1 118.99 21.9
 29 3 1 89.99 20.8
 -29 3 -1 78.79 19.7
 29 3 1 109.99 29.7
 30 -3 1 58.29 17.3
 -30 -3 -1 39.5 13
 -30 -3 -1 42.5 18.4
 30 -3 1 52.19 17.7
 -30 -3 -1 44 14.1
 30 -3 1 62.99 14.5
 30 3 1 38.9 18.4
 -30 3 -1 16.8 15
 30 3 1 22.9 14.6
 -30 3 -1 33.8 13.5
 30 3 1 58.09 16.1
 -30 3 -1 23 12
 -31 -3 -1 18.4 12.3
 31 -3 1 -2.5 10.5
 -31 -3 -1 10 10.2
 -31 -3 -1 34.4 16.2
 31 -3 1 28.5 11.9
 -31 3 -1 2.3 15
 31 3 1 12 15.6
 -31 3 -1 16.6 12
 -31 3 -1 -3.9 9.6
 31 3 1 24.9 13.7
 32 -3 1 20.7 14.4
 -32 -3 -1 -11.4 8.9
 -32 -3 -1 7 10.1
 32 -3 1 18.2 11.7
 -32 3 -1 6.6 10.2
 32 3 1 26 16.1
 32 3 1 6.9 12.9
 -32 3 -1 17.4 10.1
 33 -3 1 1.7 12.8
 33 -3 1 9 10.7
 -33 -3 -1 -4.5 10.1
 -33 -3 -1 2.6 7.9
 -33 3 -1 12 11.1
 33 3 1 -0.6 14.8
 -33 3 -1 -0.1 8.6
 34 -3 1 3.4 12.9
 34 -3 1 19.7 15.4
 -34 -3 -1 -3.6 8.6
 -34 -3 -1 -0.4 9.8
 -34 3 -1 6.9 14.1
 34 3 1 2 15.6
 -34 3 -1 -4.5 9.6
 35 -3 1 51.89 17.4
 -35 -3 -1 8.8 12.9
 35 -3 1 35.3 15.8
 -35 -3 -1 22.1 14.2
 35 3 1 45 20.7
 -35 3 -1 7.8 11
 -35 3 -1 15.7 14.7
 -36 -4 1 56.09 19
 36 -4 -1 60.29 20.2
 -36 -4 1 75.79 20.7
 36 -4 -1 61.39 22.5
 -36 4 1 112.49 25.7
 -36 4 1 96.79 23.3
 36 4 -1 84.19 24.5
 35 -4 -1 14.6 13.5
 35 -4 -1 -13.5 10.6
 -35 -4 1 0.8 11.3
 -35 -4 1 6.1 10.3
 35 4 -1 -26.9 12.2
 -35 4 1 16.4 12.6
 -35 4 1 -8.3 10.3
 34 -4 -1 56.39 15.4
 -34 -4 1 3.8 9.5
 -34 -4 1 33 13.2
 34 -4 -1 -3.3 12.8
 -34 4 1 7.4 9.5
 -34 4 1 40.4 16.9
 34 4 -1 2.2 13.9
 33 -4 -1 15.5 13.6
 -33 -4 1 0.8 9.3
 -33 -4 1 20.6 11.7
 33 -4 -1 14.5 11.1
 -33 4 1 17.2 10.7
 -33 4 1 10.7 10.4
 33 4 -1 4.4 13.9
 -32 -4 1 78.19 19.7
 32 -4 -1 57.89 18.2
 32 -4 -1 87.79 18.9
 -32 4 1 65.89 16.7
 -32 4 1 59.29 18.7
 32 4 -1 67.79 20.4
 31 -4 -1 62.09 18.9
 31 -4 -1 24.7 14.2
 -31 -4 1 26.4 13.3
 31 -4 -1 63.89 14.6
 -31 -4 1 41.8 34.3
 31 4 -1 38 14.3
 -31 4 1 34.3 14.5
 31 4 -1 27.4 19.6
 -31 4 1 36.5 22
 -31 4 1 34.5 12.2
 31 4 -1 63.49 17.2
 -30 -4 1 13.1 10.9
 30 -4 -1 18.8 9.2
 30 -4 -1 4.2 11.7
 30 -4 -1 16.6 11.9
 -30 -4 1 1.3 14.8
 -30 4 1 -5.5 8.9
 30 4 -1 13.2 12.3
 -30 4 1 -7.6 12.5
 30 4 -1 -5.5 11.1
 -30 4 1 13.7 8.8
 30 4 -1 17.8 12.7
 29 -4 -1 89.79 21.8
 -29 -4 1 111.69 25.8
 29 -4 -1 51.09 17.9
 -29 -4 1 62.79 17.6
 29 -4 -1 133.19 20.8
 29 4 -1 61.39 19
 29 4 -1 45.4 19.3
 -29 4 1 69.29 21.5
 -29 4 1 55.69 16.6
 29 4 -1 57.59 16.9
 -29 4 1 76.99 28.9
 28 -4 -1 45.3 18.7
 28 -4 -1 58.89 13.7
 -28 -4 1 27.5 15.1
 28 -4 -1 41 14.2
 -28 -4 1 20.9 12.4
 -28 -4 1 47.2 12.9
 -28 4 1 14.2 14.2
 -28 4 1 32 11.9
 -28 4 1 33.7 17.5
 -28 4 1 21.2 14.2
 28 4 -1 27.6 15.7
 28 4 -1 56.69 16.1
 27 -4 -1 38 14.5
 27 -4 -1 27.4 12.2
 27 -4 -1 37.6 9.9
 -27 -4 1 30.5 13.3
 -27 -4 1 24.9 13.5
 -27 -4 1 40 13.1
 -27 4 1 39.3 12.5
 27 4 -1 25.2 12.5
 -27 4 1 26.8 13.3
 -27 4 1 45.7 14.7
 -27 4 1 37.8 14.1
 27 4 -1 37.2 15.7
 27 4 -1 34.5 11.4
 26 -4 -1 465.35 45.5
 26 -4 -1 374.76 42.3
 -26 -4 1 441.66 50.49
 -26 -4 1 465.35 49.7
 26 -4 -1 412.76 40.1
 -26 -4 1 399.16 44.1
 -26 4 1 517.65 49.3
 26 4 -1 473.95 44.4
 -26 4 1 477.85 47.6
 -26 4 1 416.66 45.1
 -26 4 1 452.25 44.1
 26 4 -1 437.36 47.5
 26 4 -1 455.45 44.9
 -25 -4 1 -2.1 7.6
 25 -4 -1 23 11.4
 -25 -4 1 25.1 15.5
 -25 -4 1 18.2 10.9
 25 -4 -1 18.7 7.2
 25 -4 -1 14.8 11.1
 25 4 -1 10.2 8.2
 25 4 -1 1.3 10.6
 -25 4 1 34.8 14.7
 -25 4 1 5.3 6.8
 25 4 -1 20.7 8.8
 -25 4 1 -0.5 6.9
 -25 4 1 6.2 9.4
 -24 -4 1 316.57 36
 24 -4 -1 253.97 27.5
 -24 -4 1 273.37 32.3
 24 -4 -1 208.28 29.4
 -24 -4 1 279.07 35.4
 24 -4 -1 417.96 43.4
 24 4 -1 310.87 32.2
 -24 4 1 365.36 36.3
 24 4 -1 312.37 36.2
 -24 4 1 210.98 29.7
 24 4 -1 284.07 31.6
 -24 4 1 279.87 33.1
 -24 4 1 312.87 34.6
 23 -4 -1 56.99 16
 -23 -4 1 82.09 20.4
 23 -4 -1 78.29 16.6
 -23 -4 1 79.69 16.6
 -23 -4 1 80.09 18.1
 -23 4 1 77.89 15.5
 -23 4 1 38.8 13.6
 -23 4 1 63.79 15.4
 23 4 -1 101.99 17.5
 23 4 -1 82.59 16.9
 -23 4 1 94.89 20.5
 23 4 -1 48.8 16.3
 23 4 -1 76.49 15.2
 22 -4 -1 59.39 14.6
 -22 -4 1 64.19 16.2
 -22 -4 1 70.49 15.6
 22 -4 -1 79.19 16.9
 -22 -4 1 69.89 18.7
 22 4 -1 65.99 14.6
 -22 4 1 97.29 18.1
 -22 4 1 70.59 16.1
 -22 4 1 68.39 13.9
 22 4 -1 53.19 13.7
 22 4 -1 63.69 17.2
 -22 4 1 36.4 13.1
 22 4 -1 74.69 15.4
 21 -4 -1 56.39 14.7
 -21 -4 1 69.59 14.6
 21 -4 -1 74.69 15.7
 -21 -4 1 50.79 17.6
 -21 -4 1 56.59 14.4
 -21 4 1 57.39 15
 -21 4 1 63.09 13.6
 -21 4 1 53.99 12.5
 21 4 -1 76.59 15.5
 21 4 -1 93.19 17.9
 21 4 -1 73.49 19
 -21 4 1 42.8 13.6
 21 4 -1 50.49 11.6
 20 -4 -1 290.47 32.2
 -20 -4 1 350.86 36
 -20 -4 1 298.57 32.4
 -20 -4 1 342.87 34.7
 20 -4 -1 371.76 35
 20 4 -1 328.07 36.1
 20 4 -1 327.87 32.8
 -20 4 1 271.07 32.8
 20 4 -1 371.26 36.8
 -20 4 1 281.87 31.3
 -20 4 1 325.57 34.6
 -20 4 1 359.76 33.3
 20 4 -1 301.47 31.9
 -19 -4 1 -3.3 5.3
 -19 -4 1 -4.9 6
 19 -4 -1 2.9 5.4
 19 -4 -1 -6.9 5.6
 -19 -4 1 -3.9 7.4
 19 4 -1 -8.1 4
 19 4 -1 -3.3 8.2
 -19 4 1 -4.3 8.5
 19 4 -1 -3.4 5.3
 19 4 -1 0.3 4.5
 -19 4 1 -0.5 5.5
 -19 4 1 4.6 5.2
 -19 4 1 1.1 5.3
 18 -4 -1 48.9 11.6
 -18 -4 1 38.3 11.7
 18 -4 -1 48.3 11.8
 -18 -4 1 23.9 10.8
 -18 -4 1 34.7 10.9
 18 4 -1 37.4 11.8
 18 4 -1 54.89 12.1
 18 4 -1 38.8 10.9
 -18 4 1 45.1 13
 -18 4 1 52.89 13.1
 -18 4 1 63.59 11.9
 -18 4 1 31.8 9.6
 17 -4 -1 96.59 16.3
 -17 -4 1 66.29 15.9
 17 -4 -1 92.19 17
 -17 -4 1 86.19 16.4
 -17 -4 1 107.59 17.2
 -17 4 1 98.59 17.2
 17 4 -1 74.89 13.1
 -17 4 1 55.09 12.6
 17 4 -1 64.49 14.7
 17 4 -1 83.09 14.6
 -17 4 1 76.79 14.8
 -17 4 1 73.89 13.7
 17 4 -1 88.69 15.5
 16 -4 -1 501.85 39.1
 -16 -4 1 411.86 37.9
 -16 -4 1 350.76 37.5
 -16 -4 1 359.66 38.6
 16 -4 -1 315.27 35.8
 16 4 -1 446.26 39.8
 -16 4 1 496.55 37.6
 -16 4 1 388.56 36.6
 16 4 -1 446.76 37.7
 -16 4 1 409.96 38.2
 15 -4 -1 151.88 17.7
 15 -4 -1 136.09 18.3
 -15 -4 1 126.39 17.2
 -15 -4 1 130.09 18.7
 -15 -4 1 141.59 20.3
 15 4 -1 174.68 18.4
 15 4 -1 140.89 18.4
 -15 4 1 129.59 18.7
 -15 4 1 157.98 17.5
 15 4 -1 130.29 17.3
 -15 4 1 151.18 18.3
 -15 4 1 150.08 17.8
 15 4 -1 149.39 21.5
 -14 -4 1 604.74 52.99
 -14 -4 1 495.25 49.5
 14 -4 -1 523.75 49.1
 14 -4 -1 692.73 50.79
 -14 -4 1 530.45 50.79
 -14 4 1 632.24 50.99
 14 4 -1 701.63 50.59
 -14 4 1 712.03 49.8
 14 4 -1 583.64 51.49
 14 4 -1 482.65 48.7
 14 4 -1 645.34 50.19
 -14 4 1 615.54 49.7
 13 -4 -1 1.6 3.6
 -13 -4 1 1 7.1
 -13 -4 1 -3.4 3.7
 13 -4 -1 5.4 5.4
 -13 -4 1 6.5 5.1
 13 -4 -1 4.1 5.6
 13 4 -1 3.4 7
 13 4 -1 7.2 5.3
 13 4 -1 4.1 4.5
 13 4 -1 3.4 4.8
 -13 4 1 0.1 5
 -13 4 1 2 4.9
 -12 -4 1 345.37 31.5
 12 -4 -1 365.56 32.6
 -12 -4 1 323.27 33.5
 -12 -4 1 378.96 33.4
 12 -4 -1 328.57 31.2
 -12 -4 1 329.27 31.7
 -12 4 1 336.17 32.6
 -12 4 1 326.17 31.2
 12 4 -1 368.96 32
 12 4 -1 394.86 32.7
 12 4 -1 397.06 33.1
 -12 4 1 478.25 37.5
 12 4 -1 384.46 36.1
 11 -4 -1 2.3 4.1
 -11 -4 1 0 6.7
 11 -4 -1 8.3 5.8
 11 -4 -1 6.2 4.9
 -11 -4 1 4.9 4.7
 -11 -4 1 6 4.7
 -11 -4 1 -1.1 4.4
 11 4 -1 0.9 5
 11 4 -1 0.2 4.1
 -11 4 1 3.1 4.6
 11 4 -1 10.1 11.5
 -11 4 1 2.7 5
 -11 4 1 5.3 4.2
 11 4 -1 3.9 5.1
 -10 -4 1 478.25 38.9
 -10 -4 1 520.95 38.8
 10 -4 -1 413.16 36.9
 10 -4 -1 444.86 37.1
 -10 -4 1 422.06 36.6
 -10 -4 1 386.76 36.7
 10 -4 -1 428.06 36.4
 -10 4 1 423.76 36.9
 10 4 -1 397.66 36.3
 10 4 -1 533.15 39.4
 -10 4 1 391.36 37.2
 10 4 -1 403.26 36.6
 10 4 -1 522.55 38.3
 -10 4 1 442.56 36.8
 -9 -4 1 20.6 7.6
 9 -4 -1 17.8 5.9
 9 -4 -1 20.3 5.7
 -9 -4 1 24.3 6.9
 -9 -4 1 15.7 6.6
 -9 -4 1 15 5.7
 9 -4 -1 19.5 6.7
 -9 4 1 20.1 6.2
 -9 4 1 18.6 5.5
 9 4 -1 23.9 7.1
 -9 4 1 27.7 7.4
 9 4 -1 19.9 7.6
 9 4 -1 18.2 5.9
 9 4 -1 20.9 6.5
 -8 -4 1 652.23 45.4
 -8 -4 1 441.46 42.3
 8 -4 -1 574.84 43.4
 -8 -4 1 565.24 44
 -8 -4 1 509.25 42.9
 8 -4 -1 479.15 43.1
 8 -4 -1 523.35 42.7
 -8 4 1 511.35 42.7
 8 4 -1 590.74 44.1
 8 4 -1 649.04 45.4
 -8 4 1 475.25 43.2
 8 4 -1 564.94 43
 8 4 -1 536.85 43.1
 7 -4 -1 31.9 7.1
 -7 -4 1 31.1 6
 -7 -4 1 36.1 10.2
 -7 -4 1 26.8 5.5
 -7 -4 1 27.6 6.9
 7 -4 -1 29.7 8.6
 7 -4 -1 30.4 5.6
 7 -4 -1 25.2 6.1
 -7 4 1 29.4 7.1
 7 4 -1 31.5 6.9
 -7 4 1 18.4 5.3
 7 4 -1 23.6 5.5
 7 4 -1 31.3 6.4
 7 4 -1 38 8.8
 -7 4 1 29.4 5.9
 -6 -4 1 1995.8 157.08
 6 -4 -1 1918.21 157.58
 6 -4 -1 2343.47 157.78
 6 -4 -1 2015.4 157.18
 -6 -4 1 2492.55 159.38
 -6 -4 1 2040.8 156.28
 -6 -4 1 1916.81 157.18
 6 -4 -1 2280.07 156.18
 -6 -4 1 2334.67 158.38
 -6 4 1 1864.01 157.48
 6 4 -1 2204.58 157.38
 6 4 -1 2479.25 159.18
 6 4 -1 2406.66 158.48
 -6 4 1 2180.98 157.48
 -6 4 1 2228.78 157.48
 6 4 -1 2011.3 157.38
 -5 -4 1 60.79 10.6
 5 -4 -1 59.09 8.8
 -5 -4 1 42.7 6.6
 -5 -4 1 62.49 7.7
 -5 -4 1 65.99 9.5
 -5 -4 1 50.99 8.9
 5 -4 -1 51.99 6.7
 5 -4 -1 62.99 9
 5 -4 -1 61.49 9.2
 -5 4 1 64.89 9.4
 5 4 -1 43.1 7.5
 5 4 -1 63.89 10.2
 5 4 -1 72.19 10.1
 5 4 -1 56.39 7.5
 -5 4 1 46.9 7.5
 -5 4 1 40.9 7.6
 -4 -4 1 131.49 12.9
 -4 -4 1 134.89 13.5
 4 -4 -1 147.79 13.9
 4 -4 -1 140.79 14
 -4 -4 1 140.49 13.3
 -4 -4 1 113.89 13.6
 4 -4 -1 146.39 12.6
 -4 -4 1 130.39 14.9
 4 -4 -1 158.58 14
 4 4 -1 141.59 12.8
 -4 4 1 146.29 14.1
 -4 4 1 142.89 13.6
 -4 4 1 147.99 13.7
 -4 4 1 150.78 12.8
 4 4 -1 142.09 13.3
 4 4 -1 174.38 17.8
 4 4 -1 146.09 13.8
 4 4 -1 124.39 13.8
 -3 -4 1 5.6 3.2
 -3 -4 1 8.3 3.6
 3 -4 -1 4.4 2.8
 -3 -4 1 7.9 4.3
 3 -4 -1 3.9 3.5
 -3 -4 1 13.9 3.8
 3 -4 -1 6.5 2.8
 -3 -4 1 9.5 3.3
 3 -4 -1 15.3 4.2
 3 4 -1 8.8 3.4
 -3 4 1 7.2 3.2
 -3 4 1 8.9 3.1
 3 4 -1 9.7 3.9
 -3 4 1 11.2 3.5
 3 4 -1 6.8 2.5
 3 4 -1 11 6.7
 -3 4 1 5.8 3.5
 3 4 -1 7.2 3.3
 -2 -4 1 513.25 40.7
 2 -4 -1 503.75 41
 2 -4 -1 465.25 41.2
 2 -4 -1 618.64 40.8
 -2 -4 1 635.34 41.5
 -2 -4 1 470.65 40.7
 -2 4 1 470.25 40.7
 -2 4 1 470.05 41.2
 -2 4 1 599.74 41.4
 2 4 -1 516.35 41
 -2 4 1 592.24 40.6
 2 4 -1 619.24 41.1
 2 4 -1 498.55 40.7
 -1 -4 1 57.09 8.1
 1 -4 -1 61.69 8
 1 -4 -1 61.89 7.4
 1 -4 -1 67.49 7.9
 -1 -4 1 69.59 8
 1 -4 -1 64.29 7.4
 -1 -4 1 79.59 11.1
 -1 -4 1 56.39 7.3
 -1 -4 1 55.79 7.3
 1 4 -1 58.19 8.1
 -1 4 1 60.49 7.4
 -1 4 1 88.29 13.1
 1 4 -1 66.79 7.7
 1 4 -1 73.89 10.1
 -1 4 1 61.79 7.3
 -1 4 1 57.89 7.2
 1 4 -1 62.79 7.5
 -1 4 1 65.89 7.7
 0 -4 1 6.5 2.9
 0 -4 1 9.4 3.8
 0 -4 1 8.5 3
 0 -4 -1 3.2 3.6
 0 -4 1 9.3 3.3
 0 -4 -1 5.6 2.4
 0 -4 -1 4 3.1
 0 -4 -1 9.3 3.1
 0 -4 -1 9.4 3.7
 0 -4 -1 5 3.4
 0 4 1 7.8 2.5
 0 4 -1 10.5 2.9
 0 4 -1 13.1 3.9
 0 4 -1 12.9 3.9
 0 4 -1 10.1 3
 0 4 1 11.8 3.6
 0 4 1 3.2 3.6
 0 4 1 10.4 3.2
 -1 -4 -1 -1.1 2.1
 -1 -4 -1 0.8 3.3
 -1 -4 -1 1.6 2.9
 -1 -4 -1 -1 2.3
 1 -4 1 -0.7 2.7
 1 -4 1 -1.9 1.8
 1 -4 1 -2.1 1.9
 1 -4 1 1.3 2.1
 -1 -4 -1 2.1 1.9
 -1 4 -1 -1.7 1.5
 1 4 1 0.8 1.8
 1 4 1 0.4 2.3
 1 4 1 -1.1 2.9
 -1 4 -1 -1.5 2
 -1 4 -1 1.7 2.3
 -1 4 -1 -0.5 2.8
 1 4 1 -3.5 2.2
 -1 4 -1 -0.2 1.8
 1 4 1 4 2.2
 -2 -4 -1 995.1 77.79
 2 -4 1 1134.49 78.99
 -2 -4 -1 1126.39 78.19
 -2 -4 -1 896.01 77.49
 2 -4 1 1146.79 79.09
 -2 -4 -1 1107.09 78.49
 2 -4 1 1049.79 78.29
 2 -4 1 1023 77.09
 -2 -4 -1 924.51 78.99
 -2 4 -1 1052.59 78.19
 -2 4 -1 976 76.89
 2 4 1 1115.89 78.19
 2 4 1 1141.29 78.49
 2 4 1 1074.29 77.99
 -2 4 -1 1148.09 78.89
 -2 4 -1 1120.09 78.89
 3 -4 1 641.94 48.6
 -3 -4 -1 619.24 48
 3 -4 1 696.53 48.7
 -3 -4 -1 627.64 47.7
 3 -4 1 615.04 46.5
 -3 -4 -1 601.44 49
 -3 -4 -1 591.54 47.6
 3 -4 1 663.73 48.1
 -3 -4 -1 618.64 47.3
 3 4 1 620.24 48
 3 4 1 618.94 49
 -3 4 -1 564.94 47.5
 3 4 1 606.24 47.6
 -3 4 -1 671.23 46.8
 -3 4 -1 691.93 48.7
 -3 4 -1 676.43 48.6
 3 4 1 606.94 47.6
 4 -4 1 11.2 2.8
 -4 -4 -1 11.4 3.9
 4 -4 1 15.7 4.8
 -4 -4 -1 6.4 2.6
 4 -4 1 3.9 3.2
 4 -4 1 13.8 4.2
 -4 -4 -1 15.7 4.7
 -4 -4 -1 13 4
 -4 -4 -1 11.1 3.7
 -4 4 -1 4.7 3
 4 4 1 23.7 4.4
 -4 4 -1 18.1 4.9
 -4 4 -1 10.1 3.9
 -4 4 -1 10.7 3.3
 4 4 1 11.7 4.6
 4 4 1 10.9 3.9
 4 4 1 16 5.1
 -5 -4 -1 44.2 7.1
 -5 -4 -1 34.8 8.2
 5 -4 1 31.3 6.5
 -5 -4 -1 33.2 6.7
 5 -4 1 41.4 7.3
 5 -4 1 30.6 6.3
 5 -4 1 38.1 5.2
 -5 -4 -1 36.5 7.2
 -5 4 -1 41.2 7.5
 5 4 1 35.2 6.4
 -5 4 -1 28.8 6.3
 5 4 1 35.5 7.2
 5 4 1 33.3 6.2
 5 4 1 34.2 7.1
 -5 4 -1 48 8.3
 -6 -4 -1 835.12 61.89
 -6 -4 -1 684.23 61.09
 -6 -4 -1 727.83 62.29
 6 -4 1 824.02 62.09
 6 -4 1 862.51 61.79
 -6 -4 -1 846.92 61.59
 6 -4 1 827.62 59.49
 6 -4 1 848.32 62.29
 6 4 1 714.33 61.09
 -6 4 -1 823.62 62.09
 -6 4 -1 832.92 61.59
 6 4 1 869.61 61.59
 6 4 1 775.42 62.39
 6 4 1 839.52 61.79
 -6 4 -1 874.21 62.59
 -7 -4 -1 36.5 7.1
 -7 -4 -1 35.9 7.7
 -7 -4 -1 33.9 9
 7 -4 1 49.5 8.6
 7 -4 1 35.4 7.6
 7 -4 1 31.3 6.4
 -7 -4 -1 42.1 7.9
 7 -4 1 40.6 5.8
 7 4 1 38.7 8
 7 4 1 42.6 7.6
 7 4 1 32.9 8.2
 -7 4 -1 38.3 8
 7 4 1 28.4 6.9
 -7 4 -1 34.8 7.3
 -7 4 -1 47.8 8.3
 8 -4 1 193.08 18.5
 8 -4 1 170.18 17.8
 -8 -4 -1 196.58 18.1
 8 -4 1 201.18 18.4
 -8 -4 -1 158.08 18
 -8 -4 -1 145.19 18.9
 -8 -4 -1 216.48 18.7
 -8 4 -1 177.28 18.4
 8 4 1 196.98 18.3
 -8 4 -1 187.78 18.2
 8 4 1 206.98 18.3
 8 4 1 184.78 18.2
 8 4 1 172.38 19.3
 -8 4 -1 180.28 18.2
 9 -4 1 138.09 14.2
 9 -4 1 114.19 14.1
 -9 -4 -1 105.39 13.3
 -9 -4 -1 170.28 23.5
 9 -4 1 119.99 13.9
 -9 -4 -1 106.59 14.2
 -9 -4 -1 109.09 13.5
 -9 4 -1 138.89 14.8
 9 4 1 107.99 13.8
 9 4 1 107.69 15.4
 -9 4 -1 98.39 13.8
 9 4 1 107.59 13.1
 9 4 1 125.99 14.5
 -9 4 -1 123.49 14.2
 10 -4 1 16.4 6.4
 -10 -4 -1 14.9 6.1
 -10 -4 -1 16.8 8.9
 -10 -4 -1 21.5 7.9
 10 -4 1 20.6 6.8
 -10 -4 -1 12.6 5.6
 10 -4 1 17.3 6.2
 10 4 1 31.8 9.1
 -10 4 -1 26 7.4
 -10 4 -1 23.4 7.7
 10 4 1 17.6 6.7
 10 4 1 29.8 7.3
 -10 4 -1 22.9 7.3
 11 -4 1 83.39 13.5
 -11 -4 -1 95.49 16.1
 11 -4 1 96.99 13.2
 -11 -4 -1 83.29 12.4
 -11 -4 -1 105.79 13.3
 11 -4 1 105.49 13.9
 -11 -4 -1 105.19 14.7
 -11 4 -1 98.29 14.5
 11 4 1 105.69 16.1
 -11 4 -1 105.49 16.5
 11 4 1 96.59 13.2
 -11 4 -1 111.89 14.1
 11 4 1 110.59 13.9
 11 4 1 108.49 17.5
 -12 -4 -1 245.48 27.9
 12 -4 1 276.57 26.6
 -12 -4 -1 280.97 32.7
 12 -4 1 315.17 27.5
 12 -4 1 318.27 27
 -12 -4 -1 266.47 25.8
 -12 -4 -1 256.37 26.8
 -12 4 -1 356.26 31.7
 12 4 1 292.87 26.7
 12 4 1 236.68 27.7
 12 4 1 310.17 26.7
 -12 4 -1 262.07 26.9
 12 4 1 272.87 26.3
 -12 4 -1 278.67 26.8
 -13 -4 -1 5.4 7.9
 13 -4 1 2.8 7.9
 13 -4 1 15.4 7.1
 -13 -4 -1 13.4 5.5
 -13 -4 -1 13.1 6.3
 -13 -4 -1 11.8 6.7
 -13 4 -1 15.3 7.3
 13 4 1 6 4.9
 13 4 1 12.2 7
 13 4 1 7.2 7.8
 -13 4 -1 14.1 6.1
 13 4 1 14.9 6.5
 -13 4 -1 11.9 6.6
 14 -4 1 150.38 17.7
 -14 -4 -1 112.49 14.9
 -14 -4 -1 133.49 16.5
 -14 -4 -1 112.39 16.7
 14 -4 1 128.19 16
 -14 -4 -1 111.99 19.4
 14 4 1 116.59 15.6
 14 4 1 137.69 16.6
 14 4 1 90.19 17.1
 -14 4 -1 102.69 17.3
 -14 4 -1 148.89 17.1
 -14 4 -1 150.48 17.8
 14 4 1 145.79 17
 -15 -4 -1 49.2 11.2
 15 -4 1 48.6 11.9
 -15 -4 -1 38 9.3
 -15 -4 -1 42.4 11.9
 15 -4 1 39.5 11.1
 15 4 1 30.6 12.4
 -15 4 -1 39.3 11.1
 -15 4 -1 75.79 17.5
 15 4 1 53.99 10.7
 15 4 1 46.4 10.5
 -15 4 -1 40.5 10.8
 15 4 1 49.4 10.6
 16 -4 1 165.28 20.2
 -16 -4 -1 193.88 22.6
 -16 -4 -1 171.98 20.7
 16 -4 1 182.78 21.5
 -16 -4 -1 157.88 21.6
 16 4 1 176.68 20.4
 -16 4 -1 166.88 21.5
 -16 4 -1 160.78 20.8
 16 4 1 179.38 23
 16 4 1 204.38 20.9
 16 4 1 195.98 21
 -16 4 -1 189.58 21.1
 -17 -4 -1 11.1 7.4
 -17 -4 -1 -0.1 5.8
 17 -4 1 5.6 7.2
 17 -4 1 4 6.6
 -17 -4 -1 11.3 9.6
 -17 4 -1 11 6.3
 -17 4 -1 -0.3 5.4
 17 4 1 15.7 6.9
 -17 4 -1 14.1 8.6
 -17 4 -1 2.2 5.1
 17 4 1 5.7 6.4
 17 4 1 0.1 7.7
 17 4 1 10 6
 18 -4 1 266.27 43.8
 -18 -4 -1 281.17 31.1
 18 -4 1 269.27 29.9
 -18 -4 -1 294.37 29.7
 -18 -4 -1 273.47 30.1
 -18 4 -1 247.68 29.8
 18 4 1 293.67 29.5
 18 4 1 325.07 32.6
 18 4 1 304.67 32.3
 18 4 1 265.37 28.8
 -18 4 -1 311.57 29.9
 -18 4 -1 313.67 29.7
 -18 4 -1 296.57 30.9
 19 -4 1 -6.6 6.4
 19 -4 1 -1.9 5.5
 -19 -4 -1 -5.6 3.8
 -19 -4 -1 6.7 6.8
 -19 4 -1 4.2 10
 -19 4 -1 5.7 5.5
 19 4 1 -5.5 3.6
 -19 4 -1 -1.2 4.1
 -19 4 -1 -4 5.1
 19 4 1 -6.3 7.3
 19 4 1 -3.4 5.2
 19 4 1 -0.3 5.4
 -20 -4 -1 5.4 10.7
 -20 -4 -1 14.2 8.1
 -20 -4 -1 14.8 8.1
 20 -4 1 13.1 10.1
 20 -4 1 10.9 8.4
 20 -4 1 3.1 4.5
 -20 4 -1 34.4 10.4
 20 4 1 5.6 6
 20 4 1 3 6.9
 -20 4 -1 20.2 12.7
 -20 4 -1 9.2 8.6
 -20 4 -1 11.7 6.8
 20 4 1 14 11.1
 20 4 1 23.7 9.9
 -21 -4 -1 14.4 11.2
 21 -4 1 10.1 9.2
 -21 -4 -1 25.6 10.3
 -21 -4 -1 24.9 9.6
 21 -4 1 18.4 7.1
 21 -4 1 23 11
 -21 4 -1 11.4 9.8
 -21 4 -1 17.5 9.3
 -21 4 -1 13 7.8
 21 4 1 17.1 8.5
 21 4 1 41.7 15.4
 -21 4 -1 15.4 7.9
 21 4 1 28.7 9.4
 -22 -4 -1 85.09 18
 22 -4 1 59.39 14.3
 -22 -4 -1 83.89 17.5
 22 -4 1 80.19 13.3
 -22 -4 -1 56.79 15.2
 22 -4 1 76.39 17.8
 -22 4 -1 52.09 13
 22 4 1 71.19 15.6
 22 4 1 82.29 17.1
 -22 4 -1 110.99 19
 -22 4 -1 74.79 17.2
 22 4 1 64.49 16
 -22 4 -1 67.99 16.1
 -23 -4 -1 139.39 22.5
 23 -4 1 103.09 20.3
 23 -4 1 111.19 20.3
 -23 -4 -1 91.59 19.3
 23 -4 1 109.39 14.7
 -23 -4 -1 71.59 18.7
 23 4 1 91.69 20.6
 23 4 1 101.09 18.6
 23 4 1 96.09 17.8
 -23 4 -1 122.99 23.2
 -23 4 -1 101.39 20
 -23 4 -1 67.49 15.4
 -23 4 -1 100.59 19.4
 24 -4 1 397.86 36.8
 -24 -4 -1 294.57 35.2
 -24 -4 -1 286.37 36
 24 -4 1 276.17 27.7
 24 -4 1 217.88 30.9
 -24 -4 -1 245.28 31.7
 -24 4 -1 304.57 34.1
 -24 4 -1 359.56 36
 -24 4 -1 243.48 32.9
 24 4 1 296.27 32.3
 24 4 1 372.36 37.6
 24 4 1 283.07 32.3
 -24 4 -1 249.68 31.4
 25 -4 1 10.5 6
 -25 -4 -1 14.1 13.3
 -25 -4 -1 -5.8 6.7
 25 -4 1 29.1 11.2
 25 -4 1 -0.1 8.7
 -25 -4 -1 1.4 10.7
 -25 4 -1 7.4 17.8
 -25 4 -1 -4.1 7.9
 -25 4 -1 0.6 10.3
 25 4 1 18.8 12.2
 25 4 1 0.8 10.7
 -25 4 -1 11.2 8.6
 25 4 1 15.9 8.8
 26 -4 1 92.49 19.9
 26 -4 1 91.19 19.6
 26 -4 1 122.29 18.3
 -26 -4 -1 90.49 22.5
 -26 -4 -1 81.59 18.6
 -26 -4 -1 72.79 18.7
 -26 4 -1 114.79 22.8
 26 4 1 104.69 19.4
 -26 4 -1 76.59 18.2
 -26 4 -1 107.89 19.9
 26 4 1 70.99 21.7
 26 4 1 100.09 19.8
 -26 4 -1 54.29 17
 27 -4 1 96.79 17.3
 27 -4 1 54.29 17.3
 27 -4 1 38 12.4
 -27 -4 -1 60.89 17.7
 -27 -4 -1 73.49 26.2
 -27 -4 -1 70.79 21.5
 -27 4 -1 79.79 19.5
 27 4 1 91.89 18.7
 -27 4 -1 31.7 12.4
 27 4 1 63.09 15.6
 -27 4 -1 48.6 17.4
 -27 4 -1 74.29 30.6
 27 4 1 58.29 18
 28 -4 1 23.9 13.1
 -28 -4 -1 19.3 17.2
 -28 -4 -1 7.8 9.6
 -28 -4 -1 35.9 15.4
 28 -4 1 26.8 9
 28 -4 1 33.6 15
 28 4 1 10.7 12.5
 -28 4 -1 0.3 9.3
 28 4 1 15.7 13.1
 -28 4 -1 11.1 13
 -28 4 -1 23.2 12.2
 29 -4 1 195.68 30.3
 29 -4 1 170.78 31.4
 -29 -4 -1 140.69 29.4
 -29 -4 -1 210.18 32.7
 29 -4 1 241.58 25
 29 4 1 174.18 27.3
 -29 4 -1 136.29 25.1
 -29 4 -1 191.88 34.1
 -29 4 -1 183.88 29.7
 29 4 1 179.48 30
 29 4 1 160.98 29.4
 -30 -4 -1 46.4 21.4
 -30 -4 -1 45.2 15.4
 30 -4 1 37.3 15.5
 30 -4 1 57.09 12.6
 -30 4 -1 42.7 17.8
 30 4 1 46.5 17.8
 -30 4 -1 36.8 14
 30 4 1 43.1 19.3
 -30 4 -1 50.59 17.8
 30 4 1 37.2 17.7
 31 -4 1 68.79 20.4
 31 -4 1 76.79 17.6
 -31 -4 -1 47.7 15.4
 -31 -4 -1 53.69 26.3
 -31 4 -1 56.79 15.7
 31 4 1 57.39 18.5
 -31 4 -1 58.69 20.3
 -31 4 -1 50.49 18.2
 31 4 1 49.1 19.8
 -32 -4 -1 83.69 22.4
 32 -4 1 125.19 23.6
 32 -4 1 98.99 20.6
 -32 4 -1 85.49 19.3
 32 4 1 81.59 22.8
 -32 4 -1 138.69 26.2
 33 -4 1 -5.5 11.5
 33 -4 1 7.8 12.5
 -33 -4 -1 17.6 12.4
 -33 -4 -1 9.1 10
 33 4 1 20.4 17.1
 -33 4 -1 17.5 11
 -33 4 -1 10.4 11.5
 -34 -4 -1 7.5 10
 -34 -4 -1 10.7 10.6
 34 -4 1 -10.1 11.9
 34 -4 1 24.8 14.5
 -34 4 -1 12.2 10.9
 -34 4 -1 15.4 12.2
 34 4 1 -21.5 13.8
 35 -4 1 7.9 13.9
 -35 -4 -1 -0.4 10.7
 35 -4 1 15.2 15
 -35 -4 -1 -11.9 12.5
 -35 4 -1 -11.8 11.1
 -35 4 -1 27.6 14.7
 35 4 1 -19.4 14.7
 35 -5 -1 5.1 15.9
 -35 -5 1 40.5 15.3
 35 -5 -1 59.99 16.6
 -35 -5 1 55.09 20.4
 -35 5 1 28.9 15.5
 -35 5 1 44.5 17.5
 35 5 -1 40.9 20.2
 -34 -5 1 -2.3 12.5
 34 -5 -1 32.3 17.9
 34 -5 -1 -7.1 14.7
 34 5 -1 -26.3 11.5
 -34 5 1 -1.1 14.2
 -34 5 1 -2.1 9.5
 -33 -5 1 14.8 11.4
 33 -5 -1 19.7 15.5
 33 -5 -1 9.9 11
 -33 5 1 13.3 10.9
 -33 5 1 19.3 13
 33 5 -1 12.5 16.4
 32 -5 -1 65.59 14.4
 -32 -5 1 66.99 19.2
 32 -5 -1 32.6 17.6
 32 5 -1 25.6 17.1
 -32 5 1 44.7 17.5
 -32 5 1 41.2 15.2
 31 -5 -1 205.08 23.9
 -31 -5 1 70.49 19.3
 31 -5 -1 116.69 23.7
 -31 5 1 144.19 24.3
 31 5 -1 123.29 27.4
 -31 5 1 121.69 25.4
 31 5 -1 116.39 35.5
 30 -5 -1 28.9 13.8
 30 -5 -1 44.1 11.3
 -30 -5 1 22.9 18.8
 30 -5 -1 -5 10.6
 -30 -5 1 33.9 13.8
 -30 5 1 19.4 12.2
 -30 5 1 34.3 13.7
 -30 5 1 -0.6 12.5
 30 5 -1 21.7 14.8
 30 5 -1 37.7 18.9
 30 5 -1 37.4 13.5
 29 -5 -1 93.49 15.7
 29 -5 -1 62.09 17.9
 29 -5 -1 49.2 18.6
 -29 -5 1 52.39 15.8
 -29 -5 1 58.09 19.3
 -29 5 1 53.39 19
 -29 5 1 45.2 16.4
 29 5 -1 84.49 19.4
 -29 5 1 43.5 13.2
 29 5 -1 26.1 17.3
 29 5 -1 51.79 17
 -28 -5 1 101.79 23.7
 28 -5 -1 105.49 25
 -28 -5 1 81.49 20.9
 28 -5 -1 71.29 18.2
 -28 -5 1 77.99 27.8
 28 -5 -1 109.69 17.5
 28 5 -1 66.79 18.3
 -28 5 1 79.29 30.4
 -28 5 1 67.89 16.8
 28 5 -1 91.19 19.3
 28 5 -1 67.69 21.3
 -28 5 1 81.49 19.5
 -28 5 1 50.39 20.9
 27 -5 -1 26.5 12.3
 27 -5 -1 23 7.9
 -27 -5 1 18.1 10.3
 -27 -5 1 10.5 11.2
 -27 -5 1 41.9 16.8
 27 -5 -1 43.8 12.7
 27 5 -1 9.6 10.6
 27 5 -1 11.9 12.1
 -27 5 1 27.9 12.9
 27 5 -1 31.1 26.4
 -27 5 1 56.79 18
 -27 5 1 22 12.7
 -27 5 1 47.3 13.3
 -26 -5 1 233.28 38.3
 26 -5 -1 226.58 30.1
 -26 -5 1 176.28 30.7
 26 -5 -1 277.37 26.2
 26 -5 -1 257.27 29.8
 -26 -5 1 257.37 31.3
 -26 5 1 224.08 28.9
 -26 5 1 241.88 31
 26 5 -1 244.78 30.1
 -26 5 1 212.88 31.8
 26 5 -1 176.98 30.8
 -26 5 1 242.38 30.8
 26 5 -1 284.87 31.8
 25 -5 -1 34.4 14.5
 -25 -5 1 6.7 12.6
 -25 -5 1 18.9 12
 25 -5 -1 -2.8 7.8
 25 -5 -1 1.3 5.5
 -25 -5 1 14.2 8.6
 -25 5 1 17.5 7.8
 25 5 -1 4.7 6.9
 -25 5 1 51.09 17.4
 -25 5 1 22.3 10.3
 25 5 -1 21.9 10.2
 25 5 -1 13.6 12.4
 -25 5 1 23.3 11.3
 25 5 -1 13.8 10.1
 -24 -5 1 380.86 40
 -24 -5 1 351.16 42.8
 24 -5 -1 344.77 38.3
 -24 -5 1 421.96 43.1
 24 -5 -1 334.77 39
 24 5 -1 386.76 39.2
 -24 5 1 389.76 40.2
 -24 5 1 399.16 42
 -24 5 1 364.66 38.6
 24 5 -1 437.86 40.9
 24 5 -1 373.96 42.7
 24 5 -1 402.26 40
 -24 5 1 412.16 41.6
 -23 -5 1 83.89 19
 23 -5 -1 73.99 18
 -23 -5 1 59.29 18
 23 -5 -1 94.89 18.7
 -23 -5 1 73.59 17
 23 5 -1 73.09 15.6
 -23 5 1 57.99 16.4
 23 5 -1 74.29 17.2
 23 5 -1 78.69 16.7
 -23 5 1 70.69 15.7
 -23 5 1 96.59 18.1
 -23 5 1 44.3 13.6
 23 5 -1 35.5 15.6
 22 -5 -1 -1.6 7
 22 -5 -1 -1.6 8.4
 -22 -5 1 5.8 7.3
 -22 -5 1 6.9 8.4
 -22 -5 1 -21.7 8.6
 -22 5 1 9.5 6.6
 -22 5 1 12.6 8.2
 -22 5 1 6.7 8.9
 22 5 -1 9.6 11.8
 22 5 -1 5.6 6.4
 22 5 -1 7.5 6.3
 -22 5 1 1.4 7.4
 22 5 -1 5 8.2
 -21 -5 1 360.06 40.1
 21 -5 -1 445.26 40.8
 -21 -5 1 362.96 41.3
 -21 -5 1 401.16 39.3
 21 -5 -1 401.56 39.3
 21 5 -1 393.26 41.8
 -21 5 1 436.46 39.2
 -21 5 1 368.46 39.8
 21 5 -1 462.65 40
 21 5 -1 395.26 38.8
 -21 5 1 370.66 37.9
 21 5 -1 366.46 38.1
 -21 5 1 438.16 41.3
 -20 -5 1 251.57 31
 20 -5 -1 326.87 31.6
 20 -5 -1 277.17 31.1
 -20 -5 1 285.87 33.5
 -20 -5 1 276.97 30.5
 -20 5 1 263.77 31.5
 -20 5 1 272.37 31.1
 -20 5 1 264.97 29.4
 20 5 -1 261.67 32.9
 20 5 -1 305.87 30.6
 -20 5 1 243.48 29.1
 20 5 -1 311.87 31
 20 5 -1 330.47 30.7
 -19 -5 1 98.29 18.3
 19 -5 -1 164.88 21
 19 -5 -1 83.19 25.7
 -19 -5 1 74.79 16.8
 -19 -5 1 109.99 19.8
 -19 5 1 168.38 22.4
 -19 5 1 144.59 22.8
 -19 5 1 104.29 18.3
 -19 5 1 150.88 18.9
 19 5 -1 180.88 24.2
 19 5 -1 134.29 19.1
 19 5 -1 104.59 18.8
 19 5 -1 155.48 18.8
 18 -5 -1 316.07 32.2
 18 -5 -1 323.87 32
 -18 -5 1 299.07 32.5
 -18 -5 1 323.07 31.9
 -18 -5 1 315.97 35.4
 -18 5 1 322.37 30.8
 18 5 -1 341.17 32
 -18 5 1 335.97 31.6
 18 5 -1 266.87 33.1
 18 5 -1 342.47 31.9
 -18 5 1 319.27 32.8
 18 5 -1 285.27 31.1
 -17 -5 1 382.46 38.6
 17 -5 -1 410.16 38.1
 -17 -5 1 352.76 36.9
 -17 -5 1 400.96 40.2
 17 -5 -1 423.96 38.4
 17 5 -1 400.16 37.4
 17 5 -1 412.76 40.4
 -17 5 1 418.66 38.8
 -17 5 1 391.86 36.4
 -17 5 1 419.36 37.3
 17 5 -1 431.76 38.2
 17 5 -1 431.76 37.8
 -17 5 1 387.26 38.4
 16 -5 -1 131.79 19.3
 -16 -5 1 164.68 21.7
 -16 -5 1 128.09 20.8
 -16 -5 1 131.39 18.3
 16 -5 -1 169.98 19.2
 16 5 -1 168.88 20.4
 -16 5 1 138.69 19.1
 16 5 -1 149.09 22.9
 16 5 -1 171.28 21.7
 -16 5 1 166.98 20.3
 -16 5 1 179.48 19
 16 5 -1 151.38 18.8
 -16 5 1 132.19 18.3
 15 -5 -1 306.47 29
 15 -5 -1 254.67 27
 15 -5 -1 296.17 28.6
 -15 -5 1 277.27 30.6
 -15 -5 1 272.87 29.3
 -15 -5 1 279.17 28.2
 -15 5 1 282.37 29.3
 15 5 -1 259.97 30.1
 -15 5 1 278.07 28
 15 5 -1 295.47 28.6
 -15 5 1 402.66 35.5
 15 5 -1 295.67 28.3
 15 5 -1 260.87 28.2
 -15 5 1 311.57 27.9
 -14 -5 1 126.29 18.2
 14 -5 -1 112.09 14.4
 -14 -5 1 148.39 25.9
 -14 -5 1 101.19 14.1
 -14 -5 1 91.99 15.7
 14 -5 -1 109.79 17.1
 14 -5 -1 120.09 15.5
 14 5 -1 100.29 15.5
 14 5 -1 110.29 19.7
 -14 5 1 117.99 15.5
 14 5 -1 101.59 15.9
 -14 5 1 105.89 17.5
 -14 5 1 115.39 17.5
 14 5 -1 124.39 18.6
 -13 -5 1 26.4 10.4
 13 -5 -1 18 6.5
 13 -5 -1 17.2 6.4
 -13 -5 1 34.5 9.1
 -13 -5 1 13.2 5.2
 13 -5 -1 34.3 9.2
 -13 5 1 27.5 8.5
 13 5 -1 23.4 8.4
 13 5 -1 16 6.9
 -13 5 1 16.2 6.6
 -13 5 1 10.4 5.8
 12 -5 -1 6.8 6.4
 -12 -5 1 0.5 3.7
 12 -5 -1 13.9 5.6
 -12 -5 1 10.9 7.7
 -12 -5 1 17.2 6.6
 -12 -5 1 4.7 4.9
 12 -5 -1 3.5 4.9
 12 5 -1 10.2 5.7
 -12 5 1 4.3 4.9
 12 5 -1 7.7 5.2
 -12 5 1 16.7 7.5
 -12 5 1 12.3 6.2
 12 5 -1 9.9 8.1
 12 5 -1 16.6 6.6
 -11 -5 1 297.17 30.3
 -11 -5 1 293.07 31.4
 11 -5 -1 451.35 40.7
 11 -5 -1 336.27 30.6
 11 -5 -1 337.47 31.5
 -11 5 1 366.16 32.3
 11 5 -1 379.76 31.9
 11 5 -1 390.86 34.1
 11 5 -1 323.87 31.5
 -11 5 1 399.36 31.7
 -10 -5 1 97.99 17.5
 10 -5 -1 97.39 13.4
 10 -5 -1 109.59 12.4
 10 -5 -1 120.89 14.3
 10 -5 -1 122.69 14.9
 -10 -5 1 87.79 13.1
 -10 -5 1 93.69 14.3
 -10 -5 1 112.89 13.8
 -10 5 1 110.39 14.8
 -10 5 1 104.39 13.5
 10 5 -1 121.49 24.1
 10 5 -1 126.49 14.9
 10 5 -1 121.99 14.1
 -10 5 1 120.19 14.6
 10 5 -1 130.89 19.3
 -9 -5 1 606.14 54.29
 9 -5 -1 734.23 53.19
 -9 -5 1 763.72 57.29
 9 -5 -1 783.52 55.49
 -9 -5 1 643.74 57.49
 9 -5 -1 613.64 54.99
 -9 -5 1 684.63 55.79
 9 -5 -1 750.02 55.59
 9 5 -1 660.73 54.59
 -9 5 1 621.24 55.29
 9 5 -1 715.53 55.89
 9 5 -1 758.62 57.29
 -9 5 1 728.53 55.29
 -9 5 1 732.43 55.29
 9 5 -1 673.43 55.09
 8 -5 -1 0.2 4.5
 -8 -5 1 -0.1 2.1
 -8 -5 1 -0.7 2.7
 -8 -5 1 0.3 4.2
 8 -5 -1 -3 2.5
 8 -5 -1 0.7 3.2
 -8 -5 1 3.2 4.4
 8 -5 -1 -7.3 3
 -8 -5 1 -3.6 5.4
 -8 5 1 2.4 3.3
 -8 5 1 -1 4
 -8 5 1 6.8 4.1
 8 5 -1 -1.2 3.2
 8 5 -1 7 4.7
 8 5 -1 -2.4 4.7
 8 5 -1 2.2 4.3
 -7 -5 1 196.78 18.2
 7 -5 -1 200.88 16.9
 -7 -5 1 181.08 19
 7 -5 -1 166.28 18.4
 7 -5 -1 240.48 19.4
 -7 -5 1 172.28 16.8
 -7 -5 1 167.28 19.7
 7 -5 -1 198.38 18.6
 -7 -5 1 189.38 18.5
 7 5 -1 161.18 17.5
 7 5 -1 171.68 19.7
 7 5 -1 205.08 18.9
 -7 5 1 178.58 18.6
 -7 5 1 203.18 18.6
 7 5 -1 184.68 19
 6 -5 -1 53.69 8.4
 -6 -5 1 56.49 9.5
 -6 -5 1 87.19 13.6
 6 -5 -1 64.99 10.4
 6 -5 -1 61.99 8
 6 -5 -1 69.29 9.5
 -6 -5 1 61.19 9.6
 -6 -5 1 61.49 8.1
 -6 -5 1 64.49 10
 -6 5 1 68.79 10.6
 6 5 -1 67.69 11.6
 -6 5 1 61.99 9.5
 6 5 -1 56.09 9
 -6 5 1 75.19 11
 6 5 -1 56.39 9.8
 6 5 -1 59.39 9.6
 -5 -5 1 1775.82 138.19
 5 -5 -1 1753.12 138.09
 -5 -5 1 1951.4 137.59
 -5 -5 1 1724.63 137.69
 5 -5 -1 2110.09 137.09
 5 -5 -1 1789.12 138.69
 5 -5 -1 2140.09 138.89
 -5 5 1 2024.1 137.09
 -5 5 1 1794.02 138.69
 5 5 -1 1786.82 137.99
 -5 5 1 2106.09 138.59
 5 5 -1 1656.73 137.49
 -5 5 1 1960.6 138.39
 4 -5 -1 38.2 7.5
 -4 -5 1 63.49 9.7
 -4 -5 1 67.69 9.2
 4 -5 -1 58.89 9.8
 4 -5 -1 50.59 8.4
 4 -5 -1 44.9 7.3
 -4 -5 1 66.89 9.3
 -4 -5 1 41.1 7.8
 -4 -5 1 75.29 14.9
 4 5 -1 74.79 12.2
 4 5 -1 61.39 9.3
 -4 5 1 64.19 9.5
 -4 5 1 47.8 7
 -4 5 1 61.09 10.1
 4 5 -1 53.99 8.3
 4 5 -1 49.5 6.9
 -4 5 1 63.89 10
 4 5 -1 42.3 7.8
 3 -5 -1 3123.19 246.28
 3 -5 -1 3323.07 246.88
 -3 -5 1 4002.9 247.48
 -3 -5 1 3666.33 246.38
 -3 -5 1 3156.88 245.88
 3 -5 -1 3603.14 245.48
 -3 -5 1 3357.06 246.28
 3 5 -1 3162.28 245.88
 3 5 -1 3133.79 245.78
 -3 5 1 3175.78 246.68
 3 5 -1 3452.05 245.68
 -3 5 1 3526.55 246.48
 -3 5 1 3055.39 245.88
 -3 5 1 3600.94 245.48
 3 5 -1 4053.79 248.68
 -2 -5 1 64.19 8.7
 2 -5 -1 69.79 8.8
 2 -5 -1 67.49 9.2
 -2 -5 1 64.09 8.4
 2 -5 -1 66.19 9.5
 -2 -5 1 59.59 8.1
 -2 -5 1 64.29 9.4
 -2 -5 1 90.09 12.8
 2 -5 -1 67.69 8.1
 -2 5 1 60.69 7.9
 -2 5 1 79.79 9.5
 2 5 -1 64.09 10.2
 2 5 -1 66.19 8.4
 2 5 -1 65.49 8.2
 -2 5 1 69.09 8.4
 2 5 -1 57.69 8.1
 -2 5 1 70.49 10.4
 2 5 -1 78.59 9.4
 1 -5 -1 1314.77 87.59
 1 -5 -1 1102.29 87.99
 -1 -5 1 1206.08 87.89
 1 -5 -1 1077.29 87.39
 -1 -5 1 1093.79 86.99
 -1 -5 1 1235.48 89.19
 1 -5 -1 1211.98 87.09
 -1 -5 1 1131.39 86.99
 -1 -5 1 1289.57 88.39
 1 5 -1 1111.89 86.79
 1 5 -1 1299.77 89.39
 -1 5 1 1091.19 86.99
 1 5 -1 1296.97 88.19
 1 5 -1 1125.79 86.99
 1 5 -1 1183.08 87.29
 -1 5 1 1245.38 87.09
 -1 5 1 1142.79 87.19
 0 -5 1 74.99 8.5
 0 -5 -1 68.19 8.9
 0 -5 1 68.39 8.6
 0 -5 -1 64.89 7.9
 0 -5 1 65.19 9.4
 0 -5 1 52.99 7.5
 0 -5 -1 59.99 7.9
 0 -5 -1 59.99 8.2
 0 5 1 65.89 7.9
 0 5 -1 48.1 8
 0 5 1 58.79 8
 0 5 -1 61.89 8
 0 5 1 65.89 8
 0 5 -1 61.59 8
 0 5 -1 55.19 7.5
 0 5 1 67.89 11.6
 0 5 1 57.19 7.9
 0 5 -1 93.99 12.4
 1 -5 1 922.01 69.49
 -1 -5 -1 839.62 69.99
 -1 -5 -1 864.81 68.59
 1 -5 1 909.01 67.99
 -1 -5 -1 825.02 68.29
 1 -5 1 916.51 68.49
 -1 -5 -1 858.21 68.39
 -1 5 -1 1050.49 69.59
 1 5 1 868.01 68.29
 -1 5 -1 963.6 67.99
 1 5 1 1071.29 69.19
 -1 5 -1 933.51 68.89
 1 5 1 845.02 69.89
 1 5 1 1095.89 69.29
 1 5 1 871.11 68.19
 -2 -5 -1 272.37 21
 2 -5 1 263.67 21.1
 -2 -5 -1 231.88 20.6
 -2 -5 -1 250.87 21
 2 -5 1 262.27 21.7
 2 -5 1 234.78 19.7
 -2 -5 -1 222.48 22.1
 2 -5 1 230.98 21.3
 -2 -5 -1 231.28 20.4
 -2 5 -1 246.88 21.5
 -2 5 -1 217.68 19.4
 2 5 1 239.78 20.8
 2 5 1 249.38 20.3
 2 5 1 196.48 21.5
 2 5 1 256.67 20.8
 -2 5 -1 236.58 20.8
 -2 5 -1 237.98 21.1
 2 5 1 247.28 20.6
 -3 -5 -1 666.73 53.69
 -3 -5 -1 649.83 51.49
 3 -5 1 697.63 52.89
 -3 -5 -1 741.03 52.29
 -3 -5 -1 608.64 51.59
 3 -5 1 699.63 52.89
 -3 -5 -1 725.43 52.59
 3 -5 1 694.83 52.29
 3 -5 1 662.93 50.69
 3 5 1 744.83 52.19
 3 5 1 626.14 53.19
 3 5 1 674.33 52.09
 3 5 1 668.93 51.89
 -3 5 -1 744.73 52.89
 -3 5 -1 692.13 52.19
 -3 5 -1 621.84 50.39
 -3 5 -1 689.23 52.79
 4 -5 1 263.97 22.3
 4 -5 1 253.87 22.3
 -4 -5 -1 237.18 23.1
 -4 -5 -1 243.88 20.9
 4 -5 1 234.88 21.5
 4 -5 1 257.77 20
 -4 -5 -1 229.78 21.3
 -4 -5 -1 274.17 21.7
 -4 -5 -1 256.77 22
 4 5 1 235.08 23
 4 5 1 236.08 21.5
 -4 5 -1 243.98 19.8
 4 5 1 245.38 21.3
 -4 5 -1 239.58 21.4
 -4 5 -1 229.18 21.7
 -4 5 -1 241.18 22
 4 5 1 251.87 21.8
 -5 -5 -1 125.29 13.2
 5 -5 1 138.49 15
 5 -5 1 145.69 14.6
 -5 -5 -1 159.68 14.5
 5 -5 1 149.69 15.1
 5 -5 1 134.09 12.4
 -5 -5 -1 159.18 15
 -5 -5 -1 124.09 14.2
 -5 -5 -1 115.69 15.4
 -5 5 -1 146.99 15
 -5 5 -1 140.59 12.5
 5 5 1 149.79 14.8
 5 5 1 137.09 14
 5 5 1 129.39 14.3
 5 5 1 120.09 15.6
 -5 5 -1 174.08 15.8
 6 -5 1 7.9 3.4
 -6 -5 -1 12.7 3.6
 6 -5 1 17.8 4.3
 6 -5 1 14.5 5.3
 -6 -5 -1 17.7 5.1
 -6 -5 -1 16.3 7.6
 -6 -5 -1 11.3 4.8
 6 -5 1 17.2 5.6
 -6 -5 -1 14.7 5.5
 6 5 1 17 5.7
 -6 5 -1 19.5 5.9
 6 5 1 19.1 5.8
 -6 5 -1 17.9 5.9
 -6 5 -1 14.5 5.2
 6 5 1 11.2 4.9
 6 5 1 18.7 7.7
 -7 -5 -1 1761.32 142.39
 -7 -5 -1 1601.44 140.59
 -7 -5 -1 2020.2 141.79
 7 -5 1 1983.5 138.79
 7 -5 1 2012.4 141.39
 7 -5 1 1918.71 141.69
 7 -5 1 1857.21 141.69
 -7 -5 -1 2095.99 141.59
 -7 5 -1 2127.79 142.59
 -7 5 -1 2060.29 142.19
 7 5 1 1776.62 142.09
 7 5 1 2014.2 141.59
 7 5 1 2083.69 141.29
 7 5 1 1613.24 140.49
 -7 5 -1 1976.9 141.19
 8 -5 1 25.5 7.7
 -8 -5 -1 3.9 7
 -8 -5 -1 17.8 6.3
 8 -5 1 26.2 7.2
 -8 -5 -1 9.3 5.4
 8 -5 1 29.8 8.2
 -8 -5 -1 17.8 5.8
 8 -5 1 21.8 5.1
 8 5 1 27.8 7.6
 8 5 1 31.2 9.9
 -8 5 -1 16.7 6.4
 8 5 1 21.5 6.2
 -8 5 -1 43.3 11
 -8 5 -1 13.6 5.9
 8 5 1 18 6.6
 -9 -5 -1 643.24 57.49
 -9 -5 -1 730.73 57.89
 9 -5 1 715.63 57.79
 -9 -5 -1 808.02 58.09
 9 -5 1 775.32 57.89
 9 -5 1 792.72 58.59
 9 -5 1 730.53 54.79
 -9 -5 -1 618.04 58.49
 -9 5 -1 737.83 57.69
 9 5 1 769.02 58.09
 -9 5 -1 785.32 58.59
 9 5 1 772.72 57.49
 9 5 1 695.43 58.99
 9 5 1 652.43 57.09
 -9 5 -1 786.22 58.79
 -10 -5 -1 11.8 5.9
 10 -5 1 4.2 4
 10 -5 1 -2.2 3
 -10 -5 -1 10.1 6.3
 10 -5 1 6.2 4
 10 -5 1 6.1 5.3
 -10 -5 -1 2.7 7.6
 -10 -5 -1 5.5 5.1
 -10 5 -1 -0.6 5
 10 5 1 2.3 7.4
 10 5 1 12.2 6
 -10 5 -1 3.6 5.8
 10 5 1 9.4 5.6
 10 5 1 11.8 5.9
 -10 5 -1 6.2 6.4
 11 -5 1 20.4 6.3
 -11 -5 -1 22.3 6.9
 -11 -5 -1 37.8 8.6
 11 -5 1 32 9
 -11 -5 -1 22.7 13.2
 11 -5 1 37.3 9.9
 11 5 1 40.8 8.4
 11 5 1 37.9 13.5
 -11 5 -1 38.2 9.6
 11 5 1 43.3 9.9
 11 5 1 35.7 8.7
 -11 5 -1 73.29 15.3
 -11 5 -1 34.7 9
 -12 -5 -1 78.29 15.1
 -12 -5 -1 110.79 17
 -12 -5 -1 95.89 15.6
 12 -5 1 88.89 14.5
 12 -5 1 93.29 14.9
 -12 -5 -1 109.79 15.8
 12 -5 1 110.99 19.3
 12 5 1 98.19 15.8
 -12 5 -1 125.79 17.5
 -12 5 -1 95.89 14.7
 12 5 1 84.69 13.6
 12 5 1 91.49 14.3
 -12 5 -1 88.09 14.8
 12 5 1 79.99 16.6
 -13 -5 -1 2.6 6.8
 13 -5 1 10.4 6.3
 13 -5 1 -1.6 4.3
 -13 -5 -1 10.8 6.6
 -13 -5 -1 7.3 6.1
 -13 -5 -1 8.3 4.7
 13 -5 1 7.5 4.9
 13 5 1 2.8 4.4
 -13 5 -1 6.3 6.5
 13 5 1 7.2 5.2
 -13 5 -1 7.2 6.6
 13 5 1 9.5 5.8
 13 5 1 4.4 7.4
 -13 5 -1 1.5 5.5
 14 -5 1 40.3 10.6
 -14 -5 -1 64.59 12.3
 14 -5 1 50.79 11.5
 -14 -5 -1 45.6 11.2
 -14 -5 -1 43.7 10.4
 -14 -5 -1 53.09 13.8
 14 -5 1 32.9 8.7
 14 5 1 49.8 13.4
 -14 5 -1 65.49 12.4
 14 5 1 40.7 9.7
 14 5 1 52.49 11.3
 14 5 1 74.89 14.6
 -14 5 -1 46.9 12.1
 -14 5 -1 57.19 12.7
 -15 -5 -1 54.19 14
 -15 -5 -1 100.09 15.7
 15 -5 1 72.39 14
 15 -5 1 83.69 14.8
 -15 -5 -1 69.19 14
 -15 -5 -1 78.39 14.6
 15 5 1 76.39 13.1
 15 5 1 88.29 14.3
 -15 5 -1 86.59 15.9
 15 5 1 90.59 17.3
 15 5 1 84.09 14.1
 -15 5 -1 62.19 12.4
 -16 -5 -1 61.09 12.9
 16 -5 1 42.3 11.6
 16 -5 1 39.9 11.1
 -16 -5 -1 50.49 11.6
 -16 -5 -1 56.09 14.5
 -16 -5 -1 25.1 9.7
 16 5 1 48.5 11.4
 -16 5 -1 67.69 14.1
 16 5 1 52.29 11.3
 -16 5 -1 77.39 15.8
 16 5 1 67.79 17
 -16 5 -1 41.5 11.6
 16 5 1 37.4 11.9
 -17 -5 -1 121.29 19.8
 17 -5 1 110.69 19.2
 -17 -5 -1 137.69 20.1
 -17 -5 -1 143.39 23.7
 17 -5 1 100.99 16.8
 -17 5 -1 132.39 17.1
 17 5 1 130.59 18
 -17 5 -1 126.19 20.6
 17 5 1 129.79 17.4
 -17 5 -1 130.69 19.5
 17 5 1 119.79 20.4
 -17 5 -1 116.09 18.7
 17 5 1 123.59 16.9
 18 -5 1 23 10.8
 -18 -5 -1 30.9 14.9
 18 -5 1 32.1 11.1
 -18 -5 -1 27.7 11.1
 -18 -5 -1 41.9 11.6
 -18 5 -1 36.1 11
 18 5 1 37.9 11.2
 18 5 1 65.29 14.3
 -18 5 -1 49.5 11.9
 18 5 1 62.69 16.8
 -18 5 -1 27.3 10.9
 18 5 1 23.6 9.2
 -18 5 -1 18.3 7.4
 19 -5 1 -4.4 5.8
 19 -5 1 -1.4 7.1
 -19 -5 -1 13.5 8.8
 -19 -5 -1 5 10.3
 -19 -5 -1 20.1 9.6
 -19 5 -1 -1.1 4.6
 -19 5 -1 17.2 7.6
 19 5 1 13.8 7.7
 19 5 1 5.3 6.8
 -19 5 -1 15.4 9.7
 19 5 1 -9.5 9.8
 -19 5 -1 7.3 8.9
 19 5 1 9.7 6
 20 -5 1 106.09 20.6
 20 -5 1 127.59 20.9
 -20 -5 -1 135.29 21.7
 -20 -5 -1 129.19 22.6
 -20 -5 -1 89.69 17.8
 -20 5 -1 118.89 20.4
 20 5 1 111.49 19
 -20 5 -1 104.49 18.5
 20 5 1 116.89 19.5
 -20 5 -1 89.49 18.3
 20 5 1 101.59 17.9
 -20 5 -1 128.89 19.6
 20 5 1 118.09 23.6
 21 -5 1 4.1 9
 -21 -5 -1 17.8 10.5
 21 -5 1 -5 7.3
 -21 -5 -1 -4.1 7.1
 -21 -5 -1 11.6 8.6
 -21 5 -1 3 6
 21 5 1 -10.3 10.3
 -21 5 -1 9.4 7.9
 21 5 1 1.1 5.3
 21 5 1 10.6 8.9
 21 5 1 -3.2 5.6
 -21 5 -1 4.6 7.9
 -21 5 -1 9.5 8.4
 -22 -5 -1 39.7 13.2
 -22 -5 -1 31.7 12.4
 22 -5 1 58.39 11
 22 -5 1 45.7 12.6
 22 -5 1 30.9 12.1
 -22 -5 -1 33.2 13.9
 -22 5 -1 33.6 10
 22 5 1 42.9 12.4
 22 5 1 49.7 13.5
 -22 5 -1 42 14
 22 5 1 50.39 16.7
 -22 5 -1 32.3 12.4
 22 5 1 49.7 14.1
 -22 5 -1 22.7 11.7
 -23 -5 -1 74.79 16.1
 -23 -5 -1 88.49 20.6
 -23 -5 -1 90.29 21.5
 23 -5 1 111.99 19.6
 23 -5 1 105.69 14.1
 23 -5 1 91.49 18.5
 -23 5 -1 112.09 21.7
 -23 5 -1 114.39 20.4
 -23 5 -1 115.39 20.6
 23 5 1 127.89 21.3
 23 5 1 104.89 19.5
 23 5 1 112.69 28.5
 -23 5 -1 125.69 22.8
 -24 -5 -1 220.78 33.2
 24 -5 1 333.67 27.6
 -24 -5 -1 224.38 29.8
 -24 -5 -1 293.97 34.3
 24 -5 1 210.18 29.6
 24 -5 1 281.37 31.2
 -24 5 -1 250.77 31.2
 -24 5 -1 248.08 30.9
 -24 5 -1 242.48 31.3
 24 5 1 256.07 32.2
 24 5 1 237.78 33.2
 -24 5 -1 246.88 31
 24 5 1 260.77 30.4
 25 -5 1 34.3 14
 -25 -5 -1 66.79 16.9
 -25 -5 -1 58.69 23.8
 25 -5 1 55.89 16.1
 -25 -5 -1 77.79 18.1
 -25 5 -1 70.89 17.6
 25 5 1 55.49 18.6
 -25 5 -1 55.29 16.4
 -25 5 -1 67.69 17.7
 -25 5 -1 45.4 14
 25 5 1 59.19 14.8
 25 5 1 71.89 18.4
 26 -5 1 42 9.9
 -26 -5 -1 14.1 12.7
 -26 -5 -1 2.1 13.2
 26 -5 1 17.1 11.6
 -26 -5 -1 15.5 11.7
 26 -5 1 13.9 12.4
 -26 5 -1 13.8 11.3
 -26 5 -1 24.9 11.2
 -26 5 -1 -1.6 10.6
 26 5 1 17.8 11.2
 26 5 1 16.5 12.6
 26 5 1 22.8 10.7
 -26 5 -1 25 13.3
 -27 -5 -1 -8.3 11.9
 27 -5 1 3.2 5.6
 -27 -5 -1 -7 10.4
 27 -5 1 -8.6 9.2
 -27 -5 -1 1.3 8.5
 27 5 1 -13.8 10.8
 -27 5 -1 17.7 13.6
 -27 5 -1 -16.5 9.5
 27 5 1 -7.4 14
 -27 5 -1 17.1 11.3
 27 5 1 -4.9 13.8
 -28 -5 -1 23.8 11
 28 -5 1 13.9 11.6
 28 -5 1 32.8 10.1
 28 -5 1 11.4 11.2
 -28 -5 -1 -4.5 22.5
 -28 5 -1 11 10.1
 28 5 1 14.7 12.9
 -28 5 -1 6.4 11.4
 28 5 1 38.3 14.7
 -28 5 -1 10.7 12.9
 28 5 1 20.3 15.2
 29 -5 1 47.9 16.6
 -29 -5 -1 11.6 15.8
 29 -5 1 18.5 12.7
 29 -5 1 50.89 10.7
 -29 -5 -1 56.89 16.7
 -29 5 -1 33.4 13.8
 29 5 1 21.5 15.1
 -29 5 -1 26.3 12.7
 29 5 1 34.3 16.5
 -29 5 -1 43.6 17.5
 29 5 1 24 13.1
 -30 -5 -1 47.3 21.5
 30 -5 1 25.1 9.6
 30 -5 1 0.2 13.1
 -30 -5 -1 4.4 9.8
 -30 5 -1 25.8 12.6
 -30 5 -1 10.2 11.2
 30 5 1 7.1 14
 30 5 1 21.3 13
 -30 5 -1 -2.4 11.5
 -31 -5 -1 101.39 24.3
 31 -5 1 117.59 19.9
 -31 5 -1 100.89 24.3
 31 5 1 90.39 25.6
 -31 5 -1 116.89 25
 32 -5 1 27.9 15.9
 32 -5 1 49.8 13.5
 -32 -5 -1 28.4 14.1
 32 5 1 30.9 17
 -32 5 -1 10.7 11.7
 -32 5 -1 20.7 12.5
 33 -5 1 10 10.5
 -33 -5 -1 -4.8 10.6
 33 -5 1 -5.6 10.8
 -33 5 -1 -0.5 11.6
 33 5 1 -13.8 11.3
 -33 5 -1 3.7 8.3
 34 -5 1 1.8 12.8
 -34 -5 -1 2 9.8
 34 -5 1 -20.3 10.5
 34 5 1 -6 14.8
 -34 5 -1 -3.7 11
 -34 5 -1 11.4 10.6
 -35 -5 -1 35.1 14.5
 35 -5 1 11.3 15.5
 -35 -5 -1 23.3 16.1
 -35 5 -1 32.2 14.7
 -35 5 -1 26.5 24.5
 35 5 1 1 16.6
 -35 -6 1 16.4 14
 35 -6 -1 -17.5 13.2
 35 -6 -1 49.9 15.6
 35 6 -1 -19.1 13.4
 -35 6 1 11.5 14.8
 -35 6 1 -20 8.5
 34 -6 -1 18.2 15
 34 -6 -1 -18.7 11.1
 -34 -6 1 16.2 14.2
 34 6 -1 -30.4 14.8
 -34 6 1 11.9 12.7
 33 -6 -1 -23.7 12.2
 -33 -6 1 -12.1 8.3
 33 -6 -1 -0.2 10.1
 -33 6 1 12.4 11.7
 -33 6 1 6.3 10.9
 33 6 -1 0 14.5
 32 -6 -1 6.6 10.6
 32 -6 -1 11.4 13.8
 -32 -6 1 2.8 9.8
 -32 6 1 17.1 10.8
 -32 6 1 6.3 10.8
 32 6 -1 -8.3 15.6
 31 -6 -1 46 11.7
 31 -6 -1 -5.7 12.2
 -31 -6 1 19.9 13.4
 -31 6 1 13.1 12.3
 31 6 -1 10.8 15
 -31 6 1 18.4 10.5
 -30 -6 1 -10 29
 -30 -6 1 23.9 13
 30 -6 -1 57.79 14.3
 30 -6 -1 31.6 15.9
 30 -6 -1 23.6 14.1
 30 6 -1 29.2 17.4
 -30 6 1 65.59 20.6
 -30 6 1 65.19 20.2
 30 6 -1 22.5 17
 -30 6 1 49 14.4
 -29 -6 1 34.4 18.4
 -29 -6 1 2.4 9.8
 29 -6 -1 -19.7 10.2
 29 -6 -1 15.5 14.8
 29 -6 -1 13.3 8.2
 29 6 -1 21.5 16.6
 -29 6 1 24.6 11.2
 -29 6 1 17.5 13.2
 -29 6 1 7.4 14.9
 29 6 -1 13.8 11.5
 29 6 -1 1.6 12.3
 -28 -6 1 118.79 25.2
 28 -6 -1 137.89 24.1
 28 -6 -1 175.68 21.6
 -28 -6 1 133.79 27
 28 -6 -1 116.89 24.4
 -28 6 1 252.07 41.5
 28 6 -1 144.19 28.4
 28 6 -1 197.58 25.8
 -28 6 1 141.29 27.4
 -27 -6 1 4.9 27.7
 27 -6 -1 7.8 9.6
 -27 -6 1 5.4 11.7
 27 -6 -1 -4.8 5.5
 -27 -6 1 1.5 8.1
 27 -6 -1 -14 7.9
 27 6 -1 6.6 9.5
 27 6 -1 11.4 11.4
 -27 6 1 -2.4 12.4
 -27 6 1 -3.1 8.3
 -27 6 1 12 8.1
 -27 6 1 5.7 11.7
 27 6 -1 -2.4 12.1
 26 -6 -1 42.4 12.8
 -26 -6 1 38.2 14.8
 26 -6 -1 72.09 16.9
 -26 -6 1 53.59 18.3
 -26 -6 1 51.79 16.1
 -26 6 1 34.8 13.5
 -26 6 1 64.69 17.9
 26 6 -1 45.8 16.8
 26 6 -1 42.7 18.3
 26 6 -1 41.3 12.7
 26 6 -1 53.89 15.9
 -26 6 1 47.2 13.2
 -26 6 1 53.09 16.9
 -25 -6 1 14.7 9.9
 -25 -6 1 -4.9 15
 25 -6 -1 9.6 10.3
 25 -6 -1 13.1 8.3
 -25 -6 1 4 11.7
 -25 6 1 16.2 11.1
 -25 6 1 -2.4 6.2
 25 6 -1 5.9 9.6
 25 6 -1 -17 11.8
 25 6 -1 -9.3 5.4
 25 6 -1 8.5 10.5
 -25 6 1 9.1 10.1
 24 -6 -1 191.38 26.6
 -24 -6 1 161.08 28.7
 -24 -6 1 266.87 38.7
 -24 -6 1 202.98 27.5
 24 -6 -1 233.58 30.2
 -24 6 1 244.98 30
 24 6 -1 238.68 28.2
 -24 6 1 217.58 27.7
 24 6 -1 294.27 30.7
 -24 6 1 264.97 32.5
 -24 6 1 259.97 29.4
 24 6 -1 226.08 32.2
 23 -6 -1 10.1 8.7
 23 -6 -1 0.6 8.5
 -23 -6 1 17.3 12.2
 -23 -6 1 16.8 10.7
 -23 -6 1 4.3 8.7
 23 6 -1 4.6 7.3
 -23 6 1 6.2 8.1
 -23 6 1 11.2 11.8
 -23 6 1 18.2 9
 23 6 -1 5 12.6
 23 6 -1 8.5 8.5
 -23 6 1 3.5 8.8
 23 6 -1 10.7 9
 22 -6 -1 125.89 22.8
 -22 -6 1 149.19 24
 -22 -6 1 114.59 22.8
 -22 -6 1 123.39 23.1
 22 -6 -1 173.48 25.6
 22 6 -1 127.09 24
 22 6 -1 169.68 22
 -22 6 1 172.18 27.3
 -22 6 1 114.89 19.8
 -22 6 1 109.69 22.8
 22 6 -1 159.98 25.1
 -22 6 1 158.08 21.2
 22 6 -1 152.18 23.3
 -21 -6 1 1.4 9.2
 21 -6 -1 -3.1 8.4
 -21 -6 1 5.4 7.3
 21 -6 -1 7.5 7.5
 -21 -6 1 25.5 11.4
 -21 6 1 8.2 8.1
 21 6 -1 2.2 6.8
 21 6 -1 7.8 10.7
 -21 6 1 5.2 6
 -21 6 1 8.6 10.4
 -21 6 1 4.2 5.1
 21 6 -1 11.4 10.4
 21 6 -1 6.1 6.7
 -20 -6 1 300.27 35.2
 20 -6 -1 305.97 34.4
 -20 -6 1 298.27 36.9
 20 -6 -1 287.37 33.3
 -20 -6 1 372.16 35.5
 -20 6 1 399.56 36.9
 20 6 -1 394.56 35.6
 20 6 -1 312.57 33.9
 20 6 -1 273.77 36.1
 -20 6 1 352.66 33.6
 -20 6 1 324.07 33.9
 20 6 -1 405.16 35.5
 -20 6 1 332.67 35.8
 19 -6 -1 7.1 6.8
 -19 -6 1 9.7 7.7
 -19 -6 1 5.8 9.7
 19 -6 -1 2 7.8
 -19 -6 1 12.7 7
 -19 6 1 6.9 7.8
 -19 6 1 2.5 5.2
 -19 6 1 0.9 5.8
 19 6 -1 -5 6.9
 19 6 -1 2.1 5.8
 -19 6 1 8.2 6.8
 19 6 -1 -5.3 5.2
 19 6 -1 22.5 12.1
 -18 -6 1 1450.75 120.39
 -18 -6 1 1590.14 122.19
 -18 -6 1 1542.55 119.69
 18 -6 -1 1518.95 133.59
 18 -6 -1 1533.75 119.49
 18 6 -1 1600.24 119.19
 -18 6 1 1660.43 120.59
 -18 6 1 1666.13 118.49
 18 6 -1 1603.34 119.89
 18 6 -1 1413.46 118.39
 -18 6 1 1500.15 118.79
 -18 6 1 1441.46 120.49
 18 6 -1 1544.75 121.49
 -17 -6 1 12.2 8.2
 17 -6 -1 25 13.6
 -17 -6 1 16.9 11.2
 17 -6 -1 23.9 8.4
 17 -6 -1 21.3 7.8
 -17 -6 1 19 8
 17 6 -1 26 10.3
 17 6 -1 19.6 9
 -17 6 1 8.4 7.4
 17 6 -1 9.2 6.9
 -17 6 1 15.8 6.9
 -17 6 1 10.7 16.1
 -17 6 1 17.6 7.6
 17 6 -1 20.3 8.7
 16 -6 -1 350.86 35.3
 16 -6 -1 413.66 37.1
 -16 -6 1 373.76 38.5
 -16 -6 1 376.66 36.6
 16 -6 -1 396.96 37
 -16 -6 1 383.16 38.7
 16 6 -1 353.06 38.6
 16 6 -1 406.76 36.6
 16 6 -1 385.16 36.6
 16 6 -1 432.66 39.3
 -16 6 1 388.66 36.9
 -16 6 1 396.56 36.1
 -16 6 1 385.26 37.4
 15 -6 -1 38.4 10.1
 -15 -6 1 32.5 9.3
 15 -6 -1 55.69 12
 -15 -6 1 23.4 11.3
 -15 -6 1 69.89 15.4
 -15 -6 1 46 11.1
 15 -6 -1 47.4 9.8
 -15 6 1 58.19 12.6
 15 6 -1 37.8 11.7
 -15 6 1 61.29 13.1
 15 6 -1 42 13.3
 15 6 -1 49.4 10.8
 -15 6 1 54.19 11.7
 15 6 -1 55.89 11.7
 -14 -6 1 56.39 12.5
 14 -6 -1 66.49 13
 14 -6 -1 61.99 13
 14 -6 -1 48.1 10.7
 -14 -6 1 43.7 10
 -14 -6 1 44.8 13.5
 -14 -6 1 53.89 11.6
 14 6 -1 51.29 11.4
 -14 6 1 66.89 13.4
 -14 6 1 54.89 11.3
 -14 6 1 57.19 12.5
 14 6 -1 52.49 11.8
 14 6 -1 54.99 12.4
 14 6 -1 87.29 20.8
 -13 -6 1 18.4 9.9
 13 -6 -1 10.8 5.3
 13 -6 -1 26.3 7.8
 -13 -6 1 12.8 6.2
 13 -6 -1 20.6 6
 -13 -6 1 14 7.1
 -13 -6 1 8.9 5.2
 13 -6 -1 34.6 12.8
 13 6 -1 21.7 7.9
 13 6 -1 26 8.3
 13 6 -1 26.5 7.9
 -13 6 1 31 8.5
 13 6 -1 12.1 11.4
 -13 6 1 15.9 7.7
 -13 6 1 23.5 8
 -12 -6 1 94.89 18.6
 -12 -6 1 127.89 24.5
 12 -6 -1 117.59 15.8
 12 -6 -1 176.48 17.9
 12 -6 -1 132.59 15.7
 12 -6 -1 134.89 13.8
 -12 -6 1 120.79 17.2
 -12 6 1 152.88 17.2
 12 6 -1 112.89 15.9
 12 6 -1 138.69 17.5
 12 6 -1 86.29 16.3
 -12 6 1 126.89 16.1
 12 6 -1 110.39 15.2
 -12 6 1 119.49 16.2
 11 -6 -1 -4 3
 11 -6 -1 1.1 3.8
 -11 -6 1 -10.9 4.4
 -11 -6 1 3.5 4.7
 11 -6 -1 2.1 4.6
 -11 -6 1 2.6 3.4
 -11 -6 1 -2.4 4.1
 -11 -6 1 -1.6 3.9
 11 -6 -1 7.2 5.1
 11 6 -1 -2.4 4.2
 -11 6 1 -2 3.4
 11 6 -1 2.3 5.4
 11 6 -1 2.4 4.5
 -11 6 1 -3.9 3.4
 11 6 -1 3.9 8.1
 -11 6 1 -1 4.3
 -10 -6 1 1.3 5.2
 -10 -6 1 6.7 7.4
 10 -6 -1 15 5.2
 10 -6 -1 2.7 4.4
 -10 -6 1 5.3 3.6
 10 -6 -1 0.3 3.4
 10 -6 -1 2.1 5.2
 -10 -6 1 17.1 6.2
 -10 -6 1 6.6 5.1
 -10 6 1 13.1 7.2
 -10 6 1 15.7 6.8
 -10 6 1 2.7 4.4
 10 6 -1 8.5 5.6
 10 6 -1 7.7 6.2
 10 6 -1 4.5 4.7
 10 6 -1 11.4 8.3
 -9 -6 1 18.9 6.9
 -9 -6 1 41.2 15
 9 -6 -1 36.9 9
 9 -6 -1 21.9 7.4
 9 -6 -1 24.5 6.5
 -9 -6 1 27.6 8.4
 9 -6 -1 32.2 10
 -9 -6 1 36.1 7.4
 -9 -6 1 30.4 7.6
 -9 6 1 33.1 8.1
 9 6 -1 46.6 12.7
 -9 6 1 29 8.3
 -9 6 1 43.7 10.1
 9 6 -1 49.2 10.7
 9 6 -1 26 10.6
 9 6 -1 26.3 7.5
 8 -6 -1 126.49 12.9
 -8 -6 1 125.49 14.3
 8 -6 -1 88.69 14.6
 -8 -6 1 107.39 14.1
 -8 -6 1 121.19 13
 -8 -6 1 88.99 16
 8 -6 -1 104.09 13.6
 8 -6 -1 138.39 15.5
 -8 -6 1 113.59 15.1
 8 6 -1 107.19 15
 8 6 -1 123.49 14.6
 8 6 -1 105.79 17.2
 -8 6 1 82.49 14.5
 8 6 -1 155.48 15.3
 -8 6 1 107.59 13.8
 -8 6 1 136.89 15.1
 -7 -6 1 61.49 12.4
 7 -6 -1 55.29 8.6
 -7 -6 1 73.59 10.7
 -7 -6 1 60.19 10.2
 7 -6 -1 42.6 9.3
 -7 -6 1 50.49 10.1
 7 -6 -1 59.29 10.4
 7 -6 -1 45.4 10.2
 -7 6 1 38.2 8.5
 7 6 -1 61.19 10.7
 7 6 -1 56.59 12.4
 -7 6 1 67.59 11.5
 7 6 -1 51.39 10.4
 7 6 -1 62.29 10.6
 -7 6 1 79.09 12.8
 -6 -6 1 4.1 4.9
 -6 -6 1 7.9 5.6
 6 -6 -1 10.8 4.5
 6 -6 -1 2.1 4.2
 -6 -6 1 1.7 3.9
 6 -6 -1 -0.1 3.6
 -6 -6 1 4.6 3.4
 6 -6 -1 -1.6 2.9
 -6 -6 1 -2 3.6
 6 6 -1 -1.6 3.7
 6 6 -1 -1.1 6.5
 -6 6 1 2.5 2.9
 -6 6 1 3.3 4.3
 6 6 -1 5.2 3.9
 6 6 -1 -1.4 3.6
 -6 6 1 -0.4 2.8
 -6 6 1 2.7 4.5
 -5 -6 1 14.8 7
 5 -6 -1 5.2 3.5
 -5 -6 1 7.5 4.8
 5 -6 -1 6.2 3.8
 5 -6 -1 4.3 3.9
 -5 -6 1 8.7 4.7
 -5 -6 1 10.2 4.3
 5 -6 -1 11.8 5.4
 -5 -6 1 10.8 4.9
 -5 6 1 5.9 4.7
 -5 6 1 10.4 4.6
 -5 6 1 7.2 3.7
 5 6 -1 11.2 5.8
 5 6 -1 9.6 4.8
 -5 6 1 11.8 4.8
 5 6 -1 3.9 2.7
 5 6 -1 8.5 4.7
 5 6 -1 1.1 5.8
 -4 -6 1 175.18 16.8
 -4 -6 1 168.48 16.6
 4 -6 -1 152.18 17.3
 -4 -6 1 176.38 19
 4 -6 -1 169.48 16
 4 -6 -1 190.18 17.7
 4 -6 -1 176.98 17.4
 -4 -6 1 211.18 18.5
 -4 -6 1 148.49 16.7
 4 6 -1 189.78 18
 -4 6 1 159.28 17.3
 4 6 -1 208.48 19.8
 -4 6 1 185.88 17.2
 4 6 -1 171.18 16.1
 -4 6 1 172.78 17
 -4 6 1 168.78 15.9
 4 6 -1 169.08 16.9
 4 6 -1 147.49 16.3
 -3 -6 1 67.39 9.1
 -3 -6 1 51.89 10.2
 3 -6 -1 66.59 10.7
 3 -6 -1 65.49 10.2
 -3 -6 1 75.99 9.3
 3 -6 -1 84.19 12.3
 -3 -6 1 66.09 10.3
 3 -6 -1 67.69 9.5
 -3 -6 1 65.79 10.3
 3 6 -1 68.99 9.1
 -3 6 1 70.99 9.8
 -3 6 1 66.39 10.6
 3 6 -1 73.89 9.5
 3 6 -1 60.99 9.5
 -3 6 1 63.69 9.3
 3 6 -1 64.29 11.9
 -3 6 1 70.59 9.3
 3 6 -1 66.49 8.7
 -2 -6 1 11 4.2
 2 -6 -1 3.9 3.7
 -2 -6 1 14.8 8.4
 2 -6 -1 5.1 4
 2 -6 -1 8 4.9
 -2 -6 1 7.2 4.3
 -2 -6 1 9.9 3.9
 2 -6 -1 9 4.4
 -2 -6 1 12 4
 -2 6 1 3.6 2.7
 2 6 -1 8.2 3.9
 -2 6 1 2.2 3.2
 2 6 -1 5.5 3.7
 -2 6 1 8 4.3
 2 6 -1 7.8 4.8
 2 6 -1 7.2 3.7
 2 6 -1 7.6 2.9
 -2 6 1 7.6 5.1
 -2 6 1 4.5 3.4
 -1 -6 1 2.5 4.5
 1 -6 -1 5.2 4.5
 -1 -6 1 9 4.4
 -1 -6 1 -2.4 2.8
 1 -6 -1 0.3 3.4
 1 -6 -1 9.8 4.3
 -1 -6 1 6.5 3.9
 1 -6 -1 4.7 3.7
 -1 -6 1 6.4 3.3
 -1 6 1 2.5 3
 1 6 -1 8.3 3.7
 -1 6 1 6.6 3.1
 1 6 -1 4.7 3.1
 -1 6 1 5.6 5.4
 -1 6 1 6.5 3.6
 -1 6 1 3.8 3.2
 1 6 -1 3.6 3.6
 1 6 -1 2.2 2.6
 1 6 -1 7.2 5.8
 0 -6 -1 280.37 21.8
 0 -6 1 241.88 21.2
 0 -6 1 260.27 22.3
 0 -6 1 238.88 21
 0 -6 -1 209.78 21.2
 0 -6 -1 279.77 21.8
 0 -6 1 256.27 22.5
 0 -6 -1 241.38 22.4
 0 6 1 240.38 21.2
 0 6 -1 259.77 22.4
 0 6 -1 233.58 20.8
 0 6 1 245.38 21.7
 0 6 1 249.18 21.2
 0 6 -1 232.58 21.5
 0 6 -1 249.38 21.5
 0 6 1 198.18 20.6
 0 6 -1 255.67 23.6
 0 6 1 215.08 22.8
 1 -6 1 8.2 4.3
 1 -6 1 3.7 3.5
 -1 -6 -1 11.3 4.4
 -1 -6 -1 7.1 3.4
 -1 -6 -1 3.9 5.5
 1 -6 1 6.9 4.1
 -1 -6 -1 5.4 3.9
 -1 -6 -1 7.5 3.6
 1 -6 1 4 4.4
 -1 6 -1 4.1 3.3
 -1 6 -1 6.7 5.2
 -1 6 -1 7.4 3.9
 1 6 1 4.6 3.1
 1 6 1 1.9 4.4
 -1 6 -1 10.2 4.2
 1 6 1 6.3 3.5
 1 6 1 6.4 3.4
 -1 6 -1 2.6 3.2
 1 6 1 5.6 4.1
 2 -6 1 426.86 34.8
 -2 -6 -1 410.26 35.5
 2 -6 1 495.75 37.3
 -2 -6 -1 474.95 36.2
 2 -6 1 414.86 35.4
 -2 -6 -1 396.76 37.2
 -2 -6 -1 412.46 35.6
 2 -6 1 529.25 37.5
 -2 -6 -1 473.25 36
 2 6 1 394.46 35.2
 2 6 1 499.15 36.2
 2 6 1 458.85 35.7
 -2 6 -1 432.96 36.6
 2 6 1 399.16 37.1
 -2 6 -1 436.06 34.6
 -2 6 -1 471.65 38.1
 -2 6 -1 479.35 36.5
 2 6 1 415.66 35
 -2 6 -1 457.35 36.1
 3 -6 1 155.98 16.3
 3 -6 1 160.18 14.8
 -3 -6 -1 174.18 16
 3 -6 1 164.78 17.1
 -3 -6 -1 178.88 16.4
 3 -6 1 172.78 17.1
 -3 -6 -1 158.08 18.2
 -3 -6 -1 170.78 16.7
 -3 -6 -1 155.78 16.1
 3 6 1 171.58 16.4
 3 6 1 149.49 15.9
 -3 6 -1 157.18 16.1
 -3 6 -1 157.38 14.7
 -3 6 -1 170.68 17
 -3 6 -1 164.18 16.4
 3 6 1 134.49 17.7
 3 6 1 166.48 16.1
 3 6 1 178.68 15.6
 -4 -6 -1 587.34 50.69
 -4 -6 -1 674.13 49.7
 -4 -6 -1 563.04 48
 4 -6 1 628.64 47.3
 4 -6 1 593.34 49.4
 4 -6 1 655.23 49.9
 -4 -6 -1 712.53 49.3
 4 -6 1 630.44 49.2
 -4 -6 -1 552.64 48.4
 4 6 1 596.44 50.59
 4 6 1 521.05 48
 -4 6 -1 679.83 49.8
 -4 6 -1 629.34 48.9
 4 6 1 705.83 49.6
 -4 6 -1 650.93 47.2
 -4 6 -1 658.03 49.9
 4 6 1 586.44 48.5
 5 -6 1 82.39 12
 5 -6 1 69.49 10.8
 -5 -6 -1 68.69 10.9
 -5 -6 -1 88.39 11.7
 5 -6 1 80.39 12.5
 -5 -6 -1 97.39 16
 -5 -6 -1 89.29 11.1
 5 -6 1 75.49 9.2
 -5 -6 -1 78.19 10
 -5 6 -1 67.49 8.8
 5 6 1 84.19 11.3
 5 6 1 81.49 14.5
 -5 6 -1 73.29 11.9
 -5 6 -1 76.99 10.8
 5 6 1 67.29 10.7
 -5 6 -1 86.59 11.2
 5 6 1 90.49 12.8
 6 -6 1 23.7 5.4
 -6 -6 -1 32.2 6.6
 6 -6 1 40 8.6
 -6 -6 -1 28.4 6.8
 -6 -6 -1 21.7 8.1
 -6 -6 -1 17.1 6.4
 6 -6 1 27.1 7.2
 -6 -6 -1 36.6 7.8
 6 -6 1 24.2 6.6
 -6 6 -1 31.6 6
 6 6 1 29.7 7.5
 6 6 1 31.9 7.4
 6 6 1 28.6 7.1
 -6 6 -1 40.4 8.8
 -6 6 -1 20.2 5.9
 6 6 1 27.8 13.2
 -6 6 -1 30 8.1
 -7 -6 -1 0.4 3.8
 7 -6 1 0.8 4.2
 -7 -6 -1 3.4 3.4
 -7 -6 -1 -0.7 5.7
 7 -6 1 7.3 4.8
 7 -6 1 -0.6 3.3
 -7 -6 -1 5.7 4.5
 -7 -6 -1 9 5.6
 7 -6 1 1.8 3.7
 7 6 1 3.7 4.4
 7 6 1 6 4.7
 7 6 1 4.8 5
 -7 6 -1 -0.7 3.6
 -7 6 -1 2.7 5.4
 -7 6 -1 0.5 5.2
 7 6 1 -13 5.3
 -8 -6 -1 210.48 20.8
 -8 -6 -1 164.58 20.2
 8 -6 1 204.38 20.7
 -8 -6 -1 146.09 21.7
 8 -6 1 198.88 17.5
 -8 -6 -1 228.38 20.6
 8 -6 1 213.28 21.2
 8 -6 1 218.88 21
 -8 -6 -1 162.58 18.2
 -8 6 -1 221.38 21.4
 -8 6 -1 210.68 20.7
 -8 6 -1 243.98 22.2
 8 6 1 238.58 20.7
 8 6 1 183.98 20.5
 8 6 1 201.68 20.6
 8 6 1 190.98 22.5
 -9 -6 -1 17 6.5
 -9 -6 -1 6.5 4.9
 9 -6 1 9.2 4.6
 9 -6 1 9.6 6.1
 -9 -6 -1 10.9 8.4
 -9 -6 -1 17.2 6.8
 9 -6 1 9.9 5
 9 -6 1 12 6.1
 9 6 1 21.4 6.9
 9 6 1 9.1 6.1
 9 6 1 17.5 6.3
 -9 6 -1 6.6 6.5
 9 6 1 4.3 7.3
 -9 6 -1 13.2 5.7
 -9 6 -1 23.8 8.3
 -10 -6 -1 35.6 8.6
 10 -6 1 30.1 8.1
 -10 -6 -1 13.9 6.7
 10 -6 1 50.99 7.4
 -10 -6 -1 27.5 14.2
 10 -6 1 40.6 11.2
 10 -6 1 27.6 7.2
 10 6 1 46.6 9.4
 10 6 1 38 12.4
 10 6 1 22.3 7
 10 6 1 43 9.7
 -10 6 -1 50.39 10.8
 -10 6 -1 42.6 9.6
 -10 6 -1 21.7 7.1
 11 -6 1 50.39 10.4
 -11 -6 -1 39.4 12.6
 -11 -6 -1 36.3 9.7
 11 -6 1 48.5 11.4
 11 -6 1 56.39 11.5
 11 -6 1 56.89 8.1
 -11 -6 -1 74.09 12.6
 -11 -6 -1 56.19 12.8
 11 6 1 74.89 14
 -11 6 -1 37.2 9.3
 11 6 1 48.1 10.4
 -11 6 -1 51.29 11
 11 6 1 40.4 9
 11 6 1 60.59 14.2
 -11 6 -1 30 8.8
 12 -6 1 528.65 42.4
 12 -6 1 492.85 42.1
 -12 -6 -1 382.56 41.8
 -12 -6 -1 485.25 41.6
 12 -6 1 479.85 37.9
 -12 -6 -1 430.86 41.4
 12 -6 1 487.15 41.7
 -12 -6 -1 469.65 41.4
 -12 6 -1 501.45 42.6
 -12 6 -1 506.15 41.9
 12 6 1 513.25 42.1
 12 6 1 537.05 41.5
 -12 6 -1 441.06 41.3
 12 6 1 450.75 40.9
 12 6 1 578.14 48.8
 13 -6 1 15.6 5.6
 -13 -6 -1 39.4 9.9
 13 -6 1 21 9.3
 13 -6 1 22.6 7.8
 13 -6 1 21 7.8
 -13 -6 -1 25.3 9.8
 -13 -6 -1 27.6 9.2
 -13 -6 -1 23.1 8.1
 13 6 1 36 9.2
 -13 6 -1 15 7.8
 13 6 1 22.4 8.5
 -13 6 -1 25.1 7.7
 13 6 1 32.2 8.9
 13 6 1 26 10.6
 -13 6 -1 6.6 7.4
 -14 -6 -1 867.21 81.69
 -14 -6 -1 990.8 81.59
 14 -6 1 1060.99 82.29
 14 -6 1 1046.4 82.29
 -14 -6 -1 1145.79 83.19
 -14 -6 -1 895.51 82.99
 14 -6 1 1001.5 82.29
 14 6 1 1141.89 82.89
 -14 6 -1 1066.09 83.49
 -14 6 -1 1059.09 82.69
 14 6 1 1029.1 83.89
 -14 6 -1 1178.88 83.09
 14 6 1 1113.59 82.09
 -15 -6 -1 32 9.3
 -15 -6 -1 14.8 6.1
 15 -6 1 23.4 7.6
 15 -6 1 31.5 9.5
 15 -6 1 18.2 8.6
 15 6 1 32.8 9.3
 15 6 1 27.8 11.4
 15 6 1 25.2 9.8
 -15 6 -1 24.3 9.3
 -15 6 -1 31.1 9.2
 15 6 1 27.5 9.4
 -15 6 -1 20.1 9.6
 -16 -6 -1 12.3 8.2
 -16 -6 -1 20.7 7.1
 16 -6 1 20.1 7.8
 -16 -6 -1 18.7 8.3
 -16 -6 -1 13.9 8.3
 16 -6 1 31 10.4
 16 -6 1 29.8 9
 16 6 1 27.8 8.5
 -16 6 -1 15.6 7.8
 -16 6 -1 38.6 11.8
 16 6 1 37.4 10.9
 16 6 1 32.3 10
 16 6 1 19.5 10.4
 -16 6 -1 27.2 9.8
 -17 -6 -1 46.9 12.6
 -17 -6 -1 51.39 15.5
 -17 -6 -1 53.79 12.3
 17 -6 1 43.8 13.2
 -17 -6 -1 35.7 9.4
 17 -6 1 34.2 10.2
 -17 6 -1 29.5 9.5
 17 6 1 49.6 11.6
 17 6 1 46.2 11.2
 17 6 1 75.09 20.9
 -17 6 -1 55.69 13.3
 -17 6 -1 48.9 13.8
 -18 -6 -1 453.15 45.4
 18 -6 1 462.45 42.7
 -18 -6 -1 452.05 42.3
 -18 -6 -1 408.96 42.1
 18 -6 1 374.36 40.7
 18 6 1 508.95 42.2
 18 6 1 373.56 40.2
 -18 6 -1 461.35 42.5
 -18 6 -1 501.85 44.2
 18 6 1 531.05 46
 18 6 1 499.95 42.7
 -19 -6 -1 39.9 15.9
 19 -6 1 36.6 11.7
 -19 -6 -1 19.1 9.2
 19 -6 1 23.3 10.4
 -19 -6 -1 30.3 11.6
 -19 6 -1 19.5 9.5
 19 6 1 35.5 10.9
 -19 6 -1 32.7 10.1
 -19 6 -1 42.8 13.8
 19 6 1 27 10.3
 19 6 1 42.1 15.6
 -19 6 -1 25.9 9.9
 19 6 1 40.1 11.6
 -20 -6 -1 14.5 11.9
 20 -6 1 23.7 10.3
 -20 -6 -1 5.2 6.8
 20 -6 1 -3.8 6.7
 -20 -6 -1 15.7 9.8
 -20 6 -1 16.2 11.1
 -20 6 -1 7.7 6.3
 20 6 1 8.7 8.4
 -20 6 -1 8.3 8.8
 -20 6 -1 12.1 7.7
 20 6 1 13.2 11.3
 20 6 1 4.3 7
 20 6 1 3.2 6.2
 -21 -6 -1 22.8 11.7
 -21 -6 -1 15.7 13
 -21 -6 -1 24.3 9.9
 21 -6 1 28.8 12.4
 21 -6 1 32.8 10.6
 21 6 1 27.5 9.3
 -21 6 -1 12.8 9
 -21 6 -1 21.5 10.7
 -21 6 -1 24 9
 21 6 1 31.9 13
 21 6 1 36.8 10.8
 -21 6 -1 48.7 15.2
 21 6 1 27.1 12
 -22 -6 -1 124.89 22.7
 22 -6 1 130.59 22.2
 -22 -6 -1 122.79 25.3
 -22 -6 -1 98.09 19.2
 22 -6 1 120.79 20
 22 6 1 74.59 17
 -22 6 -1 134.09 21.3
 -22 6 -1 159.68 26.4
 -22 6 -1 100.59 20.2
 -22 6 -1 134.59 24
 22 6 1 105.19 19.4
 22 6 1 112.19 20
 22 6 1 119.89 23.5
 -23 -6 -1 10.1 9.8
 -23 -6 -1 -10.9 5.2
 23 -6 1 -13.4 7.3
 -23 -6 -1 -26.7 10.3
 23 -6 1 8.3 9.2
 23 6 1 5.1 8.2
 -23 6 -1 2 7.5
 -23 6 -1 -9 7.8
 23 6 1 -20.4 10.4
 23 6 1 -5.8 8.3
 23 6 1 5.1 6.2
 -23 6 -1 -4.8 6
 -23 6 -1 13 9.3
 24 -6 1 97.59 21.2
 24 -6 1 97.79 20.3
 24 -6 1 105.09 13.9
 -24 -6 -1 95.29 20
 -24 -6 -1 62.89 18.3
 -24 -6 -1 75.29 18.1
 24 6 1 38.9 15.2
 -24 6 -1 102.19 20.6
 24 6 1 86.99 21.6
 -24 6 -1 82.29 18.1
 -24 6 -1 81.39 18.6
 24 6 1 101.69 20.4
 24 6 1 75.99 21.8
 -24 6 -1 71.99 17.9
 -25 -6 -1 7 8.5
 -25 -6 -1 21.4 13.6
 25 -6 1 0.3 10.9
 -25 -6 -1 10.4 13.3
 25 -6 1 12.6 9.8
 25 -6 1 19.9 7.8
 25 6 1 15.7 12.4
 -25 6 -1 8 8.2
 -25 6 -1 10.2 11.6
 25 6 1 14.9 13.3
 -25 6 -1 2.7 8.5
 25 6 1 1.5 9.4
 -25 6 -1 21.9 11.2
 26 -6 1 32.2 9
 -26 -6 -1 0.1 10.7
 -26 -6 -1 8.5 14.3
 26 -6 1 6.2 11.6
 -26 -6 -1 1.8 7.5
 26 -6 1 14.2 10.3
 26 6 1 2.4 10.1
 -26 6 -1 7.1 12
 -26 6 -1 7.5 10.3
 26 6 1 24.8 14
 -26 6 -1 23.9 21
 -26 6 -1 3.1 8.5
 -27 -6 -1 -0.4 8.9
 27 -6 1 4.2 11.4
 -27 -6 -1 12.1 16.1
 -27 -6 -1 -6.7 12.1
 27 -6 1 -12.5 9.2
 27 -6 1 25.4 9
 27 6 1 -3.2 10.2
 -27 6 -1 12.1 13
 27 6 1 11.7 9.6
 -27 6 -1 -15.5 7.9
 -27 6 -1 6.1 8.5
 -27 6 -1 -4.7 13.3
 27 6 1 9.9 15.6
 -28 -6 -1 41.8 20.5
 -28 -6 -1 19.9 11.3
 28 -6 1 30 13.9
 28 -6 1 16.7 13.1
 28 -6 1 41.4 10.8
 28 6 1 24.3 13.6
 -28 6 -1 54.49 16.1
 28 6 1 26.5 16
 28 6 1 44.4 15.3
 -28 6 -1 24.9 12.5
 -28 6 -1 17 11.5
 29 -6 1 26.3 16
 29 -6 1 21.6 13.3
 -29 -6 -1 30.2 14.2
 -29 -6 -1 42.1 19.6
 29 -6 1 53.39 11.9
 -29 6 -1 35.8 16.4
 -29 6 -1 37.7 19.6
 29 6 1 37.8 14.7
 -29 6 -1 34.3 13
 29 6 1 -8.5 14.4
 29 6 1 21.1 16.4
 -30 -6 -1 49 16.2
 30 -6 1 56.49 18.8
 -30 -6 -1 49 19.8
 30 -6 1 57.49 12.5
 -30 6 -1 59.39 20.3
 30 6 1 52.79 19.9
 -30 6 -1 39.2 13.9
 -30 6 -1 32.5 15.4
 -31 -6 -1 25.3 12.8
 31 -6 1 32 17.1
 31 -6 1 64.69 12.6
 31 6 1 27.1 18.1
 -31 6 -1 22.8 12.5
 -31 6 -1 46.6 15.7
 -32 -6 -1 44.5 17.3
 32 -6 1 57.99 15.3
 32 -6 1 22.3 15.6
 -32 6 -1 41.5 12.9
 32 6 1 49 21.9
 -32 6 -1 38.9 17.1
 33 -6 1 -9.2 13.5
 -33 -6 -1 -5.8 9.4
 33 -6 1 12 11.8
 33 6 1 3.6 16.8
 -33 6 -1 -3.5 10.1
 -33 6 -1 -3.3 10.9
 34 -6 1 -12.2 11.8
 34 -6 1 -7.8 13.7
 -34 -6 -1 20.3 11.8
 34 6 1 3.1 16.9
 -34 6 -1 10.9 12
 -34 6 -1 -19.3 11.4
 34 -7 -1 -6.1 11.6
 34 -7 -1 8.1 13.8
 -34 -7 1 20.5 15.8
 -34 7 1 7 12.6
 -34 7 1 -20.7 7.9
 34 7 -1 -5.9 13.9
 -33 -7 1 4.3 11.9
 33 -7 -1 42.1 14.6
 33 -7 -1 -6.3 10.8
 -33 7 1 13.8 11.6
 -33 7 1 56.99 17.8
 33 7 -1 13.6 17.3
 32 -7 -1 31.6 13.1
 32 -7 -1 9.7 14.2
 -32 -7 1 17.9 15.2
 -32 7 1 10.5 10.3
 -32 7 1 20.9 15
 32 7 -1 2.1 15.1
 31 -7 -1 44.5 12.6
 -31 -7 1 33.9 13.9
 31 -7 -1 36.5 18.5
 -31 7 1 1.3 12
 31 7 -1 18 18
 -31 7 1 28.9 10.8
 -30 -7 1 57.69 18
 30 -7 -1 98.89 17.1
 30 -7 -1 41 16.4
 -30 7 1 48.6 15.1
 30 7 -1 45.9 18.7
 -30 7 1 105.59 23.8
 30 7 -1 46.8 16.9
 29 -7 -1 63.89 18.3
 -29 -7 1 49.4 16.3
 -29 -7 1 74.19 22.9
 29 -7 -1 63.59 14.6
 -29 7 1 33.5 15.9
 29 7 -1 82.49 22.4
 29 7 -1 18.3 14.4
 -29 7 1 60.59 17.4
 -29 7 1 38.9 14
 -28 -7 1 128.39 24.9
 28 -7 -1 169.28 20.5
 28 -7 -1 137.39 32.7
 -28 -7 1 157.78 31.5
 28 -7 -1 160.18 27
 -28 7 1 150.08 25.7
 28 7 -1 129.49 25.3
 -28 7 1 155.98 28.9
 28 7 -1 178.58 29.3
 -28 7 1 128.69 26.4
 28 7 -1 157.18 30
 27 -7 -1 6.9 9.2
 -27 -7 1 -1.9 9.4
 -27 -7 1 4.9 16.1
 -27 -7 1 11.1 11.2
 27 7 -1 16.6 15.8
 -27 7 1 -1.5 10.2
 -27 7 1 16.8 16.8
 27 7 -1 17.6 10.2
 -27 7 1 -4.6 11.6
 -27 7 1 5.8 11.8
 27 7 -1 -13.3 8.4
 27 7 -1 14 9.4
 -26 -7 1 45.1 14.8
 26 -7 -1 73.19 19.5
 -26 -7 1 50.19 20.2
 -26 -7 1 74.49 17.9
 -26 7 1 46.5 15.7
 -26 7 1 67.69 16.6
 26 7 -1 47.9 14.7
 26 7 -1 83.89 19.2
 -26 7 1 51.39 16.5
 26 7 -1 62.39 17.5
 -26 7 1 77.29 18.6
 26 7 -1 60.69 21
 25 -7 -1 14.1 10.4
 -25 -7 1 29.6 12.2
 25 -7 -1 63.09 14.8
 -25 -7 1 7.8 9.5
 -25 -7 1 16.3 14.8
 25 7 -1 23 15.5
 -25 7 1 29.4 12.2
 -25 7 1 48.8 14.7
 25 7 -1 33 11.6
 25 7 -1 11.7 22.1
 25 7 -1 16.2 13.3
 -25 7 1 7.7 9.9
 -25 7 1 22.1 10.4
 24 -7 -1 129.39 22.2
 -24 -7 1 102.69 20.2
 -24 -7 1 113.19 25.3
 24 -7 -1 87.59 19.3
 -24 -7 1 74.59 17.4
 24 7 -1 106.29 21.4
 24 7 -1 132.59 26.6
 -24 7 1 123.59 21.9
 24 7 -1 150.88 24.9
 -24 7 1 88.09 20.1
 -24 7 1 115.39 22.3
 24 7 -1 66.59 15.3
 -24 7 1 146.39 23.1
 -23 -7 1 2.4 9.5
 23 -7 -1 -4.6 8.6
 -23 -7 1 -6.1 5.2
 23 -7 -1 8.8 9.4
 -23 -7 1 16.3 13
 -23 7 1 5.3 7.3
 23 7 -1 6.5 11.6
 -23 7 1 5.8 7
 -23 7 1 9.9 8
 23 7 -1 1.4 6.4
 23 7 -1 -0.2 6.9
 -23 7 1 8.9 10.9
 23 7 -1 -11.2 7.7
 22 -7 -1 44.5 14.3
 -22 -7 1 62.29 15.9
 22 -7 -1 59.69 15.1
 -22 -7 1 65.19 21.3
 -22 -7 1 54.89 16.3
 -22 7 1 70.19 17.4
 -22 7 1 72.09 17.5
 22 7 -1 61.69 18.9
 22 7 -1 68.59 16.6
 22 7 -1 88.49 17.3
 -22 7 1 82.09 16.1
 -22 7 1 72.79 15.2
 22 7 -1 71.39 16.3
 -21 -7 1 64.99 16
 -21 -7 1 65.89 15.6
 21 -7 -1 32.9 14.1
 21 -7 -1 96.39 17.6
 -21 -7 1 78.59 16.6
 21 7 -1 64.29 15.6
 -21 7 1 62.09 16.1
 21 7 -1 61.29 15.5
 21 7 -1 76.59 16.6
 -21 7 1 77.69 15.8
 21 7 -1 45.8 16.8
 -21 7 1 57.79 16
 -21 7 1 54.09 13.8
 -20 -7 1 6.9 7.4
 20 -7 -1 -8 6.5
 -20 -7 1 15 7.2
 -20 -7 1 -1.9 10
 20 -7 -1 27.1 10.4
 -20 7 1 6.5 6.1
 20 7 -1 16 8.7
 20 7 -1 10.1 7.7
 20 7 -1 13.6 9.8
 -20 7 1 0.8 7.3
 -20 7 1 8.9 7.7
 20 7 -1 33 13.5
 -20 7 1 7.3 6.4
 -19 -7 1 782.02 69.29
 -19 -7 1 731.03 65.69
 -19 -7 1 736.23 66.59
 19 -7 -1 877.41 67.89
 19 -7 -1 792.62 66.49
 19 7 -1 723.13 65.39
 -19 7 1 782.02 65.99
 19 7 -1 799.22 69.09
 -19 7 1 834.92 65.29
 -19 7 1 814.72 68.09
 19 7 -1 772.52 65.39
 19 7 -1 782.42 66.49
 -19 7 1 742.33 66.39
 18 -7 -1 130.29 18
 18 -7 -1 166.08 21.2
 -18 -7 1 199.58 26.4
 -18 -7 1 177.18 23.5
 18 -7 -1 162.48 21.5
 -18 -7 1 198.18 23
 18 -7 -1 155.58 22.8
 -18 7 1 146.49 22.3
 18 7 -1 130.89 30.5
 -18 7 1 160.08 24.8
 -18 7 1 170.48 25.8
 18 7 -1 155.08 25.8
 18 7 -1 159.38 22.2
 -18 7 1 183.78 20.8
 18 7 -1 164.48 21.9
 -17 -7 1 104.79 17.8
 17 -7 -1 94.49 23.2
 17 -7 -1 65.69 13.1
 17 -7 -1 76.79 19.2
 -17 -7 1 80.79 15.7
 -17 -7 1 78.99 16.9
 17 -7 -1 103.49 17.2
 -17 -7 1 148.99 26.6
 -17 7 1 97.69 18.1
 17 7 -1 88.59 19.8
 -17 7 1 78.99 15.5
 17 7 -1 82.59 15.6
 -17 7 1 135.09 24
 17 7 -1 78.79 15.6
 17 7 -1 77.39 14.6
 16 -7 -1 99.09 13.1
 -16 -7 1 114.59 18
 16 -7 -1 100.19 17.5
 16 -7 -1 81.89 14.9
 -16 -7 1 115.19 19.8
 16 -7 -1 125.09 19.7
 -16 -7 1 81.19 17.9
 -16 -7 1 91.89 16.7
 -16 7 1 76.49 16.7
 -16 7 1 76.29 14.5
 16 7 -1 112.49 19.3
 16 7 -1 67.89 13.9
 16 7 -1 69.49 17.4
 16 7 -1 97.39 16.5
 15 -7 -1 177.68 21.7
 15 -7 -1 215.48 22.7
 15 -7 -1 218.28 23.6
 -15 -7 1 158.38 20.8
 -15 -7 1 163.08 27
 15 -7 -1 169.68 21.8
 -15 -7 1 182.78 22.2
 -15 7 1 193.18 22.3
 15 7 -1 227.58 22.9
 15 7 -1 160.88 22.1
 15 7 -1 208.18 23
 -15 7 1 186.78 23.2
 15 7 -1 280.17 32.8
 -15 7 1 216.78 23.8
 -14 -7 1 1.9 4.4
 -14 -7 1 2.7 3.8
 -14 -7 1 5.7 6
 -14 -7 1 -5.8 4.4
 14 -7 -1 6.3 4.8
 14 -7 -1 -4.4 4.2
 -14 -7 1 -11.4 7.3
 14 -7 -1 -6.9 3.1
 14 -7 -1 2.8 4.3
 -14 7 1 0.7 5.2
 14 7 -1 11.4 9.5
 14 7 -1 1.1 5.2
 14 7 -1 0.9 5.1
 14 7 -1 -4.5 4.8
 -14 7 1 7.5 6.2
 -14 7 1 8 5.4
 -13 -7 1 51.49 9.2
 13 -7 -1 70.69 13.4
 -13 -7 1 62.69 12.2
 13 -7 -1 50.89 11.8
 -13 -7 1 43.9 9.8
 13 -7 -1 53.09 8.9
 -13 -7 1 34.6 10.5
 13 -7 -1 52.59 11.1
 -13 -7 1 63.09 15.7
 13 7 -1 51.89 11.7
 13 7 -1 54.89 11.2
 13 7 -1 60.49 13.7
 13 7 -1 38.1 12.3
 -13 7 1 55.49 12.1
 -13 7 1 49.4 11.1
 -13 7 1 67.19 12.9
 12 -7 -1 14.6 7.6
 -12 -7 1 5.1 5
 -12 -7 1 1 4.9
 12 -7 -1 0.6 5.2
 -12 -7 1 8.9 4.2
 12 -7 -1 3.6 4.1
 -12 -7 1 -3.1 6.9
 12 -7 -1 1.4 3.9
 -12 -7 1 7 5.5
 12 7 -1 12.3 6.5
 12 7 -1 -1.6 4.7
 -12 7 1 -2.1 4
 -12 7 1 14.3 6.7
 12 7 -1 7.4 8.5
 12 7 -1 3.8 5.4
 -12 7 1 1.2 5.5
 -11 -7 1 3.8 3.5
 11 -7 -1 3.3 4.8
 -11 -7 1 -0.6 6.9
 11 -7 -1 7.1 4.8
 11 -7 -1 2.5 4.3
 -11 -7 1 -2.6 4.6
 11 -7 -1 0.3 4.8
 -11 -7 1 1.5 5.2
 11 7 -1 12.2 7
 -11 7 1 4.6 5.3
 11 7 -1 5.5 5.3
 -11 7 1 2.9 5.1
 11 7 -1 0.5 7.4
 -11 7 1 5.2 4.8
 11 7 -1 9.8 5.4
 10 -7 -1 10.3 6.1
 10 -7 -1 29.9 8.6
 -10 -7 1 21 7.4
 -10 -7 1 20.3 7.2
 -10 -7 1 14.6 9.2
 -10 -7 1 19.4 5.5
 -10 -7 1 21 8.2
 10 -7 -1 20.5 6.8
 10 -7 -1 24.2 6.2
 10 7 -1 17.5 7.3
 10 7 -1 17.4 8.2
 10 7 -1 21.3 7.6
 10 7 -1 13.3 8.4
 -10 7 1 25.4 8.5
 -10 7 1 18 6.5
 9 -7 -1 -1.7 3.7
 9 -7 -1 -1.6 6.6
 9 -7 -1 -4.3 3.8
 -9 -7 1 1.1 4.1
 9 -7 -1 0.9 4.1
 -9 -7 1 0.5 3.1
 -9 -7 1 3.9 5
 -9 -7 1 3.2 6
 -9 -7 1 2.2 4.5
 9 7 -1 -2.6 3.5
 9 7 -1 3.8 5
 -9 7 1 -0.1 4.9
 -9 7 1 -1.9 2.9
 9 7 -1 1.8 4.8
 -9 7 1 0.4 4.5
 9 7 -1 1.8 6.7
 8 -7 -1 13.9 5.6
 8 -7 -1 15.7 6.1
 8 -7 -1 3.5 5
 8 -7 -1 10.3 4.7
 -8 -7 1 14.5 6.8
 -8 -7 1 8.5 10.8
 -8 -7 1 14.9 6.6
 -8 -7 1 11.2 6.9
 -8 -7 1 9.9 4.5
 8 7 -1 10.4 5.3
 8 7 -1 -0.2 7.2
 8 7 -1 16.3 10.6
 -8 7 1 14 5.3
 -8 7 1 17.5 6.7
 -8 7 1 12.6 6.2
 8 7 -1 12.4 6.5
 -7 -7 1 4.1 4.9
 -7 -7 1 5.3 5.2
 7 -7 -1 3.6 4.7
 7 -7 -1 4.8 4.3
 -7 -7 1 3.8 3.4
 7 -7 -1 -2.1 5.2
 -7 -7 1 -3.4 3.8
 -7 -7 1 2.8 7.5
 7 -7 -1 2.4 5.6
 -7 7 1 1.1 5.1
 7 7 -1 -6.9 6
 -7 7 1 5.9 5.1
 7 7 -1 -2 4.6
 -7 7 1 -0.5 3.8
 7 7 -1 -2.8 4.1
 7 7 -1 -0.4 4.1
 -6 -7 1 4.4 4.9
 -6 -7 1 14 6.2
 6 -7 -1 3.8 5.3
 6 -7 -1 7.3 6
 6 -7 -1 6.1 4.3
 6 -7 -1 8.9 4.4
 -6 -7 1 2 6.8
 -6 -7 1 9.5 4.7
 -6 -7 1 7.2 5.4
 -6 7 1 4.9 5.1
 6 7 -1 4.6 5.2
 6 7 -1 11.2 5.3
 6 7 -1 2.2 4.6
 6 7 -1 0.6 8
 -6 7 1 7.1 3.9
 -6 7 1 17.1 6.6
 -5 -7 1 17.9 5.9
 -5 -7 1 15.8 5.6
 5 -7 -1 20.4 5.4
 -5 -7 1 16.4 6.1
 -5 -7 1 9.9 7.5
 5 -7 -1 20.9 5.8
 5 -7 -1 15 6.7
 5 -7 -1 14.2 6
 -5 7 1 16.2 6.3
 5 7 -1 16.8 6.4
 5 7 -1 22.6 7.4
 5 7 -1 26.4 6.6
 5 7 -1 24.7 9.8
 -5 7 1 12.7 5.3
 5 7 -1 32.1 7.7
 -5 7 1 21.2 6.1
 -5 7 1 14.2 5.6
 4 -7 -1 -1.2 4.2
 -4 -7 1 3.4 4.5
 -4 -7 1 9.2 4.6
 -4 -7 1 4.2 3.5
 4 -7 -1 1.5 4.1
 -4 -7 1 -2.4 4.3
 4 -7 -1 -1.9 3.5
 4 -7 -1 1.2 3.2
 -4 -7 1 -0.9 8.9
 -4 7 1 9.3 5.7
 4 7 -1 3.7 4.7
 4 7 -1 4.7 7.2
 -4 7 1 -0.6 3.4
 4 7 -1 1.5 4.6
 -4 7 1 3.5 4.2
 4 7 -1 4.4 5.2
 -4 7 1 6.8 5
 4 7 -1 0.8 4.7
 -3 -7 1 38.2 8.1
 -3 -7 1 38.9 8.2
 -3 -7 1 27.7 8.6
 3 -7 -1 33.6 9
 3 -7 -1 31.1 6.6
 3 -7 -1 34.2 7.1
 -3 -7 1 39.3 8.1
 -3 -7 1 27.1 6.6
 3 7 -1 34.8 7.9
 -3 7 1 30 6.6
 -3 7 1 40.9 9.2
 3 7 -1 30.9 8.5
 -3 7 1 33.2 7.1
 3 7 -1 29 7.3
 3 7 -1 38.7 8
 -3 7 1 38.3 8.7
 3 7 -1 25.4 9
 -2 -7 1 36.2 8.7
 2 -7 -1 55.59 10.2
 2 -7 -1 51.49 8.8
 2 -7 -1 59.09 9.9
 -2 -7 1 49.3 8.9
 2 -7 -1 47.3 8.2
 -2 -7 1 47.9 9.6
 -2 -7 1 60.39 10.5
 -2 -7 1 48 9.9
 2 7 -1 62.19 11.8
 2 7 -1 61.29 9.7
 -2 7 1 45.8 11.1
 2 7 -1 81.59 11.2
 -2 7 1 74.89 10.6
 2 7 -1 55.09 10.1
 -2 7 1 55.09 9.3
 2 7 -1 63.39 9.8
 -2 7 1 43.2 8.2
 -2 7 1 42.3 8.6
 1 -7 -1 528.45 43.9
 1 -7 -1 562.84 44.8
 1 -7 -1 576.74 43.5
 1 -7 -1 537.95 43
 -1 -7 1 580.24 43.5
 -1 -7 1 514.65 43
 -1 -7 1 577.94 46.1
 -1 -7 1 557.74 44.7
 -1 7 1 531.35 43.5
 -1 7 1 534.35 42.7
 -1 7 1 498.95 43
 1 7 -1 526.55 43
 1 7 -1 537.25 42.9
 -1 7 1 546.45 43.2
 1 7 -1 517.05 43.1
 -1 7 1 481.55 44.9
 1 7 -1 572.74 46
 1 7 -1 584.34 44.3
 0 -7 1 21 7
 0 -7 1 21.6 6.8
 0 -7 1 22.8 6.4
 0 -7 -1 12.1 5.7
 0 -7 -1 27.7 7.7
 0 -7 1 23.8 6.2
 0 -7 -1 14.7 5.7
 0 -7 -1 10.6 5.4
 0 7 1 11.6 5.1
 0 7 -1 17.6 8.1
 0 7 1 16.5 5.4
 0 7 1 20.4 8.2
 0 7 -1 14 6.2
 0 7 -1 25.6 6.7
 0 7 1 17.5 5.5
 0 7 -1 18.2 6.1
 0 7 1 12.2 5
 0 7 -1 13.1 4.6
 -1 -7 -1 304.37 29
 -1 -7 -1 199.28 20.3
 1 -7 1 207.78 21.1
 -1 -7 -1 212.78 20.6
 1 -7 1 191.18 19.8
 -1 -7 -1 212.98 20.4
 1 -7 1 207.28 19.7
 1 -7 1 211.88 21.2
 -1 -7 -1 239.28 20.7
 1 7 1 232.38 20.7
 -1 7 -1 200.98 22.5
 -1 7 -1 208.28 20.5
 1 7 1 210.98 22.8
 -1 7 -1 243.68 22
 -1 7 -1 228.88 20.7
 -1 7 -1 196.28 19.2
 1 7 1 234.58 20.9
 1 7 1 208.68 19.8
 1 7 1 209.38 20.2
 2 -7 1 67.29 10.8
 2 -7 1 67.59 10.5
 -2 -7 -1 76.69 11.7
 -2 -7 -1 102.59 13.9
 2 -7 1 71.09 10.1
 -2 -7 -1 69.89 10.9
 -2 -7 -1 82.69 14.7
 -2 -7 -1 69.29 10.6
 2 -7 1 81.79 12.5
 -2 7 -1 124.59 21.3
 2 7 1 68.49 10.5
 -2 7 -1 60.09 9.8
 2 7 1 69.89 11.3
 -2 7 -1 78.09 11.2
 2 7 1 75.59 11.1
 2 7 1 73.59 13.3
 2 7 1 96.79 13.3
 -2 7 -1 74.39 11.6
 -2 7 -1 78.99 9.8
 3 -7 1 559.54 45.6
 3 -7 1 535.05 43.2
 3 -7 1 584.54 45.9
 -3 -7 -1 641.14 45.1
 -3 -7 -1 480.85 44.1
 -3 -7 -1 619.14 45.5
 -3 -7 -1 500.85 44
 -3 -7 -1 513.65 46.7
 -3 7 -1 563.04 44.8
 -3 7 -1 470.25 44.7
 -3 7 -1 577.44 43.1
 3 7 1 527.45 44.3
 3 7 1 635.24 45.1
 3 7 1 595.04 45
 3 7 1 543.45 46.7
 -3 7 -1 549.45 50.89
 3 7 1 547.85 46.6
 4 -7 1 49.2 8
 -4 -7 -1 55.89 9.5
 -4 -7 -1 45.9 12.7
 -4 -7 -1 50.49 9.7
 -4 -7 -1 40.7 8.2
 -4 -7 -1 59.69 16.2
 4 -7 1 39.6 9.3
 4 -7 1 46.1 9.9
 4 -7 1 45 9.5
 4 7 1 50.99 9.4
 4 7 1 48.6 9.2
 4 7 1 47.5 9.1
 -4 7 -1 39.8 9.9
 -4 7 -1 59.69 11
 -4 7 -1 46.4 10
 4 7 1 41.6 10.9
 -4 7 -1 60.19 8.6
 5 -7 1 572.74 45.2
 5 -7 1 520.65 47.4
 -5 -7 -1 699.13 47.8
 -5 -7 -1 540.45 46.2
 -5 -7 -1 507.45 48.8
 -5 -7 -1 652.13 48.4
 -5 -7 -1 491.45 46.3
 5 -7 1 605.54 47.6
 5 -7 1 592.94 48.1
 5 7 1 659.63 48
 5 7 1 658.33 47.6
 -5 7 -1 640.74 47.7
 -5 7 -1 626.54 48
 -5 7 -1 563.94 47.8
 -5 7 -1 623.14 45.2
 5 7 1 521.05 46.6
 5 7 1 497.75 48.6
 -6 -7 -1 -0.8 4
 6 -7 1 4 3.6
 -6 -7 -1 -5.3 5.8
 -6 -7 -1 8.8 4.1
 -6 -7 -1 3.7 4
 6 -7 1 -0.1 4.2
 6 -7 1 -6.3 3.9
 6 -7 1 -2.8 3.3
 -6 -7 -1 -3.7 4
 -6 7 -1 1.5 4.8
 6 7 1 -3.9 5
 6 7 1 7.8 4.2
 6 7 1 -4.7 9.9
 -6 7 -1 1.4 5
 6 7 1 1.9 4.7
 -6 7 -1 -1.5 2.9
 -6 7 -1 -6.3 2
 -7 -7 -1 245.98 21.4
 -7 -7 -1 162.18 20
 7 -7 1 210.68 21.1
 7 -7 1 198.98 18
 7 -7 1 211.48 21.4
 -7 -7 -1 200.38 19.5
 7 -7 1 220.28 22.1
 -7 -7 -1 166.18 22.9
 -7 -7 -1 204.88 21.4
 -7 7 -1 206.48 20.7
 7 7 1 223.68 21.5
 7 7 1 171.58 20.1
 7 7 1 157.48 32.4
 7 7 1 217.98 20.5
 -7 7 -1 216.68 21.3
 -7 7 -1 200.18 21.4
 8 -7 1 163.78 17
 -8 -7 -1 184.68 22.4
 -8 -7 -1 193.38 18.9
 -8 -7 -1 185.88 19.9
 8 -7 1 181.38 20.1
 -8 -7 -1 208.88 20.8
 8 -7 1 198.28 23.3
 -8 -7 -1 177.98 19.9
 8 -7 1 198.88 20.7
 -8 7 -1 245.58 22.6
 8 7 1 188.88 19.5
 -8 7 -1 166.28 19.5
 8 7 1 198.68 20.2
 -8 7 -1 192.98 20
 8 7 1 184.78 20.2
 8 7 1 172.28 22.2
 9 -7 1 790.92 59.49
 9 -7 1 846.82 63.89
 9 -7 1 827.72 63.79
 -9 -7 -1 829.32 62.99
 9 -7 1 834.12 63.29
 -9 -7 -1 722.53 64.59
 -9 -7 -1 683.13 60.59
 -9 -7 -1 814.72 63.39
 -9 -7 -1 647.14 61.89
 -9 7 -1 813.72 62.79
 9 7 1 841.02 63.39
 -9 7 -1 864.51 63.89
 9 7 1 890.81 62.99
 -9 7 -1 886.41 64.49
 9 7 1 698.73 63.89
 9 7 1 691.83 62.79
 -10 -7 -1 -4.3 5.8
 10 -7 1 1.3 3.5
 10 -7 1 3.9 4.4
 10 -7 1 3.7 5.2
 10 -7 1 -0.2 5.1
 -10 -7 -1 -0.6 4.4
 -10 -7 -1 4.2 4.7
 -10 -7 -1 2.9 3.7
 -10 -7 -1 3.2 4.5
 -10 7 -1 3.9 5.9
 -10 7 -1 1.6 5.9
 -10 7 -1 5 4.8
 10 7 1 7.3 5.3
 10 7 1 1.1 4.5
 10 7 1 2.8 12.3
 10 7 1 -0.3 5
 -11 -7 -1 270.17 26.8
 -11 -7 -1 291.47 25.6
 -11 -7 -1 264.87 29.1
 -11 -7 -1 250.57 27.1
 11 -7 1 315.17 28.2
 11 -7 1 284.27 27.9
 -11 -7 -1 277.27 27.6
 11 -7 1 274.47 23.7
 11 -7 1 275.37 27.6
 -11 7 -1 297.37 28
 -11 7 -1 281.47 27.3
 11 7 1 286.17 29.5
 11 7 1 293.57 26.8
 11 7 1 269.87 27
 -11 7 -1 258.17 27.3
 11 7 1 278.17 27.4
 12 -7 1 356.86 30.2
 -12 -7 -1 305.07 28.8
 -12 -7 -1 293.77 31.2
 -12 -7 -1 293.17 28.8
 -12 -7 -1 305.07 29
 12 -7 1 262.17 28.4
 12 -7 1 313.67 29.2
 12 -7 1 268.37 24.7
 12 7 1 326.87 35.7
 -12 7 -1 288.17 29.5
 12 7 1 299.27 28.8
 -12 7 -1 304.97 29
 -12 7 -1 247.28 27.9
 12 7 1 290.67 28.5
 12 7 1 289.37 27.9
 -13 -7 -1 51.89 11.9
 13 -7 1 63.09 12.9
 13 -7 1 47.1 8.6
 -13 -7 -1 68.29 13.7
 13 -7 1 46.2 11
 -13 -7 -1 62.79 12.2
 -13 -7 -1 63.49 16.4
 13 -7 1 49.5 11.2
 13 7 1 44.3 13.4
 -13 7 -1 66.69 13.9
 -13 7 -1 34.9 9.5
 13 7 1 50.19 10.9
 -13 7 -1 44.3 10.2
 13 7 1 55.89 11.6
 -14 -7 -1 206.78 23.1
 14 -7 1 170.18 21
 14 -7 1 179.58 17.6
 -14 -7 -1 168.08 20.6
 -14 -7 -1 202.28 21.7
 -14 -7 -1 179.38 24
 14 -7 1 166.08 21.1
 14 -7 1 182.78 21.7
 14 7 1 180.98 25.7
 -14 7 -1 182.88 22.1
 14 7 1 211.48 22.2
 14 7 1 172.18 20.5
 14 7 1 196.78 21.7
 -14 7 -1 145.79 20.9
 -14 7 -1 211.28 23.2
 -15 -7 -1 96.09 16.6
 -15 -7 -1 139.29 23.4
 -15 -7 -1 122.89 24.8
 15 -7 1 116.79 13.6
 15 -7 1 117.99 18.4
 15 -7 1 162.38 25.7
 -15 -7 -1 120.09 18.8
 -15 7 -1 124.99 19.9
 15 7 1 145.69 17.5
 -15 7 -1 79.69 15.6
 15 7 1 104.09 19.1
 15 7 1 125.29 18.9
 -15 7 -1 140.29 20.9
 15 7 1 120.09 16.9
 16 -7 1 79.39 15.5
 16 -7 1 61.69 10.9
 16 -7 1 112.99 19
 -16 -7 -1 70.39 13.9
 -16 -7 -1 61.79 12.2
 -16 -7 -1 92.59 17.4
 16 -7 1 52.49 13.4
 16 7 1 74.99 14.2
 -16 7 -1 89.59 17.4
 16 7 1 66.09 16.2
 16 7 1 57.69 20.2
 -16 7 -1 69.39 13.5
 -16 7 -1 83.49 16.9
 16 7 1 97.69 17.1
 -17 -7 -1 8.5 7.9
 -17 -7 -1 10.8 6
 17 -7 1 19.8 6.9
 17 -7 1 3.1 6.6
 17 -7 1 23.8 10.6
 -17 -7 -1 18.2 9.1
 -17 -7 -1 13 11
 17 -7 1 6.1 7
 17 7 1 21.8 11.8
 -17 7 -1 34.2 11.8
 -17 7 -1 29.5 11.3
 17 7 1 23.1 7.7
 -17 7 -1 16.9 8.2
 17 7 1 14.9 7.4
 17 7 1 16.8 8.3
 -18 -7 -1 216.58 26
 -18 -7 -1 231.38 25.7
 -18 -7 -1 215.68 27
 18 -7 1 208.18 25.5
 18 -7 1 219.78 27.4
 -18 -7 -1 232.58 30.1
 18 -7 1 253.97 27
 18 7 1 264.27 27.2
 18 7 1 227.08 29.7
 -18 7 -1 196.98 25.9
 -18 7 -1 206.98 27.3
 18 7 1 198.18 25.7
 18 7 1 246.68 25.8
 -18 7 -1 221.38 26.2
 -19 -7 -1 26.8 13.8
 -19 -7 -1 19.1 9.6
 19 -7 1 53.39 10.4
 19 -7 1 18.8 10
 -19 -7 -1 35.9 9.8
 19 -7 1 72.29 14.1
 19 7 1 59.49 13.4
 -19 7 -1 46.3 11.6
 -19 7 -1 62.49 15.6
 19 7 1 31.3 10.6
 -19 7 -1 95.29 16.7
 19 7 1 48.3 14.4
 20 -7 1 30.9 11.1
 -20 -7 -1 23.6 12.9
 -20 -7 -1 48.1 13.4
 -20 -7 -1 36.5 11.2
 20 -7 1 33.8 12.1
 -20 7 -1 30 12.1
 -20 7 -1 26.6 8.9
 20 7 1 37.8 14.4
 20 7 1 46.7 12.8
 20 7 1 26.2 12.5
 20 7 1 35.9 11.3
 -20 7 -1 32.5 10.1
 -20 7 -1 15.7 8.7
 -21 -7 -1 11.2 9.9
 21 -7 1 3.3 7.4
 21 -7 1 15.7 9.7
 -21 -7 -1 -5 7.2
 -21 -7 -1 4.3 10.9
 -21 7 -1 12.1 8.1
 21 7 1 0.8 8
 -21 7 -1 3.9 8
 21 7 1 5.8 10.4
 -21 7 -1 -0.8 6.5
 21 7 1 10.6 8.1
 21 7 1 8.4 7.7
 -21 7 -1 0.7 7.5
 -22 -7 -1 30.9 11.6
 -22 -7 -1 28.4 14.4
 -22 -7 -1 60.69 17.4
 22 -7 1 39.8 13.7
 22 -7 1 48 13.8
 22 7 1 31.8 16
 22 7 1 53.79 15
 -22 7 -1 42.1 14
 22 7 1 29.8 14.7
 -22 7 -1 33.6 13.2
 -22 7 -1 38.5 13
 22 7 1 54.59 15.8
 -22 7 -1 42.6 13.3
 23 -7 1 84.19 18.9
 -23 -7 -1 75.19 21.7
 -23 -7 -1 98.19 21.2
 23 -7 1 49.4 13.4
 -23 -7 -1 83.49 19.4
 23 7 1 95.09 18.1
 -23 7 -1 84.09 18.5
 23 7 1 79.39 16.6
 23 7 1 65.69 16.9
 -23 7 -1 107.99 19.1
 23 7 1 78.49 21.8
 -23 7 -1 87.69 18.4
 -23 7 -1 77.79 16.8
 24 -7 1 0.6 9.1
 -24 -7 -1 0.6 8.3
 -24 -7 -1 -5.3 10.7
 24 -7 1 8.5 10.6
 -24 -7 -1 16 11.5
 24 7 1 8.3 8.3
 -24 7 -1 -8.2 9.1
 -24 7 -1 12.2 12.2
 24 7 1 2.5 8.9
 24 7 1 21 12.6
 24 7 1 1.1 11.8
 -24 7 -1 1.8 5.6
 -24 7 -1 -1.1 9.2
 -25 -7 -1 18.9 12.9
 25 -7 1 29.7 10.6
 -25 -7 -1 26.8 11.2
 25 -7 1 43.5 15.3
 -25 -7 -1 -3.4 14.6
 25 -7 1 10.1 6.6
 25 7 1 43 17.7
 25 7 1 9.3 7.5
 25 7 1 45.4 17.2
 -25 7 -1 46.3 14.7
 -25 7 -1 16.8 12.6
 -25 7 -1 32.2 11.4
 -25 7 -1 53.69 15.9
 25 7 1 23.3 11.7
 26 -7 1 14.9 11.5
 -26 -7 -1 11.7 11.6
 -26 -7 -1 38.8 15.9
 26 -7 1 40.7 11.4
 -26 -7 -1 -2 14.2
 26 -7 1 21.8 14
 -26 7 -1 15.6 13.5
 26 7 1 0.9 20.6
 26 7 1 35 14.4
 -26 7 -1 18.7 11
 26 7 1 11.3 18.7
 -26 7 -1 17.2 10
 -26 7 -1 23.4 12.7
 -27 -7 -1 10.8 8.5
 -27 -7 -1 20.6 18.4
 27 -7 1 70.89 17.7
 -27 -7 -1 13.2 12.4
 27 -7 1 23.1 12.9
 27 7 1 41.8 17.6
 -27 7 -1 53.59 15.8
 27 7 1 41.7 12.6
 27 7 1 15.3 13.5
 -27 7 -1 53.99 15.9
 -27 7 -1 87.89 35.8
 28 -7 1 77.09 20.9
 -28 -7 -1 69.19 23.2
 28 -7 1 101.39 16.4
 28 -7 1 89.89 21.2
 -28 -7 -1 54.29 18
 -28 7 -1 54.49 16.8
 -28 7 -1 38.5 14.8
 28 7 1 41.6 15.7
 28 7 1 72.49 22.1
 28 7 1 84.09 24.3
 -28 7 -1 68.49 17.7
 -29 -7 -1 17.7 11.6
 29 -7 1 34.9 16.5
 29 -7 1 15.5 7.7
 -29 -7 -1 12.5 17
 -29 7 -1 68.69 17.1
 -29 7 -1 61.49 17.8
 29 7 1 25.3 17
 -29 7 -1 31.1 13.2
 30 -7 1 -1.9 9.1
 30 -7 1 9 7.4
 -30 -7 -1 3.1 9.9
 -30 7 -1 -9.5 8.2
 -30 7 -1 -0.3 10.3
 30 7 1 -15.9 14.8
 -31 -7 -1 65.39 21.6
 31 -7 1 9.5 10.9
 31 -7 1 18 9
 -31 7 -1 15.5 10.9
 -31 7 -1 -0.3 11.1
 31 7 1 3.3 17.6
 32 -7 1 29.1 14.1
 -32 -7 -1 29.6 13.7
 32 -7 1 41.1 13.8
 -32 7 -1 14.8 13.2
 32 7 1 20.3 16.9
 -32 7 -1 3.5 10.5
 33 -7 1 14.8 13.2
 -33 -7 -1 2.1 13.5
 33 -7 1 -9.2 10.6
 33 7 1 32.6 19.8
 -33 7 -1 5 11.6
 -33 7 -1 -7.9 10.4
 -34 -7 -1 16 11.8
 34 -7 1 9.9 14.9
 34 -7 1 2.8 12.6
 -34 7 -1 -2.3 11.7
 -34 7 -1 -21.4 9
 34 7 1 -4.1 16.2
 34 -8 -1 -2.5 13.7
 34 -8 -1 -16.7 11.1
 -34 -8 1 1.1 11.5
 34 -8 -1 -26.2 12.5
 34 8 -1 -24.2 14.5
 -34 8 1 10 12.4
 -34 8 1 -1.1 13.1
 33 -8 -1 33.9 12.3
 -33 -8 1 13.9 13.2
 33 -8 -1 -5.1 7.9
 33 -8 -1 -26.8 11.2
 33 8 -1 -17.8 13.9
 -33 8 1 -2.3 11
 -33 8 1 15.3 10.9
 32 -8 -1 38.9 11.7
 32 -8 -1 1 9
 -32 -8 1 9.3 11.5
 32 -8 -1 -14.8 12
 -32 8 1 -3.1 8.5
 -32 8 1 -1.6 10
 32 8 -1 29.5 22.2
 31 -8 -1 19.9 20.5
 31 -8 -1 19.3 9.8
 31 -8 -1 48 13.9
 -31 -8 1 29.2 15.9
 -31 8 1 2.7 10.1
 31 8 -1 -3.6 14.9
 -31 8 1 10.3 10.8
 30 -8 -1 24.5 9.1
 30 -8 -1 -2.6 11.6
 30 -8 -1 7.4 8.8
 -30 -8 1 9.9 9.6
 -30 8 1 14.2 11
 30 8 -1 13.6 16.2
 -30 8 1 10.9 12.5
 -29 -8 1 27.4 13.4
 29 -8 -1 43.4 11.5
 29 -8 -1 35 15.2
 29 -8 -1 19.4 13.3
 29 -8 -1 4.7 9.1
 29 8 -1 48.7 17.3
 29 8 -1 -1 15.1
 -29 8 1 18.6 11.4
 -29 8 1 13.3 10.4
 -28 -8 1 28 18
 28 -8 -1 12.5 9.1
 28 -8 -1 6.9 13.7
 -28 -8 1 5.2 10.8
 28 -8 -1 3.8 11.6
 28 8 -1 28.4 15.6
 -28 8 1 9.7 8.4
 28 8 -1 2.7 7.6
 -28 8 1 11.6 10.7
 28 8 -1 0.3 13.1
 -28 8 1 46.7 19.7
 27 -8 -1 3.1 7.7
 27 -8 -1 5.2 10.1
 -27 -8 1 15.4 15.8
 27 -8 -1 -6.1 9
 -27 -8 1 9.3 9.1
 -27 8 1 0.6 10.1
 -27 8 1 6.1 8.1
 27 8 -1 9.5 15.3
 27 8 -1 2.6 18.5
 27 8 -1 -2.3 6
 -27 8 1 9.5 13
 27 8 -1 -9.8 11.8
 26 -8 -1 20.1 9.2
 26 -8 -1 26.5 13
 -26 -8 1 -1.5 13.5
 -26 -8 1 -19.4 8.3
 26 -8 -1 6.8 10.8
 -26 -8 1 7.1 9.8
 -26 8 1 7 7.8
 26 8 -1 -4.4 7.1
 26 8 -1 4.3 11.8
 26 8 -1 -18.8 11
 -26 8 1 2.7 10.7
 -26 8 1 -6.1 13.1
 26 8 -1 5.8 9.6
 25 -8 -1 8.3 7.1
 25 -8 -1 15.4 10.8
 -25 -8 1 -10.6 12.4
 25 -8 -1 12.1 9.1
 -25 -8 1 5.7 8.8
 -25 -8 1 -2.5 11.7
 25 8 -1 7.8 11.9
 -25 8 1 6.2 6.6
 -25 8 1 -6.2 8.7
 25 8 -1 10.1 10.8
 25 8 -1 -3.6 5.8
 25 8 -1 13.3 18.1
 -25 8 1 12.3 11.2
 -25 8 1 2.5 9
 24 -8 -1 2.3 7.8
 -24 -8 1 23.7 14.1
 -24 -8 1 -5.7 15.8
 -24 -8 1 8.2 8.2
 24 -8 -1 29.3 10.7
 24 -8 -1 11.2 7.6
 24 8 -1 2 13.3
 -24 8 1 19.4 12.6
 24 8 -1 5.2 10.4
 -24 8 1 14.7 8.3
 24 8 -1 2.6 6.7
 -24 8 1 16.1 12
 -24 8 1 5.6 16.9
 24 8 -1 1.8 7.7
 -23 -8 1 0.2 9.1
 23 -8 -1 -2.9 7.8
 23 -8 -1 -1.7 6.7
 23 -8 -1 1.6 6
 -23 -8 1 -5.5 12.8
 -23 -8 1 -3.1 5.8
 -23 8 1 -7.7 6
 -23 8 1 -6.2 6.2
 23 8 -1 9.7 11
 -23 8 1 6.8 11.3
 -23 8 1 4 6.9
 23 8 -1 -11.9 11.1
 23 8 -1 8.4 9.7
 22 -8 -1 5 7.9
 -22 -8 1 -1 10.2
 -22 -8 1 1.9 9.8
 22 -8 -1 17.6 9.4
 -22 -8 1 -6 6.7
 22 -8 -1 2.7 6.8
 22 8 -1 17 9.2
 22 8 -1 12.2 10.3
 -22 8 1 5.8 11.7
 -22 8 1 8.5 8.2
 22 8 -1 2.5 6.3
 -22 8 1 2.3 8.1
 -22 8 1 -0.8 6.4
 22 8 -1 3.8 12.8
 -21 -8 1 32.3 11.2
 21 -8 -1 32.5 9.8
 21 -8 -1 42.7 13.5
 -21 -8 1 34 14.7
 21 -8 -1 22.7 12
 -21 -8 1 25.4 10
 -21 8 1 46.1 14.3
 -21 8 1 36.9 11.4
 21 8 -1 39 12.7
 21 8 -1 36.3 12.3
 -21 8 1 28 10.9
 21 8 -1 32.7 12.6
 -21 8 1 32.4 11.8
 21 8 -1 20.3 15.2
 -20 -8 1 78.39 18.2
 20 -8 -1 72.89 17.5
 20 -8 -1 99.09 17.8
 20 -8 -1 80.69 13.5
 20 -8 -1 52.69 13
 -20 -8 1 95.59 19.6
 -20 -8 1 96.59 18.2
 -20 8 1 89.69 19.8
 -20 8 1 76.79 15.6
 20 8 -1 97.19 17.1
 20 8 -1 82.69 17.2
 -20 8 1 54.09 13.9
 20 8 -1 81.29 18.9
 20 8 -1 67.29 16.3
 -20 8 1 94.39 16.4
 -19 -8 1 32.2 10.9
 19 -8 -1 35.4 11.7
 19 -8 -1 42.6 13.5
 19 -8 -1 25.5 8.8
 -19 -8 1 18.8 7.1
 19 -8 -1 25.5 8.8
 -19 -8 1 37.4 11.8
 -19 -8 1 42.8 14.2
 19 8 -1 37.5 10.9
 19 8 -1 26.5 10.9
 19 8 -1 33.7 12.8
 -19 8 1 16 7.6
 19 8 -1 38.1 12.2
 -19 8 1 27.7 11.5
 -19 8 1 20.6 9.9
 -19 8 1 26.9 8.5
 18 -8 -1 21.9 8.6
 -18 -8 1 11.3 5.8
 18 -8 -1 5.8 6.9
 -18 -8 1 9.1 7
 -18 -8 1 15.5 7.5
 -18 -8 1 5.8 10
 18 -8 -1 15.7 8.3
 18 -8 -1 -5.5 6
 -18 -8 1 16 8.6
 18 8 -1 24.4 8.6
 18 8 -1 14.8 8.4
 -18 8 1 14.5 8.5
 -18 8 1 17 8.6
 18 8 -1 20.4 13.8
 18 8 -1 4.9 7.1
 -18 8 1 12.4 9.4
 -17 -8 1 34.3 13.3
 17 -8 -1 29.7 10.8
 -17 -8 1 30.1 11.2
 -17 -8 1 43.2 9.8
 17 -8 -1 44.9 13.3
 17 -8 -1 48.6 12
 -17 -8 1 45.3 12.1
 17 -8 -1 36.9 9.7
 -17 -8 1 37.8 11
 -17 8 1 35.9 10.8
 17 8 -1 34.3 13.7
 17 8 -1 48.8 13.6
 -17 8 1 67.19 15.3
 17 8 -1 37.1 10.9
 17 8 -1 47.8 20.4
 -17 8 1 38.9 12.3
 -16 -8 1 221.28 29.4
 16 -8 -1 210.38 25.6
 -16 -8 1 238.68 26
 -16 -8 1 179.18 23.4
 16 -8 -1 191.88 24.7
 -16 -8 1 233.38 23
 16 -8 -1 244.48 43.6
 16 -8 -1 203.78 21.7
 -16 -8 1 212.68 27
 -16 8 1 189.88 24.2
 16 8 -1 224.78 24.6
 -16 8 1 228.68 26.6
 16 8 -1 255.67 26.7
 16 8 -1 227.28 25.5
 16 8 -1 199.18 28.5
 -16 8 1 217.78 25.5
 15 -8 -1 56.69 11.2
 -15 -8 1 75.29 15
 -15 -8 1 57.39 11.4
 15 -8 -1 46.5 13.2
 -15 -8 1 71.89 17.7
 -15 -8 1 62.39 13.1
 -15 -8 1 70.59 11
 15 -8 -1 80.69 15.9
 15 8 -1 43.9 11.3
 15 8 -1 44.6 15.7
 -15 8 1 47.7 13.5
 -15 8 1 74.69 14.7
 15 8 -1 68.69 13.9
 -15 8 1 76.89 16.3
 15 8 -1 64.79 13.7
 -14 -8 1 196.28 35.2
 14 -8 -1 281.27 28.5
 -14 -8 1 298.27 26.7
 14 -8 -1 309.57 30.9
 -14 -8 1 290.57 28.9
 -14 -8 1 371.36 57.49
 14 -8 -1 254.37 28.7
 -14 -8 1 293.67 29.2
 14 -8 -1 274.17 29.1
 14 8 -1 280.87 31.5
 -14 8 1 299.27 29.7
 -14 8 1 257.47 27.9
 14 8 -1 282.97 28.7
 -14 8 1 260.87 29.5
 14 8 -1 288.27 28.1
 14 8 -1 267.67 29.1
 13 -8 -1 -0.5 4.4
 -13 -8 1 -1.1 3.9
 -13 -8 1 -2.5 5.4
 13 -8 -1 0.6 8.7
 -13 -8 1 -13.5 7.3
 13 -8 -1 1.6 4.8
 13 -8 -1 0.8 4
 -13 -8 1 3.1 3.4
 -13 -8 1 1.1 5
 -13 8 1 -1.1 3.7
 13 8 -1 0.1 8.9
 13 8 -1 -0.9 5.4
 13 8 -1 -2.1 5.4
 13 8 -1 2.3 5.5
 -13 8 1 2.6 5.7
 -13 8 1 -3.6 4.7
 12 -8 -1 23.4 7.6
 12 -8 -1 44 7.9
 -12 -8 1 18.6 7
 -12 -8 1 25.7 8.7
 -12 -8 1 20.3 6.6
 12 -8 -1 15.3 7
 12 -8 -1 27.4 9.3
 -12 -8 1 23.5 11.9
 -12 -8 1 17.8 7.9
 -12 8 1 10.6 6.9
 -12 8 1 18 6.9
 12 8 -1 18.6 7.5
 -12 8 1 32.8 9.6
 12 8 -1 7.3 6.5
 12 8 -1 19.3 7.2
 12 8 -1 23.7 11.4
 11 -8 -1 2.4 4.6
 11 -8 -1 -0.1 5.8
 -11 -8 1 2.3 7.3
 -11 -8 1 1.6 4.8
 -11 -8 1 0.9 3.3
 -11 -8 1 3.1 4.7
 -11 -8 1 -6.4 2.9
 11 -8 -1 -0.3 4.2
 11 -8 -1 2.3 4.2
 -11 8 1 0.3 3.8
 11 8 -1 4 6
 11 8 -1 -6.5 7
 -11 8 1 -1.6 4.3
 -11 8 1 4.2 5.4
 11 8 -1 -2.5 4.4
 11 8 -1 0.9 5
 10 -8 -1 21.5 7.2
 -10 -8 1 17.1 6.2
 10 -8 -1 11.7 5.3
 -10 -8 1 14.6 6.9
 10 -8 -1 6.8 5.1
 -10 -8 1 16.6 7
 -10 -8 1 9 9.1
 10 -8 -1 14.2 6.5
 -10 -8 1 4.4 5.2
 10 8 -1 20.8 7.7
 -10 8 1 16.4 6.2
 10 8 -1 20.6 8
 10 8 -1 19.1 7.6
 -10 8 1 10.4 6.1
 -10 8 1 17.1 7.6
 10 8 -1 18.6 9.7
 9 -8 -1 2.5 4.6
 9 -8 -1 11 5.4
 -9 -8 1 8.7 4
 9 -8 -1 12 4.8
 -9 -8 1 3 6.6
 9 -8 -1 16.2 7.5
 -9 -8 1 9.2 6.7
 -9 -8 1 15.7 7.4
 -9 -8 1 11.3 6.1
 -9 8 1 4.1 5.5
 -9 8 1 13 5.6
 -9 8 1 14.7 7
 9 8 -1 25.9 7.7
 9 8 -1 9.4 11.9
 9 8 -1 8.9 6.1
 9 8 -1 10.9 6.7
 8 -8 -1 17.5 6.7
 -8 -8 1 18.1 6.3
 8 -8 -1 15.2 7.3
 8 -8 -1 17.2 5.4
 8 -8 -1 12.7 5.7
 -8 -8 1 8.9 5.6
 -8 -8 1 26.6 7.4
 -8 -8 1 29.3 7.8
 -8 -8 1 22.3 7.7
 8 8 -1 14.4 8.4
 -8 8 1 5.9 4.7
 8 8 -1 20 7.1
 8 8 -1 13.9 5.8
 -8 8 1 18 11.6
 8 8 -1 17 6.7
 -8 8 1 18.1 7
 -7 -8 1 93.79 13.5
 7 -8 -1 65.59 12.5
 7 -8 -1 59.99 12.1
 -7 -8 1 78.99 16.7
 -7 -8 1 78.49 12.6
 7 -8 -1 74.29 10.9
 -7 -8 1 60.39 11.2
 7 -8 -1 62.79 12.1
 -7 -8 1 75.09 12.7
 7 8 -1 61.19 13.6
 7 8 -1 75.59 12.1
 -7 8 1 65.59 10
 7 8 -1 78.89 13.7
 -7 8 1 65.69 12.7
 7 8 -1 70.59 11.7
 -7 8 1 55.69 11.4
 -7 8 1 71.69 12.5
 -6 -8 1 1.4 5.5
 6 -8 -1 2.8 4.6
 6 -8 -1 1.3 3.7
 -6 -8 1 0.2 4.4
 -6 -8 1 10.1 5.9
 -6 -8 1 3.2 5
 6 -8 -1 5 5.1
 -6 -8 1 1.6 4.5
 6 -8 -1 7.4 5.6
 -6 8 1 1.9 3.7
 6 8 -1 3.6 7.9
 -6 8 1 3.8 5
 -6 8 1 0.5 5
 6 8 -1 4.9 4.9
 -6 8 1 4.3 4.1
 6 8 -1 10.5 5.4
 -5 -8 1 2.4 4.2
 5 -8 -1 4 3.9
 -5 -8 1 10.1 5.5
 -5 -8 1 4.8 6.7
 -5 -8 1 -3.1 4.1
 -5 -8 1 0.2 3.5
 5 -8 -1 10.4 4.7
 5 -8 -1 10.1 5.8
 5 -8 -1 4.9 4.8
 -5 8 1 4.1 4.7
 5 8 -1 0.8 4.8
 -5 8 1 1.6 5
 5 8 -1 9.2 6.2
 5 8 -1 4.5 4
 -5 8 1 6.9 4.3
 -5 8 1 1.5 3.8
 5 8 -1 -2.9 5.7
 5 8 -1 0.9 4.2
 -4 -8 1 12.2 5.1
 4 -8 -1 4.1 4.5
 -4 -8 1 3.1 4.6
 4 -8 -1 9.5 4.9
 4 -8 -1 6.7 4.6
 -4 -8 1 -0.2 4.2
 -4 -8 1 -4 2.6
 4 -8 -1 8.7 5.6
 -4 -8 1 11.7 6.5
 -4 8 1 9.7 6.6
 4 8 -1 6.2 5.4
 -4 8 1 4.8 4.2
 4 8 -1 -3.2 4.5
 4 8 -1 12.3 4.8
 -4 8 1 0.2 5.1
 4 8 -1 3.8 4.9
 -4 8 1 11.9 5.1
 4 8 -1 1.6 6.5
 3 -8 -1 22.7 6.3
 -3 -8 1 12.9 5.8
 -3 -8 1 20.1 6.5
 3 -8 -1 16.8 6.8
 -3 -8 1 26.3 7.5
 3 -8 -1 25.5 8
 -3 -8 1 20.4 6.8
 -3 -8 1 19 8.1
 3 -8 -1 15.2 5.5
 -3 8 1 17.6 5.9
 3 8 -1 19.7 6.8
 -3 8 1 21.2 9.5
 3 8 -1 26.9 7
 3 8 -1 20.4 6.8
 3 8 -1 22.3 9.1
 3 8 -1 25.1 7.3
 -3 8 1 17.3 6
 -3 8 1 24.2 10.2
 -3 8 1 21.2 6.4
 -2 -8 1 8.1 5.1
 2 -8 -1 10.8 4.7
 -2 -8 1 9.4 6.1
 2 -8 -1 9.1 6.7
 -2 -8 1 14.6 5.6
 -2 -8 1 8.9 7.2
 2 -8 -1 12.2 5.4
 2 -8 -1 9.9 5.5
 -2 -8 1 14 5.8
 -2 8 1 8.3 5.4
 -2 8 1 17.1 6.4
 2 8 -1 7.6 5.2
 2 8 -1 20.9 6.9
 -2 8 1 13.1 5.7
 -2 8 1 8.3 4.8
 -2 8 1 13.5 10.6
 2 8 -1 9 3.8
 2 8 -1 13.9 5.8
 2 8 -1 20 11.5
 1 -8 -1 5.8 4.9
 1 -8 -1 4.8 4.9
 1 -8 -1 6.3 4.9
 1 -8 -1 8.1 5.7
 -1 -8 1 7.2 5.2
 -1 -8 1 5.4 4.4
 -1 -8 1 -0.8 4.8
 -1 -8 1 0.7 4.2
 1 8 -1 7.3 5
 -1 8 1 3.7 4.6
 1 8 -1 8.3 5.2
 -1 8 1 9 4.9
 1 8 -1 6.3 5.1
 1 8 -1 3.8 3.5
 -1 8 1 7.6 5
 1 8 -1 8.1 6.4
 -1 8 1 5.4 4.6
 -1 8 1 1.7 8.2
 0 -8 1 563.24 48.4
 0 -8 1 617.84 49.99
 0 -8 -1 598.04 49.5
 0 -8 1 593.14 49.99
 0 -8 -1 679.53 50.99
 0 -8 -1 627.74 50.29
 0 -8 1 601.74 48.5
 0 -8 -1 622.14 49
 0 8 -1 633.64 49.1
 0 8 1 565.94 48.5
 0 8 1 593.94 49.2
 0 8 -1 625.04 49.8
 0 8 1 630.44 48.6
 0 8 -1 611.14 48.1
 0 8 -1 655.13 52.09
 0 8 1 570.44 48.3
 0 8 -1 630.74 49.5
 1 -8 1 -0.2 4.5
 -1 -8 -1 4.5 4.9
 1 -8 1 0.2 4.3
 -1 -8 -1 10.9 5.5
 1 -8 1 -0.4 4.6
 1 -8 1 1.5 3.9
 -1 -8 -1 -1.6 5.1
 -1 -8 -1 3.9 3.9
 1 8 1 -1.6 3.1
 1 8 1 -1.7 10.7
 -1 8 -1 -6.1 5.4
 -1 8 -1 -0.7 3.8
 -1 8 -1 3.3 3.8
 -1 8 -1 -2.5 3.1
 1 8 1 -2.6 4.1
 -1 8 -1 0.7 3.2
 1 8 1 1.8 4.5
 -2 -8 -1 220.78 22.5
 2 -8 1 234.68 21.8
 2 -8 1 280.57 23.4
 2 -8 1 209.18 23.1
 2 -8 1 251.07 24
 -2 -8 -1 264.77 23.3
 -2 -8 -1 209.78 22
 -2 -8 -1 216.38 22.4
 -2 -8 -1 187.98 24.5
 -2 8 -1 306.77 24.8
 -2 8 -1 233.28 23.1
 2 8 1 245.78 30.4
 2 8 1 264.57 23.3
 2 8 1 217.98 22.1
 2 8 1 195.28 21.2
 -2 8 -1 269.77 21.7
 2 8 1 199.48 22.2
 -2 8 -1 283.37 26.5
 -3 -8 -1 -2.2 4.7
 3 -8 1 11.3 5.7
 3 -8 1 12.6 5.4
 -3 -8 -1 8.3 5.6
 -3 -8 -1 9.9 5.1
 -3 -8 -1 0.6 4.7
 3 -8 1 3.8 4.3
 -3 -8 -1 3.9 4.9
 3 -8 1 3.6 5.4
 3 8 1 5.4 5.4
 -3 8 -1 -1.9 6.3
 3 8 1 3.5 5.3
 3 8 1 7.9 4.1
 -3 8 -1 11.5 5.6
 -3 8 -1 6.4 4.3
 3 8 1 7.1 5.1
 -3 8 -1 1.9 5.3
 -3 8 -1 5.4 4.6
 3 8 1 -0.1 6.1
 4 -8 1 -1.7 5.5
 -4 -8 -1 -1.3 4.7
 -4 -8 -1 4.9 4.8
 -4 -8 -1 -3.7 3.9
 4 -8 1 3.1 3.8
 4 -8 1 -6.2 6.3
 -4 -8 -1 -2.8 3.5
 -4 -8 -1 -0.6 3.4
 4 -8 1 1.8 3.5
 4 8 1 -1.5 4.4
 4 8 1 -4.6 5.9
 -4 8 -1 -2.6 3.9
 4 8 1 -4.9 3.7
 -4 8 -1 -1.1 3.6
 4 8 1 0.4 3
 -4 8 -1 -0.4 4.7
 4 8 1 3.6 5.1
 -4 8 -1 3.9 3.8
 -5 -8 -1 25.5 8.8
 5 -8 1 24.7 6.3
 -5 -8 -1 23 7.2
 5 -8 1 23 7.8
 -5 -8 -1 31.7 7.5
 5 -8 1 21.4 7.3
 -5 -8 -1 15.1 7
 -5 -8 -1 21.1 6.2
 5 -8 1 23.8 9.5
 5 8 1 29.4 8.2
 5 8 1 17 6.5
 -5 8 -1 22.4 5.6
 5 8 1 10.6 8.5
 -5 8 -1 20.8 7.5
 5 8 1 30.9 8.1
 -5 8 -1 42.4 11.9
 -6 -8 -1 52.69 10.9
 6 -8 1 39.9 10.1
 -6 -8 -1 29.1 6.9
 -6 -8 -1 23.4 7.2
 6 -8 1 17.8 7.3
 -6 -8 -1 30.7 9.7
 -6 -8 -1 38.3 8.4
 6 -8 1 31.4 7.1
 6 -8 1 28.5 7.6
 6 8 1 27.6 8
 6 8 1 25.8 9.5
 6 8 1 34.6 8
 -6 8 -1 19.9 7.3
 -6 8 -1 31.3 8.5
 6 8 1 32.6 9.2
 -6 8 -1 35.3 9.5
 -6 8 -1 28.2 6.5
 7 -8 1 28.5 8.7
 -7 -8 -1 27.8 9.3
 -7 -8 -1 24.4 7.5
 7 -8 1 17.5 5.9
 -7 -8 -1 21.9 7.8
 7 -8 1 29 8.6
 -7 -8 -1 27.2 10.5
 -7 -8 -1 22.2 6.1
 7 -8 1 37.1 9.3
 -7 8 -1 30.1 6.8
 -7 8 -1 24.5 8
 7 8 1 24.4 7.7
 -7 8 -1 36.4 9
 7 8 1 21.7 9.5
 7 8 1 27.6 8.7
 7 8 1 36.3 8.5
 -7 8 -1 29.6 8.6
 -8 -8 -1 4 5.3
 -8 -8 -1 1 4.4
 8 -8 1 1.7 3.3
 -8 -8 -1 0.5 3.3
 -8 -8 -1 0.8 4.8
 8 -8 1 0.9 4.6
 8 -8 1 5.3 5.3
 8 -8 1 4.6 4.8
 -8 -8 -1 0.9 6.5
 -8 8 -1 1.6 4.9
 8 8 1 3.2 5.1
 8 8 1 -0.4 5.8
 -8 8 -1 -0.8 5.2
 8 8 1 0 4.3
 -8 8 -1 0.4 4
 8 8 1 2.7 5.3
 -9 -8 -1 4.8 5.6
 -9 -8 -1 4.2 4.1
 -9 -8 -1 -1.5 4.8
 9 -8 1 1.1 5.6
 9 -8 1 2 4
 9 -8 1 1.1 4
 9 -8 1 3.6 4.4
 -9 -8 -1 4.5 7.6
 -9 -8 -1 12.3 6.4
 -9 8 -1 1.3 5.4
 9 8 1 -2.8 6.7
 -9 8 -1 1 4.1
 9 8 1 2.2 5
 -9 8 -1 6.6 5.4
 9 8 1 -3.2 3.4
 9 8 1 8.4 5.8
 -10 -8 -1 477.15 42.9
 10 -8 1 500.95 39.6
 -10 -8 -1 441.66 44.5
 10 -8 1 497.15 43.6
 10 -8 1 510.05 43.8
 -10 -8 -1 438.16 42.4
 -10 -8 -1 476.45 41.1
 -10 -8 -1 495.25 43.5
 10 -8 1 560.54 44.1
 10 8 1 485.55 45.2
 10 8 1 527.15 42.9
 10 8 1 445.16 42.4
 -10 8 -1 512.55 44.2
 -10 8 -1 555.84 43.6
 10 8 1 533.35 43.6
 -10 8 -1 552.14 44.3
 11 -8 1 -8 4.1
 -11 -8 -1 5.9 4.1
 -11 -8 -1 -2.2 4.7
 -11 -8 -1 -4.9 5.8
 11 -8 1 1.1 4.2
 -11 -8 -1 7.4 4.4
 -11 -8 -1 -8.3 3.3
 11 -8 1 -0.9 4
 11 8 1 -4.1 4.1
 -11 8 -1 -4.2 7.4
 11 8 1 5.6 5.4
 -11 8 -1 -1.7 5.3
 -11 8 -1 1.8 3.8
 11 8 1 -0.1 8.8
 12 -8 1 320.07 27.2
 -12 -8 -1 294.77 31.2
 -12 -8 -1 295.17 33.5
 -12 -8 -1 272.77 35.7
 12 -8 1 335.67 32
 -12 -8 -1 300.67 31.1
 -12 -8 -1 336.07 31.1
 12 -8 1 311.97 31.6
 12 -8 1 335.17 32
 12 8 1 312.57 33.6
 -12 8 -1 345.47 32.3
 -12 8 -1 371.06 33.3
 12 8 1 297.37 30.8
 12 8 1 336.17 30.6
 12 8 1 339.27 31.8
 -12 8 -1 344.37 31.4
 -13 -8 -1 1.1 3.6
 -13 -8 -1 4.9 5.5
 -13 -8 -1 4.1 8.9
 13 -8 1 -0.7 6.4
 13 -8 1 0.1 4.6
 13 -8 1 6.1 4.6
 13 -8 1 -5.4 5.2
 -13 -8 -1 1 4
 -13 -8 -1 -0.8 6.1
 -13 8 -1 6.2 4.7
 -13 8 -1 4.6 6.7
 13 8 1 3.4 9.3
 -13 8 -1 4.9 7
 13 8 1 2 6
 13 8 1 -0.9 6
 13 8 1 6.6 6.6
 -14 -8 -1 93.99 18.9
 14 -8 1 106.99 21.7
 -14 -8 -1 123.79 15.1
 14 -8 1 124.39 20.2
 14 -8 1 92.19 16.1
 -14 -8 -1 109.59 18.9
 14 -8 1 110.19 13.5
 -14 -8 -1 104.29 17
 -14 -8 -1 138.09 20.4
 14 8 1 136.79 17.7
 14 8 1 122.89 16.3
 14 8 1 103.89 19.1
 -14 8 -1 115.29 19.4
 14 8 1 122.19 18.5
 -14 8 -1 120.59 17.3
 -14 8 -1 103.59 17.7
 15 -8 1 24.6 9.9
 -15 -8 -1 17.3 6.3
 -15 -8 -1 30.5 13.9
 15 -8 1 10.4 8
 -15 -8 -1 24.9 9
 15 -8 1 24.3 7.4
 -15 -8 -1 25.7 9
 -15 -8 -1 26.4 10
 15 -8 1 3.4 7.1
 -15 8 -1 17.6 8.9
 15 8 1 21.1 11.2
 -15 8 -1 19.7 8.6
 15 8 1 25.9 9.1
 -15 8 -1 29.2 14.3
 15 8 1 25.1 9
 16 -8 1 623.54 52.69
 -16 -8 -1 564.74 51.09
 16 -8 1 563.84 46.6
 -16 -8 -1 571.04 51.39
 16 -8 1 606.54 51.99
 16 -8 1 572.54 51.69
 -16 -8 -1 629.74 55.59
 -16 -8 -1 623.94 52.89
 16 8 1 639.94 54.69
 16 8 1 615.94 51.59
 -16 8 -1 559.04 51.69
 -16 8 -1 584.64 52.79
 16 8 1 616.74 51.69
 16 8 1 546.95 50.69
 -16 8 -1 498.95 50.79
 17 -8 1 33.8 12.6
 -17 -8 -1 40.4 13.3
 17 -8 1 22.7 10.7
 -17 -8 -1 15.5 8.6
 -17 -8 -1 38.8 12
 17 -8 1 20.2 8.1
 17 -8 1 31.1 10.8
 -17 8 -1 27.7 10.1
 17 8 1 24.4 11
 17 8 1 16.8 12.7
 17 8 1 31.8 10.7
 17 8 1 31.3 10.8
 -17 8 -1 29 12.1
 -17 8 -1 19 9.6
 18 -8 1 71.99 12.9
 18 -8 1 113.89 19.9
 -18 -8 -1 92.79 17
 -18 -8 -1 93.49 17.5
 -18 -8 -1 108.19 20.8
 -18 -8 -1 81.59 16.7
 18 -8 1 82.59 17.6
 18 -8 1 105.49 19.9
 -18 8 -1 113.79 19
 -18 8 -1 94.99 18.6
 18 8 1 85.69 16.5
 18 8 1 118.39 19.6
 -18 8 -1 92.19 18.4
 18 8 1 99.49 18.4
 18 8 1 107.69 21
 -19 -8 -1 199.28 26
 -19 -8 -1 185.08 23.5
 19 -8 1 189.78 23.5
 19 -8 1 155.18 18.5
 19 -8 1 177.98 24.4
 19 -8 1 214.88 24.6
 -19 -8 -1 193.88 27.8
 -19 -8 -1 180.68 22.9
 19 8 1 145.29 25
 -19 8 -1 195.38 24.2
 -19 8 -1 178.28 24.3
 19 8 1 195.68 24.4
 19 8 1 184.18 23.9
 19 8 1 192.08 24.8
 -19 8 -1 154.08 25.5
 20 -8 1 6.4 6.6
 20 -8 1 4.7 7.3
 20 -8 1 5.5 8.2
 -20 -8 -1 -4.8 10.3
 -20 -8 -1 6.7 7.5
 -20 -8 -1 -0.2 7.6
 -20 8 -1 -2.8 5.4
 20 8 1 6.3 8.1
 -20 8 -1 3.6 8.1
 20 8 1 6.3 11.2
 -20 8 -1 5.3 8.2
 20 8 1 9.8 9
 20 8 1 -7 4.8
 -21 -8 -1 3.6 7.6
 -21 -8 -1 8.1 8.5
 21 -8 1 8 8.4
 21 -8 1 6.5 9.3
 21 -8 1 1.7 5.5
 -21 -8 -1 -5 10
 21 8 1 7.6 6.9
 21 8 1 1.6 11.5
 -21 8 -1 5 6.3
 -21 8 -1 5 9
 21 8 1 13 9.8
 -21 8 -1 5.3 7.7
 21 8 1 1.8 7.6
 -21 8 -1 2.4 6
 -22 -8 -1 -5.5 7.3
 22 -8 1 1.8 9.2
 -22 -8 -1 -11.1 10.2
 22 -8 1 13.2 9.3
 22 -8 1 18.8 7.1
 -22 -8 -1 15.3 9.7
 -22 8 -1 10.8 8.7
 -22 8 -1 8.9 7.3
 -22 8 -1 19.6 11.9
 -22 8 -1 -1.4 7.3
 22 8 1 18.5 10.8
 22 8 1 5.4 6.7
 22 8 1 28.4 10.8
 22 8 1 -4.5 12.5
 23 -8 1 2.2 9.4
 23 -8 1 -2.1 5.1
 -23 -8 -1 3.5 9.8
 23 -8 1 6.1 10.2
 -23 -8 -1 -9.8 8.4
 -23 -8 -1 0.1 7.4
 -23 8 -1 13.4 10.5
 23 8 1 6.2 9.3
 23 8 1 -3.4 9.6
 23 8 1 -9.7 8.3
 -23 8 -1 1.9 7.1
 -23 8 -1 -3.1 10.5
 -23 8 -1 9.2 10.2
 23 8 1 4.1 13.2
 24 -8 1 19.2 11.4
 -24 -8 -1 47.4 14.4
 -24 -8 -1 15.5 20.2
 24 -8 1 29.7 9.3
 24 -8 1 59.69 15
 -24 -8 -1 53.19 20.5
 24 8 1 45.9 14.9
 -24 8 -1 35.6 13.3
 24 8 1 31.9 12.2
 -24 8 -1 23.9 13.2
 24 8 1 63.29 18.7
 -24 8 -1 35.1 13.8
 -24 8 -1 16 13
 24 8 1 37.9 14.1
 25 -8 1 3.1 9.3
 25 -8 1 3.5 6.7
 -25 -8 -1 -21.9 8.5
 -25 -8 -1 22.6 15.2
 -25 8 -1 -2.6 6.5
 -25 8 -1 7.4 11.7
 25 8 1 8.3 18.7
 -25 8 -1 8 10
 -25 8 -1 -11.1 6
 25 8 1 0.9 6.8
 25 8 1 4.8 9.8
 25 8 1 -25.6 9
 26 -8 1 78.09 23.3
 -26 -8 -1 94.59 26.7
 26 -8 1 200.28 25.4
 -26 -8 -1 121.69 25.3
 26 -8 1 122.29 18
 26 -8 1 147.09 24.8
 -26 -8 -1 133.39 24.2
 26 8 1 125.89 21.9
 26 8 1 142.29 25.8
 -26 8 -1 80.09 21.2
 26 8 1 148.39 29
 -26 8 -1 143.39 30.2
 -26 8 -1 139.99 25.3
 -26 8 -1 80.49 20.8
 26 8 1 147.99 24.8
 -27 -8 -1 37.6 17.4
 27 -8 1 20.5 13.6
 27 -8 1 48.2 9.9
 27 -8 1 19.8 8.9
 27 -8 1 21.7 11
 -27 -8 -1 37.4 14.4
 27 8 1 11.6 16
 -27 8 -1 39.8 15.2
 27 8 1 22.8 15.5
 -27 8 -1 25.4 13.7
 -27 8 -1 30.7 13.9
 28 -8 1 36.1 10.3
 -28 -8 -1 76.49 30
 28 -8 1 28.7 16.3
 28 -8 1 79.09 12.6
 -28 -8 -1 36.1 15
 -28 8 -1 30 13.8
 -28 8 -1 35.6 17.4
 -28 8 -1 51.69 18.3
 28 8 1 21.5 16.5
 28 8 1 16.8 17.6
 -29 -8 -1 70.99 21.4
 29 -8 1 129.59 19
 29 -8 1 72.19 14.3
 29 -8 1 79.69 19.7
 -29 8 -1 82.39 21.4
 29 8 1 79.19 23.6
 -29 8 -1 69.69 20.1
 -29 8 -1 78.39 22.9
 30 -8 1 17 10.1
 -30 -8 -1 20.8 12.7
 30 -8 1 41.4 12.1
 30 -8 1 20.6 14.4
 -30 8 -1 44.5 16.1
 -30 8 -1 25.9 11.7
 30 8 1 25.5 17.5
 31 -8 1 29.9 15.5
 31 -8 1 32.8 13.2
 31 -8 1 15.2 9.4
 -31 -8 -1 0.6 10
 31 8 1 13.5 15.3
 -31 8 -1 12 10.9
 -31 8 -1 41.7 15.7
 -32 -8 -1 14.3 12.8
 32 -8 1 12.9 10.2
 32 -8 1 2.8 13.4
 -32 8 -1 28.4 16.5
 -32 8 -1 25.6 12.3
 32 8 1 4.4 17.4
 33 -8 1 -4.3 12.6
 33 -8 1 16.6 11.6
 33 -8 1 37.8 14.1
 -33 -8 -1 41.7 15.3
 -33 8 -1 4.7 13.7
 -33 8 -1 20.2 13.4
 33 8 1 12.3 20.4
 -33 -9 1 20.7 18
 33 -9 -1 -0.6 10.1
 33 -9 -1 48.7 13.7
 33 -9 -1 34.8 16.3
 -33 9 1 9.6 15.1
 33 9 -1 16 19.9
 -33 9 1 46.1 17.7
 -32 -9 1 20.2 13.3
 32 -9 -1 -9.1 9.8
 32 -9 -1 -13.5 9.3
 32 -9 -1 10.1 11.7
 -32 9 1 -9.3 11.6
 -32 9 1 -6.4 9.4
 32 9 -1 12.5 16.2
 -31 -9 1 -11.5 8.9
 31 -9 -1 25.8 11.7
 31 -9 -1 -2.4 9.8
 31 -9 -1 4.7 12.5
 -31 9 1 -1.8 11
 31 9 -1 11 17.1
 -31 9 1 -9.2 8.1
 30 -9 -1 -5.9 8.4
 30 -9 -1 10.4 10.2
 -30 -9 1 10 10.1
 30 -9 -1 6 8.3
 -30 9 1 16.9 11.5
 -30 9 1 0.5 9.2
 30 9 -1 -3.5 15.8
 -29 -9 1 38.9 12.9
 29 -9 -1 54.39 18.3
 29 -9 -1 76.69 14.2
 -29 9 1 70.49 19.8
 29 9 -1 28.2 10.9
 -29 9 1 42.7 13.9
 29 9 -1 56.09 20.2
 28 -9 -1 -2.7 10.7
 -28 -9 1 1 8.4
 28 -9 -1 -1.5 8.5
 28 -9 -1 -3.2 11
 -28 -9 1 -4.5 8.1
 28 9 -1 -17.7 12.9
 28 9 -1 -3.6 6.8
 -28 9 1 12.1 11.3
 -28 9 1 3.3 13.2
 28 9 -1 -5.6 10.5
 -28 9 1 -5.5 9.1
 -27 -9 1 -2 9.7
 -27 -9 1 0.1 7.1
 27 -9 -1 5 12.2
 27 -9 -1 5.5 8.4
 27 -9 -1 16.8 12.6
 -27 -9 1 45.7 20.7
 27 9 -1 9.4 14.6
 -27 9 1 3.1 8.8
 27 9 -1 0.5 8.4
 -27 9 1 20.6 16.2
 -27 9 1 27 13.4
 27 9 -1 -8.7 9.6
 26 -9 -1 -1.1 8.1
 26 -9 -1 4.9 12.4
 26 -9 -1 -0.1 7.5
 -26 -9 1 28.9 16.6
 -26 -9 1 9 11.9
 -26 -9 1 -0.3 6.7
 -26 -9 1 -3.9 15.1
 -26 9 1 -9.3 9.3
 26 9 -1 -6 6.3
 -26 9 1 0.7 9.2
 -26 9 1 8.4 13.4
 26 9 -1 -25.6 10.4
 -26 9 1 -10.7 7.1
 -25 -9 1 11 8
 -25 -9 1 25.4 11.1
 25 -9 -1 61.39 15.9
 -25 -9 1 9.4 12.3
 -25 -9 1 -0.7 13.7
 25 -9 -1 18.1 13
 25 -9 -1 11.4 7.6
 -25 9 1 2.5 9.9
 25 9 -1 -11 9.7
 25 9 -1 24.6 22.9
 25 9 -1 12.9 10.3
 -25 9 1 -2.6 8.7
 25 9 -1 7.9 8.6
 -24 -9 1 9.6 13.9
 -24 -9 1 0.6 9.7
 -24 -9 1 5.7 8.2
 24 -9 -1 5 10.4
 24 -9 -1 1.4 8.4
 -24 -9 1 2.2 5.8
 24 -9 -1 -5 6.1
 -24 9 1 7.3 9.3
 -24 9 1 -6.5 6.4
 -24 9 1 1.4 7.7
 24 9 -1 11.9 8.9
 24 9 -1 -8 7.4
 24 9 -1 2.2 21.7
 -24 9 1 -5.2 8.9
 -23 -9 1 16.4 14
 23 -9 -1 5.2 9.1
 -23 -9 1 11.4 9.1
 -23 -9 1 10.3 10.2
 -23 -9 1 -3.1 4.8
 23 -9 -1 8.9 8.7
 23 -9 -1 -5.1 5.8
 -23 9 1 2.8 8.2
 -23 9 1 3.2 10.1
 -23 9 1 3.7 8.5
 -23 9 1 -0.9 7.6
 23 9 -1 6.5 7.9
 23 9 -1 -19.5 17.4
 23 9 -1 0.9 10.8
 23 9 -1 3.5 9.2
 -22 -9 1 15.3 10.3
 22 -9 -1 15.7 7.7
 -22 -9 1 41.3 16.9
 22 -9 -1 24 10.3
 -22 -9 1 30.5 9.8
 -22 -9 1 16.9 13.1
 22 -9 -1 8 11.6
 -22 9 1 23.1 11.3
 22 9 -1 15.1 9.4
 22 9 -1 4.9 10.4
 22 9 -1 27.3 11.1
 -22 9 1 17.8 10.4
 22 9 -1 22.8 11.7
 -22 9 1 21 13.1
 -22 9 1 -3.4 7.2
 -21 -9 1 5.7 8.9
 21 -9 -1 4.4 8
 -21 -9 1 19.6 7.8
 -21 -9 1 13.9 13
 -21 -9 1 18.1 10
 21 -9 -1 10.3 7.4
 21 -9 -1 8.8 9
 21 -9 -1 20.3 10.1
 -21 9 1 19.7 8.8
 21 9 -1 20.6 9.8
 21 9 -1 17 11.3
 -21 9 1 13.6 8.5
 21 9 -1 13.9 8
 -21 9 1 16.3 10.1
 -21 9 1 2.2 10.8
 21 9 -1 31.5 14
 20 -9 -1 44.8 10.8
 20 -9 -1 45.3 13.2
 20 -9 -1 41.7 12
 -20 -9 1 61.79 18.7
 -20 -9 1 51.39 14.7
 -20 -9 1 77.49 14.3
 -20 -9 1 52.39 14.4
 20 -9 -1 35.2 12.6
 20 9 -1 66.69 19.5
 20 9 -1 36.9 13.9
 -20 9 1 59.09 14.7
 20 9 -1 62.19 14.9
 -20 9 1 37.4 13.4
 20 9 -1 34.4 11.7
 -20 9 1 52.09 12
 -20 9 1 60.19 15.4
 -19 -9 1 310.37 37.3
 19 -9 -1 300.37 33.7
 19 -9 -1 315.57 28.4
 -19 -9 1 284.07 29.3
 -19 -9 1 341.87 35.9
 19 -9 -1 303.47 33
 -19 -9 1 284.87 32.1
 19 -9 -1 278.07 31.5
 19 9 -1 337.87 37.5
 19 9 -1 315.87 32.2
 -19 9 1 236.38 31.1
 -19 9 1 324.97 34.1
 19 9 -1 301.87 33.5
 -19 9 1 296.97 33.8
 19 9 -1 313.67 33.5
 -18 -9 1 22 11.9
 18 -9 -1 10.2 7.3
 18 -9 -1 10 8.9
 -18 -9 1 -0.2 6.2
 18 -9 -1 3.9 6
 -18 -9 1 2.6 5.1
 18 -9 -1 10.8 6.8
 -18 -9 1 5.8 4.2
 18 9 -1 4.3 7.4
 18 9 -1 0.8 8.7
 18 9 -1 -4.6 4.7
 -18 9 1 10.4 9.8
 -18 9 1 7.5 6.5
 -18 9 1 13.2 8.1
 18 9 -1 12.1 10.6
 -17 -9 1 564.04 55.19
 -17 -9 1 629.74 58.09
 17 -9 -1 670.93 54.79
 17 -9 -1 612.04 54.79
 17 -9 -1 627.54 55.09
 -17 -9 1 585.24 50.79
 17 -9 -1 682.83 50.59
 -17 -9 1 562.64 53.59
 -17 -9 1 634.74 54.59
 -17 9 1 542.85 53.19
 17 9 -1 602.74 57.09
 17 9 -1 639.84 54.99
 17 9 -1 530.65 53.39
 17 9 -1 603.94 53.59
 -17 9 1 657.23 56.19
 -17 9 1 688.03 55.99
 16 -9 -1 5.6 7.1
 -16 -9 1 -5 3.9
 -16 -9 1 9.7 7.3
 16 -9 -1 -7.8 3.8
 16 -9 -1 -2.9 5.3
 16 -9 -1 -0.8 6.3
 -16 -9 1 9.3 7.3
 -16 -9 1 0.4 5.4
 -16 -9 1 -4.7 10
 16 9 -1 -5.8 11.4
 16 9 -1 5.8 7.3
 16 9 -1 3.9 6.5
 -16 9 1 5.6 7.8
 16 9 -1 8.3 11.2
 -16 9 1 13.6 6.5
 -16 9 1 14.8 9.9
 15 -9 -1 33.8 8.2
 -15 -9 1 17.3 8.6
 15 -9 -1 23.3 12.4
 -15 -9 1 40.1 10.3
 15 -9 -1 13.4 6.6
 -15 -9 1 13.2 6
 -15 -9 1 13.8 11.1
 -15 -9 1 15 7
 15 -9 -1 34.3 11.7
 15 9 -1 10.6 7.9
 -15 9 1 7.6 6.5
 -15 9 1 35.1 10.6
 -15 9 1 49.5 12.1
 15 9 -1 14.8 11.1
 -14 -9 1 4.1 4.2
 -14 -9 1 7.3 6.9
 14 -9 -1 0.4 4.4
 14 -9 -1 3.1 13.1
 -14 -9 1 2.8 5.9
 14 -9 -1 -3.9 5.5
 -14 -9 1 -0.6 9
 -14 -9 1 3.3 6
 14 -9 -1 -7 6.3
 14 9 -1 1.3 7.5
 14 9 -1 -0.3 10.4
 14 9 -1 -2.7 5.7
 -14 9 1 3.5 5.9
 -14 9 1 0.3 5.6
 14 9 -1 2.4 7
 -14 9 1 0.7 6.2
 -13 -9 1 223.28 27.9
 -13 -9 1 239.88 25.7
 13 -9 -1 246.98 26.8
 13 -9 -1 213.38 21.6
 13 -9 -1 241.08 26.1
 -13 -9 1 212.88 39.6
 13 -9 -1 208.58 25.6
 -13 -9 1 241.98 23.4
 -13 -9 1 233.78 24.9
 13 9 -1 236.58 25.6
 -13 9 1 223.18 27.9
 13 9 -1 210.38 25.5
 -13 9 1 217.98 24.4
 13 9 -1 238.98 24.7
 -13 9 1 218.48 25.6
 13 9 -1 171.98 26.6
 12 -9 -1 5.8 7
 12 -9 -1 -3.4 4.3
 -12 -9 1 2.6 6.3
 -12 -9 1 3.5 3.7
 -12 -9 1 -2.4 5.2
 -12 -9 1 9.6 11.5
 12 -9 -1 3.8 6.5
 12 -9 -1 0 4.4
 -12 -9 1 6.2 5.1
 -12 9 1 7.7 5.8
 12 9 -1 -1.4 5.5
 -12 9 1 9.8 7.2
 12 9 -1 -0.4 5.3
 12 9 -1 1.4 6
 -12 9 1 -0.7 6
 12 9 -1 -6.3 11.4
 -11 -9 1 252.37 27.9
 11 -9 -1 295.77 28.7
 -11 -9 1 289.27 29.4
 -11 -9 1 245.18 30.5
 11 -9 -1 272.47 28.6
 -11 -9 1 291.27 28.1
 11 -9 -1 261.07 27.9
 -11 -9 1 276.67 28.5
 11 -9 -1 270.07 27.3
 11 9 -1 271.47 31
 -11 9 1 296.17 28.3
 -11 9 1 272.37 28.9
 11 9 -1 253.47 28.2
 -11 9 1 270.07 27.8
 11 9 -1 297.67 27.8
 11 9 -1 318.47 29.1
 -10 -9 1 33 9.2
 -10 -9 1 40.9 9.8
 -10 -9 1 42.3 9.8
 -10 -9 1 14.7 8.4
 10 -9 -1 28.4 9.4
 10 -9 -1 42.3 11
 10 -9 -1 41.2 10.6
 -10 -9 1 27.9 8.9
 -10 9 1 29.2 9.8
 10 9 -1 34.4 10.5
 10 9 -1 32.9 9.1
 -10 9 1 26.2 8.7
 10 9 -1 21.7 11.6
 -10 9 1 43.7 10.4
 10 9 -1 26.5 9.7
 9 -9 -1 26.3 9.8
 -9 -9 1 34.9 12.1
 -9 -9 1 15.9 5.9
 -9 -9 1 36.3 10.3
 -9 -9 1 17 7.5
 -9 -9 1 26.2 8.7
 9 -9 -1 27.1 7.5
 9 -9 -1 25.3 8.1
 9 -9 -1 23.9 9.1
 -9 9 1 31.4 8.8
 -9 9 1 21.5 6.7
 9 9 -1 7 6.4
 -9 9 1 33.9 10.2
 9 9 -1 9.9 9.5
 9 9 -1 19.6 8
 9 9 -1 22.1 7.7
 8 -9 -1 16.4 6.1
 8 -9 -1 11.4 7.7
 -8 -9 1 13.6 9.2
 8 -9 -1 34 10
 -8 -9 1 17.1 6.3
 -8 -9 1 13.2 6.7
 8 -9 -1 13.1 7
 -8 -9 1 16.4 7.3
 -8 -9 1 20.3 7
 -8 9 1 13.6 6.5
 8 9 -1 16 7.6
 8 9 -1 8.7 12.1
 -8 9 1 18.8 10.2
 8 9 -1 11.3 6.8
 -8 9 1 24 8.3
 8 9 -1 29.1 8.9
 7 -9 -1 100.49 16.2
 7 -9 -1 65.59 13
 7 -9 -1 79.29 13.8
 -7 -9 1 96.29 18.8
 7 -9 -1 91.09 15.9
 -7 -9 1 64.09 12.5
 -7 -9 1 80.99 15.3
 -7 -9 1 57.09 10.6
 -7 -9 1 77.09 13.1
 7 9 -1 103.19 15.1
 7 9 -1 63.19 12.2
 -7 9 1 79.09 13.2
 -7 9 1 85.99 14.8
 7 9 -1 96.19 15.9
 -7 9 1 87.59 11.3
 -7 9 1 82.39 14.5
 7 9 -1 90.29 16.2
 -6 -9 1 7 5.4
 -6 -9 1 4.4 6.5
 -6 -9 1 0.2 4.2
 6 -9 -1 3 5.2
 -6 -9 1 -1.4 3.9
 6 -9 -1 2.8 4.5
 -6 -9 1 0.2 4.7
 6 -9 -1 8.1 5.8
 6 -9 -1 12.1 7.8
 -6 9 1 2.9 3.3
 -6 9 1 10.3 8.1
 6 9 -1 2.3 4.9
 -6 9 1 0.6 4.3
 6 9 -1 0.8 4.3
 6 9 -1 0.4 7.6
 -6 9 1 3.9 5.3
 6 9 -1 0.4 5.3
 5 -9 -1 -2.7 4.1
 5 -9 -1 -3.3 3.2
 -5 -9 1 -3.1 6.2
 5 -9 -1 0.8 4.1
 -5 -9 1 -5.1 4
 -5 -9 1 -2.5 3.7
 -5 -9 1 1.9 4
 5 9 -1 -4.2 4.3
 5 9 -1 -4.4 3.9
 -5 9 1 0.2 3.2
 5 9 -1 0.1 3.1
 -5 9 1 0 5.2
 5 9 -1 -2.1 5.6
 5 9 -1 -3.2 3.2
 -5 9 1 -1.5 3.7
 -5 9 1 -2.9 2.9
 4 -9 -1 37.3 9.9
 -4 -9 1 26 8.7
 4 -9 -1 30.2 8.8
 -4 -9 1 35.3 9
 4 -9 -1 38 9.4
 4 -9 -1 37.6 10.1
 -4 -9 1 33.2 10.3
 -4 -9 1 52.39 10
 -4 -9 1 31.4 8.7
 -4 9 1 26 11
 4 9 -1 37.8 9.1
 4 9 -1 46.2 9
 4 9 -1 31.5 8.9
 4 9 -1 37.9 15.2
 4 9 -1 22.8 8.2
 -4 9 1 27.6 8.6
 -4 9 1 38.7 8.4
 -4 9 1 41.5 9.4
 -4 9 1 26.8 7.9
 3 -9 -1 718.93 58.29
 -3 -9 1 701.03 56.89
 -3 -9 1 699.23 56.39
 3 -9 -1 702.43 55.79
 3 -9 -1 656.23 57.09
 3 -9 -1 751.62 56.79
 -3 -9 1 695.93 57.39
 -3 -9 1 678.33 57.09
 -3 9 1 734.43 57.19
 3 9 -1 704.73 55.89
 -3 9 1 641.94 58.99
 3 9 -1 697.23 56.19
 -3 9 1 769.92 55.69
 -3 9 1 718.93 56.99
 3 9 -1 705.43 56.39
 -3 9 1 671.73 56.19
 3 9 -1 769.22 59.99
 2 -9 -1 9.4 5.6
 -2 -9 1 7.7 5.9
 -2 -9 1 9.4 6.1
 2 -9 -1 7.1 5
 -2 -9 1 6.2 6.6
 -2 -9 1 15.1 7.1
 2 -9 -1 3.9 4.7
 2 -9 -1 6.3 6.4
 -2 -9 1 17.7 6.4
 -2 9 1 9 4.8
 2 9 -1 6.7 5.1
 2 9 -1 15.7 7.9
 -2 9 1 13.5 9
 2 9 -1 4.3 3.7
 -2 9 1 8 4.7
 2 9 -1 5.3 5.6
 2 9 -1 2.6 7.7
 -2 9 1 5.4 5.1
 -2 9 1 7.7 6.1
 -1 -9 1 786.02 65.69
 1 -9 -1 807.62 65.89
 1 -9 -1 897.21 64.99
 1 -9 -1 757.92 64.89
 -1 -9 1 789.22 64.19
 -1 -9 1 800.22 65.39
 -1 -9 1 826.12 64.59
 1 -9 -1 831.82 64.39
 1 9 -1 824.12 63.99
 -1 9 1 735.33 63.69
 -1 9 1 735.53 66.69
 1 9 -1 885.91 65.49
 1 9 -1 741.83 63.69
 1 9 -1 809.82 67.79
 -1 9 1 913.31 65.69
 1 9 -1 971.2 68.89
 -1 9 1 791.42 64.29
 -1 9 1 905.71 64.39
 0 -9 -1 182.48 19.6
 0 -9 1 191.98 19
 0 -9 1 195.18 19.1
 0 -9 -1 181.28 19.2
 0 -9 -1 179.88 20.2
 0 -9 -1 165.88 18.8
 0 -9 1 167.48 19.6
 0 -9 1 162.48 18.9
 0 9 -1 155.08 21.2
 0 9 -1 175.28 18
 0 9 -1 170.68 18.4
 0 9 -1 192.98 22.4
 0 9 1 169.48 18.6
 0 9 1 166.08 18
 0 9 -1 176.38 19.1
 0 9 1 175.68 19.3
 0 9 1 167.48 18.5
 0 9 1 165.38 21.8
 -1 -9 -1 167.78 19.7
 -1 -9 -1 172.88 18.2
 1 -9 1 169.18 18
 1 -9 1 150.28 18.8
 -1 -9 -1 181.88 19.1
 -1 -9 -1 167.58 18.5
 1 -9 1 156.78 18.5
 1 9 1 157.28 21.2
 1 9 1 146.49 17.8
 -1 9 -1 111.89 23.1
 1 9 1 171.38 17.6
 -1 9 -1 194.98 19.5
 1 9 1 199.18 19
 -1 9 -1 188.98 21.7
 -1 9 -1 141.79 17.5
 -2 -9 -1 6.7 6.6
 -2 -9 -1 14.8 7.2
 -2 -9 -1 7.8 5.1
 2 -9 1 19.8 6.2
 -2 -9 -1 11.4 4.6
 2 -9 1 14.8 6.1
 -2 -9 -1 18.8 7.1
 2 -9 1 7.6 5.2
 -2 -9 -1 15.4 8.3
 2 -9 1 11.5 6.3
 -2 9 -1 7.1 8.1
 2 9 1 10.6 5.2
 -2 9 -1 11.3 6
 -2 9 -1 8.5 4.9
 -2 9 -1 -0.1 7.7
 2 9 1 11.4 8.2
 2 9 1 17.3 6.5
 2 9 1 7.8 5.5
 -2 9 -1 7.5 5.2
 2 9 1 8.7 5.9
 -3 -9 -1 61.79 11.8
 -3 -9 -1 48.6 9.9
 3 -9 1 54.99 9.9
 -3 -9 -1 51.89 11.7
 3 -9 1 44.8 11.3
 3 -9 1 39.1 9.2
 -3 -9 -1 29.1 9.6
 -3 -9 -1 37.2 8.9
 3 -9 1 40.1 10.1
 -3 9 -1 43.2 10.2
 3 9 1 24.5 8.2
 -3 9 -1 59.49 10.8
 -3 9 -1 40.2 10.6
 3 9 1 44 9.3
 3 9 1 47.5 10.4
 3 9 1 43.9 11.8
 -3 9 -1 38 11.5
 -3 9 -1 54.49 9.3
 3 9 1 38.8 8
 -4 -9 -1 30.1 8.7
 4 -9 1 10.7 5.7
 4 -9 1 15 7.4
 4 -9 1 20.3 8
 -4 -9 -1 10.5 6.5
 -4 -9 -1 16.5 8.9
 4 -9 1 9.4 6.4
 -4 -9 -1 18.5 9.6
 -4 -9 -1 14.3 7.4
 -4 9 -1 6.8 6.3
 4 9 1 13.3 6.5
 4 9 1 16.4 5.4
 -4 9 -1 7.5 7.5
 4 9 1 12.4 6.3
 -4 9 -1 16.5 5
 -4 9 -1 13.5 6.6
 4 9 1 3.4 7.3
 -4 9 -1 4.1 4.4
 4 9 1 17.6 6.6
 -5 -9 -1 6.3 5.7
 -5 -9 -1 10.2 9.4
 -5 -9 -1 10.5 6.3
 5 -9 1 13.5 5.7
 -5 -9 -1 24 7.9
 5 -9 1 9.7 5.9
 5 -9 1 18.2 5.7
 -5 -9 -1 10 6.1
 5 -9 1 9.9 5.7
 -5 9 -1 11.6 5
 -5 9 -1 15.7 6.2
 -5 9 -1 21.5 7
 5 9 1 13.8 9.8
 -5 9 -1 8.9 5.1
 5 9 1 20.7 7.9
 5 9 1 24.9 7.3
 5 9 1 5.1 5.2
 6 -9 1 27.5 7.4
 -6 -9 -1 13.7 8.8
 6 -9 1 30.4 8.7
 -6 -9 -1 44.8 9.8
 6 -9 1 15.3 6.4
 6 -9 1 17.2 7.5
 -6 -9 -1 21.1 7.3
 -6 -9 -1 22.3 9.1
 -6 -9 -1 17.2 6
 6 9 1 22.1 7.5
 6 9 1 30.2 11.5
 -6 9 -1 19 9.4
 6 9 1 20.9 8.6
 -6 9 -1 20.9 8.5
 -6 9 -1 18.8 7.2
 -6 9 -1 16 5.8
 6 9 1 13 7.1
 7 -9 1 8.4 6.5
 -7 -9 -1 13.9 12.2
 -7 -9 -1 8.7 4.6
 -7 -9 -1 13.1 5.5
 7 -9 1 13.7 6.5
 7 -9 1 19.6 6.2
 -7 -9 -1 15.4 7.1
 -7 -9 -1 17.2 6.9
 7 -9 1 15.3 7
 7 9 1 18.7 6.7
 -7 9 -1 17.9 7.3
 7 9 1 10.6 5.7
 -7 9 -1 16.4 9.2
 -7 9 -1 13 5.2
 7 9 1 17.7 7.4
 -7 9 -1 15.1 7.4
 7 9 1 13.1 9.2
 8 -9 1 -1.7 4.2
 -8 -9 -1 7.9 6.6
 8 -9 1 11.3 6.9
 8 -9 1 9.2 6.7
 -8 -9 -1 21.5 7.6
 -8 -9 -1 8.7 6.2
 8 -9 1 2.3 4.1
 -8 -9 -1 1.9 3.7
 -8 -9 -1 -2.5 5.1
 -8 9 -1 8.7 5.6
 -8 9 -1 3.1 5.8
 -8 9 -1 -0.3 5.2
 8 9 1 13.3 6.3
 8 9 1 4.6 6.2
 8 9 1 6 8
 8 9 1 8.4 5.9
 -9 -9 -1 437.56 38.1
 -9 -9 -1 367.56 37.5
 9 -9 1 380.36 37.3
 -9 -9 -1 371.86 39.5
 9 -9 1 447.56 38.4
 -9 -9 -1 387.96 36.9
 9 -9 1 421.26 33.9
 -9 -9 -1 415.36 36.7
 9 -9 1 437.16 37.8
 9 9 1 387.86 36
 9 9 1 353.76 36.1
 -9 9 -1 471.25 38
 9 9 1 405.56 39.7
 9 9 1 401.36 47.3
 -9 9 -1 415.86 37.5
 -9 9 -1 483.45 39.4
 10 -9 1 137.49 20
 -10 -9 -1 111.69 18.3
 10 -9 1 135.09 18.2
 -10 -9 -1 126.59 21.6
 -10 -9 -1 112.99 17.7
 10 -9 1 118.89 13.6
 -10 -9 -1 109.09 17.3
 10 -9 1 106.89 17.9
 -10 -9 -1 145.79 15.8
 -10 9 -1 104.19 16.3
 10 9 1 117.39 15.9
 10 9 1 157.78 21.3
 10 9 1 118.49 17
 -10 9 -1 110.19 18.8
 -10 9 -1 109.19 18.2
 10 9 1 115.09 21.1
 11 -9 1 370.46 34.7
 -11 -9 -1 337.27 32.8
 11 -9 1 391.66 38.8
 -11 -9 -1 463.45 36
 11 -9 1 364.26 35.2
 -11 -9 -1 319.27 36.4
 -11 -9 -1 368.66 34.9
 11 -9 1 346.07 30.3
 -11 -9 -1 315.57 33.6
 -11 9 -1 405.76 36.3
 -11 9 -1 386.36 34.8
 -11 9 -1 337.37 34.1
 11 9 1 418.06 35.4
 11 9 1 307.17 33.4
 11 9 1 330.47 36.7
 11 9 1 392.06 34.3
 -12 -9 -1 25.7 7
 12 -9 1 17.4 8.3
 12 -9 1 22 7
 12 -9 1 20.5 9
 12 -9 1 18.5 6.6
 -12 -9 -1 35.6 10.2
 -12 -9 -1 16.2 8.3
 -12 -9 -1 25.3 11.8
 -12 -9 -1 13.7 7.7
 -12 9 -1 23.6 8.8
 -12 9 -1 26.6 10.3
 12 9 1 22.9 11
 -12 9 -1 18.9 9.1
 12 9 1 24.7 9.3
 12 9 1 32.2 9.9
[truncated: 7,085,125 more chars]
