# Supplementary material for: A General Access Route to High‐Nuclearity, Metal‐Functionalized Molecular Vanadium Oxides
Source: Angew Chem Int Ed Engl. 2022 Jan 17;61(9):e202114548. doi: 10.1002/anie.202114548 (PMC9302674; doi:10.1002/anie.202114548)
Supplement: Supplementary file 5 — Supporting Information [file ANIE-61-0-s007.cif]

data_ma18163_0m
_audit_creation_date               2021-09-10
_audit_creation_method
;
Olex2 1.2
(compiled 2018.05.29 svn.r3508 for OlexSys, GUI svn.r5506)
;
_shelxl_version_number             2014/6
_audit_contact_author_address      ?
_audit_contact_author_email        ?
_audit_contact_author_name         ''
_audit_contact_author_phone        ?
_publ_contact_author_id_orcid      ?
_publ_section_references
;
Dolomanov, O.V., Bourhis, L.J., Gildea, R.J, Howard, J.A.K. & Puschmann, H.
 (2009), J. Appl. Cryst. 42, 339-341.

Sheldrick, G.M. (2008). Acta Cryst. A64, 112-122.

Sheldrick, G.M. (2015). Acta Cryst. C71, 3-8.
;
_chemical_name_common              ?
_chemical_name_systematic          AL258-02-01
_chemical_formula_moiety          
 'C12 H18 Cu6 N6 O82 V30, 2(N O3), 2(C16 H36 N), 2(C16 H21 N)'
_chemical_formula_sum              'C76 H132 Cu6 N12 O88 V30'
_chemical_formula_weight           4531.37
_chemical_absolute_configuration   ad
_chemical_melting_point            ?
loop_
  _atom_type_symbol
  _atom_type_description
  _atom_type_scat_dispersion_real
  _atom_type_scat_dispersion_imag
  _atom_type_scat_source
 'C' 'C' 0.0033 0.0016 'International Tables Vol C Tables 4.2.6.8 and 6.1.1.4'
 'H' 'H' 0.0000 0.0000 'International Tables Vol C Tables 4.2.6.8 and 6.1.1.4'
 'Cu' 'Cu' 0.3201 1.2651 'International Tables Vol C Tables 4.2.6.8 and 6.1.1.4'
 'N' 'N' 0.0061 0.0033 'International Tables Vol C Tables 4.2.6.8 and 6.1.1.4'
 'O' 'O' 0.0106 0.0060 'International Tables Vol C Tables 4.2.6.8 and 6.1.1.4'
 'V' 'V' 0.3005 0.5294 'International Tables Vol C Tables 4.2.6.8 and 6.1.1.4'

_shelx_space_group_comment
;
The symmetry employed for this shelxl refinement is uniquely defined
by the following loop, which should always be used as a source of
symmetry information in preference to the above space-group names.
They are only intended as comments.
;
_space_group_crystal_system        'trigonal'
_space_group_IT_number             154
_space_group_name_H-M_alt          'P 32 2 1'
_space_group_name_Hall             'P 32 2"'
loop_
  _space_group_symop_operation_xyz
 'x, y, z'
 '-y, x-y, z+2/3'
 '-x+y, -x, z+1/3'
 'x-y, -y, -z+1/3'
 '-x, -x+y, -z+2/3'
 'y, x, -z'

_cell_length_a                     20.0983(5)
_cell_length_b                     20.0983(5)
_cell_length_c                     40.1754(8)
_cell_angle_alpha                  90
_cell_angle_beta                   90
_cell_angle_gamma                  120
_cell_volume                       14054.3(8)
_cell_formula_units_Z              3
_cell_measurement_reflns_used      9551
_cell_measurement_temperature      150
_cell_measurement_theta_max        26.17
_cell_measurement_theta_min        2.27
_shelx_estimated_absorpt_T_max     0.874
_shelx_estimated_absorpt_T_min     0.724
_exptl_absorpt_coefficient_mu      2.159
_exptl_absorpt_correction_T_max    0.7454
_exptl_absorpt_correction_T_min    0.6793
_exptl_absorpt_correction_type     multi-scan
_exptl_absorpt_process_details    
 'SADABS-2016/2 (Bruker,2016/2) was used for absorption correction. wR2(int) was 0.0639 before and 0.0595 after correction. The Ratio of minimum to maximum transmission is 0.9113. The \l/2 correction factor is Not present.'
_exptl_absorpt_special_details     ?
_exptl_crystal_colour              'clear dark red'
_exptl_crystal_colour_lustre       clear
_exptl_crystal_colour_modifier     dark
_exptl_crystal_colour_primary      red
_exptl_crystal_density_diffrn      1.606
_exptl_crystal_density_meas        ?
_exptl_crystal_density_method      ?
_exptl_crystal_description         'needle'
_exptl_crystal_F_000               6720
_exptl_crystal_size_max            0.16
_exptl_crystal_size_mid            0.124
_exptl_crystal_size_min            0.064
_exptl_transmission_factor_max     ?
_exptl_transmission_factor_min     ?
_diffrn_reflns_av_R_equivalents    0.0595
_diffrn_reflns_av_unetI/netI       0.0362
_diffrn_reflns_Laue_measured_fraction_full  0.999
_diffrn_reflns_Laue_measured_fraction_max  0.999
_diffrn_reflns_limit_h_max         25
_diffrn_reflns_limit_h_min         -25
_diffrn_reflns_limit_k_max         22
_diffrn_reflns_limit_k_min         -25
_diffrn_reflns_limit_l_max         50
_diffrn_reflns_limit_l_min         -50
_diffrn_reflns_number              127987
_diffrn_reflns_point_group_measured_fraction_full  0.999
_diffrn_reflns_point_group_measured_fraction_max  1.000
_diffrn_reflns_theta_full          25.242
_diffrn_reflns_theta_max           26.382
_diffrn_reflns_theta_min           2.027
_diffrn_ambient_temperature        150
_diffrn_detector_area_resol_mean   ?
_diffrn_measured_fraction_theta_full  0.999
_diffrn_measured_fraction_theta_max  0.999
_diffrn_measurement_device_type    'Bruker APEX-II CCD'
_diffrn_measurement_method         '\f and \w scans'
_diffrn_radiation_type             MoK\a
_diffrn_radiation_wavelength       0.71073
_diffrn_source                     ?
_diffrn_standards_number           0
_reflns_Friedel_coverage           0.839
_reflns_Friedel_fraction_full      1.000
_reflns_Friedel_fraction_max       1.000
_reflns_number_gt                  15653
_reflns_number_total               19192
_reflns_special_details
;
 Reflections were merged by SHELXL according to the crystal
 class for the calculation of statistics and refinement.
 
 Structure factors included contributions from the .fab file.
 
 _reflns_Friedel_fraction is defined as the number of unique
 Friedel pairs measured divided by the number that would be
 possible theoretically, ignoring centric projections and
 systematic absences.
;
_reflns_threshold_expression       'I > 2\s(I)'
_computing_cell_refinement         'SAINT v8.37A (Bruker, 2015)'
_computing_data_collection         ?
_computing_data_reduction          'SAINT v8.37A (Bruker, 2015)'
_computing_molecular_graphics      'Olex2 (Dolomanov et al., 2009)'
_computing_publication_material    'Olex2 (Dolomanov et al., 2009)'
_computing_structure_refinement    'ShelXL (Sheldrick, 2015)'
_computing_structure_solution      'ShelXS (Sheldrick, 2008)'
_refine_diff_density_max           0.842
_refine_diff_density_min           -0.359
_refine_diff_density_rms           0.074
_refine_ls_abs_structure_details
;
 Flack x determined using 6355 quotients [(I+)-(I-)]/[(I+)+(I-)]
 (Parsons, Flack and Wagner, Acta Cryst. B69 (2013) 249-259).
;
_refine_ls_abs_structure_Flack     0.004(6)
_refine_ls_extinction_coef         .
_refine_ls_extinction_method       none
_refine_ls_goodness_of_fit_ref     1.019
_refine_ls_hydrogen_treatment      constr
_refine_ls_matrix_type             full
_refine_ls_number_parameters       981
_refine_ls_number_reflns           19192
_refine_ls_number_restraints       418
_refine_ls_R_factor_all            0.0551
_refine_ls_R_factor_gt             0.0404
_refine_ls_restrained_S_all        1.023
_refine_ls_shift/su_max            0.001
_refine_ls_shift/su_mean           0.000
_refine_ls_structure_factor_coef   Fsqd
_refine_ls_weighting_details      
 'w=1/[\s^2^(Fo^2^)+(0.0561P)^2^+13.5306P] where P=(Fo^2^+2Fc^2^)/3'
_refine_ls_weighting_scheme        calc
_refine_ls_wR_factor_gt            0.1016
_refine_ls_wR_factor_ref           0.1111
_refine_special_details            ?
_olex2_refinement_description
;
1. Fixed Uiso
 At 1.2 times of:
  All C(H,H) groups
 At 1.5 times of:
  All C(H,H,H) groups
2. Restrained distances
 C36-C34 = C35-C36
 1.54 with sigma of 0.02
 C23-C20 = C20-C24 = C25-C24
 1.54 with sigma of 0.02
 C30-C29 = C33-C30 = C28-C33
 1.54 with sigma of 0.02
 C22-C21 = C27-C21 = C37-C27
 1.54 with sigma of 0.02
 C38-C35
 1.54 with sigma of 0.02
 N6-C22 \\sim N6-C34 \\sim N6-C23 \\sim N6-C29
 with sigma of 0.02
3. Rigid bond restraints
 C34, C36, C35, C38
 with sigma for 1-2 distances of 0.01 and sigma for 1-3 distances of 0.01
 C29, C30, C33, C28
 with sigma for 1-2 distances of 0.01 and sigma for 1-3 distances of 0.01
 C22, C21, C27, C37
 with sigma for 1-2 distances of 0.01 and sigma for 1-3 distances of 0.01
 C23, C20, C24, C25
 with sigma for 1-2 distances of 0.01 and sigma for 1-3 distances of 0.01
 C5, C1, C9, C11
 with sigma for 1-2 distances of 0.01 and sigma for 1-3 distances of 0.01
 C3, C2, C10, C15
 with sigma for 1-2 distances of 0.01 and sigma for 1-3 distances of 0.01
 C6, C12, C14, C26
 with sigma for 1-2 distances of 0.01 and sigma for 1-3 distances of 0.01
 C4, C8, C7, C13
 with sigma for 1-2 distances of 0.01 and sigma for 1-3 distances of 0.01
 N3, C17, C18
 with sigma for 1-2 distances of 0.01 and sigma for 1-3 distances of 0.01
 N4, C16, C19
 with sigma for 1-2 distances of 0.01 and sigma for 1-3 distances of 0.01
 N2, C32, C31
 with sigma for 1-2 distances of 0.01 and sigma for 1-3 distances of 0.01
4. Uiso/Uaniso restraints and constraints
C34 \\sim C36 \\sim C35 \\sim C38: within 2A with sigma of 0.04 and sigma for
terminal atoms of 0.08
C29 \\sim C30 \\sim C33 \\sim C28: within 2A with sigma of 0.04 and sigma for
terminal atoms of 0.08
C22 \\sim C21 \\sim C27 \\sim C37: within 2A with sigma of 0.04 and sigma for
terminal atoms of 0.08
C23 \\sim C20 \\sim C24 \\sim C25: within 2A with sigma of 0.04 and sigma for
terminal atoms of 0.08
C5 \\sim C1 \\sim C9 \\sim C11: within 2A with sigma of 0.04 and sigma for
terminal atoms of 0.08
C3 \\sim C2 \\sim C10 \\sim C15: within 2A with sigma of 0.04 and sigma for
terminal atoms of 0.08
C6 \\sim C12 \\sim C14 \\sim C26: within 2A with sigma of 0.04 and sigma for
terminal atoms of 0.08
C4 \\sim C8 \\sim C7 \\sim C13: within 2A with sigma of 0.04 and sigma for
terminal atoms of 0.08
N3 \\sim C17 \\sim C18: within 2A with sigma of 0.04 and sigma for terminal
atoms of 0.08
N4 \\sim C16 \\sim C19: within 2A with sigma of 0.04 and sigma for terminal
atoms of 0.08
N2 \\sim C32 \\sim C31: within 2A with sigma of 0.04 and sigma for terminal
atoms of 0.08
Uanis(C34) \\sim Ueq, Uanis(C36) \\sim Ueq, Uanis(C35) \\sim Ueq, Uanis(C38)
\\sim Ueq: with sigma of 0.1 and sigma for terminal atoms of 0.2
5. Rigid body (RIGU) restrains
 C34, C36, C35
 with sigma for 1-2 distances of 0.004 and sigma for 1-3 distances of 0.004
 C3, C2, C10, C15
 with sigma for 1-2 distances of 0.004 and sigma for 1-3 distances of 0.004
 C6, C12, C14, C26
 with sigma for 1-2 distances of 0.004 and sigma for 1-3 distances of 0.004
 C4, C8, C7, C13
 with sigma for 1-2 distances of 0.004 and sigma for 1-3 distances of 0.004
 C5, C1, C9, C11
 with sigma for 1-2 distances of 0.004 and sigma for 1-3 distances of 0.004
 N3, C17, C18
 with sigma for 1-2 distances of 0.004 and sigma for 1-3 distances of 0.004
 N2, C32, C31
 with sigma for 1-2 distances of 0.004 and sigma for 1-3 distances of 0.004
 N4, C16, C19
 with sigma for 1-2 distances of 0.004 and sigma for 1-3 distances of 0.004
 C34, C36, C35, C38
 with sigma for 1-2 distances of 0.004 and sigma for 1-3 distances of 0.004
 C29, C30, C33, C28
 with sigma for 1-2 distances of 0.004 and sigma for 1-3 distances of 0.004
 C22, C21, C27, C37
 with sigma for 1-2 distances of 0.004 and sigma for 1-3 distances of 0.004
 C23, C20, C24, C25
 with sigma for 1-2 distances of 0.004 and sigma for 1-3 distances of 0.004
6. Others
 Fixed Sof: Cu3(0.5) Cu4(0.5) V15(0.5) V16(0.5)
7.a Secondary CH2 refined with riding coordinates:
 C1(H1A,H1B), C2(H2A,H2B), C3(H3A,H3B), C4(H4A,H4B), C5(H5A,H5B), C6(H6A,H6B),
 C7(H7A,H7B), C8(H8A,H8B), C9(H9A,H9B), C10(H10A,H10B), C12(H12A,H12B),
 C14(H14A,H14B), C20(H20A,H20B), C21(H21A,H21B), C22(H22A,H22B), C23(H23A,H23B),
  C24(H24A,H24B), C27(H27A,H27B), C29(H29A,H29B), C30(H30A,H30B), C33(H33A,H33B)
7.b Idealised Me refined as rotating group:
 C11(H11A,H11B,H11C), C13(H13A,H13B,H13C), C15(H15A,H15B,H15C), C18(H18A,H18B,
 H18C), C19(H19A,H19B,H19C), C25(H25A,H25B,H25C), C26(H26A,H26B,H26C), C31(H31A,
 H31B,H31C)
;
_atom_sites_solution_hydrogens     geom
_atom_sites_solution_primary       direct
_atom_sites_solution_secondary     ?
loop_
  _atom_site_label
  _atom_site_type_symbol
  _atom_site_fract_x
  _atom_site_fract_y
  _atom_site_fract_z
  _atom_site_U_iso_or_equiv
  _atom_site_adp_type
  _atom_site_occupancy
  _atom_site_site_symmetry_order
  _atom_site_calc_flag
  _atom_site_refinement_flags_posn
  _atom_site_refinement_flags_adp
  _atom_site_refinement_flags_occupancy
  _atom_site_disorder_assembly
  _atom_site_disorder_group
 Cu1 Cu 0.52134(6) 0.86218(6) 0.01975(2) 0.0484(2) Uani 1 1 d . . . . .
 Cu2 Cu 0.53143(6) 0.92453(5) 0.08593(2) 0.0423(2) Uani 1 1 d . . . . .
 Cu3 Cu 0.6295(5) 0.9391(4) 0.22348(16) 0.057(2) Uani 0.5 1 d . . P A -1
 Cu4 Cu 0.5970(4) 0.8699(4) 0.14495(12) 0.066(2) Uani 0.5 1 d . . P A 1
 V1 V 0.32433(8) 0.65866(8) 0.15320(3) 0.0465(3) Uani 1 1 d . . . . .
 V2 V 0.38035(8) 0.77475(7) 0.27917(2) 0.0415(3) Uani 1 1 d . . . . .
 V3 V 0.45258(8) 0.91257(7) 0.22902(2) 0.0399(3) Uani 1 1 d . . . . .
 V4 V 0.41748(8) 0.83835(7) 0.14853(2) 0.0406(3) Uani 1 1 d . . . . .
 V5 V 0.61980(8) 1.06176(8) 0.03962(2) 0.0424(3) Uani 1 1 d . . . . .
 V6 V 0.29680(8) 0.72202(8) 0.21532(3) 0.0447(3) Uani 1 1 d . . . . .
 V7 V 0.64305(8) 0.82945(8) 0.27141(3) 0.0483(3) Uani 1 1 d . . . . .
 V8 V 0.46973(9) 0.75316(8) 0.09492(3) 0.0475(3) Uani 1 1 d . . . . .
 V9 V 0.46715(8) 0.66549(8) 0.29148(3) 0.0475(3) Uani 1 1 d . . . . .
 V10 V 0.31487(8) 0.58714(8) 0.23696(3) 0.0489(3) Uani 1 1 d . . . . .
 V11 V 0.58998(9) 0.71577(9) 0.14459(3) 0.0534(4) Uani 1 1 d . . . . .
 V12 V 0.42394(10) 0.56431(9) 0.17686(3) 0.0572(4) Uani 1 1 d . . . . .
 V13 V 0.57718(10) 0.64630(9) 0.23118(3) 0.0564(4) Uani 1 1 d . . . . .
 V14 V 0.68330(9) 0.80557(9) 0.20254(3) 0.0517(3) Uani 1 1 d . . . . .
 O2 O 0.4425(3) 0.8964(3) 0.18501(10) 0.0417(11) Uani 1 1 d . . . . .
 O4 O 0.3616(3) 0.8145(3) 0.23601(10) 0.0427(11) Uani 1 1 d . . . . .
 O6 O 0.4246(3) 0.9718(3) 0.23559(10) 0.0452(12) Uani 1 1 d . . . . .
 O8 O 0.5560(3) 0.9721(3) 0.23168(10) 0.0420(11) Uani 1 1 d . . . . .
 O10 O 0.6535(3) 0.8240(3) 0.16206(11) 0.0523(13) Uani 1 1 d . . . . .
 O12 O 0.3759(3) 0.8703(3) 0.12520(10) 0.0458(12) Uani 1 1 d . . . . .
 O14 O 0.2910(3) 0.6315(3) 0.19865(11) 0.0512(13) Uani 1 1 d . . . . .
 O16 O 0.3334(3) 0.7552(3) 0.17269(10) 0.0444(12) Uani 1 1 d . . . . .
 O18 O 0.6466(3) 0.7533(4) 0.24385(11) 0.0555(14) Uani 1 1 d . . . . .
 O20 O 0.5238(4) 0.6314(3) 0.26793(12) 0.0533(14) Uani 1 1 d . . . . .
 O22 O 0.6198(4) 0.7022(3) 0.18851(12) 0.0571(15) Uani 1 1 d . . . . .
 O23 O 0.5040(3) 0.8143(3) 0.22875(11) 0.0521(13) Uani 1 1 d . . . . .
 O25 O 0.3946(3) 0.7414(3) 0.12328(10) 0.0437(12) Uani 1 1 d . . . . .
 N1 N 0.4868(3) 0.7595(3) 0.20954(11) 0.0276(10) Uani 1 1 d . . . . .
 O27 O 0.3228(3) 0.7752(3) 0.30623(11) 0.0487(13) Uani 1 1 d . . . . .
 O29 O 0.3183(3) 0.6821(3) 0.25384(10) 0.0467(12) Uani 1 1 d . . . . .
 O30 O 0.4816(3) 0.7684(3) 0.17870(11) 0.0524(13) Uani 1 1 d . . . . .
 O32 O 0.5544(3) 0.7739(3) 0.11752(10) 0.0490(12) Uani 1 1 d . . . . .
 O34 O 0.3647(4) 0.6026(3) 0.15235(11) 0.0546(14) Uani 1 1 d . . . . .
 O36 O 0.4290(3) 0.7356(3) 0.29780(10) 0.0464(12) Uani 1 1 d . . . . .
 O38 O 0.6803(3) 0.8810(3) 0.22655(11) 0.0481(13) Uani 1 1 d . . . . .
 O39 O 0.4691(4) 0.6943(4) 0.22017(13) 0.0600(15) Uani 1 1 d . . . . .
 O41 O 0.3485(4) 0.5412(3) 0.21038(12) 0.0555(14) Uani 1 1 d . . . . .
 O43 O 0.4607(3) 0.6307(3) 0.32763(11) 0.0518(13) Uani 1 1 d . . . . .
 O45 O 0.5049(4) 0.6328(4) 0.14699(11) 0.0568(14) Uani 1 1 d . . . . .
 O47 O 0.5111(3) 0.8786(3) 0.12957(10) 0.0460(12) Uani 1 1 d . . . . .
 O49 O 0.2127(3) 0.7093(4) 0.21801(12) 0.0572(15) Uani 1 1 d . . . . .
 O51 O 0.6193(3) 0.9305(3) 0.17991(12) 0.0510(13) Uani 1 1 d . . . . .
 O53 O 0.2467(3) 0.6164(3) 0.13193(12) 0.0607(15) Uani 1 1 d . . . . .
 O55 O 0.3788(3) 0.6010(3) 0.27268(11) 0.0518(13) Uani 1 1 d . . . . .
 O57 O 0.2333(3) 0.5212(3) 0.24954(12) 0.0576(15) Uani 1 1 d . . . . .
 O59 O 0.3950(4) 0.4823(4) 0.16057(14) 0.0714(18) Uani 1 1 d . . . . .
 O61 O 0.7147(3) 0.8600(4) 0.29556(12) 0.0612(15) Uani 1 1 d . . . . .
 O63 O 0.5653(3) 0.7630(3) 0.29316(11) 0.0511(13) Uani 1 1 d . . . . .
 O65 O 0.6434(4) 0.7020(4) 0.11995(13) 0.0684(18) Uani 1 1 d . . . . .
 O67 O 0.7177(4) 1.0496(5) 0.22155(14) 0.078(2) Uani 1 1 d . . . . .
 O69 O 0.6245(4) 0.6038(4) 0.23728(13) 0.0690(18) Uani 1 1 d . . . . .
 O71 O 0.4947(4) 0.5739(3) 0.20525(13) 0.0614(16) Uani 1 1 d . . . . .
 O73 O 0.7692(4) 0.8257(4) 0.19906(14) 0.0643(16) Uani 1 1 d . . . . .
 O75 O 0.4415(4) 0.6748(3) 0.07564(12) 0.0619(16) Uani 1 1 d . . . . .
 O77 O 0.7070(3) 1.0854(3) 0.06098(10) 0.0439(11) Uani 1 1 d . . . . .
 O79 O 0.4875(3) 0.8247(3) 0.06561(10) 0.0484(13) Uani 1 1 d . . . . .
 O81 O 0.5542(3) 0.9619(3) 0.04090(10) 0.0464(12) Uani 1 1 d . . . . .
 O83 O 0.5799(3) 1.1174(3) 0.05621(10) 0.0419(11) Uani 1 1 d . . . . .
 O85 O 0.6416(3) 1.0851(3) 0.00167(10) 0.0472(12) Uani 1 1 d . . . . .
 N2 N 0.6396(5) 0.8762(5) 0.03064(17) 0.068(2) Uani 1 1 d . U . . .
 N3 N 0.4752(5) 0.7586(5) 0.00209(14) 0.0596(18) Uani 1 1 d . U . . .
 N4 N 0.5458(4) 0.9111(4) -0.02395(14) 0.0556(17) Uani 1 1 d . U . . .
 N5 N 0.2168(5) 0.8417(5) 0.06410(17) 0.071(2) Uani 1 1 d . . . . .
 C1 C 0.2722(7) 0.7508(7) 0.0649(2) 0.084(3) Uani 1 1 d . U . . .
 H1A H 0.2595 0.7409 0.0889 0.100 Uiso 1 1 calc R . . . .
 H1B H 0.3258 0.7937 0.0631 0.100 Uiso 1 1 calc R . . . .
 C2 C 0.1334(6) 0.7581(7) 0.1136(2) 0.081(3) Uani 1 1 d . U . . .
 H2A H 0.0862 0.7573 0.1058 0.098 Uiso 1 1 calc R . . . .
 H2B H 0.1336 0.7124 0.1047 0.098 Uiso 1 1 calc R . . . .
 C3 C 0.2055(5) 0.8323(6) 0.1021(2) 0.072(3) Uani 1 1 d . U . . .
 H3A H 0.2028 0.8769 0.1109 0.087 Uiso 1 1 calc R . . . .
 H3B H 0.2512 0.8337 0.1120 0.087 Uiso 1 1 calc R . . . .
 C4 C 0.2894(6) 0.9137(6) 0.0587(2) 0.073(3) Uani 1 1 d . U . . .
 H4A H 0.3320 0.9056 0.0659 0.087 Uiso 1 1 calc R . . . .
 H4B H 0.2899 0.9533 0.0735 0.087 Uiso 1 1 calc R . . . .
 C5 C 0.2197(6) 0.7738(6) 0.04897(18) 0.069(2) Uani 1 1 d . U . . .
 H5A H 0.1671 0.7288 0.0494 0.083 Uiso 1 1 calc R . . . .
 H5B H 0.2349 0.7858 0.0253 0.083 Uiso 1 1 calc R . . . .
 C6 C 0.1520(7) 0.8451(8) 0.0473(2) 0.089(3) Uani 1 1 d . U . . .
 H6A H 0.1050 0.7942 0.0496 0.106 Uiso 1 1 calc R . . . .
 H6B H 0.1639 0.8544 0.0233 0.106 Uiso 1 1 calc R . . . .
 C7 C 0.3905(6) 1.0096(6) 0.0213(2) 0.075(3) Uani 1 1 d . U . . .
 H7A H 0.3994 1.0499 0.0377 0.090 Uiso 1 1 calc R . . . .
 H7B H 0.4236 0.9881 0.0277 0.090 Uiso 1 1 calc R . . . .
 C8 C 0.3062(6) 0.9454(6) 0.0236(2) 0.075(3) Uani 1 1 d . U . . .
 H8A H 0.2721 0.9660 0.0179 0.090 Uiso 1 1 calc R . . . .
 H8B H 0.2964 0.9039 0.0077 0.090 Uiso 1 1 calc R . . . .
 C9 C 0.2659(9) 0.6783(7) 0.0488(3) 0.104(4) Uani 1 1 d . U . . .
 H9A H 0.2738 0.6875 0.0245 0.125 Uiso 1 1 calc R . . . .
 H9B H 0.3088 0.6721 0.0573 0.125 Uiso 1 1 calc R . . . .
 C10 C 0.1361(8) 0.7584(9) 0.1517(3) 0.115(5) Uani 1 1 d . U . . .
 H10A H 0.1840 0.7602 0.1591 0.138 Uiso 1 1 calc R . . . .
 H10B H 0.1367 0.8049 0.1603 0.138 Uiso 1 1 calc R . . . .
 C11 C 0.1964(10) 0.6074(8) 0.0536(3) 0.132(6) Uani 1 1 d . U . . .
 H11A H 0.1532 0.6114 0.0447 0.198 Uiso 1 1 calc GR . . . .
 H11B H 0.1885 0.5959 0.0775 0.198 Uiso 1 1 calc GR . . . .
 H11C H 0.1997 0.5662 0.0421 0.198 Uiso 1 1 calc GR . . . .
 C12 C 0.1348(9) 0.9053(11) 0.0602(3) 0.120(5) Uani 1 1 d . U . . .
 H12A H 0.1143 0.8920 0.0832 0.144 Uiso 1 1 calc R . . . .
 H12B H 0.1827 0.9557 0.0609 0.144 Uiso 1 1 calc R . . . .
 C13 C 0.4152(8) 1.0465(7) -0.0126(2) 0.103(5) Uani 1 1 d . U . . .
 H13A H 0.4181 1.0103 -0.0280 0.155 Uiso 1 1 calc GR . . . .
 H13B H 0.4658 1.0930 -0.0108 0.155 Uiso 1 1 calc GR . . . .
 H13C H 0.3778 1.0602 -0.0208 0.155 Uiso 1 1 calc GR . . . .
 C14 C 0.0781(10) 0.9106(13) 0.0387(4) 0.149(6) Uani 1 1 d . U . . .
 H14A H 0.1003 0.9249 0.0160 0.179 Uiso 1 1 calc R . . . .
 H14B H 0.0322 0.8587 0.0371 0.179 Uiso 1 1 calc R . . . .
 C15 C 0.0699(9) 0.6901(10) 0.1652(3) 0.132(6) Uani 1 1 d . U . . .
 H15A H 0.0226 0.6876 0.1574 0.198 Uiso 1 1 calc GR . . . .
 H15B H 0.0716 0.6925 0.1896 0.198 Uiso 1 1 calc GR . . . .
 H15C H 0.0711 0.6442 0.1579 0.198 Uiso 1 1 calc GR . . . .
 C16 C 0.5537(5) 0.9446(6) -0.04785(18) 0.068(3) Uani 1 1 d . U . . .
 C17 C 0.4482(7) 0.6953(7) -0.0045(2) 0.070(2) Uani 1 1 d . U . . .
 C18 C 0.4132(7) 0.6141(7) -0.0143(3) 0.091(3) Uani 1 1 d . U . . .
 H18A H 0.4336 0.6106 -0.0360 0.136 Uiso 1 1 calc GR . . . .
 H18B H 0.3573 0.5914 -0.0159 0.136 Uiso 1 1 calc GR . . . .
 H18C H 0.4254 0.5862 0.0023 0.136 Uiso 1 1 calc GR . . . .
 C19 C 0.5650(8) 0.9877(8) -0.0780(2) 0.127(6) Uani 1 1 d . U . . .
 H19A H 0.5759 0.9626 -0.0964 0.190 Uiso 1 1 calc GR . . . .
 H19B H 0.6084 1.0400 -0.0752 0.190 Uiso 1 1 calc GR . . . .
 H19C H 0.5184 0.9900 -0.0831 0.190 Uiso 1 1 calc GR . . . .
 N6 N 0.1592(6) 0.3536(8) 0.1646(4) 0.131(5) Uani 1 1 d D . . . .
 C20 C 0.1295(9) 0.4525(9) 0.1769(4) 0.131(5) Uani 1 1 d D U . . .
 H20A H 0.1792 0.4887 0.1663 0.157 Uiso 1 1 calc R . . . .
 H20B H 0.1402 0.4475 0.2005 0.157 Uiso 1 1 calc R . . . .
 C21 C 0.1405(16) 0.315(2) 0.2273(5) 0.350(19) Uani 1 1 d D U . . .
 H21A H 0.1057 0.2613 0.2208 0.420 Uiso 1 1 calc R . . . .
 H21B H 0.1082 0.3392 0.2307 0.420 Uiso 1 1 calc R . . . .
 C22 C 0.1948(15) 0.3566(14) 0.1974(5) 0.32(2) Uani 1 1 d D U . . .
 H22A H 0.2281 0.4113 0.2034 0.385 Uiso 1 1 calc R . . . .
 H22B H 0.2287 0.3344 0.1946 0.385 Uiso 1 1 calc R . . . .
 C23 C 0.1014(7) 0.3791(8) 0.1615(5) 0.131(5) Uani 1 1 d D U . . .
 H23A H 0.0908 0.3825 0.1376 0.157 Uiso 1 1 calc R . . . .
 H23B H 0.0528 0.3411 0.1722 0.157 Uiso 1 1 calc R . . . .
 C24 C 0.0813(10) 0.4870(11) 0.1759(4) 0.138(5) Uani 1 1 d D U . . .
 H24A H 0.0311 0.4499 0.1660 0.166 Uiso 1 1 calc R . . . .
 H24B H 0.1056 0.5327 0.1612 0.166 Uiso 1 1 calc R . . . .
 C25 C 0.0680(13) 0.5105(17) 0.2091(5) 0.225(12) Uani 1 1 d D U . . .
 H25A H 0.0522 0.5491 0.2064 0.338 Uiso 1 1 calc GR . . . .
 H25B H 0.1156 0.5324 0.2221 0.338 Uiso 1 1 calc GR . . . .
 H25C H 0.0276 0.4656 0.2207 0.338 Uiso 1 1 calc GR . . . .
 C26 C 0.0523(16) 0.9643(18) 0.0484(6) 0.242(13) Uani 1 1 d . U . . .
 H26A H 0.0274 0.9735 0.0294 0.363 Uiso 1 1 calc GR . . . .
 H26B H 0.0967 1.0130 0.0555 0.363 Uiso 1 1 calc GR . . . .
 H26C H 0.0157 0.9423 0.0668 0.363 Uiso 1 1 calc GR . . . .
 C27 C 0.1774(16) 0.3154(18) 0.2614(5) 0.360(19) Uani 1 1 d D U . . .
 H27A H 0.2225 0.3665 0.2661 0.431 Uiso 1 1 calc R . . . .
 H27B H 0.1939 0.2765 0.2617 0.431 Uiso 1 1 calc R . . . .
 C28 C 0.352(3) 0.459(3) 0.0700(11) 0.39(2) Uani 1 1 d D U . . .
 C29 C 0.2148(17) 0.3977(17) 0.1378(5) 0.239(12) Uani 1 1 d D U . . .
 H29A H 0.2527 0.3800 0.1381 0.287 Uiso 1 1 calc R . . . .
 H29B H 0.2425 0.4515 0.1458 0.287 Uiso 1 1 calc R . . . .
 C30 C 0.200(2) 0.403(2) 0.1013(6) 0.306(15) Uani 1 1 d D U . . .
 H30A H 0.1688 0.4288 0.0985 0.367 Uiso 1 1 calc R . . . .
 H30B H 0.1716 0.3515 0.0912 0.367 Uiso 1 1 calc R . . . .
 C31 C 0.7586(9) 0.9019(13) 0.0489(3) 0.171(8) Uani 1 1 d . U . . .
 H31A H 0.7925 0.8946 0.0337 0.256 Uiso 1 1 calc GR . . . .
 H31B H 0.7667 0.8902 0.0717 0.256 Uiso 1 1 calc GR . . . .
 H31C H 0.7701 0.9553 0.0477 0.256 Uiso 1 1 calc GR . . . .
 C32 C 0.6777(11) 0.8500(14) 0.0393(3) 0.153(6) Uani 1 1 d . U . . .
 C33 C 0.279(2) 0.451(2) 0.0853(7) 0.312(17) Uani 1 1 d D U . . .
 H33A H 0.3026 0.4921 0.1022 0.375 Uiso 1 1 calc R . . . .
 H33B H 0.2643 0.4746 0.0671 0.375 Uiso 1 1 calc R . . . .
 C34 C 0.121(3) 0.281(2) 0.1434(13) 0.42(2) Uani 1 1 d D U . . .
 C35 C 0.101(2) 0.139(2) 0.1425(15) 0.46(2) Uani 1 1 d D U . . .
 C36 C 0.156(2) 0.2272(18) 0.1492(12) 0.411(18) Uani 1 1 d D U . . .
 C37 C 0.110(2) 0.294(3) 0.2884(6) 0.43(3) Uani 1 1 d D U . . .
 V15 V 0.6337(5) 0.9431(6) 0.22333(17) 0.043(3) Uani 0.5 1 d . . P A 1
 V16 V 0.5981(4) 0.8710(3) 0.14452(16) 0.035(2) Uani 0.5 1 d . . P A -1
 C38 C 0.157(3) 0.106(3) 0.1395(17) 0.52(3) Uani 1 1 d D U . . .

loop_
  _atom_site_aniso_label
  _atom_site_aniso_U_11
  _atom_site_aniso_U_22
  _atom_site_aniso_U_33
  _atom_site_aniso_U_23
  _atom_site_aniso_U_13
  _atom_site_aniso_U_12
 Cu1 0.0691(6) 0.0584(6) 0.0182(3) -0.0001(3) 0.0042(4) 0.0323(5)
 Cu2 0.0606(6) 0.0489(5) 0.0162(3) 0.0033(3) 0.0039(3) 0.0265(5)
 Cu3 0.090(5) 0.077(4) 0.033(3) 0.005(2) 0.004(3) 0.063(3)
 Cu4 0.096(5) 0.095(5) 0.014(2) -0.002(2) -0.001(2) 0.053(4)
 V1 0.0613(8) 0.0493(7) 0.0247(5) 0.0023(5) -0.0030(5) 0.0246(7)
 V2 0.0503(7) 0.0526(7) 0.0206(4) 0.0064(5) 0.0036(5) 0.0249(6)
 V3 0.0534(7) 0.0500(7) 0.0177(4) 0.0038(4) 0.0016(5) 0.0268(6)
 V4 0.0531(7) 0.0481(7) 0.0191(4) 0.0031(4) 0.0012(5) 0.0240(6)
 V5 0.0578(8) 0.0532(7) 0.0162(4) 0.0047(4) 0.0030(5) 0.0279(6)
 V6 0.0494(7) 0.0554(8) 0.0244(5) 0.0053(5) 0.0003(5) 0.0225(6)
 V7 0.0579(8) 0.0637(9) 0.0269(5) 0.0110(5) 0.0014(5) 0.0332(7)
 V8 0.0740(9) 0.0499(7) 0.0207(5) 0.0010(5) 0.0032(5) 0.0327(7)
 V9 0.0654(8) 0.0553(8) 0.0245(5) 0.0083(5) 0.0008(5) 0.0322(7)
 V10 0.0630(8) 0.0481(7) 0.0291(5) 0.0070(5) -0.0009(5) 0.0228(7)
 V11 0.0802(10) 0.0657(9) 0.0293(6) 0.0080(6) 0.0095(6) 0.0477(8)
 V12 0.0906(11) 0.0573(9) 0.0318(6) 0.0050(6) 0.0031(6) 0.0431(8)
 V13 0.0810(11) 0.0710(10) 0.0344(6) 0.0118(6) 0.0069(6) 0.0509(9)
 V14 0.0648(9) 0.0715(9) 0.0314(6) 0.0091(6) 0.0072(6) 0.0436(8)
 O2 0.052(3) 0.051(3) 0.0217(19) 0.0027(19) -0.0002(19) 0.025(2)
 O4 0.054(3) 0.054(3) 0.0191(18) 0.0035(19) 0.0012(19) 0.026(3)
 O6 0.059(3) 0.052(3) 0.0216(19) 0.0022(19) 0.003(2) 0.025(3)
 O8 0.054(3) 0.044(3) 0.026(2) 0.0079(19) 0.003(2) 0.024(2)
 O10 0.067(4) 0.068(4) 0.032(2) 0.009(2) 0.008(2) 0.042(3)
 O12 0.064(3) 0.046(3) 0.024(2) -0.0003(19) -0.008(2) 0.024(3)
 O14 0.062(3) 0.052(3) 0.026(2) 0.003(2) -0.003(2) 0.018(3)
 O16 0.060(3) 0.045(3) 0.025(2) 0.0024(19) 0.004(2) 0.024(3)
 O18 0.068(4) 0.076(4) 0.029(2) 0.017(2) 0.002(2) 0.041(3)
 O20 0.075(4) 0.059(3) 0.036(2) 0.016(2) 0.009(2) 0.040(3)
 O22 0.088(4) 0.076(4) 0.032(2) 0.012(2) 0.015(3) 0.060(4)
 O23 0.074(4) 0.063(3) 0.026(2) 0.004(2) 0.003(2) 0.039(3)
 O25 0.062(3) 0.043(3) 0.0202(19) 0.0000(18) 0.000(2) 0.022(2)
 N1 0.035(3) 0.033(3) 0.016(2) 0.0085(19) 0.0054(19) 0.018(2)
 O27 0.055(3) 0.062(3) 0.029(2) 0.009(2) 0.011(2) 0.030(3)
 O29 0.056(3) 0.055(3) 0.027(2) 0.003(2) -0.001(2) 0.026(3)
 O30 0.073(4) 0.056(3) 0.028(2) 0.008(2) 0.004(2) 0.031(3)
 O32 0.075(4) 0.053(3) 0.026(2) 0.005(2) 0.004(2) 0.037(3)
 O34 0.076(4) 0.055(3) 0.032(2) 0.002(2) 0.000(2) 0.032(3)
 O36 0.060(3) 0.056(3) 0.024(2) 0.008(2) 0.003(2) 0.030(3)
 O38 0.062(3) 0.065(3) 0.027(2) 0.013(2) 0.004(2) 0.039(3)
 O39 0.078(4) 0.067(4) 0.042(3) 0.006(3) 0.003(3) 0.042(3)
 O41 0.078(4) 0.054(3) 0.033(2) 0.005(2) 0.000(2) 0.032(3)
 O43 0.074(4) 0.058(3) 0.026(2) 0.007(2) 0.000(2) 0.035(3)
 O45 0.084(4) 0.072(4) 0.029(2) 0.000(2) 0.001(3) 0.050(3)
 O47 0.061(3) 0.056(3) 0.0204(19) 0.001(2) 0.003(2) 0.029(3)
 O49 0.053(3) 0.077(4) 0.034(2) 0.009(3) 0.007(2) 0.026(3)
 O51 0.059(3) 0.061(3) 0.036(2) 0.014(2) 0.007(2) 0.032(3)
 O53 0.072(4) 0.066(4) 0.031(2) 0.003(2) -0.012(2) 0.024(3)
 O55 0.075(4) 0.050(3) 0.030(2) 0.014(2) 0.005(2) 0.031(3)
 O57 0.066(4) 0.051(3) 0.040(3) 0.008(2) 0.000(2) 0.018(3)
 O59 0.121(6) 0.055(4) 0.047(3) 0.000(3) 0.001(3) 0.050(4)
 O61 0.066(4) 0.088(4) 0.037(2) 0.002(3) -0.005(2) 0.044(4)
 O63 0.065(3) 0.067(4) 0.029(2) 0.013(2) 0.007(2) 0.039(3)
 O65 0.110(5) 0.083(4) 0.038(3) 0.013(3) 0.016(3) 0.068(4)
 O67 0.091(5) 0.134(6) 0.042(3) -0.035(3) -0.027(3) 0.081(5)
 O69 0.106(5) 0.096(5) 0.043(3) 0.020(3) 0.012(3) 0.080(4)
 O71 0.093(5) 0.061(4) 0.040(3) 0.013(3) 0.012(3) 0.046(3)
 O73 0.068(4) 0.081(4) 0.058(3) 0.013(3) 0.012(3) 0.048(4)
 O75 0.098(5) 0.064(4) 0.032(2) -0.002(2) 0.004(3) 0.047(4)
 O77 0.052(3) 0.057(3) 0.0212(19) 0.0087(19) 0.0053(19) 0.026(3)
 O79 0.074(4) 0.056(3) 0.021(2) 0.001(2) 0.003(2) 0.037(3)
 O81 0.064(3) 0.056(3) 0.0185(19) 0.0052(19) 0.004(2) 0.029(3)
 O83 0.054(3) 0.052(3) 0.0170(18) 0.0038(18) 0.0024(18) 0.024(2)
 O85 0.067(3) 0.050(3) 0.024(2) 0.0074(19) 0.006(2) 0.028(3)
 N2 0.071(5) 0.102(6) 0.045(4) 0.000(4) 0.004(3) 0.054(5)
 N3 0.085(5) 0.069(4) 0.030(3) -0.008(3) 0.004(3) 0.042(4)
 N4 0.056(4) 0.069(4) 0.025(2) -0.005(3) 0.001(3) 0.019(3)
 N5 0.083(6) 0.080(6) 0.042(4) -0.002(4) -0.009(4) 0.034(5)
 C1 0.098(7) 0.087(6) 0.043(4) -0.016(4) -0.019(5) 0.030(6)
 C2 0.071(6) 0.093(7) 0.069(5) 0.014(5) 0.002(5) 0.033(5)
 C3 0.061(5) 0.092(7) 0.043(4) 0.002(4) -0.003(4) 0.023(5)
 C4 0.085(7) 0.064(6) 0.047(4) -0.012(4) 0.003(4) 0.020(5)
 C5 0.082(6) 0.070(6) 0.029(3) -0.004(4) -0.002(4) 0.018(5)
 C6 0.073(7) 0.124(9) 0.054(5) -0.004(6) -0.014(5) 0.039(6)
 C7 0.075(6) 0.082(6) 0.052(4) -0.008(4) -0.002(4) 0.028(5)
 C8 0.084(6) 0.081(6) 0.055(4) -0.009(4) 0.000(4) 0.036(5)
 C9 0.163(11) 0.090(7) 0.049(5) -0.015(5) -0.008(6) 0.055(7)
 C10 0.106(9) 0.149(11) 0.072(6) 0.035(6) 0.017(6) 0.051(8)
 C11 0.187(13) 0.100(8) 0.071(7) -0.011(6) -0.061(8) 0.043(8)
 C12 0.103(9) 0.194(13) 0.091(8) -0.018(8) -0.018(7) 0.095(10)
 C13 0.112(9) 0.098(8) 0.039(4) -0.007(4) 0.000(5) 0.006(7)
 C14 0.122(11) 0.249(18) 0.117(10) 0.013(11) -0.009(9) 0.123(13)
 C15 0.110(10) 0.174(13) 0.095(9) 0.058(9) 0.034(8) 0.058(9)
 C16 0.058(5) 0.081(6) 0.032(3) 0.002(3) 0.000(3) 0.009(5)
 C17 0.091(7) 0.082(5) 0.043(4) -0.004(4) 0.000(4) 0.049(5)
 C18 0.096(8) 0.082(6) 0.088(7) -0.014(5) -0.028(6) 0.041(6)
 C19 0.101(9) 0.137(10) 0.048(5) 0.040(6) -0.025(6) -0.011(8)
 N6 0.075(7) 0.127(11) 0.177(13) -0.035(10) -0.034(8) 0.040(7)
 C20 0.100(10) 0.130(10) 0.134(10) 0.005(8) -0.051(8) 0.035(8)
 C21 0.30(3) 0.31(3) 0.139(12) 0.047(16) -0.051(14) -0.08(2)
 C22 0.33(3) 0.19(2) 0.120(11) -0.007(13) -0.043(15) -0.11(2)
 C23 0.058(7) 0.114(9) 0.193(15) 0.022(9) -0.019(8) 0.023(7)
 C24 0.136(12) 0.141(12) 0.132(10) 0.013(9) -0.037(10) 0.064(10)
 C25 0.171(19) 0.35(3) 0.174(14) -0.074(17) -0.069(14) 0.14(2)
 C26 0.26(3) 0.39(3) 0.23(2) -0.05(2) -0.06(2) 0.27(3)
 C27 0.28(3) 0.31(3) 0.136(12) 0.067(17) -0.051(14) -0.12(2)
 C28 0.50(4) 0.36(5) 0.31(4) -0.01(4) 0.10(3) 0.21(4)
 C29 0.39(4) 0.32(3) 0.142(13) -0.001(18) 0.032(19) 0.28(3)
 C30 0.45(4) 0.35(3) 0.142(15) 0.01(2) 0.015(19) 0.22(3)
 C31 0.138(9) 0.41(2) 0.067(7) 0.010(11) 0.014(7) 0.216(13)
 C32 0.180(11) 0.321(18) 0.058(6) 0.015(9) 0.023(7) 0.200(13)
 C33 0.46(4) 0.34(3) 0.133(17) -0.026(19) 0.031(19) 0.20(3)
 C34 0.37(4) 0.30(3) 0.70(5) -0.32(3) -0.30(4) 0.24(3)
 C35 0.43(4) 0.30(2) 0.75(5) -0.33(3) -0.29(3) 0.26(2)
 C36 0.37(3) 0.30(2) 0.67(4) -0.33(3) -0.32(3) 0.24(2)
 C37 0.30(3) 0.53(6) 0.149(15) 0.11(2) -0.032(17) -0.04(3)
 V15 0.036(3) 0.076(5) 0.008(3) 0.000(2) -0.004(2) 0.022(3)
 V16 0.048(4) 0.034(3) 0.036(4) 0.000(2) -0.001(3) 0.032(3)
 C38 0.52(5) 0.34(3) 0.83(8) -0.30(4) -0.26(5) 0.33(4)

_geom_special_details
;
 All esds (except the esd in the dihedral angle between two l.s. planes)
 are estimated using the full covariance matrix.  The cell esds are taken
 into account individually in the estimation of esds in distances, angles
 and torsion angles; correlations between esds in cell parameters are only
 used when they are defined by crystal symmetry.  An approximate (isotropic)
 treatment of cell esds is used for estimating esds involving l.s. planes.
;
loop_
  _geom_bond_atom_site_label_1
  _geom_bond_atom_site_label_2
  _geom_bond_distance
  _geom_bond_site_symmetry_2
  _geom_bond_publ_flag
 Cu1 O79 1.978(4) . ?
 Cu1 O81 1.962(5) . ?
 Cu1 N2 2.292(8) . ?
 Cu1 N3 1.941(7) . ?
 Cu1 N4 1.951(6) . ?
 Cu2 O8 1.907(5) 4_675 ?
 Cu2 O47 1.928(4) . ?
 Cu2 O79 1.924(5) . ?
 Cu2 O81 1.924(4) . ?
 Cu3 O8 1.927(9) . ?
 Cu3 O38 1.901(8) . ?
 Cu3 O51 1.761(8) . ?
 Cu3 O67 2.036(12) . ?
 Cu4 O10 1.913(8) . ?
 Cu4 O32 2.005(8) . ?
 Cu4 O47 1.922(8) . ?
 Cu4 O51 1.764(8) . ?
 Cu4 O67 2.031(10) 4_675 ?
 V1 O14 1.928(5) . ?
 V1 O16 2.014(5) . ?
 V1 O25 1.964(5) . ?
 V1 O34 1.686(6) . ?
 V1 O53 1.600(6) . ?
 V2 O4 2.021(4) . ?
 V2 O27 1.591(5) . ?
 V2 O29 1.932(5) . ?
 V2 O36 1.704(5) . ?
 V2 O83 1.963(5) 4_675 ?
 V3 O2 1.791(4) . ?
 V3 O4 1.925(5) . ?
 V3 O6 1.572(5) . ?
 V3 O8 1.809(5) . ?
 V3 O83 2.063(4) 4_675 ?
 V4 O2 1.782(4) . ?
 V4 O12 1.588(5) . ?
 V4 O16 1.941(5) . ?
 V4 O25 2.034(5) . ?
 V4 O47 1.803(5) . ?
 V5 O77 1.789(5) . ?
 V5 O81 1.768(5) . ?
 V5 O83 1.798(5) . ?
 V5 O85 1.591(4) . ?
 V6 O4 1.849(5) . ?
 V6 O14 1.886(6) . ?
 V6 O16 1.852(4) . ?
 V6 O29 1.890(5) . ?
 V6 O49 1.581(6) . ?
 V7 O18 1.919(6) . ?
 V7 O38 2.027(5) . ?
 V7 O61 1.583(6) . ?
 V7 O63 1.704(5) . ?
 V7 O77 1.964(5) 4_675 ?
 V8 O25 1.811(5) . ?
 V8 O32 1.785(6) . ?
 V8 O75 1.583(6) . ?
 V8 O79 1.751(5) . ?
 V9 O20 1.855(6) . ?
 V9 O36 1.928(5) . ?
 V9 O43 1.589(5) . ?
 V9 O55 1.761(6) . ?
 V9 O63 1.967(6) . ?
 V10 O14 1.956(5) . ?
 V10 O29 1.994(5) . ?
 V10 O41 1.752(6) . ?
 V10 O55 1.852(5) . ?
 V10 O57 1.589(6) . ?
 V11 O10 2.019(6) . ?
 V11 O22 1.926(5) . ?
 V11 O32 1.973(5) . ?
 V11 O45 1.692(7) . ?
 V11 O65 1.583(6) . ?
 V12 O34 1.974(6) . ?
 V12 O41 1.904(6) . ?
 V12 O45 1.935(6) . ?
 V12 O59 1.589(6) . ?
 V12 O71 1.757(6) . ?
 V13 O18 1.956(6) . ?
 V13 O20 1.760(5) . ?
 V13 O22 1.993(5) . ?
 V13 O69 1.584(6) . ?
 V13 O71 1.881(7) . ?
 V14 O10 1.834(5) . ?
 V14 O18 1.905(5) . ?
 V14 O22 1.900(6) . ?
 V14 O38 1.824(5) . ?
 V14 O73 1.571(6) . ?
 O8 Cu2 1.907(5) 4_675 ?
 O8 V15 1.952(11) . ?
 O10 V16 1.919(8) . ?
 O23 N1 1.243(7) . ?
 N1 O30 1.263(6) . ?
 N1 O39 1.250(7) . ?
 O32 V16 2.012(8) . ?
 O38 V15 1.901(11) . ?
 O47 V16 1.925(8) . ?
 O51 V15 1.766(8) . ?
 O51 V16 1.767(8) . ?
 O67 Cu4 2.031(10) 4_675 ?
 O67 V15 1.955(13) . ?
 O77 V7 1.964(5) 4_675 ?
 O77 V15 2.031(9) 4_675 ?
 O83 V2 1.963(5) 4_675 ?
 O83 V3 2.064(4) 4_675 ?
 N2 C32 1.176(16) . ?
 N3 C17 1.136(12) . ?
 N4 C16 1.138(10) . ?
 N5 C3 1.540(10) . ?
 N5 C4 1.469(12) . ?
 N5 C5 1.522(13) . ?
 N5 C6 1.498(13) . ?
 C1 C5 1.491(15) . ?
 C1 C9 1.543(16) . ?
 C2 C3 1.542(14) . ?
 C2 C10 1.530(15) . ?
 C4 C8 1.514(13) . ?
 C6 C12 1.507(18) . ?
 C7 C8 1.536(14) . ?
 C7 C13 1.511(13) . ?
 C9 C11 1.424(19) . ?
 C10 C15 1.458(18) . ?
 C12 C14 1.477(18) . ?
 C14 C26 1.46(3) . ?
 C16 C19 1.441(12) . ?
 C17 C18 1.473(15) . ?
 N6 C22 1.487(18) . ?
 N6 C23 1.491(14) . ?
 N6 C29 1.485(19) . ?
 N6 C34 1.53(2) . ?
 C20 C23 1.429(17) . ?
 C20 C24 1.447(17) . ?
 C21 C22 1.55(2) . ?
 C21 C27 1.56(2) . ?
 C24 C25 1.484(19) . ?
 C27 C37 1.62(2) . ?
 C28 C33 1.53(3) . ?
 C29 C30 1.51(2) . ?
 C30 C33 1.53(2) . ?
 C31 C32 1.48(3) . ?
 C34 C36 1.56(2) . ?
 C35 C36 1.57(2) . ?
 C35 C38 1.55(3) . ?
 V15 O77 2.031(9) 4_675 ?

loop_
  _geom_angle_atom_site_label_1
  _geom_angle_atom_site_label_2
  _geom_angle_atom_site_label_3
  _geom_angle
  _geom_angle_site_symmetry_1
  _geom_angle_site_symmetry_3
  _geom_angle_publ_flag
 O79 Cu1 N2 90.4(2) . . ?
 O81 Cu1 O79 82.05(19) . . ?
 O81 Cu1 N2 89.6(3) . . ?
 N3 Cu1 O79 92.5(2) . . ?
 N3 Cu1 O81 171.9(3) . . ?
 N3 Cu1 N2 96.4(3) . . ?
 N3 Cu1 N4 94.4(3) . . ?
 N4 Cu1 O79 169.1(3) . . ?
 N4 Cu1 O81 90.2(2) . . ?
 N4 Cu1 N2 97.2(3) . . ?
 O8 Cu2 O47 95.2(2) 4_675 . ?
 O8 Cu2 O79 172.9(2) 4_675 . ?
 O8 Cu2 O81 89.6(2) 4_675 . ?
 O79 Cu2 O47 90.5(2) . . ?
 O79 Cu2 O81 84.5(2) . . ?
 O81 Cu2 O47 173.8(2) . . ?
 O8 Cu3 O67 91.7(4) . . ?
 O38 Cu3 O8 160.2(5) . . ?
 O38 Cu3 O67 103.3(4) . . ?
 O51 Cu3 O8 97.6(4) . . ?
 O51 Cu3 O38 94.4(4) . . ?
 O51 Cu3 O67 93.7(4) . . ?
 O10 Cu4 O32 78.7(3) . . ?
 O10 Cu4 O47 159.4(5) . . ?
 O10 Cu4 O67 105.6(4) . 4_675 ?
 O32 Cu4 O67 101.4(3) . 4_675 ?
 O47 Cu4 O32 86.6(3) . . ?
 O47 Cu4 O67 91.3(3) . 4_675 ?
 O51 Cu4 O10 92.3(3) . . ?
 O51 Cu4 O32 160.3(4) . . ?
 O51 Cu4 O47 97.0(4) . . ?
 O51 Cu4 O67 97.9(4) . 4_675 ?
 O14 V1 O16 75.8(2) . . ?
 O14 V1 O25 145.1(2) . . ?
 O25 V1 O16 75.0(2) . . ?
 O34 V1 O14 92.6(2) . . ?
 O34 V1 O16 144.1(2) . . ?
 O34 V1 O25 99.9(2) . . ?
 O53 V1 O14 104.3(3) . . ?
 O53 V1 O16 108.3(3) . . ?
 O53 V1 O25 102.7(2) . . ?
 O53 V1 O34 107.6(3) . . ?
 O27 V2 O4 107.7(2) . . ?
 O27 V2 O29 104.2(3) . . ?
 O27 V2 O36 106.8(2) . . ?
 O27 V2 O83 103.6(3) . 4_675 ?
 O29 V2 O4 76.8(2) . . ?
 O29 V2 O83 145.40(19) . 4_675 ?
 O36 V2 O4 145.3(2) . . ?
 O36 V2 O29 91.7(2) . . ?
 O36 V2 O83 99.7(2) . 4_675 ?
 O83 V2 O4 75.41(19) 4_675 . ?
 O2 V3 O4 89.7(2) . . ?
 O2 V3 O8 99.6(2) . . ?
 O2 V3 O83 152.9(2) . 4_675 ?
 O4 V3 O83 75.25(19) . 4_675 ?
 O6 V3 O2 104.6(2) . . ?
 O6 V3 O4 103.6(3) . . ?
 O6 V3 O8 102.5(3) . . ?
 O6 V3 O83 100.8(2) . 4_675 ?
 O8 V3 O4 149.0(2) . . ?
 O8 V3 O83 83.7(2) . 4_675 ?
 O2 V4 O16 89.5(2) . . ?
 O2 V4 O25 153.1(2) . . ?
 O2 V4 O47 99.5(2) . . ?
 O12 V4 O2 104.7(2) . . ?
 O12 V4 O16 103.6(3) . . ?
 O12 V4 O25 100.3(2) . . ?
 O12 V4 O47 102.2(2) . . ?
 O16 V4 O25 75.0(2) . . ?
 O47 V4 O16 149.4(2) . . ?
 O47 V4 O25 84.5(2) . . ?
 O77 V5 O83 109.8(2) . . ?
 O81 V5 O77 111.3(2) . . ?
 O81 V5 O83 112.6(2) . . ?
 O85 V5 O77 107.0(3) . . ?
 O85 V5 O81 107.6(2) . . ?
 O85 V5 O83 108.4(2) . . ?
 O4 V6 O14 143.3(2) . . ?
 O4 V6 O16 95.8(2) . . ?
 O4 V6 O29 82.1(2) . . ?
 O14 V6 O29 78.4(2) . . ?
 O16 V6 O14 80.8(2) . . ?
 O16 V6 O29 140.9(2) . . ?
 O49 V6 O4 107.0(3) . . ?
 O49 V6 O14 108.8(3) . . ?
 O49 V6 O16 108.7(3) . . ?
 O49 V6 O29 109.2(2) . . ?
 O18 V7 O38 75.1(2) . . ?
 O18 V7 O77 144.93(19) . 4_675 ?
 O61 V7 O18 105.9(3) . . ?
 O61 V7 O38 108.4(3) . . ?
 O61 V7 O63 106.8(3) . . ?
 O61 V7 O77 101.8(3) . 4_675 ?
 O63 V7 O18 93.2(3) . . ?
 O63 V7 O38 144.8(2) . . ?
 O63 V7 O77 99.1(2) . 4_675 ?
 O77 V7 O38 76.0(2) 4_675 . ?
 O32 V8 O25 110.3(2) . . ?
 O75 V8 O25 108.5(3) . . ?
 O75 V8 O32 107.9(3) . . ?
 O75 V8 O79 108.2(2) . . ?
 O79 V8 O25 110.2(2) . . ?
 O79 V8 O32 111.8(3) . . ?
 O20 V9 O36 151.5(2) . . ?
 O20 V9 O63 83.7(3) . . ?
 O36 V9 O63 80.5(2) . . ?
 O43 V9 O20 103.5(3) . . ?
 O43 V9 O36 103.1(2) . . ?
 O43 V9 O55 103.7(3) . . ?
 O43 V9 O63 103.2(3) . . ?
 O55 V9 O20 95.1(3) . . ?
 O55 V9 O36 88.4(2) . . ?
 O55 V9 O63 152.6(2) . . ?
 O14 V10 O29 74.3(2) . . ?
 O41 V10 O14 90.5(2) . . ?
 O41 V10 O29 150.8(2) . . ?
 O41 V10 O55 97.5(3) . . ?
 O55 V10 O14 148.4(2) . . ?
 O55 V10 O29 84.4(2) . . ?
 O57 V10 O14 104.2(3) . . ?
 O57 V10 O29 102.6(3) . . ?
 O57 V10 O41 105.2(3) . . ?
 O57 V10 O55 103.1(3) . . ?
 O22 V11 O10 76.1(2) . . ?
 O22 V11 O32 145.0(2) . . ?
 O32 V11 O10 77.0(2) . . ?
 O45 V11 O10 145.6(2) . . ?
 O45 V11 O22 92.3(3) . . ?
 O45 V11 O32 97.4(3) . . ?
 O65 V11 O10 106.7(3) . . ?
 O65 V11 O22 105.2(3) . . ?
 O65 V11 O32 103.7(3) . . ?
 O65 V11 O45 107.6(3) . . ?
 O41 V12 O34 83.4(2) . . ?
 O41 V12 O45 153.7(3) . . ?
 O45 V12 O34 82.5(2) . . ?
 O59 V12 O34 102.7(3) . . ?
 O59 V12 O41 101.8(3) . . ?
 O59 V12 O45 102.9(3) . . ?
 O59 V12 O71 103.7(3) . . ?
 O71 V12 O34 153.4(3) . . ?
 O71 V12 O41 94.0(3) . . ?
 O71 V12 O45 88.7(3) . . ?
 O18 V13 O22 74.6(2) . . ?
 O20 V13 O18 90.5(2) . . ?
 O20 V13 O22 150.6(2) . . ?
 O20 V13 O71 96.1(3) . . ?
 O69 V13 O18 105.2(3) . . ?
 O69 V13 O20 104.9(3) . . ?
 O69 V13 O22 103.4(3) . . ?
 O69 V13 O71 101.7(3) . . ?
 O71 V13 O18 149.6(2) . . ?
 O71 V13 O22 85.6(3) . . ?
 O10 V14 O18 143.9(3) . . ?
 O10 V14 O22 81.3(2) . . ?
 O22 V14 O18 78.0(2) . . ?
 O38 V14 O10 98.7(2) . . ?
 O38 V14 O18 80.4(2) . . ?
 O38 V14 O22 141.5(3) . . ?
 O73 V14 O10 107.3(3) . . ?
 O73 V14 O18 107.0(3) . . ?
 O73 V14 O22 107.8(3) . . ?
 O73 V14 O38 108.8(3) . . ?
 V4 O2 V3 154.2(3) . . ?
 V3 O4 V2 105.1(2) . . ?
 V6 O4 V2 99.5(2) . . ?
 V6 O4 V3 142.7(2) . . ?
 Cu2 O8 Cu3 110.2(3) 4_675 . ?
 Cu2 O8 V15 108.0(4) 4_675 . ?
 Cu3 O8 V15 2.4(5) . . ?
 V3 O8 Cu2 123.6(3) . 4_675 ?
 V3 O8 Cu3 125.9(4) . . ?
 V3 O8 V15 128.2(4) . . ?
 Cu4 O10 V11 100.8(3) . . ?
 Cu4 O10 V16 0.9(4) . . ?
 V14 O10 Cu4 138.5(3) . . ?
 V14 O10 V11 100.7(3) . . ?
 V14 O10 V16 138.9(3) . . ?
 V16 O10 V11 101.2(3) . . ?
 V1 O14 V10 138.1(3) . . ?
 V6 O14 V1 102.6(2) . . ?
 V6 O14 V10 104.4(2) . . ?
 V4 O16 V1 104.8(2) . . ?
 V6 O16 V1 100.7(2) . . ?
 V6 O16 V4 142.2(3) . . ?
 V7 O18 V13 137.4(3) . . ?
 V14 O18 V7 102.8(3) . . ?
 V14 O18 V13 104.3(2) . . ?
 V13 O20 V9 143.0(3) . . ?
 V11 O22 V13 142.3(4) . . ?
 V14 O22 V11 101.7(3) . . ?
 V14 O22 V13 103.1(2) . . ?
 V1 O25 V4 103.2(2) . . ?
 V8 O25 V1 134.0(3) . . ?
 V8 O25 V4 114.5(3) . . ?
 O23 N1 O30 119.4(5) . . ?
 O23 N1 O39 121.6(5) . . ?
 O39 N1 O30 118.9(5) . . ?
 V2 O29 V10 143.0(3) . . ?
 V6 O29 V2 101.3(2) . . ?
 V6 O29 V10 102.8(2) . . ?
 Cu4 O32 V16 0.8(4) . . ?
 V8 O32 Cu4 113.7(3) . . ?
 V8 O32 V11 136.7(3) . . ?
 V8 O32 V16 113.8(3) . . ?
 V11 O32 Cu4 99.2(3) . . ?
 V11 O32 V16 99.6(3) . . ?
 V1 O34 V12 146.7(3) . . ?
 V2 O36 V9 144.0(3) . . ?
 Cu3 O38 V7 101.4(3) . . ?
 Cu3 O38 V15 2.5(5) . . ?
 V14 O38 Cu3 136.7(4) . . ?
 V14 O38 V7 101.7(2) . . ?
 V14 O38 V15 137.8(3) . . ?
 V15 O38 V7 102.6(3) . . ?
 V10 O41 V12 140.6(3) . . ?
 V11 O45 V12 144.3(3) . . ?
 Cu4 O47 Cu2 110.5(3) . . ?
 Cu4 O47 V16 0.9(4) . . ?
 V4 O47 Cu2 121.5(3) . . ?
 V4 O47 Cu4 127.3(3) . . ?
 V4 O47 V16 128.2(3) . . ?
 V16 O47 Cu2 109.7(3) . . ?
 Cu3 O51 Cu4 146.7(5) . . ?
 Cu3 O51 V15 2.7(6) . . ?
 Cu3 O51 V16 147.4(5) . . ?
 Cu4 O51 V15 148.4(5) . . ?
 Cu4 O51 V16 0.9(5) . . ?
 V16 O51 V15 149.1(5) . . ?
 V9 O55 V10 144.2(3) . . ?
 V7 O63 V9 146.4(3) . . ?
 Cu4 O67 Cu3 125.3(4) 4_675 . ?
 V15 O67 Cu3 0.6(5) . . ?
 V15 O67 Cu4 125.6(4) . 4_675 ?
 V12 O71 V13 142.8(3) . . ?
 V5 O77 V7 137.5(3) . 4_675 ?
 V5 O77 V15 113.1(4) . 4_675 ?
 V7 O77 V15 100.3(4) 4_675 4_675 ?
 Cu2 O79 Cu1 96.1(2) . . ?
 V8 O79 Cu1 146.0(3) . . ?
 V8 O79 Cu2 111.7(2) . . ?
 Cu2 O81 Cu1 96.7(2) . . ?
 V5 O81 Cu1 145.7(3) . . ?
 V5 O81 Cu2 111.5(2) . . ?
 V2 O83 V3 102.2(2) 4_675 4_675 ?
 V5 O83 V2 135.9(3) . 4_675 ?
 V5 O83 V3 113.2(2) . 4_675 ?
 C32 N2 Cu1 150.2(14) . . ?
 C17 N3 Cu1 171.9(7) . . ?
 C16 N4 Cu1 169.5(8) . . ?
 C4 N5 C3 106.2(7) . . ?
 C4 N5 C5 111.1(8) . . ?
 C4 N5 C6 110.3(9) . . ?
 C5 N5 C3 110.8(7) . . ?
 C6 N5 C3 111.9(8) . . ?
 C6 N5 C5 106.6(8) . . ?
 C5 C1 C9 112.0(9) . . ?
 C10 C2 C3 106.4(9) . . ?
 N5 C3 C2 115.3(8) . . ?
 N5 C4 C8 117.0(8) . . ?
 C1 C5 N5 117.1(7) . . ?
 N5 C6 C12 115.9(9) . . ?
 C13 C7 C8 114.9(8) . . ?
 C4 C8 C7 109.3(8) . . ?
 C11 C9 C1 117.5(14) . . ?
 C15 C10 C2 110.8(12) . . ?
 C14 C12 C6 110.6(13) . . ?
 C26 C14 C12 117.8(17) . . ?
 N4 C16 C19 179.1(11) . . ?
 N3 C17 C18 177.8(10) . . ?
 C22 N6 C23 120.2(19) . . ?
 C22 N6 C34 122(2) . . ?
 C23 N6 C34 100.5(15) . . ?
 C29 N6 C22 114.6(15) . . ?
 C29 N6 C23 102.5(16) . . ?
 C29 N6 C34 92(3) . . ?
 C23 C20 C24 117.9(13) . . ?
 C22 C21 C27 118(2) . . ?
 N6 C22 C21 118(2) . . ?
 C20 C23 N6 110.1(12) . . ?
 C20 C24 C25 113.4(16) . . ?
 C21 C27 C37 105(2) . . ?
 N6 C29 C30 129(3) . . ?
 C29 C30 C33 106(3) . . ?
 N2 C32 C31 120(2) . . ?
 C30 C33 C28 152(4) . . ?
 N6 C34 C36 113(2) . . ?
 C38 C35 C36 104(3) . . ?
 C34 C36 C35 117(3) . . ?
 O8 V15 O67 93.4(5) . . ?
 O8 V15 O77 85.2(4) . 4_675 ?
 O38 V15 O8 156.2(6) . . ?
 O38 V15 O67 106.4(5) . . ?
 O38 V15 O77 77.2(4) . 4_675 ?
 O51 V15 O8 96.5(4) . . ?
 O51 V15 O38 94.2(5) . . ?
 O51 V15 O67 96.4(5) . . ?
 O51 V15 O77 158.4(6) . 4_675 ?
 O67 V15 O77 105.1(4) . 4_675 ?
 O10 V16 O32 78.4(3) . . ?
 O10 V16 O47 157.9(5) . . ?
 O47 V16 O32 86.3(3) . . ?
 O51 V16 O10 92.0(4) . . ?
 O51 V16 O32 158.6(4) . . ?
 O51 V16 O47 96.8(3) . . ?

loop_
  _geom_torsion_atom_site_label_1
  _geom_torsion_atom_site_label_2
  _geom_torsion_atom_site_label_3
  _geom_torsion_atom_site_label_4
  _geom_torsion
  _geom_torsion_site_symmetry_1
  _geom_torsion_site_symmetry_2
  _geom_torsion_site_symmetry_3
  _geom_torsion_site_symmetry_4
  _geom_torsion_publ_flag
 Cu1 N2 C32 C31 -164.1(11) . . . . ?
 Cu3 O51 V15 O8 -71(11) . . . . ?
 Cu3 O51 V15 O38 88(12) . . . . ?
 Cu3 O51 V15 O67 -165(12) . . . . ?
 Cu3 O51 V15 O77 23(10) . . . 4_675 ?
 Cu3 O51 V16 O10 -39.6(10) . . . . ?
 Cu3 O51 V16 O32 22.8(18) . . . . ?
 Cu3 O51 V16 O47 120.1(8) . . . . ?
 Cu4 O51 V15 O8 -122.8(9) . . . . ?
 Cu4 O51 V15 O38 35.9(11) . . . . ?
 Cu4 O51 V15 O67 142.9(8) . . . . ?
 Cu4 O51 V15 O77 -30(2) . . . 4_675 ?
 Cu4 O51 V16 O10 -78(24) . . . . ?
 Cu4 O51 V16 O32 -15(23) . . . . ?
 Cu4 O51 V16 O47 82(24) . . . . ?
 O2 V3 O8 Cu2 117.8(3) . . . 4_675 ?
 O2 V3 O8 Cu3 -68.5(4) . . . . ?
 O2 V3 O8 V15 -67.9(4) . . . . ?
 O2 V4 O47 Cu2 -120.4(3) . . . . ?
 O2 V4 O47 Cu4 69.3(4) . . . . ?
 O2 V4 O47 V16 69.1(4) . . . . ?
 O4 V2 O36 V9 -36.5(8) . . . . ?
 O4 V3 O2 V4 -34.6(8) . . . . ?
 O4 V3 O8 Cu2 -136.5(3) . . . 4_675 ?
 O4 V3 O8 Cu3 37.2(6) . . . . ?
 O4 V3 O8 V15 37.9(6) . . . . ?
 O4 V6 O14 V1 -89.6(3) . . . . ?
 O4 V6 O14 V10 58.2(4) . . . . ?
 O4 V6 O16 V1 145.2(2) . . . . ?
 O4 V6 O16 V4 13.3(5) . . . . ?
 O4 V6 O29 V2 4.2(2) . . . . ?
 O4 V6 O29 V10 -147.5(3) . . . . ?
 O6 V3 O2 V4 -138.6(7) . . . . ?
 O6 V3 O8 Cu2 10.4(3) . . . 4_675 ?
 O6 V3 O8 Cu3 -176.0(4) . . . . ?
 O6 V3 O8 V15 -175.3(4) . . . . ?
 O8 Cu3 O51 Cu4 -122.2(8) . . . . ?
 O8 Cu3 O51 V15 107(12) . . . . ?
 O8 Cu3 O51 V16 -123.3(8) . . . . ?
 O8 V3 O2 V4 115.7(7) . . . . ?
 O10 Cu4 O51 Cu3 -41.4(10) . . . . ?
 O10 Cu4 O51 V15 -37.5(10) . . . . ?
 O10 Cu4 O51 V16 101(24) . . . . ?
 O10 V11 O45 V12 -36.1(9) . . . . ?
 O10 V14 O38 Cu3 23.5(6) . . . . ?
 O10 V14 O38 V7 144.3(3) . . . . ?
 O10 V14 O38 V15 20.2(6) . . . . ?
 O12 V4 O2 V3 138.5(7) . . . . ?
 O12 V4 O47 Cu2 -13.0(4) . . . . ?
 O12 V4 O47 Cu4 176.8(4) . . . . ?
 O12 V4 O47 V16 176.5(4) . . . . ?
 O14 V1 O34 V12 -38.5(6) . . . . ?
 O14 V6 O4 V2 -62.3(4) . . . . ?
 O14 V6 O4 V3 68.8(6) . . . . ?
 O14 V6 O16 V1 2.1(2) . . . . ?
 O14 V6 O16 V4 -129.7(5) . . . . ?
 O14 V6 O29 V2 152.9(3) . . . . ?
 O14 V6 O29 V10 1.2(2) . . . . ?
 O14 V10 O41 V12 59.1(5) . . . . ?
 O14 V10 O55 V9 -10.2(9) . . . . ?
 O16 V1 O34 V12 30.7(9) . . . . ?
 O16 V4 O2 V3 34.5(8) . . . . ?
 O16 V4 O47 Cu2 134.2(4) . . . . ?
 O16 V4 O47 Cu4 -36.1(6) . . . . ?
 O16 V4 O47 V16 -36.4(6) . . . . ?
 O16 V6 O4 V2 -144.6(2) . . . . ?
 O16 V6 O4 V3 -13.6(5) . . . . ?
 O16 V6 O14 V1 -2.2(2) . . . . ?
 O16 V6 O14 V10 145.5(3) . . . . ?
 O16 V6 O29 V2 93.6(4) . . . . ?
 O16 V6 O29 V10 -58.1(4) . . . . ?
 O18 V7 O63 V9 -36.9(6) . . . . ?
 O18 V13 O20 V9 58.6(6) . . . . ?
 O18 V13 O71 V12 -6.7(9) . . . . ?
 O18 V14 O10 Cu4 61.6(8) . . . . ?
 O18 V14 O10 V11 -58.4(5) . . . . ?
 O18 V14 O10 V16 62.7(8) . . . . ?
 O18 V14 O38 Cu3 -119.9(6) . . . . ?
 O18 V14 O38 V7 0.9(2) . . . . ?
 O18 V14 O38 V15 -123.2(6) . . . . ?
 O20 V9 O55 V10 -88.5(6) . . . . ?
 O20 V13 O71 V12 94.8(6) . . . . ?
 O22 V11 O45 V12 32.4(6) . . . . ?
 O22 V13 O20 V9 0.2(10) . . . . ?
 O22 V13 O71 V12 -55.7(6) . . . . ?
 O22 V14 O10 Cu4 117.0(6) . . . . ?
 O22 V14 O10 V11 -3.0(2) . . . . ?
 O22 V14 O10 V16 118.1(6) . . . . ?
 O22 V14 O38 Cu3 -63.4(7) . . . . ?
 O22 V14 O38 V7 57.4(4) . . . . ?
 O22 V14 O38 V15 -66.7(7) . . . . ?
 O25 V1 O34 V12 108.8(6) . . . . ?
 O25 V4 O2 V3 -19.6(11) . . . . ?
 O25 V4 O47 Cu2 86.5(3) . . . . ?
 O25 V4 O47 Cu4 -83.8(4) . . . . ?
 O25 V4 O47 V16 -84.1(4) . . . . ?
 O25 V8 O32 Cu4 -59.7(4) . . . . ?
 O25 V8 O32 V11 76.4(4) . . . . ?
 O25 V8 O32 V16 -60.6(4) . . . . ?
 O25 V8 O79 Cu1 -150.2(5) . . . . ?
 O25 V8 O79 Cu2 67.0(3) . . . . ?
 O27 V2 O36 V9 137.7(5) . . . . ?
 O29 V2 O36 V9 32.4(5) . . . . ?
 O29 V6 O4 V2 -4.0(2) . . . . ?
 O29 V6 O4 V3 127.0(5) . . . . ?
 O29 V6 O14 V1 -148.9(3) . . . . ?
 O29 V6 O14 V10 -1.2(2) . . . . ?
 O29 V6 O16 V1 60.6(4) . . . . ?
 O29 V6 O16 V4 -71.3(6) . . . . ?
 O29 V10 O41 V12 1.8(9) . . . . ?
 O29 V10 O55 V9 -57.7(6) . . . . ?
 O32 Cu4 O51 Cu3 21(2) . . . . ?
 O32 Cu4 O51 V15 24(2) . . . . ?
 O32 Cu4 O51 V16 163(25) . . . . ?
 O32 V8 O25 V1 -76.6(4) . . . . ?
 O32 V8 O25 V4 65.6(3) . . . . ?
 O32 V8 O79 Cu1 86.8(6) . . . . ?
 O32 V8 O79 Cu2 -56.0(3) . . . . ?
 O32 V11 O45 V12 -113.9(6) . . . . ?
 O34 V12 O71 V13 -9.2(10) . . . . ?
 O36 V9 O20 V13 -6.0(10) . . . . ?
 O36 V9 O55 V10 63.1(6) . . . . ?
 O38 Cu3 O51 Cu4 41.9(10) . . . . ?
 O38 Cu3 O51 V15 -89(11) . . . . ?
 O38 Cu3 O51 V16 40.8(10) . . . . ?
 O38 V7 O63 V9 31.6(9) . . . . ?
 O38 V14 O10 Cu4 -24.1(6) . . . . ?
 O38 V14 O10 V11 -144.0(2) . . . . ?
 O38 V14 O10 V16 -23.0(6) . . . . ?
 O41 V10 O55 V9 93.0(6) . . . . ?
 O41 V12 O71 V13 -92.6(6) . . . . ?
 O43 V9 O20 V13 -164.6(6) . . . . ?
 O43 V9 O55 V10 166.2(5) . . . . ?
 O45 V12 O71 V13 61.2(6) . . . . ?
 O47 Cu4 O51 Cu3 120.2(8) . . . . ?
 O47 Cu4 O51 V15 124.1(9) . . . . ?
 O47 Cu4 O51 V16 -97(24) . . . . ?
 O47 V4 O2 V3 -116.2(7) . . . . ?
 O49 V6 O4 V2 103.7(3) . . . . ?
 O49 V6 O4 V3 -125.3(5) . . . . ?
 O49 V6 O14 V1 104.6(3) . . . . ?
 O49 V6 O14 V10 -107.7(3) . . . . ?
 O49 V6 O16 V1 -104.7(3) . . . . ?
 O49 V6 O16 V4 123.4(5) . . . . ?
 O49 V6 O29 V2 -101.1(3) . . . . ?
 O49 V6 O29 V10 107.2(3) . . . . ?
 O53 V1 O34 V12 -144.4(6) . . . . ?
 O55 V9 O20 V13 90.0(6) . . . . ?
 O55 V10 O41 V12 -90.2(5) . . . . ?
 O57 V10 O41 V12 163.9(5) . . . . ?
 O57 V10 O55 V9 -159.3(6) . . . . ?
 O59 V12 O71 V13 164.2(5) . . . . ?
 O61 V7 O63 V9 -144.5(6) . . . . ?
 O63 V9 O20 V13 -62.5(6) . . . . ?
 O63 V9 O55 V10 -2.4(10) . . . . ?
 O65 V11 O45 V12 139.2(6) . . . . ?
 O67 Cu3 O51 Cu4 145.6(8) . . . . ?
 O67 Cu3 O51 V15 14(11) . . . . ?
 O67 Cu3 O51 V16 144.5(8) . . . . ?
 O67 Cu4 O51 Cu3 -147.5(8) 4_675 . . . ?
 O67 Cu4 O51 V15 -143.6(9) 4_675 . . . ?
 O67 Cu4 O51 V16 -5(24) 4_675 . . . ?
 O69 V13 O20 V9 164.4(6) . . . . ?
 O69 V13 O71 V12 -158.6(5) . . . . ?
 O71 V13 O20 V9 -91.7(6) . . . . ?
 O73 V14 O10 Cu4 -136.9(6) . . . . ?
 O73 V14 O10 V11 103.1(3) . . . . ?
 O73 V14 O10 V16 -135.8(6) . . . . ?
 O73 V14 O38 Cu3 135.3(6) . . . . ?
 O73 V14 O38 V7 -103.9(3) . . . . ?
 O73 V14 O38 V15 132.0(6) . . . . ?
 O75 V8 O25 V1 41.4(4) . . . . ?
 O75 V8 O25 V4 -176.5(3) . . . . ?
 O75 V8 O32 Cu4 -178.0(3) . . . . ?
 O75 V8 O32 V11 -41.9(4) . . . . ?
 O75 V8 O32 V16 -178.9(3) . . . . ?
 O75 V8 O79 Cu1 -31.8(7) . . . . ?
 O75 V8 O79 Cu2 -174.6(3) . . . . ?
 O77 V5 O81 Cu1 -86.1(5) . . . . ?
 O77 V5 O81 Cu2 57.1(3) . . . . ?
 O77 V5 O83 V2 72.4(4) . . . 4_675 ?
 O77 V5 O83 V3 -68.3(3) . . . 4_675 ?
 O77 V7 O63 V9 110.2(6) 4_675 . . . ?
 O79 V8 O25 V1 159.6(3) . . . . ?
 O79 V8 O25 V4 -58.3(3) . . . . ?
 O79 V8 O32 Cu4 63.2(4) . . . . ?
 O79 V8 O32 V11 -160.7(3) . . . . ?
 O79 V8 O32 V16 62.3(4) . . . . ?
 O81 V5 O77 V7 160.0(4) . . . 4_675 ?
 O81 V5 O77 V15 -61.1(4) . . . 4_675 ?
 O81 V5 O83 V2 -163.0(3) . . . 4_675 ?
 O81 V5 O83 V3 56.3(3) . . . 4_675 ?
 O83 V2 O36 V9 -114.8(5) 4_675 . . . ?
 O83 V3 O2 V4 20.6(11) 4_675 . . . ?
 O83 V3 O8 Cu2 -89.3(3) 4_675 . . 4_675 ?
 O83 V3 O8 Cu3 84.3(4) 4_675 . . . ?
 O83 V3 O8 V15 85.0(4) 4_675 . . . ?
 O83 V5 O77 V7 -74.7(4) . . . 4_675 ?
 O83 V5 O77 V15 64.2(4) . . . 4_675 ?
 O83 V5 O81 Cu1 150.2(5) . . . . ?
 O83 V5 O81 Cu2 -66.7(3) . . . . ?
 O85 V5 O77 V7 42.7(5) . . . 4_675 ?
 O85 V5 O77 V15 -178.4(4) . . . 4_675 ?
 O85 V5 O81 Cu1 30.8(6) . . . . ?
 O85 V5 O81 Cu2 174.0(3) . . . . ?
 O85 V5 O83 V2 -44.2(4) . . . 4_675 ?
 O85 V5 O83 V3 175.1(3) . . . 4_675 ?
 N5 C4 C8 C7 -167.7(10) . . . . ?
 N5 C6 C12 C14 171.6(13) . . . . ?
 C3 N5 C4 C8 -167.5(9) . . . . ?
 C3 N5 C5 C1 -49.3(11) . . . . ?
 C3 N5 C6 C12 54.6(14) . . . . ?
 C3 C2 C10 C15 -180.0(13) . . . . ?
 C4 N5 C3 C2 -177.9(10) . . . . ?
 C4 N5 C5 C1 68.5(10) . . . . ?
 C4 N5 C6 C12 -63.4(13) . . . . ?
 C5 N5 C3 C2 -57.1(12) . . . . ?
 C5 N5 C4 C8 71.9(12) . . . . ?
 C5 N5 C6 C12 175.9(11) . . . . ?
 C5 C1 C9 C11 -68.8(13) . . . . ?
 C6 N5 C3 C2 61.7(13) . . . . ?
 C6 N5 C4 C8 -46.1(13) . . . . ?
 C6 N5 C5 C1 -171.3(9) . . . . ?
 C6 C12 C14 C26 177(2) . . . . ?
 C9 C1 C5 N5 176.3(9) . . . . ?
 C10 C2 C3 N5 176.7(10) . . . . ?
 C13 C7 C8 C4 180.0(10) . . . . ?
 N6 C29 C30 C33 -175(3) . . . . ?
 N6 C34 C36 C35 153(4) . . . . ?
 C22 N6 C23 C20 49(2) . . . . ?
 C22 N6 C29 C30 176(3) . . . . ?
 C22 N6 C34 C36 -28(6) . . . . ?
 C22 C21 C27 C37 162(4) . . . . ?
 C23 N6 C22 C21 54(3) . . . . ?
 C23 N6 C29 C30 -52(3) . . . . ?
 C23 N6 C34 C36 -164(4) . . . . ?
 C23 C20 C24 C25 127(2) . . . . ?
 C24 C20 C23 N6 179.1(15) . . . . ?
 C27 C21 C22 N6 178(3) . . . . ?
 C29 N6 C22 C21 177(3) . . . . ?
 C29 N6 C23 C20 -79(2) . . . . ?
 C29 N6 C34 C36 93(5) . . . . ?
 C29 C30 C33 C28 82(7) . . . . ?
 C34 N6 C22 C21 -74(4) . . . . ?
 C34 N6 C23 C20 -174(3) . . . . ?
 C34 N6 C29 C30 49(3) . . . . ?
 V15 O51 V16 O10 -35.6(10) . . . . ?
 V15 O51 V16 O32 26.9(19) . . . . ?
 V15 O51 V16 O47 124.2(9) . . . . ?
 V16 O51 V15 O8 -124.1(9) . . . . ?
 V16 O51 V15 O38 34.7(11) . . . . ?
 V16 O51 V15 O67 141.7(9) . . . . ?
 V16 O51 V15 O77 -31(2) . . . 4_675 ?
 C38 C35 C36 C34 163(6) . . . . ?

_smtbx_masks_special_details       ?
loop_
  _smtbx_masks_void_nr
  _smtbx_masks_void_average_x
  _smtbx_masks_void_average_y
  _smtbx_masks_void_average_z
  _smtbx_masks_void_volume
  _smtbx_masks_void_count_electrons
  _smtbx_masks_void_content
 1 0.000 0.000 -0.959 3514.0 454.8 ?
 2 0.001 0.730 0.011 16.8 1.7 ?
 3 -0.001 0.729 0.656 16.8 2.1 ?
 4 0.271 0.270 0.323 16.8 2.1 ?
 5 0.270 0.271 0.677 16.8 1.7 ?
 6 0.730 0.001 0.989 16.8 2.1 ?
 7 0.729 0.999 0.344 16.8 1.7 ?

_shelx_fab_file
;
-21 -1 -7 2.3892 5.6039
-21 -1 -6 -1.4454 -1.7556
-21 -1 -5 1.2014 2.4534
-21 -1 -4 0.6333 -3.5022
-21 -1 -3 -2.1165 -2.4044
-21 -1 -2 2.5989 -1.3255
-21 -1 -1 -1.1399 -0.5863
-21 -1 0 -1.7616 -3.3413
-21 -1 1 -1.5057 0.7181
-21 -1 2 -0.0009 2.2344
-21 -1 3 2.0109 1.8180
-21 -1 4 4.6858 -1.1260
-21 -1 5 4.0075 -3.6116
-21 -1 6 3.0586 3.3268
-21 -1 7 1.6515 -0.7851
-20 -3 -4 -0.8842 0.0466
-20 -3 -3 -1.4988 3.9279
-20 -3 -2 1.3039 2.0205
-20 -3 -1 1.4669 -0.4807
-20 -3 0 0.7037 0.3318
-20 -3 1 2.7741 -1.4378
-20 -3 2 -2.4463 -0.1090
-20 -3 3 -4.2931 -0.1994
-20 -3 4 0.9292 2.3610
-20 -3 5 -0.6796 0.9584
-20 -2 -12 1.5165 0.5986
-20 -2 -11 1.0383 2.7090
-20 -2 -10 0.2286 0.2905
-20 -2 -9 1.3884 -1.1271
-20 -2 -8 -3.0009 2.9758
-20 -2 -7 2.4547 4.4773
-20 -2 -6 0.2004 -1.8979
-20 -2 -5 0.9986 3.1407
-20 -2 -4 -1.3588 -3.2367
-20 -2 -3 -4.1179 5.8931
-20 -2 -2 -1.1464 -0.2963
-20 -2 -1 0.3538 -2.1408
-20 -2 0 1.2398 1.5969
-20 -2 1 -2.1231 -1.4842
-20 -2 2 2.8034 -1.0134
-20 -2 3 -0.6065 -1.1556
-20 -2 4 5.4588 -2.1333
-20 -2 5 2.9603 -2.5587
-20 -2 6 1.9954 -0.6873
-20 -2 7 3.1318 -0.8827
-20 -2 8 4.0965 0.3775
-20 -2 9 -0.2604 1.6541
-20 -2 10 2.1805 0.2135
-20 -2 11 1.6394 0.8378
-20 -2 12 -0.8191 1.2003
-20 -1 -16 -1.6466 0.9179
-20 -1 -15 0.0259 -0.3180
-20 -1 -14 -0.1412 -0.0032
-20 -1 -13 1.6282 0.4002
-20 -1 -12 0.2883 -0.2615
-20 -1 -11 1.0014 0.9618
-20 -1 -10 0.7250 0.9939
-20 -1 -9 -0.8578 -2.9666
-20 -1 -8 -0.9426 -0.2198
-20 -1 -7 1.6112 7.4656
-20 -1 -6 -0.0607 -0.0152
-20 -1 -5 5.1488 4.0667
-20 -1 -4 -2.1856 -2.1009
-20 -1 -3 -2.6032 0.6610
-20 -1 -2 2.6750 -3.2301
-20 -1 -1 -4.1650 -3.9938
-20 -1 0 -1.4485 -7.7456
-20 -1 1 -2.4297 1.7982
-20 -1 2 -1.2365 5.1210
-20 -1 3 0.3057 -0.3151
-20 -1 4 2.3795 1.8761
-20 -1 5 1.5901 2.6604
-20 -1 6 1.6766 3.6009
-20 -1 7 -4.9611 -0.7334
-20 -1 8 -1.0332 -1.8678
-20 -1 9 -5.2542 6.2462
-20 -1 10 -0.1595 -4.0210
-20 -1 11 -3.5647 -1.7888
-20 -1 12 0.3052 -2.8311
-20 -1 13 -1.2922 -0.9783
-20 -1 14 1.2586 -1.3243
-20 -1 15 2.8147 -4.4996
-20 -1 16 -2.7096 -1.3492
-19 -4 -10 -0.1504 -2.6921
-19 -4 -9 -3.8882 2.1760
-19 -4 -8 3.7570 -1.1708
-19 -4 -7 -0.6494 -3.2793
-19 -4 -6 -5.1310 4.4501
-19 -4 -5 1.8315 -0.6233
-19 -4 -4 -0.2593 -1.0850
-19 -4 -3 -1.9407 1.9150
-19 -4 -2 4.8028 -3.3365
-19 -4 -1 2.8077 0.9314
-19 -4 0 -1.3172 -0.1603
-19 -4 1 0.3843 0.7309
-19 -4 2 -1.4768 0.9631
-19 -4 3 -2.2333 -2.0006
-19 -4 4 1.0371 5.3143
-19 -4 5 -1.8000 3.3079
-19 -4 6 -2.3052 -0.5752
-19 -4 7 -2.5050 2.0433
-19 -4 8 -1.4501 -4.4582
-19 -4 9 -0.5015 0.9099
-19 -4 10 -0.8166 0.7545
-19 -3 -15 0.6794 0.2106
-19 -3 -14 -3.6605 0.5452
-19 -3 -13 1.9898 3.1690
-19 -3 -12 0.4377 4.7747
-19 -3 -11 0.5224 1.5046
-19 -3 -10 -2.8977 -7.5218
-19 -3 -9 -1.9130 5.6615
-19 -3 -8 0.3010 -0.3497
-19 -3 -7 -0.9121 -2.7219
-19 -3 -6 -3.0621 7.9352
-19 -3 -5 0.1969 1.3205
-19 -3 -4 -3.2670 -2.1606
-19 -3 -3 -4.3610 7.6508
-19 -3 -2 4.1266 -0.0919
-19 -3 -1 1.9716 2.8102
-19 -3 0 3.2022 0.4026
-19 -3 1 -0.4391 -3.1649
-19 -3 2 -0.6570 -3.3976
-19 -3 3 -3.9175 -6.3104
-19 -3 4 2.4759 -2.0287
-19 -3 5 -2.7362 -1.1362
-19 -3 6 1.2101 -1.4896
-19 -3 7 3.1466 0.1353
-19 -3 8 3.8593 -3.4998
-19 -3 9 0.8768 0.0946
-19 -3 10 1.6792 1.7862
-19 -3 11 3.5637 2.9995
-19 -3 12 0.8158 0.9037
-19 -3 13 -0.2767 3.3493
-19 -3 14 -0.1997 0.2295
-19 -3 15 0.4699 0.0738
-19 -2 -19 -1.6676 -1.4935
-19 -2 -18 -3.5485 0.2831
-19 -2 -17 -3.4641 0.5378
-19 -2 -16 0.0442 1.0509
-19 -2 -15 1.5837 -1.1756
-19 -2 -14 0.0469 2.8294
-19 -2 -13 0.4191 1.1390
-19 -2 -12 -1.3719 0.5320
-19 -2 -11 2.7420 2.0021
-19 -2 -10 -5.2648 -4.8234
-19 -2 -9 -1.0050 -2.0210
-19 -2 -8 3.3360 0.6559
-19 -2 -7 -0.7301 4.3138
-19 -2 -6 4.2648 0.7188
-19 -2 -5 2.8380 2.1335
-19 -2 -4 -2.2340 -4.8676
-19 -2 -3 -1.9917 2.3493
-19 -2 -2 -1.9208 -1.1761
-19 -2 -1 0.1580 -2.4969
-19 -2 0 2.1326 0.6214
-19 -2 1 -4.8607 2.4459
-19 -2 2 -0.1505 -0.3618
-19 -2 3 -1.0119 0.4706
-19 -2 4 2.5234 1.5318
-19 -2 5 -2.1632 0.3208
-19 -2 6 0.1388 1.8282
-19 -2 7 -2.0845 1.5636
-19 -2 8 1.2424 3.5336
-19 -2 9 -2.9919 2.6113
-19 -2 10 -0.6691 -3.2179
-19 -2 11 1.2404 2.5572
-19 -2 12 -0.9886 -5.1009
-19 -2 13 -2.3232 -0.4578
-19 -2 14 0.6021 -1.0174
-19 -2 15 -2.6168 -2.0888
-19 -2 16 0.2639 0.6947
-19 -2 17 3.7699 0.4524
-19 -2 18 0.7230 2.9654
-19 -2 19 2.5883 0.1843
-19 -1 -22 0.3577 -5.9889
-19 -1 -21 1.3623 3.3717
-19 -1 -20 1.8436 -1.7489
-19 -1 -19 1.1904 -1.1404
-19 -1 -18 0.1606 3.7483
-19 -1 -17 -4.0095 1.7535
-19 -1 -16 2.6376 -3.4229
-19 -1 -15 -0.3683 2.5347
-19 -1 -14 5.3775 1.1208
-19 -1 -13 -0.4799 1.9991
-19 -1 -12 -2.5243 -0.4393
-19 -1 -11 1.1778 0.3811
-19 -1 -10 -1.8799 -3.7494
-19 -1 -9 -2.9288 -4.1557
-19 -1 -8 0.6007 -7.0493
-19 -1 -7 -0.5061 6.4465
-19 -1 -6 5.2938 -1.1331
-19 -1 -5 1.4574 0.2247
-19 -1 -4 2.7823 1.4714
-19 -1 -3 0.4187 -4.9126
-19 -1 -2 4.3517 -0.8637
-19 -1 -1 0.1144 -6.5089
-19 -1 0 1.2580 -6.9833
-19 -1 1 0.7453 2.5810
-19 -1 2 -2.1530 4.1185
-19 -1 3 -1.6045 -1.1383
-19 -1 4 5.6227 4.8251
-19 -1 5 1.5168 0.0929
-19 -1 6 3.5028 0.5320
-19 -1 7 -0.6678 -1.3212
-19 -1 8 0.7242 1.0947
-19 -1 9 2.6578 5.7997
-19 -1 10 -5.4556 -4.3227
-19 -1 11 3.4227 0.1828
-19 -1 12 1.5318 1.1433
-19 -1 13 -0.2460 0.0340
-19 -1 14 1.4983 -1.0452
-19 -1 15 2.2572 -1.4186
-19 -1 16 -4.0510 -0.5385
-19 -1 17 0.2480 -4.5244
-19 -1 18 -0.3221 1.2349
-19 -1 19 -3.8420 0.9365
-19 -1 20 -2.2820 3.1076
-19 -1 21 1.2725 0.0630
-19 -1 22 -4.3996 -0.7630
-18 -6 -5 -1.5103 2.1375
-18 -6 -4 3.6528 -3.0470
-18 -6 -3 -0.4360 -2.8899
-18 -6 -2 0.7353 0.9567
-18 -6 -1 3.8543 -0.4982
-18 -6 0 2.7768 -0.8253
-18 -6 1 2.9252 -3.7332
-18 -6 2 1.8516 -2.4521
-18 -6 3 0.1006 4.0987
-18 -6 4 0.3348 -3.9107
-18 -6 5 0.4289 -1.8273
-18 -5 -13 -1.2036 -1.2926
-18 -5 -12 0.6635 5.4299
-18 -5 -11 3.5639 -3.0432
-18 -5 -10 1.1114 -0.2596
-18 -5 -9 -0.0462 2.3764
-18 -5 -8 4.7862 -3.5644
-18 -5 -7 -1.3840 1.6444
-18 -5 -6 -4.5013 -0.6916
-18 -5 -5 1.8320 1.6148
-18 -5 -4 2.4988 -0.3468
-18 -5 -3 1.5633 -4.6854
-18 -5 -2 3.1649 2.4883
-18 -5 -1 -1.0245 2.9234
-18 -5 0 5.5020 1.8655
-18 -5 1 2.2115 4.2127
-18 -5 2 -2.8213 -2.9620
-18 -5 3 4.7979 6.3007
-18 -5 4 1.0507 1.3273
-18 -5 5 -5.1140 -3.9059
-18 -5 6 -0.4150 2.1340
-18 -5 7 0.1119 -1.8994
-18 -5 8 -2.8907 -4.2946
-18 -5 9 2.0358 1.7420
-18 -5 10 2.5448 -4.0220
-18 -5 11 -3.3048 -2.5380
-18 -5 12 -0.9013 0.3582
-18 -5 13 0.0245 -2.4597
-18 -4 -18 -1.0223 0.8647
-18 -4 -17 2.0496 -1.4876
-18 -4 -16 -3.0477 2.8021
-18 -4 -15 -2.1759 2.2335
-18 -4 -14 1.2554 2.1371
-18 -4 -13 -1.8676 2.2522
-18 -4 -12 -0.3584 4.1204
-18 -4 -11 1.8318 -3.5088
-18 -4 -10 -5.6715 -2.7804
-18 -4 -9 -0.8226 5.9070
-18 -4 -8 0.8039 -4.7048
-18 -4 -7 -4.0436 4.6368
-18 -4 -6 -6.4141 4.7613
-18 -4 -5 0.0582 -0.1091
-18 -4 -4 2.7587 4.3125
-18 -4 -3 -1.8497 3.8916
-18 -4 -2 7.6180 -0.5075
-18 -4 -1 -0.1679 3.8385
-18 -4 0 1.3009 3.5546
-18 -4 1 -0.8989 -4.8187
-18 -4 2 -4.4216 -2.5402
-18 -4 3 -1.1459 1.0583
-18 -4 4 2.3804 -4.8286
-18 -4 5 -7.3808 -0.8251
-18 -4 6 2.1173 2.4445
-18 -4 7 3.7537 -4.2746
-18 -4 8 -1.5306 -6.6669
-18 -4 9 1.3123 9.2892
-18 -4 10 3.1217 2.8564
-18 -4 11 1.5862 -0.9836
-18 -4 12 3.0339 2.4727
-18 -4 13 0.9622 -0.5798
-18 -4 14 0.3709 0.4127
-18 -4 15 3.6957 2.3916
-18 -4 16 0.7759 -1.1008
-18 -4 17 -0.2153 -1.5040
-18 -4 18 -0.5281 0.5195
-18 -3 -21 1.8069 4.7754
-18 -3 -20 1.8884 -3.4655
-18 -3 -19 -1.9501 0.2029
-18 -3 -18 -2.5984 2.8885
-18 -3 -17 -2.4031 -1.9049
-18 -3 -16 2.3449 2.7879
-18 -3 -15 -2.0290 1.5103
-18 -3 -14 -2.8868 -1.0842
-18 -3 -13 1.1699 0.4402
-18 -3 -12 1.8492 3.4737
-18 -3 -11 -1.0541 -4.2755
-18 -3 -10 -4.6715 -5.0970
-18 -3 -9 3.9551 2.6855
-18 -3 -8 -4.9956 -4.6118
-18 -3 -7 0.9193 1.6948
-18 -3 -6 -0.2765 1.9005
-18 -3 -5 -2.3240 -2.8301
-18 -3 -4 2.3393 -4.1232
-18 -3 -3 -5.7382 6.6579
-18 -3 -2 4.8119 3.0662
-18 -3 -1 -2.0097 5.3590
-18 -3 0 2.0408 4.4809
-18 -3 1 -0.1676 -3.1786
-18 -3 2 -3.8297 -1.1756
-18 -3 3 2.2441 -0.5461
-18 -3 4 -0.5009 -3.7873
-18 -3 5 -8.0531 1.9599
-18 -3 6 2.4345 6.1210
-18 -3 7 2.1239 0.6314
-18 -3 8 0.7278 -4.0693
-18 -3 9 -4.2546 2.7981
-18 -3 10 0.4251 2.8463
-18 -3 11 -0.2707 0.1091
-18 -3 12 -1.4250 -2.5677
-18 -3 13 -0.2890 1.2995
-18 -3 14 -0.6736 0.3118
-18 -3 15 2.0120 4.9100
-18 -3 16 3.1634 5.9739
-18 -3 17 2.7130 1.0795
-18 -3 18 2.7969 2.6002
-18 -3 19 3.2413 -0.5893
-18 -3 20 2.0064 2.9456
-18 -3 21 -2.3131 2.4070
-18 -2 -24 -2.2981 -1.6636
-18 -2 -23 3.8010 -0.1379
-18 -2 -22 -1.0810 0.0630
-18 -2 -21 -0.9379 3.4586
-18 -2 -20 2.8390 -3.2967
-18 -2 -19 -2.7304 2.1986
-18 -2 -18 -2.8002 -0.5995
-18 -2 -17 -6.4753 4.7684
-18 -2 -16 2.0170 3.9236
-18 -2 -15 -0.9160 2.7138
-18 -2 -14 1.0196 -1.1246
-18 -2 -13 -1.8746 1.4181
-18 -2 -12 3.9783 -1.4243
-18 -2 -11 -2.5325 -2.3217
-18 -2 -10 -2.0894 0.0032
-18 -2 -9 -1.0678 -3.3219
-18 -2 -8 -4.3038 -0.6177
-18 -2 -7 1.1816 6.2539
-18 -2 -6 2.8968 -3.2566
-18 -2 -5 1.9215 1.7759
-18 -2 -4 2.5823 -5.4901
-18 -2 -3 0.5982 0.3628
-18 -2 -2 2.1773 6.4152
-18 -2 -1 -3.6995 -3.2272
-18 -2 0 1.7287 2.9218
-18 -2 1 -3.4451 -1.4973
-18 -2 2 -2.1966 0.5337
-18 -2 3 4.1632 0.5263
-18 -2 4 0.9646 -0.4348
-18 -2 5 0.1817 -2.5899
-18 -2 6 1.8843 2.4736
-18 -2 7 -1.1060 3.0781
-18 -2 8 4.5073 1.8523
-18 -2 9 -1.2277 0.7429
-18 -2 10 -0.8708 1.8692
-18 -2 11 5.9346 4.4536
-18 -2 12 -4.0764 -2.1894
-18 -2 13 2.2168 -0.7217
-18 -2 14 -2.7842 -1.2958
-18 -2 15 -2.8417 1.6215
-18 -2 16 -0.8249 1.7130
-18 -2 17 -0.5249 -0.8289
-18 -2 18 -4.7209 0.6017
-18 -2 19 1.4328 -0.4877
-18 -2 20 0.8599 1.0496
-18 -2 21 -1.2636 0.0161
-18 -2 22 -3.5288 2.8204
-18 -2 23 -0.6325 1.5374
-18 -2 24 -1.7701 0.2168
-18 -1 -26 -3.8114 0.3670
-18 -1 -25 1.1707 -4.6432
-18 -1 -24 3.0812 3.1455
-18 -1 -23 3.1873 -0.6434
-18 -1 -22 2.2293 -5.8641
-18 -1 -21 0.2254 4.9235
-18 -1 -20 -4.2380 -3.9631
-18 -1 -19 2.9649 -2.4933
-18 -1 -18 -2.8457 -1.2306
-18 -1 -17 -5.4511 -1.1604
-18 -1 -16 -0.6113 -2.9674
-18 -1 -15 -0.8050 1.7180
-18 -1 -14 -1.0201 -8.5953
-18 -1 -13 -1.9009 -1.0910
-18 -1 -12 3.6275 -4.4445
-18 -1 -11 0.0238 -2.2929
-18 -1 -10 2.4648 -2.3701
-18 -1 -9 0.0620 -3.8699
-18 -1 -8 -5.2280 -1.3478
-18 -1 -7 1.9304 4.0512
-18 -1 -6 0.3933 2.7855
-18 -1 -5 -0.3935 2.6686
-18 -1 -4 3.8664 5.9172
-18 -1 -3 -0.7316 3.9861
-18 -1 -2 4.5701 5.0312
-18 -1 -1 -5.1325 -3.4140
-18 -1 0 -1.3646 -2.6454
-18 -1 1 -4.2467 -3.3433
-18 -1 2 -5.6977 -3.2121
-18 -1 3 -4.1668 -2.7724
-18 -1 4 0.0795 1.3166
-18 -1 5 0.2722 -6.9669
-18 -1 6 -0.4018 -3.5439
-18 -1 7 -3.6870 0.1686
-18 -1 8 0.8038 1.0332
-18 -1 9 -0.7568 -3.6377
-18 -1 10 -7.8710 0.5342
-18 -1 11 3.7604 -3.4065
-18 -1 12 -0.0272 4.3575
-18 -1 13 -2.3090 -3.8228
-18 -1 14 2.9639 -5.8367
-18 -1 15 4.0946 -0.2979
-18 -1 16 0.3615 -1.4570
-18 -1 17 1.7414 -6.2329
-18 -1 18 -2.9541 -2.2881
-18 -1 19 -3.2177 0.5559
-18 -1 20 0.2383 -0.2505
-18 -1 21 -0.3652 1.7043
-18 -1 22 -2.2166 -1.7748
-18 -1 23 -2.9375 0.5820
-18 -1 24 -1.5982 0.8805
-18 -1 25 -4.1559 -1.6914
-18 -1 26 0.6533 -3.3561
-17 -7 -9 -1.4354 0.4132
-17 -7 -8 -0.9225 3.9186
-17 -7 -7 -1.4524 0.1229
-17 -7 -6 -2.2932 -1.4684
-17 -7 -5 1.6530 0.2710
-17 -7 -4 2.1202 -4.2737
-17 -7 -3 0.5072 -0.0920
-17 -7 -2 3.5682 -2.3883
-17 -7 -1 1.7265 -2.5977
-17 -7 0 3.1234 2.4710
-17 -7 1 0.1624 1.5178
-17 -7 2 1.8827 -3.1954
-17 -7 3 -3.6214 -2.1114
-17 -7 4 0.6065 0.8394
-17 -7 5 3.2737 -0.5009
-17 -7 6 -2.8942 -1.7775
-17 -7 7 -2.6702 0.8544
-17 -7 8 -1.6005 -0.0555
-17 -7 9 0.0189 -5.9824
-17 -6 -15 3.4679 0.0907
-17 -6 -14 -0.3485 -2.2821
-17 -6 -13 -0.5831 1.2762
-17 -6 -12 5.1355 -0.6447
-17 -6 -11 -2.6047 -2.2027
-17 -6 -10 4.2038 -0.0681
-17 -6 -9 2.5412 -2.0921
-17 -6 -8 -0.3747 1.3715
-17 -6 -7 -2.2189 -2.6953
-17 -6 -6 -1.8674 1.0864
-17 -6 -5 0.6243 2.1191
-17 -6 -4 1.4979 -2.7529
-17 -6 -3 2.6955 5.0097
-17 -6 -2 0.8137 2.0636
-17 -6 -1 4.4205 3.2686
-17 -6 0 5.0258 3.1913
-17 -6 1 0.0892 4.4156
-17 -6 2 4.0474 -1.5644
-17 -6 3 -5.2278 1.6652
-17 -6 4 1.1065 -3.6209
-17 -6 5 8.1146 -0.8425
-17 -6 6 -1.7921 0.1635
-17 -6 7 -2.3743 -2.7248
-17 -6 8 3.6210 0.0903
-17 -6 9 2.7929 -7.7468
-17 -6 10 -5.1649 -4.0212
-17 -6 11 -0.0454 2.8464
-17 -6 12 1.2764 -1.3812
-17 -6 13 -1.2698 3.6963
-17 -6 14 2.2705 0.2042
-17 -6 15 -0.2822 -2.6276
-17 -5 -19 0.4062 3.2355
-17 -5 -18 -4.3348 0.1009
-17 -5 -17 0.1516 1.9304
-17 -5 -16 -4.6076 4.7623
-17 -5 -15 1.5165 0.3621
-17 -5 -14 -0.1614 0.9771
-17 -5 -13 -0.1063 0.6707
-17 -5 -12 3.3351 -0.2041
-17 -5 -11 -5.4877 0.8057
-17 -5 -10 3.0353 1.3586
-17 -5 -9 -1.1123 2.5028
-17 -5 -8 -1.5255 -1.9616
-17 -5 -7 -3.2722 2.9611
-17 -5 -6 -4.0639 0.9628
-17 -5 -5 2.7538 3.3689
-17 -5 -4 -1.5298 4.6469
-17 -5 -3 2.7736 -1.9046
-17 -5 -2 1.2176 5.4745
-17 -5 -1 -5.5798 3.9631
-17 -5 0 4.4254 -0.2770
-17 -5 1 -3.5997 7.8394
-17 -5 2 1.0969 -0.6778
-17 -5 3 -2.4581 -1.3201
-17 -5 4 0.5154 1.3700
-17 -5 5 3.7305 -1.4365
-17 -5 6 1.9491 1.0161
-17 -5 7 -2.9601 2.8802
-17 -5 8 -0.2668 4.3519
-17 -5 9 3.5400 -1.2958
-17 -5 10 0.1056 -0.6188
-17 -5 11 2.4843 2.7287
-17 -5 12 1.5344 -4.9464
-17 -5 13 1.0615 3.4286
-17 -5 14 6.2505 -0.2783
-17 -5 15 -1.0114 -3.8455
-17 -5 16 -2.9676 0.9285
-17 -5 17 0.6386 -0.6820
-17 -5 18 -2.2519 0.0566
-17 -5 19 1.5620 1.9984
-17 -4 -23 3.8292 2.7508
-17 -4 -22 1.4662 1.3686
-17 -4 -21 3.0498 2.0255
-17 -4 -20 2.1798 0.9936
-17 -4 -19 -0.8993 1.8699
-17 -4 -18 0.0279 0.6530
-17 -4 -17 -0.7095 -2.4430
-17 -4 -16 -2.2164 0.1402
-17 -4 -15 -1.6851 -0.9263
-17 -4 -14 3.0276 2.3029
-17 -4 -13 2.9907 -0.7413
-17 -4 -12 1.0717 -5.0089
-17 -4 -11 0.5111 2.4268
-17 -4 -10 -4.4647 -1.2885
-17 -4 -9 -2.7392 -4.9661
-17 -4 -8 -3.4710 -3.7391
-17 -4 -7 -1.1942 0.7755
-17 -4 -6 -3.6863 -3.2345
-17 -4 -5 0.6885 -2.2060
-17 -4 -4 1.0233 3.0555
-17 -4 -3 -0.7889 3.9826
-17 -4 -2 0.4731 0.6926
-17 -4 -1 -3.2144 3.1455
-17 -4 0 1.3365 0.1038
-17 -4 1 -7.0277 1.9486
-17 -4 2 5.4988 0.4098
-17 -4 3 -4.0073 -2.3415
-17 -4 4 -3.4283 0.7070
-17 -4 5 3.9824 4.1582
-17 -4 6 1.6204 2.3237
-17 -4 7 -2.3686 -1.9583
-17 -4 8 -2.6289 -0.8265
-17 -4 9 -4.2893 2.0820
-17 -4 10 -2.1750 1.2948
-17 -4 11 1.5728 -1.8886
-17 -4 12 0.8659 -2.1849
-17 -4 13 -0.6098 5.8463
-17 -4 14 6.5895 2.5501
-17 -4 15 0.1890 4.6344
-17 -4 16 2.1628 6.1105
-17 -4 17 5.2723 -2.7499
-17 -4 18 -0.3223 1.0843
-17 -4 19 2.6823 1.7095
-17 -4 20 0.4629 3.8767
-17 -4 21 1.3453 0.5585
-17 -4 22 1.2282 0.5461
-17 -4 23 -5.4366 2.3636
-17 -3 -25 3.4533 -2.4045
-17 -3 -24 1.3784 0.1494
-17 -3 -23 -2.0839 1.3524
-17 -3 -22 -0.0804 1.9229
-17 -3 -21 2.8588 1.4299
-17 -3 -20 -1.3339 -5.7199
-17 -3 -19 -7.2930 3.4783
-17 -3 -18 -1.9334 2.5510
-17 -3 -17 -5.6581 1.2413
-17 -3 -16 1.5493 0.7265
-17 -3 -15 -4.7650 3.8851
-17 -3 -14 2.7319 -0.9420
-17 -3 -13 4.7338 0.0876
-17 -3 -12 0.4559 1.9615
-17 -3 -11 -1.6182 2.9852
-17 -3 -10 1.8381 0.6998
-17 -3 -9 -4.6341 -1.4777
-17 -3 -8 -4.4128 -2.0454
-17 -3 -7 4.6159 -0.8655
-17 -3 -6 0.4999 0.7889
-17 -3 -5 1.5939 -3.9139
-17 -3 -4 0.0252 -1.2928
-17 -3 -3 -1.8640 6.2594
-17 -3 -2 -2.3444 7.0931
-17 -3 -1 -2.1241 5.1544
-17 -3 0 0.5433 0.0419
-17 -3 1 -2.3879 1.0218
-17 -3 2 5.2501 1.5873
-17 -3 3 2.1350 -7.1286
-17 -3 4 -6.8034 0.1774
-17 -3 5 -0.1894 -0.3244
-17 -3 6 4.2688 4.5803
-17 -3 7 1.8893 -1.0555
-17 -3 8 2.4539 -2.7197
-17 -3 9 -0.4246 2.3726
-17 -3 10 1.6257 1.0411
-17 -3 11 2.9521 0.9594
-17 -3 12 -1.5003 -0.6799
-17 -3 13 0.6789 4.6729
-17 -3 14 -2.4027 -0.2008
-17 -3 15 -3.8431 7.8704
-17 -3 16 -2.2988 7.8032
-17 -3 17 2.1448 -4.6186
-17 -3 18 -0.0289 -2.4566
-17 -3 19 3.6518 -0.9911
-17 -3 20 -1.2398 -0.3850
-17 -3 21 -2.8358 1.7134
-17 -3 22 1.1852 0.2212
-17 -3 23 0.4387 2.1122
-17 -3 24 -2.3601 1.1721
-17 -3 25 2.2152 0.0499
-17 -2 -27 -4.8410 0.2685
-17 -2 -26 -2.9814 0.8821
-17 -2 -25 3.5418 -0.2429
-17 -2 -24 0.7253 2.5224
-17 -2 -23 -0.4836 -0.6102
-17 -2 -22 -1.1739 4.5759
-17 -2 -21 0.5327 -0.4132
-17 -2 -20 0.3970 -9.2485
-17 -2 -19 -4.5881 2.6846
-17 -2 -18 -3.5994 -4.0684
-17 -2 -17 -3.8354 2.3595
-17 -2 -16 -2.1000 -0.8905
-17 -2 -15 -2.6047 2.1485
-17 -2 -14 2.9780 -6.2644
-17 -2 -13 3.5419 -3.3943
-17 -2 -12 0.2747 -0.6320
-17 -2 -11 -1.8313 0.1877
-17 -2 -10 3.7710 -3.9659
-17 -2 -9 -6.5804 1.2752
-17 -2 -8 -2.6180 -1.5663
-17 -2 -7 2.6251 0.3781
-17 -2 -6 1.0904 4.1443
-17 -2 -5 3.1842 2.1428
-17 -2 -4 -0.9677 1.9485
-17 -2 -3 1.0680 0.5450
-17 -2 -2 -1.4010 12.9435
-17 -2 -1 -6.0314 -1.0901
-17 -2 0 -1.5282 -2.4025
-17 -2 1 -6.8267 -1.9892
-17 -2 2 1.6225 1.3205
-17 -2 3 -0.7735 0.1534
-17 -2 4 -3.9878 -3.3796
-17 -2 5 1.3599 -5.4731
-17 -2 6 -0.0327 4.6612
-17 -2 7 -0.1683 -2.5338
-17 -2 8 0.3877 0.7821
-17 -2 9 1.5725 0.8688
-17 -2 10 -1.2749 1.6875
-17 -2 11 1.2128 1.1894
-17 -2 12 -1.7848 0.8740
-17 -2 13 5.4447 -4.0685
-17 -2 14 -0.7674 -4.0901
-17 -2 15 -1.9433 -1.5374
-17 -2 16 1.8303 -0.2850
-17 -2 17 0.2334 -5.6841
-17 -2 18 -3.9431 -5.3477
-17 -2 19 5.8547 0.3616
-17 -2 20 0.7138 0.0886
-17 -2 21 -4.8612 -0.1836
-17 -2 22 -0.2911 2.7391
-17 -2 23 -1.4836 -0.6144
-17 -2 24 -0.4319 -1.4267
-17 -2 25 -0.4103 0.7501
-17 -2 26 0.6800 -2.1096
-17 -2 27 -4.4039 -1.4415
-17 -1 -29 -4.7670 5.3273
-17 -1 -28 5.6042 -1.5129
-17 -1 -27 -1.0047 -1.0161
-17 -1 -26 -0.9814 3.0260
-17 -1 -25 3.6959 -4.1381
-17 -1 -24 7.0494 3.4518
-17 -1 -23 1.3712 1.3212
-17 -1 -22 1.4664 -2.2415
-17 -1 -21 0.3316 2.1131
-17 -1 -20 -1.1056 -4.3021
-17 -1 -19 3.8463 -0.4646
-17 -1 -18 4.0738 3.4416
-17 -1 -17 0.0323 0.3489
-17 -1 -16 4.2673 3.0697
-17 -1 -15 0.7329 3.6999
-17 -1 -14 2.1942 -0.9154
-17 -1 -13 3.4031 -4.3861
-17 -1 -12 4.0510 4.7045
-17 -1 -11 -0.6252 3.8062
-17 -1 -10 1.3413 -7.8590
-17 -1 -9 -2.7417 -0.5633
-17 -1 -8 -2.4763 -1.2590
-17 -1 -7 0.0629 -3.0273
-17 -1 -6 -0.2808 0.7673
-17 -1 -5 -0.9562 -0.8139
-17 -1 -4 6.3675 3.1415
-17 -1 -3 1.5661 0.3061
-17 -1 -2 4.3144 5.3459
-17 -1 -1 1.6447 -2.3057
-17 -1 0 1.7743 -1.4714
-17 -1 1 -1.0973 -2.5762
-17 -1 2 0.0592 -1.3131
-17 -1 3 1.7728 3.9186
-17 -1 4 1.1760 0.5754
-17 -1 5 2.5470 -6.4865
-17 -1 6 4.7462 0.5887
-17 -1 7 0.0820 -2.1662
-17 -1 8 0.3820 1.8371
-17 -1 9 2.1088 -2.6751
-17 -1 10 -1.5849 0.6462
-17 -1 11 -1.8932 2.8449
-17 -1 12 1.1697 6.3849
-17 -1 13 -2.7110 1.4101
-17 -1 14 4.5655 -1.4050
-17 -1 15 3.3669 7.1026
-17 -1 16 1.4785 0.8016
-17 -1 17 4.2140 -3.0322
-17 -1 18 -3.2101 -6.0380
-17 -1 19 2.2217 -1.6514
-17 -1 20 5.6911 -1.4228
-17 -1 21 0.4482 -1.2969
-17 -1 22 -2.2126 -3.1629
-17 -1 23 5.2262 -1.7798
-17 -1 24 1.7689 -1.6583
-17 -1 25 -2.1505 2.2184
-17 -1 26 6.9468 -1.6302
-17 -1 27 2.1425 3.2633
-17 -1 28 -0.0136 -1.4837
-17 -1 29 5.0800 -2.2995
-16 -8 -11 -1.1464 4.3028
-16 -8 -10 -2.9513 -1.0733
-16 -8 -9 -2.6423 3.1655
-16 -8 -8 -0.4047 5.0696
-16 -8 -7 -1.8073 -4.7329
-16 -8 -6 0.2302 -0.9806
-16 -8 -5 0.1079 -0.4196
-16 -8 -4 2.4627 -1.6494
-16 -8 -3 0.9956 -0.9412
-16 -8 -2 1.6197 -0.6249
-16 -8 -1 -2.9548 5.9194
-16 -8 0 0.1069 0.8284
-16 -8 1 3.0837 -1.3931
-16 -8 2 -0.0717 -0.8858
-16 -8 3 0.3162 -1.1751
-16 -8 4 1.2152 1.5904
-16 -8 5 -2.8368 0.5189
-16 -8 6 0.3739 0.2433
-16 -8 7 -4.7362 -0.4479
-16 -8 8 -1.7447 1.4494
-16 -8 9 0.6973 -1.4217
-16 -8 10 2.2416 -0.3099
-16 -8 11 3.1528 0.6510
-16 -7 -17 -3.4668 3.5615
-16 -7 -16 -2.5807 -1.9203
-16 -7 -15 0.7666 -1.7087
-16 -7 -14 0.2556 -0.6729
-16 -7 -13 1.7986 0.1419
-16 -7 -12 1.6755 -4.2881
-16 -7 -11 -1.8004 -3.2379
-16 -7 -10 0.7793 -1.4150
-16 -7 -9 -5.7418 -1.1539
-16 -7 -8 1.9503 -0.1457
-16 -7 -7 -6.6216 -1.4419
-16 -7 -6 -2.3059 -0.3580
-16 -7 -5 1.8416 0.1918
-16 -7 -4 -0.5236 4.1475
-16 -7 -3 4.3751 3.3591
-16 -7 -2 -2.6091 0.6060
-16 -7 -1 0.2747 2.7299
-16 -7 0 2.4965 3.1027
-16 -7 1 -2.0587 0.5844
-16 -7 2 0.2203 -4.4995
-16 -7 3 1.0018 1.8115
-16 -7 4 2.3931 -1.8866
-16 -7 5 -1.1392 3.6423
-16 -7 6 3.8930 -2.7846
-16 -7 7 -3.2162 -1.1706
-16 -7 8 -3.2654 -0.6508
-16 -7 9 3.7495 -6.7814
-16 -7 10 -2.2638 2.7494
-16 -7 11 1.9365 3.4994
-16 -7 12 -0.0966 2.6826
-16 -7 13 0.0421 4.3736
-16 -7 14 1.1466 -2.2241
-16 -7 15 0.5597 3.8607
-16 -7 16 -1.9944 1.3808
-16 -7 17 3.1775 0.2083
-16 -6 -21 3.0824 -3.9599
-16 -6 -20 -3.9043 3.2891
-16 -6 -19 -0.2033 2.5405
-16 -6 -18 -4.6551 0.8311
-16 -6 -17 -3.2470 5.8290
-16 -6 -16 -1.3653 1.0806
-16 -6 -15 0.4186 -3.1363
-16 -6 -14 -1.8112 0.6266
-16 -6 -13 2.8407 2.3441
-16 -6 -12 3.0680 -2.3560
-16 -6 -11 -3.9792 1.9663
-16 -6 -10 3.9244 -1.5124
-16 -6 -9 0.3055 0.6992
-16 -6 -8 -0.3876 -3.2686
-16 -6 -7 -5.8929 -1.5669
-16 -6 -6 -1.6505 1.4932
-16 -6 -5 -2.7714 -2.1569
-16 -6 -4 -0.6441 4.3245
-16 -6 -3 -1.0570 3.8419
-16 -6 -2 -5.5547 2.8534
-16 -6 -1 1.0549 -0.0666
-16 -6 0 1.0234 3.3581
-16 -6 1 -1.4829 -0.0136
-16 -6 2 1.4743 1.5523
-16 -6 3 -2.4848 1.4306
-16 -6 4 5.2734 -3.5306
-16 -6 5 2.4204 9.7196
-16 -6 6 0.1935 5.6762
-16 -6 7 -3.7421 -0.1826
-16 -6 8 2.3272 3.2927
-16 -6 9 2.3397 -6.5836
-16 -6 10 -3.0087 -0.1313
-16 -6 11 2.6043 1.8417
-16 -6 12 -0.6026 -0.1823
-16 -6 13 1.3836 2.7219
-16 -6 14 0.4055 -6.2426
-16 -6 15 -2.3243 -1.0995
-16 -6 16 -0.9527 1.9961
-16 -6 17 0.1048 2.5538
-16 -6 18 -2.1859 -0.9704
-16 -6 19 0.0210 -0.4688
-16 -6 20 -1.6046 0.5830
-16 -6 21 0.5621 1.8152
-16 -5 -24 6.8327 2.8324
-16 -5 -23 2.3092 3.8534
-16 -5 -22 1.2583 1.9243
-16 -5 -21 0.2428 -2.1859
-16 -5 -20 1.9295 3.7383
-16 -5 -19 2.7519 -0.0509
-16 -5 -18 -3.8118 -5.1324
-16 -5 -17 -1.5284 0.5504
-16 -5 -16 2.7182 1.3316
-16 -5 -15 1.7213 -3.3209
-16 -5 -14 1.2216 2.0191
-16 -5 -13 5.3093 -3.8454
-16 -5 -12 -0.7643 -2.6736
-16 -5 -11 -5.4978 2.4273
-16 -5 -10 -1.7641 -4.3092
-16 -5 -9 0.6424 -0.6067
-16 -5 -8 -1.7821 -4.4755
-16 -5 -7 -1.5713 -2.9500
-16 -5 -6 -0.4137 -4.0327
-16 -5 -5 2.4881 0.5679
-16 -5 -4 -2.3637 -0.8326
-16 -5 -3 -1.7809 -5.5023
-16 -5 -2 -2.0794 1.7181
-16 -5 -1 -9.7294 -3.6077
-16 -5 0 -0.4596 -1.8309
-16 -5 1 -3.8519 4.9156
-16 -5 2 -0.4594 2.6377
-16 -5 3 -2.1088 1.1118
-16 -5 4 4.5046 0.0946
-16 -5 5 2.6709 3.8184
-16 -5 6 -0.2622 1.7612
-16 -5 7 -6.9284 2.6032
-16 -5 8 -3.1995 0.1348
-16 -5 9 -0.7977 -8.3719
-16 -5 10 1.4453 1.0733
-16 -5 11 -1.9815 1.7200
-16 -5 12 0.3855 -0.3037
-16 -5 13 3.6530 2.2479
-16 -5 14 3.0789 -1.6750
-16 -5 15 -0.0559 0.4688
-16 -5 16 2.0361 -1.0631
-16 -5 17 2.3021 1.3293
-16 -5 18 1.0158 1.4220
-16 -5 19 3.0201 -1.2834
-16 -5 20 2.3932 1.2470
-16 -5 21 4.2754 -2.6920
-16 -5 22 -2.4139 0.9841
-16 -5 23 -2.3898 4.0719
-16 -5 24 2.3980 -0.0365
-16 -4 -27 3.3545 -1.3173
-16 -4 -26 4.8486 -1.3362
-16 -4 -25 -0.3722 2.7531
-16 -4 -24 0.7975 -0.9714
-16 -4 -23 1.5344 1.4764
-16 -4 -22 1.7282 -0.5838
-16 -4 -21 -5.4830 -1.8027
-16 -4 -20 -1.8877 0.5766
-16 -4 -19 -3.1413 -1.1980
-16 -4 -18 0.3862 -4.5086
-16 -4 -17 -6.1237 -0.0643
-16 -4 -16 0.5015 -0.5760
-16 -4 -15 -1.3318 3.4421
-16 -4 -14 3.7737 6.0996
-16 -4 -13 1.0288 1.0103
-16 -4 -12 0.7047 -1.0212
-16 -4 -11 3.9478 5.0993
-16 -4 -10 -5.8367 0.2424
-16 -4 -9 -0.8271 -6.0010
-16 -4 -8 3.5171 0.0267
-16 -4 -7 1.0033 -2.0266
-16 -4 -6 0.0533 -0.9469
-16 -4 -5 1.6279 0.8991
-16 -4 -4 -1.8718 -1.0580
-16 -4 -3 1.8817 4.5571
-16 -4 -2 -2.6702 1.7365
-16 -4 -1 -2.1487 -5.0658
-16 -4 0 0.9072 4.4740
-16 -4 1 -0.3950 -1.1116
-16 -4 2 1.3479 -1.3009
-16 -4 3 -4.1114 -1.6894
-16 -4 4 -2.1384 -1.4695
-16 -4 5 5.6415 1.5142
-16 -4 6 0.3905 0.0139
-16 -4 7 -1.4931 -1.9108
-16 -4 8 1.4680 -1.7974
-16 -4 9 0.0204 -2.7196
-16 -4 10 3.2673 -1.8063
-16 -4 11 -0.2470 2.1497
-16 -4 12 0.7334 5.2529
-16 -4 13 -3.0523 2.1806
-16 -4 14 -3.1179 2.3795
-16 -4 15 1.1238 9.5809
-16 -4 16 -1.0549 -1.3480
-16 -4 17 1.9723 -0.3364
-16 -4 18 1.9045 -0.6920
-16 -4 19 -3.3743 -2.4374
-16 -4 20 -0.6958 2.7589
-16 -4 21 5.3632 -4.6676
-16 -4 22 -0.8571 -0.4040
-16 -4 23 -5.6626 4.5969
-16 -4 24 1.2613 -3.0127
-16 -4 25 -1.1248 4.3551
-16 -4 26 -2.6288 -1.2344
-16 -4 27 4.6770 3.3106
-16 -3 -29 -0.4363 -1.5917
-16 -3 -28 -4.8745 2.0089
-16 -3 -27 -1.1500 3.3363
-16 -3 -26 -0.7512 0.4986
-16 -3 -25 -0.9689 0.9897
-16 -3 -24 -2.7588 1.8518
-16 -3 -23 -3.7301 1.4396
-16 -3 -22 3.0932 -0.4590
-16 -3 -21 0.4777 -3.2360
-16 -3 -20 -2.7302 -4.0927
-16 -3 -19 -6.1486 0.0299
-16 -3 -18 1.2090 -6.0358
-16 -3 -17 -1.5024 0.9797
-16 -3 -16 4.3704 -0.8076
-16 -3 -15 -0.2881 5.2810
-16 -3 -14 1.5510 -4.8093
-16 -3 -13 2.0158 0.6812
-16 -3 -12 -3.1072 1.4650
-16 -3 -11 1.7346 0.8853
-16 -3 -10 0.9981 0.4186
-16 -3 -9 -3.2370 -0.9080
-16 -3 -8 3.9256 -2.5825
-16 -3 -7 3.7975 1.4389
-16 -3 -6 1.1775 1.7888
-16 -3 -5 1.4216 -3.0517
-16 -3 -4 -4.0916 -0.7419
-16 -3 -3 -2.1577 3.4723
-16 -3 -2 -0.8314 6.7963
-16 -3 -1 -6.7990 -2.7050
-16 -3 0 -1.2955 9.2125
-16 -3 1 1.5511 -1.2099
-16 -3 2 0.5693 0.1191
-16 -3 3 -1.1638 -1.7119
-16 -3 4 -5.4556 0.4578
-16 -3 5 2.7318 -0.7826
-16 -3 6 4.1716 4.8289
-16 -3 7 1.6203 2.7443
-16 -3 8 2.8546 1.5388
-16 -3 9 2.7535 3.4726
-16 -3 10 -0.0383 -0.6846
-16 -3 11 2.4548 0.3131
-16 -3 12 1.4782 4.3809
-16 -3 13 -2.2575 -4.9519
-16 -3 14 -7.2374 -4.8498
-16 -3 15 3.0281 2.9229
-16 -3 16 -3.2438 -0.5157
-16 -3 17 1.7591 -0.8536
-16 -3 18 6.6648 -2.7195
-16 -3 19 -3.1939 -2.8110
-16 -3 20 -3.5956 4.2550
-16 -3 21 1.6367 -2.3922
-16 -3 22 0.2197 0.2935
-16 -3 23 -0.8981 4.4610
-16 -3 24 -1.2925 0.6400
-16 -3 25 -2.4398 -3.2065
-16 -3 26 0.5769 0.6926
-16 -3 27 -3.8959 2.2004
-16 -3 28 0.1451 -0.7474
-16 -3 29 -4.1837 2.7923
-16 -2 -31 2.1455 1.8586
-16 -2 -30 -2.8914 1.5641
-16 -2 -29 0.3066 0.3991
-16 -2 -28 2.0774 0.8681
-16 -2 -27 -2.8579 3.3110
-16 -2 -26 -1.4701 0.2582
-16 -2 -25 2.2776 0.9815
-16 -2 -24 1.8602 -1.1989
-16 -2 -23 -0.8755 -1.3066
-16 -2 -22 6.2863 1.5418
-16 -2 -21 3.8533 -3.5345
-16 -2 -20 2.0519 -3.6301
-16 -2 -19 -0.4115 2.4812
-16 -2 -18 -0.9757 -5.7544
-16 -2 -17 0.8124 3.1500
-16 -2 -16 5.1847 4.5486
-16 -2 -15 0.1585 3.7802
-16 -2 -14 -0.0307 0.9248
-16 -2 -13 1.6240 -2.4751
-16 -2 -12 -3.0341 2.5093
-16 -2 -11 -1.3680 -1.3469
-16 -2 -10 3.4085 -4.5990
-16 -2 -9 -4.9471 0.1698
-16 -2 -8 -1.5322 -4.2011
-16 -2 -7 2.1010 -0.1894
-16 -2 -6 -0.3878 -1.2600
-16 -2 -5 0.8821 -1.6407
-16 -2 -4 0.7276 -3.2966
-16 -2 -3 3.7730 -2.1918
-16 -2 -2 8.8105 7.6714
-16 -2 -1 -5.1548 -1.2710
-16 -2 0 2.4043 2.9044
-16 -2 1 1.6785 -2.0633
-16 -2 2 2.4580 4.6758
-16 -2 3 -0.4226 2.0336
-16 -2 4 0.8422 -2.1180
-16 -2 5 8.4537 -3.3216
-16 -2 6 2.1585 2.0098
-16 -2 7 1.8827 -1.6149
-16 -2 8 1.7460 1.5633
-16 -2 9 -0.5078 -2.1248
-16 -2 10 -1.4180 2.4096
-16 -2 11 -3.7687 2.3988
-16 -2 12 1.2382 4.3404
-16 -2 13 1.6211 2.8001
-16 -2 14 -1.1277 1.5278
-16 -2 15 1.4411 -0.6615
-16 -2 16 3.5621 -3.0158
-16 -2 17 0.3622 3.9610
-16 -2 18 4.4440 -5.7021
-16 -2 19 2.9315 -4.6722
-16 -2 20 -0.3863 2.4536
-16 -2 21 1.0803 -6.8209
-16 -2 22 2.0885 -1.0158
-16 -2 23 0.9151 3.3882
-16 -2 24 3.2018 -2.0655
-16 -2 25 -1.9052 2.4957
-16 -2 26 -0.5023 3.3415
-16 -2 27 0.1957 2.4510
-16 -2 28 2.3460 -0.2710
-16 -2 29 -2.5502 3.9952
-16 -2 30 2.1215 -2.3816
-16 -2 31 1.5624 0.2095
-16 -1 -32 1.8594 5.5082
-16 -1 -31 -0.3537 -5.5581
-16 -1 -30 0.3695 1.3324
-16 -1 -29 -0.8903 3.1250
-16 -1 -28 1.2624 -3.1232
-16 -1 -27 0.9726 1.6519
-16 -1 -26 -6.5709 3.4889
-16 -1 -25 -1.5829 -1.0149
-16 -1 -24 2.2913 -3.6392
-16 -1 -23 0.5318 -0.6660
-16 -1 -22 0.7644 -0.9576
-16 -1 -21 2.1780 -0.9460
-16 -1 -20 -0.5669 1.7877
-16 -1 -19 1.3655 1.8986
-16 -1 -18 3.2020 -0.0695
-16 -1 -17 -2.1976 2.6505
-16 -1 -16 7.7528 1.9977
-16 -1 -15 -0.7261 3.5593
-16 -1 -14 -2.1504 4.9461
-16 -1 -13 -1.2773 -2.8567
-16 -1 -12 1.5368 2.7658
-16 -1 -11 -0.4050 2.0838
-16 -1 -10 2.9371 -8.1300
-16 -1 -9 -0.8166 0.7063
-16 -1 -8 -0.6938 0.9828
-16 -1 -7 0.5055 2.6181
-16 -1 -6 -4.5702 -2.1758
-16 -1 -5 -3.8291 1.2372
-16 -1 -4 1.3697 -2.5713
-16 -1 -3 2.3949 -0.6837
-16 -1 -2 -0.4103 -1.1164
-16 -1 -1 -2.2194 0.4870
-16 -1 0 1.1380 -3.2546
-16 -1 1 -4.9541 -5.8921
-16 -1 2 1.1823 0.2574
-16 -1 3 0.9489 -1.4593
-16 -1 4 1.8847 2.3076
-16 -1 5 5.3434 -1.9879
-16 -1 6 3.5083 -2.4501
-16 -1 7 -1.8279 4.4590
-16 -1 8 -1.5116 -0.0348
-16 -1 9 -1.4435 -3.8073
-16 -1 10 0.4291 -2.8390
-16 -1 11 -2.4625 -0.8340
-16 -1 12 -1.8706 -2.7853
-16 -1 13 -1.3048 0.9935
-16 -1 14 0.5963 -3.0524
-16 -1 15 2.0423 2.6433
-16 -1 16 -0.1417 -2.7745
-16 -1 17 2.5920 0.6387
-16 -1 18 1.4367 0.1612
-16 -1 19 1.1402 -2.9228
-16 -1 20 1.5720 5.4440
-16 -1 21 -0.2138 -0.4857
-16 -1 22 -5.1562 -0.6339
-16 -1 23 2.7050 -0.4917
-16 -1 24 -1.4159 1.4523
-16 -1 25 -9.0107 -0.6588
-16 -1 26 -1.0165 2.9392
-16 -1 27 -0.0216 0.8241
-16 -1 28 -3.4379 -2.7581
-16 -1 29 3.1529 -2.5900
-16 -1 30 -1.6038 -0.4778
-16 -1 31 0.3734 -4.3526
-16 -1 32 1.3574 -1.8251
-15 -9 -13 2.1907 4.1381
-15 -9 -12 0.0216 4.0990
-15 -9 -11 -2.4591 4.0596
-15 -9 -10 -1.2981 -0.6296
-15 -9 -9 -1.0529 -0.6561
-15 -9 -8 -1.6449 1.2263
-15 -9 -7 3.1907 -1.7624
-15 -9 -6 1.2402 0.0590
-15 -9 -5 -4.5028 0.8989
-15 -9 -4 5.2176 2.2013
-15 -9 -3 -2.2936 0.9250
-15 -9 -2 0.6151 2.2487
-15 -9 -1 -1.2846 0.6889
-15 -9 0 0.5932 -1.2928
-15 -9 1 7.1005 1.3880
-15 -9 2 3.0237 -2.1758
-15 -9 3 0.2208 2.0869
-15 -9 4 -1.4603 0.0151
-15 -9 5 0.8429 -2.4591
-15 -9 6 -0.1604 2.0506
-15 -9 7 -1.9693 1.4429
-15 -9 8 0.8835 1.1839
-15 -9 9 0.3974 1.1520
-15 -9 10 3.5037 1.1189
-15 -9 11 -2.8232 -1.2659
-15 -9 12 -3.0860 -2.7409
-15 -9 13 0.0900 2.3452
-15 -8 -18 -1.0502 3.6177
-15 -8 -17 -2.9671 1.6822
-15 -8 -16 -1.4856 -0.0799
-15 -8 -15 -0.6323 0.1759
-15 -8 -14 1.1802 -3.3802
-15 -8 -13 4.2247 -0.8416
-15 -8 -12 0.0982 -0.5102
-15 -8 -11 -4.4460 -0.7431
-15 -8 -10 -2.0312 -3.9596
-15 -8 -9 -4.5739 -2.4175
-15 -8 -8 -1.7354 3.9810
-15 -8 -7 -2.3960 -2.1738
-15 -8 -6 1.2195 -3.2144
-15 -8 -5 -7.0917 4.2800
-15 -8 -4 1.4164 4.5714
-15 -8 -3 -3.8578 -3.7920
-15 -8 -2 -4.6693 3.0649
-15 -8 -1 -0.5542 2.0348
-15 -8 0 -4.6082 -0.4366
-15 -8 1 7.4510 0.5251
-15 -8 2 2.4921 -1.1378
-15 -8 3 -1.3296 2.8464
-15 -8 4 -3.0361 1.3092
-15 -8 5 -5.5880 -1.2184
-15 -8 6 -0.0902 -3.0889
-15 -8 7 -5.2485 3.2877
-15 -8 8 -5.4589 -0.8323
-15 -8 9 -1.8490 5.0057
-15 -8 10 3.3917 0.0785
-15 -8 11 1.9199 1.1170
-15 -8 12 -5.3002 1.9381
-15 -8 13 2.4703 1.0833
-15 -8 14 2.1693 -0.9334
-15 -8 15 1.9341 1.0656
-15 -8 16 -2.5303 -0.0352
-15 -8 17 0.1858 1.6692
-15 -8 18 -0.0554 0.0203
-15 -7 -22 -2.2462 -3.6142
-15 -7 -21 0.1492 -1.6888
-15 -7 -20 -2.5728 -1.0531
-15 -7 -19 -2.9803 2.8963
-15 -7 -18 -1.5842 4.6153
-15 -7 -17 -2.8469 3.9197
-15 -7 -16 -5.9951 -1.5714
-15 -7 -15 -1.4243 1.0205
-15 -7 -14 0.4278 1.3213
-15 -7 -13 4.8999 0.1343
-15 -7 -12 1.2641 -2.0896
-15 -7 -11 0.4302 -1.3939
-15 -7 -10 5.2023 -4.5036
-15 -7 -9 -4.8485 -3.4938
-15 -7 -8 -0.3805 -2.4098
-15 -7 -7 -2.6332 1.9099
-15 -7 -6 -2.8566 -7.6589
-15 -7 -5 -5.1026 0.3221
-15 -7 -4 0.0059 7.2358
-15 -7 -3 -2.1486 -6.5796
-15 -7 -2 -2.8193 2.7623
-15 -7 -1 1.1854 -7.9181
-15 -7 0 0.4634 1.3336
-15 -7 1 1.5403 -2.4983
-15 -7 2 2.7959 -1.8984
-15 -7 3 0.2551 2.0707
-15 -7 4 -2.2508 3.1240
-15 -7 5 -5.1406 3.0695
-15 -7 6 4.1572 -1.7984
-15 -7 7 -0.2728 1.2753
-15 -7 8 -7.1150 -3.9827
-15 -7 9 -0.7326 0.1569
-15 -7 10 -0.2323 0.2965
-15 -7 11 -1.5052 -3.6762
-15 -7 12 -3.9596 3.7537
-15 -7 13 0.0859 -0.7188
-15 -7 14 -1.8699 -5.8518
-15 -7 15 1.2597 6.0261
-15 -7 16 -3.4996 -0.6267
-15 -7 17 0.0580 0.5965
-15 -7 18 -1.0726 2.3111
-15 -7 19 -4.9412 0.8683
-15 -7 20 1.6664 3.7876
-15 -7 21 1.5580 1.4347
-15 -7 22 -2.0282 -3.3950
-15 -6 -25 4.3327 7.2498
-15 -6 -24 2.0602 2.7861
-15 -6 -23 -2.8804 2.4600
-15 -6 -22 -1.5893 -0.3525
-15 -6 -21 0.8286 -6.3850
-15 -6 -20 1.3698 -1.2758
-15 -6 -19 -0.3579 -0.5887
-15 -6 -18 -0.0660 2.5677
-15 -6 -17 1.7073 1.4000
-15 -6 -16 1.8134 -1.7118
-15 -6 -15 -0.5679 -2.8218
-15 -6 -14 0.0868 1.6820
-15 -6 -13 0.2900 -2.9121
-15 -6 -12 -3.1712 -4.7401
-15 -6 -11 0.8583 3.7317
-15 -6 -10 2.9731 -0.4402
-15 -6 -9 3.4408 -3.6346
-15 -6 -8 -1.3119 -1.6558
-15 -6 -7 3.0302 0.1894
-15 -6 -6 -0.8359 -5.4874
-15 -6 -5 -4.1631 -5.1411
-15 -6 -4 2.3153 -0.5754
-15 -6 -3 -5.7593 -1.9011
-15 -6 -2 -5.1878 -3.0134
-15 -6 -1 -0.8166 -6.2178
-15 -6 0 -2.5000 -0.0779
-15 -6 1 -3.9610 1.1879
-15 -6 2 3.0358 4.9246
-15 -6 3 -3.6496 -1.1152
-15 -6 4 3.3440 -1.3522
-15 -6 5 -2.0904 5.0585
-15 -6 6 0.4468 2.0558
-15 -6 7 0.8043 -3.5111
-15 -6 8 -0.1365 -3.9975
-15 -6 9 -1.2384 -0.3365
-15 -6 10 0.4258 -1.2031
-15 -6 11 -1.9245 -1.2805
-15 -6 12 1.6329 3.4089
-15 -6 13 4.0511 -3.5076
-15 -6 14 -2.8327 -4.2247
-15 -6 15 -0.6518 0.8260
-15 -6 16 5.1190 -1.8247
-15 -6 17 -0.4061 4.1115
-15 -6 18 2.1446 -4.2472
-15 -6 19 3.1674 -1.7767
-15 -6 20 3.1579 5.2893
-15 -6 21 2.6468 -0.0784
-15 -6 22 -2.2184 0.5464
-15 -6 23 2.9013 3.9736
-15 -6 24 -0.5673 0.5396
-15 -6 25 -2.3073 0.7887
-15 -5 -28 0.4045 -2.1499
-15 -5 -27 1.0017 -4.0259
-15 -5 -26 -3.5379 3.8909
-15 -5 -25 -0.3426 3.2080
-15 -5 -24 6.8465 -0.3245
-15 -5 -23 -5.5388 1.7559
-15 -5 -22 -3.5771 -2.7307
-15 -5 -21 -4.3837 -4.1938
-15 -5 -20 3.3523 -3.0118
-15 -5 -19 -1.4823 -2.6736
-15 -5 -18 -3.1549 -2.5439
-15 -5 -17 -4.5795 2.2841
-15 -5 -16 1.0807 1.9485
-15 -5 -15 -3.9116 5.1533
-15 -5 -14 0.0232 3.2029
-15 -5 -13 1.4266 -1.0250
-15 -5 -12 -3.6286 -0.8695
-15 -5 -11 -2.3542 -0.6956
-15 -5 -10 1.1636 3.5146
-15 -5 -9 3.9237 1.9188
-15 -5 -8 -1.7962 2.4836
-15 -5 -7 0.6256 -1.5494
-15 -5 -6 1.7110 0.6570
-15 -5 -5 2.2089 1.7318
-15 -5 -4 -2.8505 -3.1700
-15 -5 -3 2.5658 -5.4368
-15 -5 -2 -0.9873 -1.5924
-15 -5 -1 0.0526 -4.9104
-15 -5 0 -2.4459 -5.7350
-15 -5 1 -4.1201 2.6220
-15 -5 2 -0.8831 2.6436
-15 -5 3 -0.4512 -1.5867
-15 -5 4 1.9729 -0.2528
-15 -5 5 -0.4065 -3.1742
-15 -5 6 2.5002 2.7955
-15 -5 7 0.9119 1.5766
-15 -5 8 -1.5786 -4.3311
-15 -5 9 3.1869 -2.9002
-15 -5 10 2.6703 1.1915
-15 -5 11 -6.4906 5.2845
-15 -5 12 2.7013 3.1396
-15 -5 13 1.6466 -2.0738
-15 -5 14 -1.9311 0.0352
-15 -5 15 -0.5218 5.2201
-15 -5 16 0.7849 -3.0075
-15 -5 17 -1.3166 3.4071
-15 -5 18 0.2654 1.7023
-15 -5 19 0.7180 -0.3386
-15 -5 20 3.2229 1.8858
-15 -5 21 0.3870 -3.2840
-15 -5 22 -3.8450 1.4052
-15 -5 23 -2.4674 1.5832
-15 -5 24 -1.2173 -3.0480
-15 -5 25 -2.5341 3.9194
-15 -5 26 -0.7257 -1.5248
-15 -5 27 2.8148 3.9246
-15 -5 28 -1.6219 1.6251
-15 -4 -30 0.0475 -2.8783
-15 -4 -29 -1.5092 0.5085
-15 -4 -28 -3.7621 -0.8168
-15 -4 -27 2.1694 -2.1774
-15 -4 -26 -1.1296 1.7694
-15 -4 -25 -4.9572 4.2969
-15 -4 -24 0.9047 -1.1085
-15 -4 -23 0.1249 -0.5264
-15 -4 -22 -2.0588 -2.4329
-15 -4 -21 -4.9322 0.3220
-15 -4 -20 1.4295 -2.4014
-15 -4 -19 2.2936 -3.2314
-15 -4 -18 5.2880 -3.7920
-15 -4 -17 1.0016 2.9607
-15 -4 -16 1.3389 -3.3207
-15 -4 -15 0.9795 4.9448
-15 -4 -14 0.1658 -0.1233
-15 -4 -13 -1.6429 2.3181
-15 -4 -12 1.5325 -0.7935
-15 -4 -11 1.5004 -0.6097
-15 -4 -10 -2.3722 3.0747
-15 -4 -9 4.0231 1.9309
-15 -4 -8 3.2663 0.4839
-15 -4 -7 -2.1192 -2.4829
-15 -4 -6 2.8787 2.0909
-15 -4 -5 0.2181 -1.1048
-15 -4 -4 -3.0959 -4.1416
-15 -4 -3 2.6360 1.2297
-15 -4 -2 -2.9399 1.4976
-15 -4 -1 2.1329 -4.2349
-15 -4 0 -1.2561 7.4760
-15 -4 1 -2.7821 -2.3596
-15 -4 2 0.8161 0.8970
-15 -4 3 -4.9676 -0.2658
-15 -4 4 3.0837 0.8324
-15 -4 5 1.1332 2.5340
-15 -4 6 -1.2020 7.5432
-15 -4 7 4.1222 5.3107
-15 -4 8 0.6138 4.3512
-15 -4 9 2.6984 3.7508
-15 -4 10 -0.2183 -2.6409
-15 -4 11 -0.5622 3.2121
-15 -4 12 -1.6321 2.9963
-15 -4 13 -5.7466 -6.8100
-15 -4 14 -3.3665 -2.2775
-15 -4 15 0.6911 5.1822
-15 -4 16 -0.0870 0.3038
-15 -4 17 -0.3907 -1.1178
-15 -4 18 -3.8648 2.3049
-15 -4 19 -2.6672 1.7069
-15 -4 20 -0.2916 2.5201
-15 -4 21 -0.1314 -2.4693
-15 -4 22 -0.2618 2.4239
-15 -4 23 -5.4282 -1.3585
-15 -4 24 -0.8794 -3.5135
-15 -4 25 -2.1196 0.7502
-15 -4 26 -3.5417 -4.9956
-15 -4 27 -0.9693 0.9006
-15 -4 28 -6.2767 1.9528
-15 -4 29 -1.8351 -1.1691
-15 -4 30 2.9945 -1.0136
-15 -3 -32 5.0980 4.7268
-15 -3 -31 1.3328 1.9041
-15 -3 -30 -1.9787 0.3278
-15 -3 -29 1.4161 -1.6365
-15 -3 -28 -5.3472 3.7096
-15 -3 -27 -0.3792 2.7354
-15 -3 -26 0.2094 -2.1570
-15 -3 -25 -4.1972 2.1168
-15 -3 -24 0.6793 -3.1280
-15 -3 -23 3.2387 -0.3784
-15 -3 -22 4.4959 -2.1241
-15 -3 -21 2.9616 -3.8499
-15 -3 -20 -0.2272 -0.9995
-15 -3 -19 -1.4796 -3.2608
-15 -3 -18 1.4725 -4.0610
-15 -3 -17 2.0686 4.6303
-15 -3 -16 3.6701 1.6536
-15 -3 -15 -2.1256 4.0113
-15 -3 -14 -3.5901 -6.6835
-15 -3 -13 -1.5719 0.0487
-15 -3 -12 -0.9218 2.4787
-15 -3 -11 -1.3142 -1.2340
-15 -3 -10 -3.5536 1.5055
-15 -3 -9 0.9644 -1.3304
-15 -3 -8 1.0915 -2.2671
-15 -3 -7 -4.8816 -0.6476
-15 -3 -6 0.6888 -5.2567
-15 -3 -5 2.8542 -5.8138
-15 -3 -4 -3.2621 -4.2874
-15 -3 -3 1.5349 0.1790
-15 -3 -2 4.6572 1.7470
-15 -3 -1 -4.0678 -0.8029
-15 -3 0 0.4282 12.0562
-15 -3 1 -0.7376 2.5254
-15 -3 2 2.4469 -2.9484
-15 -3 3 -1.3672 0.9755
-15 -3 4 1.9393 3.8516
-15 -3 5 2.5883 -4.9104
-15 -3 6 1.8253 5.9429
-15 -3 7 1.0380 -0.1026
-15 -3 8 -1.5301 -0.0589
-15 -3 9 0.6547 1.2115
-15 -3 10 -3.2432 -1.5669
-15 -3 11 2.9044 1.6212
-15 -3 12 2.8519 5.1330
-15 -3 13 -5.1569 -0.6744
-15 -3 14 -0.3671 -2.6812
-15 -3 15 -0.0698 0.8048
-15 -3 16 3.6096 7.0856
-15 -3 17 0.6930 -0.4862
-15 -3 18 -0.3628 -0.6951
-15 -3 19 0.7997 -1.7322
-15 -3 20 1.1289 -1.6161
-15 -3 21 -0.4325 -2.0497
-15 -3 22 5.1705 1.4847
-15 -3 23 -0.5910 0.2715
-15 -3 24 -0.0074 3.2314
-15 -3 25 0.9906 0.5847
-15 -3 26 3.5786 2.2921
-15 -3 27 -5.0848 6.6359
-15 -3 28 -2.1989 1.1167
-15 -3 29 -0.3615 5.7476
-15 -3 30 0.3073 -2.0222
-15 -3 31 -0.9508 6.1400
-15 -3 32 -1.1308 3.5907
-15 -2 -33 -1.5593 -2.8103
-15 -2 -32 1.7817 1.6189
-15 -2 -31 0.3297 2.2869
-15 -2 -30 -2.3447 3.1087
-15 -2 -29 -0.2853 -4.0832
-15 -2 -28 -2.1610 1.5412
-15 -2 -27 -2.1995 4.1728
-15 -2 -26 -5.8474 -2.7306
-15 -2 -25 -2.4095 -1.2497
-15 -2 -24 -2.3086 -4.2833
-15 -2 -23 -0.4654 -0.7451
-15 -2 -22 3.6069 2.8502
-15 -2 -21 0.5433 -1.5905
-15 -2 -20 -2.4552 2.2967
-15 -2 -19 0.1027 1.2137
-15 -2 -18 -3.4332 -3.9565
-15 -2 -17 0.5306 5.0045
-15 -2 -16 4.3972 4.0004
-15 -2 -15 -3.4745 1.6609
-15 -2 -14 -1.8702 -1.5239
-15 -2 -13 -4.6378 -2.4622
-15 -2 -12 3.2634 1.5896
-15 -2 -11 0.0607 -0.3581
-15 -2 -10 0.7827 -0.3307
-15 -2 -9 -2.0003 0.3453
-15 -2 -8 -1.4368 -2.5536
-15 -2 -7 -2.2570 2.1089
-15 -2 -6 -0.7665 -2.7198
-15 -2 -5 1.0706 -4.3030
-15 -2 -4 -2.1564 -5.9344
-15 -2 -3 4.5724 0.7820
-15 -2 -2 4.7498 -3.4954
-15 -2 -1 -4.6289 -1.1448
-15 -2 0 -2.6104 -1.2675
-15 -2 1 0.7757 -3.0325
-15 -2 2 1.3683 -2.3025
-15 -2 3 -6.1874 -1.5536
-15 -2 4 6.3446 1.7871
-15 -2 5 0.2761 -0.5296
-15 -2 6 -1.0050 2.6969
-15 -2 7 -2.1293 0.8412
-15 -2 8 -5.8505 -0.5077
-15 -2 9 -3.3466 -5.2331
-15 -2 10 -1.7158 -5.1309
-15 -2 11 -2.6412 1.7821
-15 -2 12 -0.9990 -3.9371
-15 -2 13 -1.6128 3.0781
-15 -2 14 -0.8184 -1.9108
-15 -2 15 -3.4697 -5.5404
-15 -2 16 2.8192 -0.4818
-15 -2 17 -0.2734 3.1107
-15 -2 18 -2.6127 0.7803
-15 -2 19 3.0023 -1.0496
-15 -2 20 -1.9553 -1.0135
-15 -2 21 -1.1163 -1.7635
-15 -2 22 2.9789 3.0225
-15 -2 23 -4.1894 -4.0095
-15 -2 24 -4.5197 -3.1397
-15 -2 25 -0.5391 -0.6285
-15 -2 26 -5.4517 0.1771
-15 -2 27 -1.4457 -1.4793
-15 -2 28 -2.0149 1.0075
-15 -2 29 -1.0328 -3.0810
-15 -2 30 0.1764 -5.6624
-15 -2 31 2.3925 -1.9219
-15 -2 32 -5.2007 -2.2063
-15 -2 33 -1.4521 -4.5624
-15 -1 -35 -5.7727 1.8312
-15 -1 -34 -4.8749 1.5871
-15 -1 -33 3.1497 -6.2173
-15 -1 -32 -2.3666 1.0220
-15 -1 -31 -2.7030 -5.2256
-15 -1 -30 5.9714 -3.4108
-15 -1 -29 -0.3050 -3.5963
-15 -1 -28 0.5728 -1.7045
-15 -1 -27 2.3511 0.3597
-15 -1 -26 -0.3072 5.5238
-15 -1 -25 -1.7535 -2.6270
-15 -1 -24 2.5163 -1.2074
-15 -1 -23 4.8487 -0.1923
-15 -1 -22 -0.1544 1.2387
-15 -1 -21 1.4982 -2.9512
-15 -1 -20 -3.3091 4.0325
-15 -1 -19 0.0125 -4.3135
-15 -1 -18 1.7517 -3.5999
-15 -1 -17 0.9819 -0.6172
-15 -1 -16 2.4054 -0.5974
-15 -1 -15 0.4386 1.4939
-15 -1 -14 -3.4804 0.8841
-15 -1 -13 -3.5579 -2.4223
-15 -1 -12 3.3578 1.2796
-15 -1 -11 4.7780 -5.3290
-15 -1 -10 1.0299 -3.5238
-15 -1 -9 -0.6210 -1.8517
-15 -1 -8 -1.6612 -4.7875
-15 -1 -7 -2.0718 0.8530
-15 -1 -6 -2.6282 -1.8707
-15 -1 -5 2.5504 -2.8514
-15 -1 -4 -1.7965 -3.0410
-15 -1 -3 6.8854 4.8878
-15 -1 -2 -1.6432 -1.6166
-15 -1 -1 1.8835 5.0145
-15 -1 0 -1.5639 3.3380
-15 -1 1 0.1542 -0.0066
-15 -1 2 -0.9056 0.7367
-15 -1 3 -0.8001 4.5733
-15 -1 4 3.1977 2.3664
-15 -1 5 1.3356 1.5847
-15 -1 6 0.7390 -2.5559
-15 -1 7 0.4301 3.8981
-15 -1 8 -3.3502 -1.6075
-15 -1 9 3.7148 -4.0676
-15 -1 10 5.1279 -5.3629
-15 -1 11 6.0488 -3.0233
-15 -1 12 -0.0369 -2.0880
-15 -1 13 -1.9067 1.7773
-15 -1 14 -3.2769 -1.4656
-15 -1 15 -3.3117 -2.6928
-15 -1 16 -3.7803 -0.1104
-15 -1 17 -2.7941 -0.7270
-15 -1 18 -1.7841 0.8726
-15 -1 19 1.9626 -3.6783
-15 -1 20 -0.9033 -1.4284
-15 -1 21 0.3175 -2.2913
-15 -1 22 4.3535 -1.5306
-15 -1 23 3.4156 -6.0490
-15 -1 24 -0.0313 -2.1984
-15 -1 25 -1.4169 -3.4937
-15 -1 26 1.4759 0.5350
-15 -1 27 0.3548 2.7840
-15 -1 28 0.6008 1.4861
-15 -1 29 0.9601 0.5959
-15 -1 30 -0.8355 2.5746
-15 -1 31 5.3935 0.4029
-15 -1 32 -0.1308 0.6452
-15 -1 33 2.9291 -2.6172
-15 -1 34 2.4049 0.8242
-15 -1 35 0.5506 -0.3039
-14 -11 -3 -1.6869 -1.0156
-14 -11 -2 -0.6117 -3.4683
-14 -11 -1 -0.9643 0.9969
-14 -11 0 2.1551 -1.1270
-14 -11 1 -4.6779 1.8382
-14 -11 2 0.2472 1.6149
-14 -11 3 2.3662 -1.2203
-14 -10 -14 0.0644 2.6049
-14 -10 -13 0.4625 6.5002
-14 -10 -12 -2.7201 0.3280
-14 -10 -11 -1.7510 -2.4353
-14 -10 -10 0.6284 0.9552
-14 -10 -9 0.1500 -2.8818
-14 -10 -8 3.6757 -2.4629
-14 -10 -7 0.7618 -0.1699
-14 -10 -6 1.3301 2.9091
-14 -10 -5 1.5168 -0.4142
-14 -10 -4 0.5564 -0.2548
-14 -10 -3 0.3452 -0.9152
-14 -10 -2 -0.1536 -1.4293
-14 -10 -1 0.1773 -0.3446
-14 -10 0 7.7366 -2.4126
-14 -10 1 -0.1540 1.2995
-14 -10 2 3.0663 -0.9382
-14 -10 3 4.0931 1.7116
-14 -10 4 3.2180 -4.8894
-14 -10 5 3.5484 1.0983
-14 -10 6 -0.8831 -0.2495
-14 -10 7 5.9987 -0.4241
-14 -10 8 -2.6403 3.1206
-14 -10 9 -3.3474 0.7358
-14 -10 10 -2.5960 1.3847
-14 -10 11 -4.1365 0.0167
-14 -10 12 1.1685 1.5094
-14 -10 13 -3.4121 1.7628
-14 -10 14 1.1538 -3.6487
-14 -9 -19 1.4052 1.3666
-14 -9 -18 -0.0740 1.8584
-14 -9 -17 -1.7493 5.9787
-14 -9 -16 0.0269 -1.7145
-14 -9 -15 0.1278 -4.2390
-14 -9 -14 0.7131 0.2610
-14 -9 -13 3.6876 2.4721
-14 -9 -12 2.1773 -0.5666
-14 -9 -11 -2.5753 -4.0454
-14 -9 -10 2.4114 -1.6122
-14 -9 -9 -0.1729 0.4874
-14 -9 -8 2.2655 0.3781
-14 -9 -7 -2.8367 -3.9463
-14 -9 -6 -4.1465 5.9890
-14 -9 -5 -6.2537 -0.7962
-14 -9 -4 -2.9764 -0.3482
-14 -9 -3 -7.3522 -0.9027
-14 -9 -2 -1.6424 0.6249
-14 -9 -1 -1.2010 2.4085
-14 -9 0 2.7908 0.1515
-14 -9 1 6.8521 1.6684
-14 -9 2 -0.2339 2.4870
-14 -9 3 1.2241 2.4154
-14 -9 4 -6.8052 -4.1335
-14 -9 5 -4.4476 -0.8471
-14 -9 6 -4.0948 3.1257
-14 -9 7 -7.2618 2.8538
-14 -9 8 -6.7850 -0.5675
-14 -9 9 -1.4434 4.5759
-14 -9 10 -0.3819 -1.6713
-14 -9 11 -1.9418 -1.8223
-14 -9 12 -0.0968 -2.8751
-14 -9 13 4.3545 3.9264
-14 -9 14 3.3986 -3.2570
-14 -9 15 -0.2370 -3.1584
-14 -9 16 0.5331 -1.5107
-14 -9 17 0.0241 1.1991
-14 -9 18 0.6395 0.4172
-14 -9 19 -1.8279 -0.6961
-14 -8 -23 0.4317 4.1726
-14 -8 -22 -0.5196 -4.6017
-14 -8 -21 -2.6192 -1.3972
-14 -8 -20 -0.7518 0.1299
-14 -8 -19 -0.3983 2.3254
-14 -8 -18 -4.9286 1.6275
-14 -8 -17 -3.4088 8.0922
-14 -8 -16 -1.1413 0.8809
-14 -8 -15 -3.9791 -0.2004
-14 -8 -14 1.0035 -1.0573
-14 -8 -13 7.2912 0.0191
-14 -8 -12 3.6381 0.5015
-14 -8 -11 1.1196 -4.5522
-14 -8 -10 0.5561 -4.9583
-14 -8 -9 -0.5098 2.2537
-14 -8 -8 5.3590 1.2681
-14 -8 -7 -5.0242 -4.0383
-14 -8 -6 -3.2583 -2.6409
-14 -8 -5 -0.1473 -2.7756
-14 -8 -4 -2.4699 -2.7604
-14 -8 -3 -4.7172 -6.5086
-14 -8 -2 2.3956 -2.7245
-14 -8 -1 -0.5463 -5.2580
-14 -8 0 1.2804 4.6310
-14 -8 1 4.0256 -6.5329
-14 -8 2 1.5512 2.9668
-14 -8 3 -0.7775 -2.8042
-14 -8 4 -4.6683 -2.8389
-14 -8 5 -4.8411 -4.4280
-14 -8 6 0.4699 -5.7196
-14 -8 7 -4.2946 0.1661
-14 -8 8 -9.5714 -3.7790
-14 -8 9 -3.2541 0.0749
-14 -8 10 -0.9531 -6.4204
-14 -8 11 1.0625 -3.4706
-14 -8 12 -6.6789 -1.4842
-14 -8 13 0.6587 0.5210
-14 -8 14 0.8408 -2.2907
-14 -8 15 -0.3233 1.6238
-14 -8 16 -1.3335 -1.4824
-14 -8 17 -0.2854 0.4509
-14 -8 18 1.9752 3.1649
-14 -8 19 -1.3827 1.8502
-14 -8 20 -1.8580 2.0198
-14 -8 21 -2.1433 -0.4555
-14 -8 22 -0.0712 -0.0318
-14 -8 23 -1.9772 3.5420
-14 -7 -26 0.1664 3.9515
-14 -7 -25 -0.2262 0.8231
-14 -7 -24 -5.3548 1.2795
-14 -7 -23 0.7909 1.3575
-14 -7 -22 -0.7478 -7.4303
-14 -7 -21 -1.6950 -6.2541
-14 -7 -20 1.5381 1.3523
-14 -7 -19 3.8642 -1.3946
-14 -7 -18 0.5615 0.5214
-14 -7 -17 0.9972 3.4521
-14 -7 -16 0.7114 -2.6338
-14 -7 -15 -4.9587 -1.1770
-14 -7 -14 -1.1503 0.0069
-14 -7 -13 1.1069 -3.7736
-14 -7 -12 4.5515 3.4491
-14 -7 -11 5.1461 -0.8362
-14 -7 -10 2.0077 -2.3427
-14 -7 -9 2.0468 3.0279
-14 -7 -8 1.3563 0.5670
-14 -7 -7 2.5165 0.1786
-14 -7 -6 -3.9060 -3.1475
-14 -7 -5 1.5627 -3.6112
-14 -7 -4 -1.3125 0.4549
-14 -7 -3 0.2633 -2.5619
-14 -7 -2 2.1232 -2.0590
-14 -7 -1 -4.0757 -3.4247
-14 -7 0 3.6236 4.1492
-14 -7 1 -3.9479 -0.8563
-14 -7 2 2.2872 0.4239
-14 -7 3 -4.0805 -2.6100
-14 -7 4 -0.9376 0.7719
-14 -7 5 0.8448 -2.8032
-14 -7 6 6.5203 -4.5607
-14 -7 7 1.5150 0.7466
-14 -7 8 -1.5040 -2.6563
-14 -7 9 1.0309 -2.5546
-14 -7 10 -0.5411 -0.0005
-14 -7 11 4.8518 -1.1569
-14 -7 12 2.1886 1.0188
-14 -7 13 -1.9905 1.5757
-14 -7 14 1.4799 -0.9785
-14 -7 15 1.4016 1.5288
-14 -7 16 -0.0016 -2.3223
-14 -7 17 1.7794 -0.9185
-14 -7 18 3.1627 -0.3287
-14 -7 19 -2.1555 3.6052
-14 -7 20 3.1918 2.3611
-14 -7 21 -0.5419 -0.5257
-14 -7 22 -0.0315 -1.5210
-14 -7 23 0.1455 1.9018
-14 -7 24 -3.3052 0.5713
-14 -7 25 -0.5481 -0.4439
-14 -7 26 1.0675 0.2160
-14 -6 -28 0.9233 -2.0151
-14 -6 -27 -7.0015 0.5835
-14 -6 -26 1.5933 4.1749
-14 -6 -25 -0.3503 1.3230
-14 -6 -24 -1.3934 2.5089
-14 -6 -23 -0.6350 -3.4589
-14 -6 -22 1.3683 -3.8199
-14 -6 -21 -3.0982 -8.1870
-14 -6 -20 3.2965 -1.0440
-14 -6 -19 0.4030 2.0282
-14 -6 -18 -2.6939 0.1735
-14 -6 -17 -1.6687 6.3496
-14 -6 -16 2.3164 -1.1522
-14 -6 -15 -4.6587 3.2714
-14 -6 -14 -0.6973 0.5852
-14 -6 -13 -9.0331 -2.3074
-14 -6 -12 -0.8176 -2.5727
-14 -6 -11 5.2100 6.1224
-14 -6 -10 -3.8092 11.3259
-14 -6 -9 -0.1216 -1.5802
-14 -6 -8 -2.9011 5.1317
-14 -6 -7 1.5944 2.6774
-14 -6 -6 -3.5286 2.0429
-14 -6 -5 -5.7621 -3.6771
-14 -6 -4 -0.5701 -1.6294
-14 -6 -3 3.7220 0.8044
-14 -6 -2 -5.7686 -6.1514
-14 -6 -1 1.0460 -3.1345
-14 -6 0 -2.5499 -2.8841
-14 -6 1 -5.8866 2.9570
-14 -6 2 0.5586 0.2031
-14 -6 3 -1.8802 -2.1753
-14 -6 4 0.6883 -0.1545
-14 -6 5 5.2392 -0.3287
-14 -6 6 4.6477 3.1054
-14 -6 7 0.1703 0.5130
-14 -6 8 6.6041 1.3674
-14 -6 9 -0.7918 0.4178
-14 -6 10 -3.0773 3.4112
-14 -6 11 6.3648 3.4608
-14 -6 12 4.5332 -1.2372
-14 -6 13 -1.2667 0.1208
-14 -6 14 0.1981 2.9724
-14 -6 15 -3.5116 -3.9386
-14 -6 16 2.6390 -0.4460
-14 -6 17 1.3033 8.3280
-14 -6 18 0.1493 -5.1705
-14 -6 19 0.6619 5.7925
-14 -6 20 1.9536 3.5610
-14 -6 21 -2.3061 -0.6285
-14 -6 22 1.6025 1.4654
-14 -6 23 1.7565 -2.5779
-14 -6 24 -3.7498 0.0930
-14 -6 25 -0.0452 0.2456
-14 -6 26 1.4692 -2.1689
-14 -6 27 2.6626 2.4379
-14 -6 28 1.0703 2.6181
-14 -5 -31 1.6147 0.7621
-14 -5 -30 -3.7579 -1.2510
-14 -5 -29 0.8862 0.5858
-14 -5 -28 3.7557 -7.2046
-14 -5 -27 -4.7790 -0.9240
-14 -5 -26 0.8658 6.1328
-14 -5 -25 -2.9033 1.0395
-14 -5 -24 3.1454 1.3200
-14 -5 -23 -3.2454 0.0976
-14 -5 -22 -3.5714 -2.3887
-14 -5 -21 0.5810 2.0708
-14 -5 -20 2.5087 -0.6576
-14 -5 -19 6.7253 1.7483
-14 -5 -18 -3.2241 -2.6884
-14 -5 -17 2.3493 2.4473
-14 -5 -16 2.5063 -2.1725
-14 -5 -15 -1.8115 5.8931
-14 -5 -14 1.7750 -2.1043
-14 -5 -13 -0.2006 -0.2625
-14 -5 -12 -4.4528 -2.9065
-14 -5 -11 0.1618 -2.5521
-14 -5 -10 3.0797 8.5828
-14 -5 -9 -1.9348 3.4406
-14 -5 -8 -1.5436 -0.6050
-14 -5 -7 2.4755 -2.6441
-14 -5 -6 7.1461 0.4870
-14 -5 -5 0.0485 0.3956
-14 -5 -4 -1.8223 -2.8167
-14 -5 -3 7.7303 -5.8079
-14 -5 -2 2.0074 -0.6642
-14 -5 -1 3.7516 -2.1690
-14 -5 0 -2.7000 -2.8508
-14 -5 1 -6.5756 -1.5110
-14 -5 2 -0.1550 1.3841
-14 -5 3 3.8069 0.8631
-14 -5 4 -2.9310 2.1156
-14 -5 5 -2.7995 1.8874
-14 -5 6 6.5467 8.1678
-14 -5 7 -1.8579 10.6508
-14 -5 8 1.0336 3.2819
-14 -5 9 -0.6639 1.3524
-14 -5 10 -3.4516 6.3678
-14 -5 11 0.8738 2.5806
-14 -5 12 -0.5642 -1.1412
-14 -5 13 -2.2777 -1.6717
-14 -5 14 1.3515 0.3106
-14 -5 15 -1.8180 -3.4745
-14 -5 16 -4.8062 0.2843
-14 -5 17 0.4310 3.6172
-14 -5 18 -2.8883 0.5431
-14 -5 19 -1.9634 4.8404
-14 -5 20 1.3745 0.4917
-14 -5 21 -4.1198 -2.3078
-14 -5 22 2.6300 1.0494
-14 -5 23 -0.4811 -4.0961
-14 -5 24 -3.5695 -3.7055
-14 -5 25 -2.1530 -1.3512
-14 -5 26 -3.8283 -5.9389
-14 -5 27 0.2820 -1.1652
-14 -5 28 -3.3807 0.0867
-14 -5 29 -1.2760 -0.5361
-14 -5 30 -1.8490 -1.7904
-14 -5 31 2.1140 -2.5277
-14 -4 -33 1.6273 -1.0302
-14 -4 -32 4.1864 4.1247
-14 -4 -31 -0.4034 -3.1861
-14 -4 -30 -3.5664 -0.3448
-14 -4 -29 0.1564 6.0422
-14 -4 -28 0.0873 -5.2165
-14 -4 -27 0.9108 -0.0709
-14 -4 -26 0.2822 4.9215
-14 -4 -25 -1.2474 0.6899
-14 -4 -24 3.3884 -2.3513
-14 -4 -23 3.6453 -3.3766
-14 -4 -22 -0.6422 -3.6067
-14 -4 -21 1.3761 2.5584
-14 -4 -20 1.2719 -0.1679
-14 -4 -19 3.7865 -1.6648
-14 -4 -18 0.9608 1.4943
-14 -4 -17 1.3850 0.8557
-14 -4 -16 -0.7211 -4.3009
-14 -4 -15 0.5322 -0.5934
-14 -4 -14 -0.4328 -0.2853
-14 -4 -13 -2.1078 -0.3510
-14 -4 -12 -1.5671 0.5676
-14 -4 -11 -2.1886 0.4818
-14 -4 -10 -0.5636 -1.2534
-14 -4 -9 -2.6221 5.2652
-14 -4 -8 -4.9139 -3.7587
-14 -4 -7 -1.6334 -4.3992
-14 -4 -6 3.1921 -0.9017
-14 -4 -5 -2.1926 -0.8126
-14 -4 -4 -2.1926 -1.9104
-14 -4 -3 0.8942 -1.2191
-14 -4 -2 0.3619 2.2159
-14 -4 -1 -0.8595 2.5447
-14 -4 0 -1.1523 9.1535
-14 -4 1 -6.3622 -4.0148
-14 -4 2 1.6618 4.4447
-14 -4 3 3.2616 -0.6178
-14 -4 4 -0.0441 -6.4200
-14 -4 5 -5.6840 5.6701
-14 -4 6 -1.4130 0.0480
-14 -4 7 1.4635 -2.1372
-14 -4 8 1.0166 3.7807
-14 -4 9 -0.6870 0.1610
-14 -4 10 1.9894 0.1834
-14 -4 11 6.3867 -3.1714
-14 -4 12 -0.6169 3.3660
-14 -4 13 -0.3045 -2.6752
-14 -4 14 3.5703 2.4781
-14 -4 15 -0.2917 -2.5707
-14 -4 16 3.0627 3.2457
-14 -4 17 -2.4006 0.5714
-14 -4 18 -3.9568 -1.5626
-14 -4 19 1.2043 -0.2390
-14 -4 20 2.3383 0.6209
-14 -4 21 -2.3780 -4.2237
-14 -4 22 5.9508 0.6691
-14 -4 23 3.0668 -0.3627
-14 -4 24 4.0729 -0.3574
-14 -4 25 1.6750 1.8927
-14 -4 26 1.7177 -1.9783
-14 -4 27 0.2945 4.0410
-14 -4 28 -0.8248 1.2564
-14 -4 29 -1.4633 2.4733
-14 -4 30 -0.2447 3.3435
-14 -4 31 0.1231 3.7051
-14 -4 32 0.3407 0.3172
-14 -4 33 -0.0887 4.8822
-14 -3 -34 -4.5215 -0.3945
-14 -3 -33 -1.0116 -0.8496
-14 -3 -32 3.0152 3.1454
-14 -3 -31 -3.0870 2.3077
-14 -3 -30 -6.4840 0.4035
-14 -3 -29 1.6444 -0.7268
-14 -3 -28 -3.4231 2.7823
-14 -3 -27 -3.1868 -1.9348
-14 -3 -26 -1.2499 -1.8450
-14 -3 -25 -4.1325 2.8929
-14 -3 -24 -2.8442 -6.5909
-14 -3 -23 2.1625 -0.7284
-14 -3 -22 -2.0666 -0.5034
-14 -3 -21 2.6110 -0.6922
-14 -3 -20 0.7445 1.7742
-14 -3 -19 -5.0571 -0.3522
-14 -3 -18 0.6942 4.4347
-14 -3 -17 -2.4239 3.0215
-14 -3 -16 2.0610 1.9147
-14 -3 -15 0.4136 -1.2246
-14 -3 -14 0.9181 -4.2025
-14 -3 -13 -0.5470 2.0366
-14 -3 -12 1.1417 5.8852
-14 -3 -11 0.2457 6.2739
-14 -3 -10 -2.8698 -1.0982
-14 -3 -9 1.4501 2.8099
-14 -3 -8 0.0592 2.7535
-14 -3 -7 -4.2647 -0.1079
-14 -3 -6 4.5854 -5.9793
-14 -3 -5 1.1256 1.7299
-14 -3 -4 -0.4216 -1.8107
-14 -3 -3 3.6164 -3.7185
-14 -3 -2 2.5773 -2.0536
-14 -3 -1 -2.9118 -1.4792
-14 -3 0 1.8939 5.2206
-14 -3 1 -4.4691 -2.9511
-14 -3 2 0.1868 -2.4315
-14 -3 3 8.1775 1.4613
-14 -3 4 -3.9845 0.0715
-14 -3 5 -6.8380 3.6169
-14 -3 6 5.7210 2.7615
-14 -3 7 -6.9344 -3.6485
-14 -3 8 -1.7756 -0.5009
-14 -3 9 -3.3297 3.2541
-14 -3 10 -0.7897 0.9918
-14 -3 11 0.7320 -0.9255
-14 -3 12 -0.8697 2.7657
-14 -3 13 -0.5713 0.4757
-14 -3 14 -3.0256 -2.2562
-14 -3 15 -2.3422 -4.1814
-14 -3 16 3.2988 0.7694
-14 -3 17 -3.7592 2.2545
-14 -3 18 -2.7317 0.1007
-14 -3 19 2.0279 -0.9298
-14 -3 20 1.6070 1.4990
-14 -3 21 -2.5770 -0.9325
-14 -3 22 -0.9804 -0.7592
-14 -3 23 1.8085 -1.4040
-14 -3 24 -1.9440 0.1780
-14 -3 25 1.4270 -0.6651
-14 -3 26 0.1373 -1.0300
-14 -3 27 -2.8647 3.2287
-14 -3 28 -1.6126 -3.6836
-14 -3 29 -0.3683 -3.0286
-14 -3 30 -3.0817 0.0938
-14 -3 31 -1.0290 -3.1676
-14 -3 32 -6.5409 -0.7453
-14 -3 33 -1.1842 -0.3131
-14 -3 34 -3.0970 -1.3968
-14 -2 -36 -2.7040 2.1622
-14 -2 -35 -5.5449 -2.6559
-14 -2 -34 -1.7180 1.3082
-14 -2 -33 2.8000 -3.5208
-14 -2 -32 -1.7466 -3.3062
-14 -2 -31 1.6661 -0.4873
-14 -2 -30 -1.0536 1.7898
-14 -2 -29 1.0456 -5.2533
-14 -2 -28 3.7337 0.7741
-14 -2 -27 3.0965 2.1875
-14 -2 -26 -1.9265 1.4037
-14 -2 -25 0.5745 1.7229
-14 -2 -24 1.8447 -0.0698
-14 -2 -23 -2.3384 -1.1094
-14 -2 -22 0.0613 2.7170
-14 -2 -21 0.7243 -0.1653
-14 -2 -20 2.2192 -1.2017
-14 -2 -19 -1.5610 -0.4004
-14 -2 -18 -2.6646 2.1678
-14 -2 -17 -0.3343 -0.6111
-14 -2 -16 -1.8836 1.8606
-14 -2 -15 -0.2380 -7.2097
-14 -2 -14 1.0608 -3.5629
-14 -2 -13 -2.7277 -0.8182
-14 -2 -12 2.0030 2.7795
-14 -2 -11 2.9265 -2.1561
-14 -2 -10 -2.3501 -4.1793
-14 -2 -9 -2.0211 0.4417
-14 -2 -8 -1.9191 -3.6974
-14 -2 -7 -1.6026 -0.9285
-14 -2 -6 0.7769 -1.9148
-14 -2 -5 -1.3879 -0.4555
-14 -2 -4 0.0655 -3.6711
-14 -2 -3 2.3387 3.7383
-14 -2 -2 -2.0369 -2.2654
-14 -2 -1 4.6445 3.9448
-14 -2 0 -4.3519 7.8564
-14 -2 1 0.8957 -1.7737
-14 -2 2 -0.0731 3.9876
-14 -2 3 2.2566 3.3948
-14 -2 4 -2.3172 -3.3104
-14 -2 5 -2.8895 8.4488
-14 -2 6 3.3076 -3.1593
-14 -2 7 1.9325 0.1029
-14 -2 8 1.3189 -1.0661
-14 -2 9 4.9418 -0.6100
-14 -2 10 7.3648 -2.7357
-14 -2 11 6.4899 0.2983
-14 -2 12 -3.2738 3.0263
-14 -2 13 4.1473 -3.3407
-14 -2 14 -4.3049 0.0245
-14 -2 15 -3.1853 -3.4527
-14 -2 16 -3.0080 -4.0783
-14 -2 17 0.7810 -0.0897
-14 -2 18 0.6023 1.4968
-14 -2 19 0.2189 -0.6236
-14 -2 20 2.7314 -1.4299
-14 -2 21 7.0979 -2.2209
-14 -2 22 1.5354 -0.1964
-14 -2 23 4.7502 -8.4299
-14 -2 24 2.7524 -5.7233
-14 -2 25 4.7165 -0.5638
-14 -2 26 -0.4727 -0.1042
-14 -2 27 0.7450 2.3770
-14 -2 28 0.3282 4.3331
-14 -2 29 -0.5819 -1.6463
-14 -2 30 6.7579 2.8164
-14 -2 31 2.6996 0.1663
-14 -2 32 -2.4447 0.4599
-14 -2 33 5.6764 -2.1929
-14 -2 34 0.1774 -2.0009
-14 -2 35 0.4622 -0.3277
-14 -2 36 0.8019 1.2229
-14 -1 -37 1.3161 -2.5940
-14 -1 -36 2.8104 -2.2074
-14 -1 -35 -2.5776 1.6990
-14 -1 -34 -0.7631 3.5694
-14 -1 -33 9.0564 -6.1391
-14 -1 -32 3.3933 7.3490
-14 -1 -31 1.8351 1.8760
-14 -1 -30 2.6520 -1.4536
-14 -1 -29 0.7855 2.1351
-14 -1 -28 -0.3169 -1.5594
-14 -1 -27 0.3553 -0.3930
-14 -1 -26 -0.1206 1.4503
-14 -1 -25 -4.2307 4.2302
-14 -1 -24 2.5964 -1.4333
-14 -1 -23 -0.7633 -0.3680
-14 -1 -22 -2.4573 -0.4963
-14 -1 -21 2.4100 1.7136
-14 -1 -20 3.9036 2.9232
-14 -1 -19 1.6004 -2.3880
-14 -1 -18 2.3743 4.5929
-14 -1 -17 1.7693 -0.2006
-14 -1 -16 -2.3394 -0.2347
-14 -1 -15 -2.8487 -5.1390
-14 -1 -14 0.0047 0.1392
-14 -1 -13 -0.9968 1.0870
-14 -1 -12 3.1070 8.7528
-14 -1 -11 2.6262 -3.8400
-14 -1 -10 2.8214 0.0250
-14 -1 -9 -2.3708 2.6919
-14 -1 -8 -1.1513 -1.3672
-14 -1 -7 -4.7702 -0.9591
-14 -1 -6 -2.1045 -0.1638
-14 -1 -5 1.5639 -2.6957
-14 -1 -4 -5.3554 -4.3988
-14 -1 -3 -3.1600 -1.6406
-14 -1 -2 -4.0671 -3.2926
-14 -1 -1 3.5009 -1.9574
-14 -1 0 -0.7635 5.8193
-14 -1 1 -1.2747 -3.3479
-14 -1 2 -0.3448 0.4881
-14 -1 3 3.3455 0.3809
-14 -1 4 -1.4183 -2.0447
-14 -1 5 4.7390 -1.4938
-14 -1 6 0.9654 -3.6837
-14 -1 7 -2.4509 2.1342
-14 -1 8 1.1754 2.4891
-14 -1 9 -3.6298 -0.0681
-14 -1 10 4.1252 0.2174
-14 -1 11 1.9913 -4.4752
-14 -1 12 -0.3081 5.8209
-14 -1 13 -2.0633 -2.2749
-14 -1 14 -1.6044 -3.2091
-14 -1 15 -1.2631 -4.5397
-14 -1 16 0.6991 -1.0646
-14 -1 17 3.2109 2.2577
-14 -1 18 2.4953 -4.5854
-14 -1 19 2.1842 2.1277
-14 -1 20 -0.3526 7.6659
-14 -1 21 1.9778 0.3896
-14 -1 22 0.1509 5.2621
-14 -1 23 3.2122 3.6818
-14 -1 24 -1.2842 -2.6816
-14 -1 25 0.8764 2.4348
-14 -1 26 1.5361 -0.2800
-14 -1 27 -1.0208 1.0619
-14 -1 28 -1.4566 -3.4452
-14 -1 29 0.6341 -2.3428
-14 -1 30 0.8325 -3.9181
-14 -1 31 1.4715 -1.6546
-14 -1 32 -3.6270 1.0565
-14 -1 33 3.5718 -2.2791
-14 -1 34 1.4043 0.0481
-14 -1 35 -1.0793 1.8087
-14 -1 36 -0.8413 -0.4155
-14 -1 37 0.1849 1.2219
-13 -12 -5 -1.5670 -1.1617
-13 -12 -4 0.1676 -0.1512
-13 -12 -3 -1.1506 0.3101
-13 -12 -2 -2.7052 -4.0313
-13 -12 -1 -0.4424 3.7175
-13 -12 0 -1.9275 2.2312
-13 -12 1 -3.9129 -0.1848
-13 -12 2 2.1296 1.4432
-13 -12 3 -2.4713 -0.3277
-13 -12 4 1.1701 -4.0880
-13 -12 5 -0.1479 0.7317
-13 -11 -14 -3.1344 1.2451
-13 -11 -13 -3.4972 -1.4452
-13 -11 -12 -1.0948 -1.2076
-13 -11 -11 -3.6688 4.8273
-13 -11 -10 1.0762 -3.7399
-13 -11 -9 0.2282 -4.9170
-13 -11 -8 4.6588 0.0255
-13 -11 -7 3.5053 -3.6548
-13 -11 -6 1.6655 -1.6742
-13 -11 -5 3.2752 -3.0466
-13 -11 -4 0.8678 -2.2364
-13 -11 -3 0.6406 -1.4823
-13 -11 -2 -2.1979 -4.1350
-13 -11 -1 0.9617 0.4600
-13 -11 0 4.1789 -0.6559
-13 -11 1 -3.5474 3.6988
-13 -11 2 1.1227 -1.5900
-13 -11 3 7.1483 1.3359
-13 -11 4 5.1622 -5.2588
-13 -11 5 2.4441 1.0291
-13 -11 6 2.6727 -4.2049
-13 -11 7 1.6904 -1.3641
-13 -11 8 -2.5605 0.8902
-13 -11 9 -1.6898 0.3403
-13 -11 10 -5.2235 2.4073
-13 -11 11 -1.0353 -0.1238
-13 -11 12 -0.1668 2.9763
-13 -11 13 -4.6948 3.1316
-13 -11 14 -1.1615 -0.2626
-13 -10 -19 0.6069 3.0404
-13 -10 -18 1.1128 -1.6462
-13 -10 -17 -1.9097 -0.7672
-13 -10 -16 -2.8693 2.9437
-13 -10 -15 1.3077 -2.8343
-13 -10 -14 1.8870 -1.6852
-13 -10 -13 3.7168 -1.1400
-13 -10 -12 2.7987 -1.8248
-13 -10 -11 2.4491 -2.3833
-13 -10 -10 7.0261 0.1100
-13 -10 -9 -1.9947 -1.5549
-13 -10 -8 4.9239 0.7893
-13 -10 -7 -4.1150 -1.3481
-13 -10 -6 -1.0907 3.2016
-13 -10 -5 -0.9861 -1.5828
-13 -10 -4 -7.0622 -0.0711
-13 -10 -3 -2.2842 -2.3185
-13 -10 -2 -3.0631 0.6737
-13 -10 -1 1.7101 0.2931
-13 -10 0 6.3752 3.1876
-13 -10 1 -2.0491 1.9563
-13 -10 2 -0.6864 1.1526
-13 -10 3 4.4995 3.5863
-13 -10 4 -3.4289 -5.4526
-13 -10 5 -2.8394 8.7122
-13 -10 6 -3.6093 -3.3702
-13 -10 7 -2.4923 -2.3146
-13 -10 8 -7.1101 4.6050
-13 -10 9 -1.0995 -2.2662
-13 -10 10 -2.0901 -0.4258
-13 -10 11 0.3559 0.2836
-13 -10 12 6.6510 3.3685
-13 -10 13 -1.3334 -0.2547
-13 -10 14 3.0649 -7.5861
-13 -10 15 0.9369 0.4872
-13 -10 16 1.0415 -1.8863
-13 -10 17 -1.2124 -0.6938
-13 -10 18 1.0608 0.3664
-13 -10 19 -0.6938 3.1646
-13 -9 -23 1.2593 2.1600
-13 -9 -22 0.1226 -2.8390
-13 -9 -21 0.9054 -0.5201
-13 -9 -20 -5.1772 -2.5823
-13 -9 -19 -0.3478 3.9988
-13 -9 -18 2.3004 1.2376
-13 -9 -17 -4.9896 3.8818
-13 -9 -16 -1.7019 0.0653
-13 -9 -15 -0.7508 -2.6796
-13 -9 -14 0.9671 -0.7515
-13 -9 -13 2.5918 2.0656
-13 -9 -12 2.2946 0.8205
-13 -9 -11 1.8755 -1.4990
-13 -9 -10 2.6158 2.6495
-13 -9 -9 1.4454 3.2969
-13 -9 -8 2.6958 -2.7063
-13 -9 -7 -5.0307 -3.4374
-13 -9 -6 0.4032 1.0535
-13 -9 -5 0.0770 -7.2494
-13 -9 -4 -5.5627 -1.4460
-13 -9 -3 -5.3974 -4.9507
-13 -9 -2 2.2235 -0.1894
-13 -9 -1 -3.3245 -0.5319
-13 -9 0 2.5378 3.7643
-13 -9 1 1.3130 -2.3891
-13 -9 2 -0.2626 2.3366
-13 -9 3 3.3812 -8.6829
-13 -9 4 -4.7437 -6.5032
-13 -9 5 -4.0846 -0.5397
-13 -9 6 -0.2241 -4.9577
-13 -9 7 -7.6084 -4.6157
-13 -9 8 -6.7983 -3.5920
-13 -9 9 3.2913 -2.6666
-13 -9 10 -3.3822 -8.5491
-13 -9 11 -4.6692 -2.2955
-13 -9 12 0.1081 0.5449
-13 -9 13 0.5323 -3.3530
-13 -9 14 -2.8227 -2.9308
-13 -9 15 -0.3220 -2.4085
-13 -9 16 5.2215 -4.8148
-13 -9 17 2.2223 2.0227
-13 -9 18 0.7232 -1.0656
-13 -9 19 -0.5476 1.5805
-13 -9 20 -0.4992 -1.5440
-13 -9 21 -1.4100 2.3771
-13 -9 22 0.4868 2.2534
-13 -9 23 0.2364 -2.2216
-13 -8 -26 -0.5388 -2.8772
-13 -8 -25 -0.5687 -1.9507
-13 -8 -24 -3.9419 -0.7187
-13 -8 -23 3.3295 -2.5659
-13 -8 -22 -0.9685 -3.5671
-13 -8 -21 1.0264 -5.8801
-13 -8 -20 0.7735 -4.6906
-13 -8 -19 1.5154 -0.4544
-13 -8 -18 0.9257 -1.8393
-13 -8 -17 -1.3589 0.5970
-13 -8 -16 -0.1507 -0.8240
-13 -8 -15 -3.6967 -2.6387
-13 -8 -14 1.0832 -1.5688
-13 -8 -13 3.3423 0.5125
-13 -8 -12 5.1392 3.2795
-13 -8 -11 0.8369 -4.2651
-13 -8 -10 -3.0288 3.8341
-13 -8 -9 4.2237 2.7867
-13 -8 -8 4.2852 -0.5960
-13 -8 -7 0.0819 0.7535
-13 -8 -6 -1.4747 -3.6363
-13 -8 -5 8.5801 -4.9886
-13 -8 -4 -1.0339 0.3837
-13 -8 -3 -4.0615 0.7945
-13 -8 -2 2.6658 -1.0622
-13 -8 -1 -2.2138 0.5568
-13 -8 0 0.3224 7.4827
-13 -8 1 -3.7086 -1.7577
-13 -8 2 1.0574 1.2540
-13 -8 3 -0.9182 -6.6808
-13 -8 4 4.1718 -1.9328
-13 -8 5 -2.5354 -1.7551
-13 -8 6 3.2033 -4.8867
-13 -8 7 0.7110 -2.2270
-13 -8 8 -3.3145 -1.5095
-13 -8 9 6.1000 -0.5368
-13 -8 10 3.2406 -5.3425
-13 -8 11 0.9511 3.1015
-13 -8 12 5.2958 5.9960
-13 -8 13 1.0853 -3.1587
-13 -8 14 -1.3287 2.0857
-13 -8 15 3.5032 1.2612
-13 -8 16 4.0120 -1.9977
-13 -8 17 2.6750 0.2746
-13 -8 18 2.9905 -1.1787
-13 -8 19 -1.1965 1.8289
-13 -8 20 -0.0266 -5.0591
-13 -8 21 -4.6837 -2.3121
-13 -8 22 2.7947 -0.8521
-13 -8 23 -4.1457 -2.1076
-13 -8 24 -3.5693 -1.3739
-13 -8 25 0.8366 -2.8337
-13 -8 26 -0.2815 -0.5802
-13 -7 -29 -4.3514 0.5968
-13 -7 -28 0.9680 0.5185
-13 -7 -27 1.5789 2.6565
-13 -7 -26 0.9266 0.9912
-13 -7 -25 -2.7117 -3.5165
-13 -7 -24 5.2954 1.8900
-13 -7 -23 3.4659 -5.3708
-13 -7 -22 2.2774 -3.3671
-13 -7 -21 1.5393 -3.6946
-13 -7 -20 3.6363 -1.0584
-13 -7 -19 2.7783 -0.1952
-13 -7 -18 4.4565 1.7574
-13 -7 -17 2.2265 0.6129
-13 -7 -16 3.5156 -2.4966
-13 -7 -15 -5.5273 1.4671
-13 -7 -14 -2.1291 -4.5781
-13 -7 -13 -3.9606 2.9397
-13 -7 -12 6.2292 4.9135
-13 -7 -11 -4.8376 1.6504
-13 -7 -10 -5.0752 4.6819
-13 -7 -9 -0.7692 2.8583
-13 -7 -8 -7.9962 5.4192
-13 -7 -7 0.8552 1.1810
-13 -7 -6 -11.1618 5.3305
-13 -7 -5 -1.6907 2.2943
-13 -7 -4 -2.9608 0.4463
-13 -7 -3 -3.6102 2.5456
-13 -7 -2 -6.7513 -0.9185
-13 -7 -1 -4.5554 0.3543
-13 -7 0 -2.7873 -0.0632
-13 -7 1 -4.3922 -1.6388
-13 -7 2 -3.0975 -4.0478
-13 -7 3 -2.2181 1.3257
-13 -7 4 5.6472 -2.5532
-13 -7 5 3.3822 -0.2306
-13 -7 6 2.0515 5.2959
-13 -7 7 4.5746 1.3470
-13 -7 8 0.8587 1.9702
-13 -7 9 5.5369 1.0291
-13 -7 10 3.1384 1.7753
-13 -7 11 -0.8880 2.9466
-13 -7 12 8.8112 5.1517
-13 -7 13 -3.0108 -3.4702
-13 -7 14 -3.4740 0.7083
-13 -7 15 0.7129 0.9653
-13 -7 16 -0.1608 -1.2128
-13 -7 17 1.1490 2.8456
-13 -7 18 0.0154 -0.8766
-13 -7 19 -1.7639 7.2255
-13 -7 20 2.7204 -1.7157
-13 -7 21 1.2268 2.2418
-13 -7 22 6.3171 -1.0244
-13 -7 23 -1.4774 -4.0910
-13 -7 24 -2.5912 1.4147
-13 -7 25 5.0893 -5.2135
-13 -7 26 2.4516 -2.6258
-13 -7 27 3.8014 0.8829
-13 -7 28 0.9830 1.2155
-13 -7 29 0.3444 -1.6833
-13 -6 -31 2.4264 2.5271
-13 -6 -30 1.1137 0.0478
-13 -6 -29 -0.9391 -4.7363
-13 -6 -28 2.7691 -2.0179
-13 -6 -27 -0.9908 5.3471
-13 -6 -26 0.0644 -0.0013
-13 -6 -25 -3.6670 6.3677
-13 -6 -24 2.2124 1.6221
-13 -6 -23 2.6841 -3.2554
-13 -6 -22 -1.1069 4.8410
-13 -6 -21 -2.0898 0.7380
-13 -6 -20 0.3675 -0.8389
-13 -6 -19 2.3326 3.7551
-13 -6 -18 -1.6825 0.4796
-13 -6 -17 5.2558 5.0950
-13 -6 -16 1.0427 -2.4552
-13 -6 -15 2.2784 4.2541
-13 -6 -14 -3.6812 -2.9103
-13 -6 -13 -5.2980 -0.2893
-13 -6 -12 0.7534 -6.8882
-13 -6 -11 1.0572 6.6317
-13 -6 -10 -0.9096 8.7704
-13 -6 -9 -1.3778 -11.1510
-13 -6 -8 6.0084 1.0280
-13 -6 -7 7.7865 -3.9966
-13 -6 -6 -0.5971 -0.1230
-13 -6 -5 -1.2346 0.3962
-13 -6 -4 6.9012 -5.6126
-13 -6 -3 6.1675 -0.3627
-13 -6 -2 -2.6765 -3.8297
-13 -6 -1 2.3189 -4.3619
-13 -6 0 0.5821 -4.0774
-13 -6 1 -3.0750 -2.8022
-13 -6 2 -2.2815 -2.8234
-13 -6 3 1.7959 3.8447
-13 -6 4 2.9121 0.0382
-13 -6 5 3.1967 -0.7085
-13 -6 6 -0.7417 10.8094
-13 -6 7 -1.3210 3.5355
-13 -6 8 2.3515 3.9181
-13 -6 9 -2.8262 9.9137
-13 -6 10 -0.5069 3.6089
-13 -6 11 -0.3519 3.7391
-13 -6 12 5.0649 5.9223
-13 -6 13 0.0958 -4.3903
-13 -6 14 -3.6057 2.0129
-13 -6 15 -2.5117 -4.8351
-13 -6 16 1.2544 -0.3213
-13 -6 17 0.3454 5.4492
-13 -6 18 -3.2811 -5.8829
-13 -6 19 -0.1368 2.9661
-13 -6 20 0.3267 0.7666
-13 -6 21 4.3597 5.5528
-13 -6 22 5.0852 1.1182
-13 -6 23 -2.3202 -3.3546
-13 -6 24 -3.4213 3.9283
-13 -6 25 0.5027 -2.2007
-13 -6 26 -0.7902 -2.8054
-13 -6 27 0.6347 2.0026
-13 -6 28 -2.3110 3.4621
-13 -6 29 -1.3212 -1.8214
-13 -6 30 -1.4195 -1.8637
-13 -6 31 1.5975 -1.4146
-13 -5 -33 2.9444 -0.0744
-13 -5 -32 -1.2959 -2.0099
-13 -5 -31 -0.5925 1.2389
-13 -5 -30 0.8899 3.1519
-13 -5 -29 0.6164 -2.2565
-13 -5 -28 2.7829 -2.0719
-13 -5 -27 3.2507 0.9712
-13 -5 -26 -1.6224 1.9507
-13 -5 -25 -0.4221 1.6041
-13 -5 -24 5.6019 -4.6463
-13 -5 -23 0.2351 -2.9736
-13 -5 -22 -0.0423 -1.0215
-13 -5 -21 1.8572 4.8931
-13 -5 -20 -3.0212 0.5240
-13 -5 -19 6.7111 -2.0274
-13 -5 -18 -4.0236 -0.4511
-13 -5 -17 3.2381 -4.2729
-13 -5 -16 1.5465 0.4977
-13 -5 -15 -3.9588 -2.4109
-13 -5 -14 -2.0538 -0.6020
-13 -5 -13 1.9881 -3.1378
-13 -5 -12 -5.9767 -8.7273
-13 -5 -11 -4.8005 2.8498
-13 -5 -10 3.5381 2.4873
-13 -5 -9 -9.2030 -2.6256
-13 -5 -8 -0.2216 -1.0200
-13 -5 -7 5.0348 -0.5406
-13 -5 -6 3.3557 -0.8874
-13 -5 -5 -2.1019 6.3491
-13 -5 -4 -2.8946 -0.4695
-13 -5 -3 3.3601 -1.5656
-13 -5 -2 1.5938 3.6286
-13 -5 -1 -1.5015 0.8045
-13 -5 0 1.8546 2.1939
-13 -5 1 -8.9127 -3.4535
-13 -5 2 4.0305 -0.7514
-13 -5 3 1.5524 0.3838
-13 -5 4 -4.8307 -0.2190
-13 -5 5 -2.8809 -4.0538
-13 -5 6 -1.6244 -1.0828
-13 -5 7 3.0396 4.7631
-13 -5 8 -1.2036 -0.5175
-13 -5 9 1.1761 0.0487
-13 -5 10 2.3343 2.5451
-13 -5 11 1.6566 -2.8990
-13 -5 12 5.9268 4.5878
-13 -5 13 4.2221 -4.0345
-13 -5 14 2.8431 0.8796
-13 -5 15 2.5540 -6.6231
-13 -5 16 -0.1092 0.7648
-13 -5 17 -2.7212 -0.5198
-13 -5 18 0.3536 -4.1940
-13 -5 19 -0.7339 -5.3172
-13 -5 20 -1.5747 -0.2782
-13 -5 21 4.9711 1.8896
-13 -5 22 5.8363 -2.8134
-13 -5 23 -0.7405 0.3579
-13 -5 24 1.3083 -1.8319
-13 -5 25 2.9055 -1.0662
-13 -5 26 2.2932 -3.3668
-13 -5 27 1.1065 1.3824
-13 -5 28 2.5074 3.3352
-13 -5 29 -0.8715 0.6917
-13 -5 30 -0.7021 -0.1193
-13 -5 31 2.6546 -1.3424
-13 -5 32 1.4126 2.2501
-13 -5 33 -1.0540 2.2090
-13 -4 -35 -1.5840 -0.1019
-13 -4 -34 -3.4757 1.7935
-13 -4 -33 1.4876 -0.3150
-13 -4 -32 -0.6746 0.2161
-13 -4 -31 -5.4629 0.5441
-13 -4 -30 -0.1466 0.0457
-13 -4 -29 -3.6703 1.4161
-13 -4 -28 0.1708 -0.6493
-13 -4 -27 5.4210 -0.3886
-13 -4 -26 -4.2516 1.2904
-13 -4 -25 1.0386 0.0521
-13 -4 -24 2.8485 -7.2472
-13 -4 -23 2.0578 -3.3822
-13 -4 -22 0.8640 -2.4727
-13 -4 -21 -0.3634 4.2368
-13 -4 -20 -0.0103 2.0373
-13 -4 -19 -1.2449 0.9824
-13 -4 -18 2.3836 3.2631
-13 -4 -17 -1.0104 0.5799
-13 -4 -16 6.5119 3.3930
-13 -4 -15 3.2322 -4.4299
-13 -4 -14 1.3746 6.9046
-13 -4 -13 4.3157 2.5766
-13 -4 -12 4.3625 -1.0263
-13 -4 -11 -0.1623 12.0237
-13 -4 -10 4.0338 -0.9085
-13 -4 -9 -2.9645 3.3232
-13 -4 -8 -5.1234 -0.0782
-13 -4 -7 6.1107 5.0508
-13 -4 -6 -0.1417 1.2142
-13 -4 -5 -1.9767 2.5386
-13 -4 -4 -0.5369 2.9439
-13 -4 -3 -0.4374 -3.3708
-13 -4 -2 1.5897 -1.0471
-13 -4 -1 -5.3140 2.1999
-13 -4 0 3.9756 0.8739
-13 -4 1 -4.5285 -2.1919
-13 -4 2 8.0129 5.2558
-13 -4 3 3.2624 -5.4188
-13 -4 4 -0.2185 0.4165
-13 -4 5 -1.4675 0.9088
-13 -4 6 -5.2209 -5.3024
-13 -4 7 2.7252 2.2882
-13 -4 8 1.6636 6.5438
-13 -4 9 -3.8639 2.2973
-13 -4 10 -0.1841 4.4688
-13 -4 11 -1.1439 -0.8712
-13 -4 12 1.8509 2.7466
-13 -4 13 1.2674 -1.2916
-13 -4 14 0.1785 2.5946
-13 -4 15 0.6064 -6.9804
-13 -4 16 3.8380 -1.3478
-13 -4 17 -7.3274 3.5555
-13 -4 18 0.3018 -1.7292
-13 -4 19 3.5188 -5.5010
-13 -4 20 -6.3838 4.2928
-13 -4 21 2.0213 2.9862
-13 -4 22 -0.5589 -3.5995
-13 -4 23 -2.2260 5.0596
-13 -4 24 0.5267 -0.8443
-13 -4 25 2.3433 0.4422
-13 -4 26 1.5773 -2.8247
-13 -4 27 1.0585 1.2584
-13 -4 28 0.4397 -1.6670
-13 -4 29 -1.7787 -2.4048
-13 -4 30 -4.4842 -1.4797
-13 -4 31 -1.8489 -3.5160
-13 -4 32 -1.1291 1.0461
-13 -4 33 -2.2013 -0.4918
-13 -4 34 -3.8013 1.7720
-13 -4 35 0.3327 -1.3517
-13 -3 -36 -1.5490 -0.1965
-13 -3 -35 -3.2349 1.1174
-13 -3 -34 0.0983 -1.3430
-13 -3 -33 2.6260 -2.2542
-13 -3 -32 -1.9362 0.2801
-13 -3 -31 1.4849 2.4972
-13 -3 -30 -0.8406 -1.1705
-13 -3 -29 4.9872 -2.2250
-13 -3 -28 2.5109 6.8331
-13 -3 -27 4.7446 -1.7813
-13 -3 -26 -0.0987 0.5167
-13 -3 -25 -0.9991 4.9511
-13 -3 -24 0.4010 -3.4083
-13 -3 -23 1.3265 -0.0666
-13 -3 -22 0.0128 0.1363
-13 -3 -21 3.1867 2.2305
-13 -3 -20 2.8568 1.9740
-13 -3 -19 -5.8534 -1.3701
-13 -3 -18 1.8542 2.8259
-13 -3 -17 -6.9907 -1.5313
-13 -3 -16 3.6256 1.5281
-13 -3 -15 4.3317 -9.3693
-13 -3 -14 -1.8616 -2.4306
-13 -3 -13 1.0901 1.9071
-13 -3 -12 0.3993 -0.9199
-13 -3 -11 0.2711 6.3077
-13 -3 -10 -0.7059 3.2002
-13 -3 -9 0.8424 -2.8852
-13 -3 -8 -3.1039 4.2396
-13 -3 -7 2.6827 2.5183
-13 -3 -6 0.9451 -2.9778
-13 -3 -5 -3.8755 4.3620
-13 -3 -4 -1.0588 -2.5425
-13 -3 -3 5.7323 -0.1747
-13 -3 -2 -3.0120 -1.8361
-13 -3 -1 -1.5890 3.2308
-13 -3 0 3.9180 4.2028
-13 -3 1 -2.6978 1.9983
-13 -3 2 4.0589 6.0060
-13 -3 3 3.3144 1.6695
-13 -3 4 -7.2630 5.7363
-13 -3 5 -0.2890 0.5679
-13 -3 6 0.4997 -2.9208
-13 -3 7 4.6273 4.1653
-13 -3 8 3.0650 -2.4717
-13 -3 9 1.9997 7.3564
-13 -3 10 -1.3622 3.4221
-13 -3 11 0.7866 0.7978
-13 -3 12 1.5251 1.0348
-13 -3 13 4.5172 0.3670
-13 -3 14 -4.7726 1.7117
-13 -3 15 2.0715 -6.0670
-13 -3 16 1.5560 -1.2944
-13 -3 17 -1.8029 1.0177
-13 -3 18 0.4701 3.3247
-13 -3 19 8.3945 -3.8234
-13 -3 20 -1.2864 0.5792
-13 -3 21 4.9065 2.8792
-13 -3 22 -1.1013 -9.1047
-13 -3 23 3.0870 -1.2576
-13 -3 24 0.5716 0.7868
-13 -3 25 4.0220 -2.4828
-13 -3 26 1.5900 0.9625
-13 -3 27 1.8731 3.9214
-13 -3 28 -0.1188 3.7364
-13 -3 29 1.3508 -0.6453
-13 -3 30 1.9268 2.1409
-13 -3 31 -2.4790 -1.3533
-13 -3 32 4.0945 0.3723
-13 -3 33 0.0035 -1.8133
-13 -3 34 0.7175 2.0667
-13 -3 35 1.1114 -1.6979
-13 -3 36 -2.7716 -1.8385
-13 -2 -38 1.1351 2.5233
-13 -2 -37 4.3829 -1.9195
-13 -2 -36 0.3902 -0.0753
-13 -2 -35 -2.1872 0.2253
-13 -2 -34 8.7730 -1.6149
-13 -2 -33 5.7074 -0.9676
-13 -2 -32 -1.4631 3.9739
-13 -2 -31 5.0815 -1.8128
-13 -2 -30 -2.4824 4.0716
-13 -2 -29 0.4277 0.5899
-13 -2 -28 3.1255 0.6473
-13 -2 -27 2.7140 1.6002
-13 -2 -26 -4.6642 2.5510
-13 -2 -25 -3.3187 2.5190
-13 -2 -24 3.1346 -0.8113
-13 -2 -23 -4.3528 1.9641
-13 -2 -22 0.6168 -0.1147
-13 -2 -21 1.6756 4.5906
-13 -2 -20 6.0537 2.0260
-13 -2 -19 0.4923 2.6634
-13 -2 -18 -3.5653 3.7786
-13 -2 -17 -1.9528 -1.1491
-13 -2 -16 -0.4379 0.6141
-13 -2 -15 1.4935 -9.8774
-13 -2 -14 1.6381 -0.3732
-13 -2 -13 -0.4337 3.3572
-13 -2 -12 1.9969 1.9457
-13 -2 -11 -2.1814 -3.2825
-13 -2 -10 6.4952 2.2395
-13 -2 -9 -4.5979 -2.3444
-13 -2 -8 -3.9622 -0.5276
-13 -2 -7 3.4492 -3.4169
-13 -2 -6 -1.3628 -0.8160
-13 -2 -5 -6.0195 -5.4949
-13 -2 -4 -2.7367 -8.4679
-13 -2 -3 1.1557 0.8566
-13 -2 -2 -6.6079 -7.3273
-13 -2 -1 3.0379 3.3730
-13 -2 0 -1.4042 8.4732
-13 -2 1 -1.4072 -5.0884
-13 -2 2 9.3873 7.6851
-13 -2 3 -0.1461 -0.2574
-13 -2 4 -2.6061 -1.6410
-13 -2 5 2.1909 -3.4634
-13 -2 6 -3.4489 -2.1021
-13 -2 7 11.2016 -1.6314
-13 -2 8 1.2703 -0.7584
-13 -2 9 -1.4356 4.1129
-13 -2 10 1.2490 -2.0965
-13 -2 11 0.6588 -2.4834
-13 -2 12 -0.7496 3.1291
-13 -2 13 -0.0550 -9.7207
-13 -2 14 3.2288 1.0457
-13 -2 15 -2.4757 -1.3731
-13 -2 16 0.6599 -2.4741
-13 -2 17 6.6706 -6.0087
-13 -2 18 0.5463 5.5695
-13 -2 19 1.0232 6.6704
-13 -2 20 -0.9217 -0.3034
-13 -2 21 2.9114 10.1511
-13 -2 22 -4.8143 2.5847
-13 -2 23 1.0109 -1.9614
-13 -2 24 -0.2135 3.2029
-13 -2 25 0.8314 0.2164
-13 -2 26 -0.0640 -3.0003
-13 -2 27 0.8593 0.8386
-13 -2 28 -2.1696 -1.1933
-13 -2 29 1.2866 -2.8199
-13 -2 30 1.6629 -4.6797
-13 -2 31 -2.3596 0.7938
-13 -2 32 2.2059 -3.5828
-13 -2 33 1.5568 -1.4672
-13 -2 34 0.8183 1.2457
-13 -2 35 2.0003 -0.4070
-13 -2 36 -0.7448 0.5765
-13 -2 37 -0.9427 -0.9647
-13 -2 38 5.6710 -3.5984
-13 -1 -39 -1.0831 -2.9409
-13 -1 -38 2.4658 4.7277
-13 -1 -37 -1.0948 1.1077
-13 -1 -36 0.3629 -0.9560
-13 -1 -35 -3.5815 7.5758
-13 -1 -34 -0.9546 -0.3702
-13 -1 -33 0.5815 1.2219
-13 -1 -32 5.0621 9.5104
-13 -1 -31 -1.4611 -0.5811
-13 -1 -30 -7.1592 -3.0771
-13 -1 -29 5.5280 5.2339
-13 -1 -28 2.4372 -3.8143
-13 -1 -27 0.7976 -1.5701
-13 -1 -26 -0.0462 2.3425
-13 -1 -25 0.9350 6.7624
-13 -1 -24 -0.2440 -2.1753
-13 -1 -23 0.2826 0.7315
-13 -1 -22 -2.9827 -0.9344
-13 -1 -21 0.6107 2.6565
-13 -1 -20 2.4736 1.9385
-13 -1 -19 2.9270 0.8475
-13 -1 -18 -4.5312 1.3593
-13 -1 -17 2.4094 0.5349
-13 -1 -16 -0.7365 -4.7192
-13 -1 -15 -0.6160 -4.8299
-13 -1 -14 2.4192 -0.8020
-13 -1 -13 -0.3937 8.8667
-13 -1 -12 1.2577 5.3647
-13 -1 -11 -5.1332 0.5814
-13 -1 -10 8.4352 -3.6181
-13 -1 -9 -0.8351 1.9202
-13 -1 -8 -4.3608 3.3153
-13 -1 -7 1.1718 -0.3604
-13 -1 -6 2.3388 0.3559
-13 -1 -5 0.9564 0.0158
-13 -1 -4 -5.0610 -1.4931
-13 -1 -3 -1.6587 -1.8648
-13 -1 -2 0.1289 -2.6536
-13 -1 -1 -3.0092 0.3016
-13 -1 0 5.6211 -0.7563
-13 -1 1 -9.1523 -2.4411
-13 -1 2 3.7511 -0.0974
-13 -1 3 -1.1952 0.1090
-13 -1 4 -0.6595 0.1348
-13 -1 5 -1.0440 -2.9890
-13 -1 6 1.7650 -0.3659
-13 -1 7 0.8666 3.4005
-13 -1 8 4.3996 -0.5839
-13 -1 9 -3.6695 6.6802
-13 -1 10 2.3831 -1.1340
-13 -1 11 -2.8652 0.9879
-13 -1 12 5.0111 0.7276
-13 -1 13 -2.4896 1.6256
-13 -1 14 -1.0770 -0.7591
-13 -1 15 -5.4426 1.3466
-13 -1 16 2.1038 0.6593
-13 -1 17 2.1042 -0.6666
-13 -1 18 -4.4867 -7.4537
-13 -1 19 3.1246 3.0570
-13 -1 20 -2.5408 -0.2672
-13 -1 21 -4.7002 -1.9288
-13 -1 22 0.1080 2.0525
-13 -1 23 -0.8036 -4.2355
-13 -1 24 -3.3466 -2.9562
-13 -1 25 1.9693 0.8245
-13 -1 26 -1.5044 0.1338
-13 -1 27 1.1501 1.2372
-13 -1 28 -0.5461 0.6927
-13 -1 29 4.2877 0.3885
-13 -1 30 -1.7318 -1.4658
-13 -1 31 -2.9675 1.3076
-13 -1 32 0.7515 -1.9486
-13 -1 33 0.2631 -0.4872
-13 -1 34 0.1384 -0.0490
-13 -1 35 -0.1889 2.0463
-13 -1 36 -1.4513 -2.1455
-13 -1 37 0.7788 -1.0460
-13 -1 38 2.1088 -1.7535
-13 -1 39 -0.5085 -1.4865
-12 -12 -14 -0.6205 -0.1572
-12 -12 -13 -3.5715 2.1798
-12 -12 -12 -3.5946 5.8507
-12 -12 -11 -5.0838 -1.8765
-12 -12 -10 1.8653 -0.7037
-12 -12 -9 0.1513 0.9181
-12 -12 -8 -0.2856 -4.8646
-12 -12 -7 4.9723 -2.7719
-12 -12 -6 1.2110 -3.6017
-12 -12 -5 1.3694 -1.1856
-12 -12 -4 5.1214 -5.4900
-12 -12 -3 -0.8983 -0.1581
-12 -12 -2 1.1900 -2.2648
-12 -12 -1 2.0889 2.3591
-12 -12 0 -6.4453 2.8531
-12 -11 -20 -3.2017 0.2801
-12 -11 -19 0.7287 -4.3168
-12 -11 -18 -1.9029 0.5539
-12 -11 -17 -3.7874 1.8271
-12 -11 -16 0.7424 -1.4943
-12 -11 -15 1.4393 -1.2975
-12 -11 -14 2.4672 -2.8036
-12 -11 -13 -0.5545 -5.7361
-12 -11 -12 4.9986 2.9969
-12 -11 -11 -0.5157 -0.7062
-12 -11 -10 0.8692 0.8339
-12 -11 -9 5.0833 0.4194
-12 -11 -8 4.2970 0.5843
-12 -11 -7 -1.2409 1.1839
-12 -11 -6 3.1080 -1.8883
-12 -11 -5 -2.5402 -0.2719
-12 -11 -4 -0.8442 -0.2154
-12 -11 -3 0.3173 -2.3647
-12 -11 -2 -3.4288 3.1497
-12 -11 -1 4.3489 -0.5460
-12 -11 0 -2.6517 2.9881
-12 -11 1 -2.0725 5.4606
-12 -11 2 -0.5528 -0.2020
-12 -11 3 2.4360 2.3381
-12 -11 4 1.6875 -1.0381
-12 -11 5 -0.9985 2.2482
-12 -11 6 -1.0762 -2.1456
-12 -11 7 0.6265 -1.1518
-12 -11 8 -2.2422 -2.8951
-12 -11 9 2.2059 5.1176
-12 -11 10 4.4334 4.5399
-12 -11 11 -1.0786 -3.9326
-12 -11 12 2.6878 4.9577
-12 -11 13 -1.8242 -1.0274
-12 -11 14 1.2754 -3.5011
-12 -11 15 1.3490 -4.4991
-12 -11 16 1.2456 -0.4895
-12 -11 17 -3.2638 2.7413
-12 -11 18 2.5463 -1.6583
-12 -11 19 -2.1369 1.7436
-12 -11 20 -3.3897 -0.7332
-12 -10 -24 -1.9030 -3.5404
-12 -10 -23 1.7959 4.0260
-12 -10 -22 3.2707 -5.3430
-12 -10 -21 -3.2933 -0.1998
-12 -10 -20 0.5433 0.8848
-12 -10 -19 3.3457 -1.3332
-12 -10 -18 -2.6343 -4.3829
-12 -10 -17 0.1002 2.3731
-12 -10 -16 -1.1306 -0.8030
-12 -10 -15 -4.1218 -0.8860
-12 -10 -14 -0.9749 -1.2891
-12 -10 -13 -2.6710 0.7560
-12 -10 -12 0.6486 4.8216
-12 -10 -11 -3.9367 -1.1449
-12 -10 -10 0.1620 2.5975
-12 -10 -9 0.6650 0.7684
-12 -10 -8 -1.1209 -0.4811
-12 -10 -7 -2.8105 4.6224
-12 -10 -6 6.0233 -2.1842
-12 -10 -5 -3.8828 -3.6274
-12 -10 -4 -4.0010 5.8960
-12 -10 -3 -1.4611 -5.5346
-12 -10 -2 -5.1195 2.8676
-12 -10 -1 1.8638 -0.3884
-12 -10 0 -0.3188 4.6810
-12 -10 1 -6.0976 -3.0040
-12 -10 2 4.4031 -3.0058
-12 -10 3 -0.4872 -3.3463
-12 -10 4 -0.0632 0.2666
-12 -10 5 -0.8589 1.7527
-12 -10 6 -1.6525 -5.6802
-12 -10 7 2.6980 -2.0475
-12 -10 8 -4.2023 -2.1295
-12 -10 9 -1.7723 -1.2731
-12 -10 10 -0.1216 0.3512
-12 -10 11 -4.4686 -1.3395
-12 -10 12 -3.4347 2.5641
-12 -10 13 -8.4125 -5.4923
-12 -10 14 1.7712 -7.4491
-12 -10 15 1.6952 -2.5011
-12 -10 16 -1.5649 -2.7965
-12 -10 17 1.0066 1.2328
-12 -10 18 5.1661 -2.5260
-12 -10 19 -0.7207 1.5630
-12 -10 20 1.3199 -2.3610
-12 -10 21 2.1944 1.4562
-12 -10 22 -1.5563 -2.8805
-12 -10 23 3.6717 -1.8298
-12 -10 24 -0.5770 2.3445
-12 -9 -27 1.0548 -1.6462
-12 -9 -26 -1.0815 -1.0039
-12 -9 -25 1.5914 -2.6426
-12 -9 -24 -2.8756 -3.2976
-12 -9 -23 2.4806 2.5179
-12 -9 -22 1.9155 -7.1415
-12 -9 -21 -1.7710 -5.3846
-12 -9 -20 -2.0926 2.8988
-12 -9 -19 1.5333 -6.7191
-12 -9 -18 -0.4839 -1.1580
-12 -9 -17 -2.2183 1.6805
-12 -9 -16 3.3843 -4.1865
-12 -9 -15 -1.6915 -1.0503
-12 -9 -14 -2.9542 -0.4498
-12 -9 -13 -0.9602 2.1064
-12 -9 -12 -1.5310 -0.2585
-12 -9 -11 -1.5574 -0.4056
-12 -9 -10 1.9992 4.2642
-12 -9 -9 3.4781 -6.0211
-12 -9 -8 -0.1796 -2.1041
-12 -9 -7 3.6839 -0.2288
-12 -9 -6 5.1088 -6.5152
-12 -9 -5 -0.3366 -6.0132
-12 -9 -4 -5.1421 6.2974
-12 -9 -3 0.2145 -3.6313
-12 -9 -2 -3.0417 -1.2268
-12 -9 -1 -6.2446 5.5673
-12 -9 0 1.2551 1.9638
-12 -9 1 -0.9034 0.9901
-12 -9 2 3.9047 -0.8074
-12 -9 3 -0.3196 -8.8438
-12 -9 4 3.0823 2.7708
-12 -9 5 -3.7430 -1.8720
-12 -9 6 -3.3811 -3.9388
-12 -9 7 0.1966 -1.7325
-12 -9 8 1.2374 -3.6436
-12 -9 9 3.4012 -1.4398
-12 -9 10 0.8927 -1.4021
-12 -9 11 2.4661 2.4390
-12 -9 12 0.3647 0.5262
-12 -9 13 0.3098 -2.2165
-12 -9 14 5.7054 3.0048
-12 -9 15 3.1966 -2.9163
-12 -9 16 8.6971 1.0013
-12 -9 17 3.3907 1.9470
-12 -9 18 3.7783 -3.8713
-12 -9 19 -0.4672 -1.1536
-12 -9 20 -1.0095 -3.9095
-12 -9 21 0.7599 -0.0959
-12 -9 22 -1.5028 -1.3386
-12 -9 23 -2.5366 -4.5847
-12 -9 24 0.8026 -0.6466
-12 -9 25 -2.2146 0.0998
-12 -9 26 -1.1599 1.5506
-12 -9 27 -0.5855 -0.8114
-12 -8 -30 -2.7007 -1.5387
-12 -8 -29 -0.3042 1.0512
-12 -8 -28 3.6796 2.1828
-12 -8 -27 0.5567 -0.6151
-12 -8 -26 0.8402 -3.5661
-12 -8 -25 2.5717 -2.0139
-12 -8 -24 0.5399 0.5030
-12 -8 -23 4.6062 -1.4476
-12 -8 -22 4.9830 -0.4107
-12 -8 -21 -1.3794 -4.5955
-12 -8 -20 9.1009 -0.7749
-12 -8 -19 1.9328 -2.4870
-12 -8 -18 3.3723 -2.4185
-12 -8 -17 2.5404 -3.5150
-12 -8 -16 5.0824 -4.3618
-12 -8 -15 -1.6030 -2.6234
-12 -8 -14 -0.8455 -0.7747
-12 -8 -13 -1.7749 2.6306
-12 -8 -12 -0.4188 -4.5747
-12 -8 -11 -6.2636 0.2676
-12 -8 -10 -3.1942 5.2700
-12 -8 -9 -4.7607 0.7353
-12 -8 -8 -1.3347 7.1821
-12 -8 -7 1.4396 4.6080
-12 -8 -6 -7.6920 4.1741
-12 -8 -5 0.7496 -0.2269
-12 -8 -4 -8.3781 7.9689
-12 -8 -3 -4.0659 7.1065
-12 -8 -2 -12.7595 -6.8538
-12 -8 -1 -6.4574 4.3593
-12 -8 0 -3.1009 -1.3336
-12 -8 1 -5.4473 -2.6902
-12 -8 2 -3.6222 -2.0377
-12 -8 3 1.4952 -5.0516
-12 -8 4 3.8269 3.1500
-12 -8 5 -3.8955 1.7236
-12 -8 6 -0.9348 1.6517
-12 -8 7 3.3367 -0.2947
-12 -8 8 2.0213 -1.3753
-12 -8 9 4.7835 0.1210
-12 -8 10 -1.4712 1.8569
-12 -8 11 2.2972 2.7147
-12 -8 12 2.4423 0.3145
-12 -8 13 -6.1473 -3.1161
-12 -8 14 -0.1410 0.7525
-12 -8 15 -4.4654 2.4063
-12 -8 16 2.6224 3.6295
-12 -8 17 -0.1402 1.0307
-12 -8 18 2.1223 0.9713
-12 -8 19 1.4378 2.3192
-12 -8 20 -1.7316 -1.6265
-12 -8 21 3.4878 1.7404
-12 -8 22 3.5195 -2.1622
-12 -8 23 -2.8238 -2.2374
-12 -8 24 3.5335 -1.9555
-12 -8 25 2.5005 -5.4956
-12 -8 26 1.2271 0.0841
-12 -8 27 3.2571 -2.2968
-12 -8 28 1.3237 -2.4259
-12 -8 29 2.0753 -2.3292
-12 -8 30 1.5777 0.9816
-12 -7 -32 4.6157 -0.5328
-12 -7 -31 -0.1275 -2.1278
-12 -7 -30 0.0203 -1.4018
-12 -7 -29 -0.7937 0.6414
-12 -7 -28 1.2881 0.2202
-12 -7 -27 4.8039 4.7356
-12 -7 -26 -2.8521 1.8320
-12 -7 -25 -1.0668 1.8587
-12 -7 -24 2.4344 3.4909
-12 -7 -23 1.2540 2.3057
-12 -7 -22 -4.3892 -1.0148
-12 -7 -21 -0.6630 4.2060
-12 -7 -20 -0.6090 -0.5810
-12 -7 -19 2.1574 3.0464
-12 -7 -18 1.7721 6.3507
-12 -7 -17 3.1086 -0.0305
-12 -7 -16 3.3634 -0.5605
-12 -7 -15 -2.2149 3.8906
-12 -7 -14 -3.6754 -3.5664
-12 -7 -13 -0.5169 6.4252
-12 -7 -12 0.9925 0.7683
-12 -7 -11 0.6705 -2.3882
-12 -7 -10 3.8368 -3.9221
-12 -7 -9 1.5076 0.1946
-12 -7 -8 4.5409 -1.2308
-12 -7 -7 3.3751 -9.0967
-12 -7 -6 -2.5801 6.2899
-12 -7 -5 4.0979 -2.4379
-12 -7 -4 0.7846 -1.4333
-12 -7 -3 2.1124 1.3939
-12 -7 -2 -5.9552 -6.9357
-12 -7 -1 -0.8276 3.2058
-12 -7 0 2.0106 -6.6703
-12 -7 1 -1.6976 -5.4527
-12 -7 2 2.6732 0.0032
-12 -7 3 4.0629 -0.7112
-12 -7 4 2.0182 -5.7994
-12 -7 5 1.3342 2.5518
-12 -7 6 -2.8274 7.1664
-12 -7 7 1.9219 -2.1286
-12 -7 8 -1.0780 4.4582
-12 -7 9 3.5810 3.1336
-12 -7 10 0.0924 6.3238
-12 -7 11 -2.4770 6.8260
-12 -7 12 6.2075 3.7363
-12 -7 13 -4.0957 0.4338
-12 -7 14 -2.0701 -1.9392
-12 -7 15 -5.8315 2.5995
-12 -7 16 -0.1952 1.0134
-12 -7 17 -0.5590 -3.8598
-12 -7 18 -2.9211 0.3426
-12 -7 19 3.1606 2.9404
-12 -7 20 -0.8307 2.2775
-12 -7 21 6.3521 8.1942
-12 -7 22 1.9917 0.1538
-12 -7 23 -2.0085 3.5889
-12 -7 24 0.6041 7.1752
-12 -7 25 0.9251 -0.1694
-12 -7 26 -1.2183 7.2057
-12 -7 27 0.3452 2.2443
-12 -7 28 -1.9868 3.2024
-12 -7 29 -1.1926 -0.8102
-12 -7 30 -0.7327 2.9926
-12 -7 31 0.5000 0.9226
-12 -7 32 -1.6506 -1.8184
-12 -6 -34 -0.1823 -0.9612
-12 -6 -33 -0.8784 0.6887
-12 -6 -32 0.9808 -1.4620
-12 -6 -31 1.9191 1.4270
-12 -6 -30 1.7620 5.2802
-12 -6 -29 -1.7153 -5.9152
-12 -6 -28 3.5673 -2.0611
-12 -6 -27 0.3423 2.5664
-12 -6 -26 -3.1521 -2.1515
-12 -6 -25 0.6522 1.3678
-12 -6 -24 -2.7885 -1.3184
-12 -6 -23 4.7172 -5.3852
-12 -6 -22 -4.4072 1.4070
-12 -6 -21 -2.5076 -1.5194
-12 -6 -20 -2.5424 -3.3243
-12 -6 -19 3.2504 0.6261
-12 -6 -18 -1.0577 -0.3872
-12 -6 -17 -1.8790 0.0939
-12 -6 -16 -3.1361 -3.1058
-12 -6 -15 -1.1637 -1.9423
-12 -6 -14 -5.8781 -3.4269
-12 -6 -13 -9.0520 -7.3640
-12 -6 -12 -3.0779 0.4761
-12 -6 -11 0.2336 0.4389
-12 -6 -10 -3.6179 -0.0594
-12 -6 -9 -1.0485 -0.4654
-12 -6 -8 11.2368 -2.2343
-12 -6 -7 -1.8126 -2.8993
-12 -6 -6 0.5517 3.9951
-12 -6 -5 0.1579 1.5846
-12 -6 -4 5.2576 -1.0065
-12 -6 -3 3.6401 1.1435
-12 -6 -2 -0.0209 -0.5899
-12 -6 -1 2.4098 1.5011
-12 -6 0 0.7796 -6.4437
-12 -6 1 -6.3846 -0.5654
-12 -6 2 4.3000 3.2203
-12 -6 3 -0.2544 -1.5486
-12 -6 4 0.2362 -0.7498
-12 -6 5 1.0104 0.2805
-12 -6 6 -3.4721 3.4962
-12 -6 7 -0.8003 -3.6469
-12 -6 8 -3.6689 3.2337
-12 -6 9 3.3702 5.3668
-12 -6 10 -2.6164 1.4473
-12 -6 11 2.4272 1.9578
-12 -6 12 5.6180 6.1531
-12 -6 13 3.0814 0.5376
-12 -6 14 0.0152 0.2855
-12 -6 15 -2.4066 -4.4933
-12 -6 16 6.7396 1.9262
-12 -6 17 -0.7935 -5.0411
-12 -6 18 -4.1643 -7.5453
-12 -6 19 2.6060 -1.3540
-12 -6 20 -2.9557 0.8908
-12 -6 21 3.2517 5.7353
-12 -6 22 -3.0335 -1.6486
-12 -6 23 -2.6952 -1.8595
-12 -6 24 0.2170 1.3034
-12 -6 25 -1.9396 0.5435
-12 -6 26 -1.2816 2.3686
-12 -6 27 -1.3995 2.2315
-12 -6 28 2.2594 1.3293
-12 -6 29 -0.9039 -1.4019
-12 -6 30 0.9242 2.5792
-12 -6 31 1.3977 0.4368
-12 -6 32 -2.5320 -0.7542
-12 -6 33 -1.3744 -0.6939
-12 -6 34 0.4584 -0.6755
-12 -5 -36 1.5337 -0.6210
-12 -5 -35 1.1679 0.3567
-12 -5 -34 -1.8914 -0.4320
-12 -5 -33 2.6040 1.0471
-12 -5 -32 -3.4552 -0.6427
-12 -5 -31 -4.4637 1.1943
-12 -5 -30 0.4721 4.0076
-12 -5 -29 -2.9920 0.0878
-12 -5 -28 2.3498 -2.0789
-12 -5 -27 1.4994 -0.2592
-12 -5 -26 3.8668 1.3137
-12 -5 -25 0.2819 -3.4901
-12 -5 -24 3.6060 -4.5307
-12 -5 -23 0.9162 -1.3452
-12 -5 -22 -1.7012 -4.3779
-12 -5 -21 1.0805 1.8485
-12 -5 -20 -6.4608 -0.0043
-12 -5 -19 6.7841 0.4073
-12 -5 -18 3.4172 -2.6021
-12 -5 -17 -0.1551 -0.7351
-12 -5 -16 6.2620 2.9214
-12 -5 -15 -2.7965 -1.0715
-12 -5 -14 9.9093 -2.0979
-12 -5 -13 1.5093 -4.0299
-12 -5 -12 4.0207 1.7750
-12 -5 -11 3.4343 0.3001
-12 -5 -10 -4.7630 -4.6581
-12 -5 -9 0.1698 4.9705
-12 -5 -8 1.3940 -1.1289
-12 -5 -7 -2.5217 4.9503
-12 -5 -6 -0.0199 2.3336
-12 -5 -5 -2.5122 6.0303
-12 -5 -4 -4.3681 0.7554
-12 -5 -3 -1.8821 -3.4336
-12 -5 -2 -0.5566 7.3970
-12 -5 -1 0.5888 -2.2381
-12 -5 0 2.7339 -2.4277
-12 -5 1 -11.6293 0.3676
-12 -5 2 13.6679 -2.8417
-12 -5 3 -0.1992 -4.4409
-12 -5 4 -0.6919 0.7939
-12 -5 5 0.3528 -2.3886
-12 -5 6 -2.7521 -1.4756
-12 -5 7 3.8762 1.5628
-12 -5 8 -6.4338 6.4403
-12 -5 9 -0.3422 -4.4776
-12 -5 10 -2.3456 3.8525
-12 -5 11 -2.8900 -2.9430
-12 -5 12 1.6032 2.8285
-12 -5 13 0.9952 1.3032
-12 -5 14 0.6055 0.1989
-12 -5 15 -0.5989 -5.5464
-12 -5 16 2.3201 3.1494
-12 -5 17 -1.2257 -0.1691
-12 -5 18 -0.1210 -5.0049
-12 -5 19 0.1795 0.9514
-12 -5 20 -3.2094 3.3150
-12 -5 21 0.2492 4.9807
-12 -5 22 -5.3686 -1.1400
-12 -5 23 -0.6691 0.9231
-12 -5 24 0.5444 -3.1906
-12 -5 25 1.3476 2.5133
-12 -5 26 -0.7870 -0.3411
-12 -5 27 -0.2965 0.1489
-12 -5 28 3.1579 -3.7536
-12 -5 29 -0.7388 -3.4812
-12 -5 30 -0.6316 -0.8335
-12 -5 31 1.9742 -3.4447
-12 -5 32 -0.6411 -1.6260
-12 -5 33 -4.3081 -1.1998
-12 -5 34 0.4239 0.8341
-12 -5 35 2.2596 -0.6521
-12 -5 36 -0.0191 2.0655
-12 -4 -37 0.8405 2.9150
-12 -4 -36 -3.5068 0.4289
-12 -4 -35 1.6616 0.0785
-12 -4 -34 -1.5737 1.6762
-12 -4 -33 1.0202 1.1952
-12 -4 -32 1.3038 -0.0196
-12 -4 -31 0.6540 1.0427
-12 -4 -30 0.2569 0.7612
-12 -4 -29 2.4336 1.2438
-12 -4 -28 2.5630 -2.0753
-12 -4 -27 3.9059 4.0671
-12 -4 -26 3.1694 1.2484
-12 -4 -25 1.7235 -3.6007
-12 -4 -24 0.8348 1.9502
-12 -4 -23 2.6666 -1.2374
-12 -4 -22 -1.2878 2.1132
-12 -4 -21 -0.5926 -0.6411
-12 -4 -20 -1.2179 0.0574
-12 -4 -19 -2.3493 3.4778
-12 -4 -18 1.3359 -4.2144
-12 -4 -17 -0.2069 -0.0916
-12 -4 -16 2.5920 2.9079
-12 -4 -15 -0.9329 -4.3597
-12 -4 -14 3.2137 -0.3437
-12 -4 -13 -1.8895 -3.4465
-12 -4 -12 7.7457 4.9675
-12 -4 -11 3.9400 6.9214
-12 -4 -10 -6.9982 -0.6546
-12 -4 -9 6.6376 1.9294
-12 -4 -8 1.0592 1.4470
-12 -4 -7 3.4850 8.6515
-12 -4 -6 -6.0320 4.4301
-12 -4 -5 2.3573 -3.9133
-12 -4 -4 3.0220 -0.1324
-12 -4 -3 -7.2600 -6.5348
-12 -4 -2 -0.2329 -1.0586
-12 -4 -1 2.5629 2.2765
-12 -4 0 -1.9508 -5.4761
-12 -4 1 -2.7784 7.0131
-12 -4 2 6.1967 6.9962
-12 -4 3 0.7579 -4.4149
-12 -4 4 1.5231 3.1590
-12 -4 5 -2.6972 0.1274
-12 -4 6 -4.2342 -3.6574
-12 -4 7 3.4565 5.7612
-12 -4 8 -4.7419 3.3843
-12 -4 9 -2.0465 0.1252
-12 -4 10 -4.4572 4.6969
-12 -4 11 -1.6981 1.1616
-12 -4 12 -0.0405 2.0622
-12 -4 13 3.4964 5.3454
-12 -4 14 0.2949 3.2251
-12 -4 15 1.5076 -4.1250
-12 -4 16 -1.6066 3.3943
-12 -4 17 1.4393 4.6597
-12 -4 18 0.7669 -3.4852
-12 -4 19 3.8383 0.5787
-12 -4 20 -4.8171 0.9837
-12 -4 21 2.1527 -0.1407
-12 -4 22 -6.9154 -4.6467
-12 -4 23 -0.2865 -1.0757
-12 -4 24 1.0628 -1.1419
-12 -4 25 2.6555 3.2343
-12 -4 26 -1.1259 3.0269
-12 -4 27 1.6042 3.4932
-12 -4 28 -0.0172 1.8101
-12 -4 29 0.2223 -2.7571
-12 -4 30 0.9588 2.9264
-12 -4 31 0.1508 -2.0018
-12 -4 32 3.6049 -0.1297
-12 -4 33 -2.1473 -0.4063
-12 -4 34 5.0877 0.7689
-12 -4 35 -2.0444 -4.2890
-12 -4 36 -0.1876 0.2223
-12 -4 37 -0.3884 0.8174
-12 -3 -38 1.1560 1.8748
-12 -3 -37 1.3559 -2.5073
-12 -3 -36 0.5148 1.4423
-12 -3 -35 3.5270 -0.8108
-12 -3 -34 2.8391 -4.7885
-12 -3 -33 1.9226 0.6504
-12 -3 -32 -2.0662 -0.7695
-12 -3 -31 0.2277 -1.3309
-12 -3 -30 -2.7772 1.6831
-12 -3 -29 4.3292 -1.5344
-12 -3 -28 -2.6099 0.4721
-12 -3 -27 -0.9196 -1.6650
-12 -3 -26 0.7110 -0.7595
-12 -3 -25 -5.3905 -3.9101
-12 -3 -24 1.1617 1.8575
-12 -3 -23 -2.0938 1.4663
-12 -3 -22 1.1939 0.6940
-12 -3 -21 3.7829 2.8726
-12 -3 -20 0.3286 -0.7491
-12 -3 -19 -1.2350 -1.1879
-12 -3 -18 2.8706 1.2898
-12 -3 -17 -2.6184 -2.3101
-12 -3 -16 4.4206 1.1176
-12 -3 -15 2.2136 -1.9738
-12 -3 -14 1.3676 -5.2709
-12 -3 -13 -1.9582 -3.1209
-12 -3 -12 2.9238 0.6864
-12 -3 -11 0.9622 1.3395
-12 -3 -10 -3.4165 5.9449
-12 -3 -9 0.3785 -6.7526
-12 -3 -8 7.2232 0.0635
-12 -3 -7 0.3017 -0.1655
-12 -3 -6 -3.9193 -1.0336
-12 -3 -5 -3.4436 -6.3985
-12 -3 -4 4.4034 -11.2537
-12 -3 -3 0.3572 -3.6381
-12 -3 -2 -8.6508 2.8018
-12 -3 -1 6.1689 -1.0985
-12 -3 0 -1.6765 2.1492
-12 -3 1 0.1485 6.4336
-12 -3 2 5.1139 9.4130
-12 -3 3 -3.0696 1.6789
-12 -3 4 0.6522 -0.2418
-12 -3 5 -0.3345 -1.3719
-12 -3 6 -0.4346 -1.4372
-12 -3 7 10.1403 -1.7490
-12 -3 8 -2.8544 -2.0751
-12 -3 9 1.5001 -3.0072
-12 -3 10 -6.8299 -0.6981
-12 -3 11 -2.8948 -4.8120
-12 -3 12 1.0763 -1.8830
-12 -3 13 -0.2158 0.5606
-12 -3 14 -1.2847 0.6669
-12 -3 15 -1.1188 -7.4117
-12 -3 16 -1.0409 3.4228
-12 -3 17 0.3420 1.4736
-12 -3 18 0.0130 1.0186
-12 -3 19 5.0218 3.0259
-12 -3 20 -3.6508 3.4174
-12 -3 21 -2.1538 5.8529
-12 -3 22 -6.3870 -3.8397
-12 -3 23 -1.8006 0.8763
-12 -3 24 -2.8062 4.0686
-12 -3 25 2.4061 -1.9404
-12 -3 26 -2.3553 -0.4460
-12 -3 27 -0.6579 0.7644
-12 -3 28 -1.4122 0.3552
-12 -3 29 -2.2111 -4.5064
-12 -3 30 2.7926 -1.8249
-12 -3 31 -1.8005 -0.5935
-12 -3 32 1.7204 -3.1621
-12 -3 33 0.3644 4.2365
-12 -3 34 4.7914 -2.2966
-12 -3 35 -2.5625 -0.5013
-12 -3 36 -1.5109 -0.9853
-12 -3 37 2.6391 -2.2506
-12 -3 38 0.5603 -0.9013
-12 -2 -40 -4.1034 -2.3684
-12 -2 -39 1.0816 0.8952
-12 -2 -38 0.3474 5.3095
-12 -2 -37 -3.9995 -3.6777
-12 -2 -36 2.5083 3.8000
-12 -2 -35 -1.2190 1.6726
-12 -2 -34 2.9245 0.7049
-12 -2 -33 3.5211 8.0460
-12 -2 -32 -2.3737 -2.3828
-12 -2 -31 0.6426 0.4886
-12 -2 -30 2.0371 1.7806
-12 -2 -29 4.4522 2.0515
-12 -2 -28 3.2049 -1.7676
-12 -2 -27 3.2519 -0.9157
-12 -2 -26 -0.8256 1.1255
-12 -2 -25 -1.7699 -0.4458
-12 -2 -24 2.8015 -4.0245
-12 -2 -23 -2.9417 6.2033
-12 -2 -22 -3.7832 2.4481
-12 -2 -21 0.7016 0.9967
-12 -2 -20 -0.9110 -0.1938
-12 -2 -19 1.9336 2.8872
-12 -2 -18 -0.7815 0.0777
-12 -2 -17 3.9778 -1.8020
-12 -2 -16 1.1297 -2.4913
-12 -2 -15 4.0798 1.9238
-12 -2 -14 1.3471 -2.9383
-12 -2 -13 -1.5521 0.7905
-12 -2 -12 2.4247 -0.3232
-12 -2 -11 0.1736 -0.9387
-12 -2 -10 4.6562 -0.3142
-12 -2 -9 -2.7291 0.3800
-12 -2 -8 3.4385 -2.7761
-12 -2 -7 6.3942 -0.3616
-12 -2 -6 -2.1791 3.3636
-12 -2 -5 -4.4991 -6.0389
-12 -2 -4 8.0934 -7.6604
-12 -2 -3 -0.3720 -2.5748
-12 -2 -2 -3.8118 0.1694
-12 -2 -1 2.5070 -3.7962
-12 -2 0 -2.1787 -3.6988
-12 -2 1 0.5223 -0.6522
-12 -2 2 8.5119 2.4216
-12 -2 3 -6.3956 3.1274
-12 -2 4 3.3283 -7.0048
-12 -2 5 -5.4660 0.3260
-12 -2 6 5.7110 -1.4263
-12 -2 7 9.7257 -1.1636
-12 -2 8 4.5215 2.2541
-12 -2 9 1.1916 1.0665
-12 -2 10 -0.6402 -4.6823
-12 -2 11 1.5000 2.3390
-12 -2 12 3.7477 -1.0426
-12 -2 13 -5.9960 0.7761
-12 -2 14 2.2414 1.9604
-12 -2 15 -6.7247 4.8922
-12 -2 16 -3.5175 -4.8400
-12 -2 17 -0.5497 -3.6236
-12 -2 18 -1.7449 -2.1742
-12 -2 19 -0.9807 1.3064
-12 -2 20 -2.0328 -5.9929
-12 -2 21 -1.8065 3.7865
-12 -2 22 -2.8519 -4.6465
-12 -2 23 -1.7366 -7.2317
-12 -2 24 -0.0231 2.9753
-12 -2 25 2.7993 -4.6387
-12 -2 26 -0.2622 -1.5141
-12 -2 27 3.1773 3.4418
-12 -2 28 -0.1217 0.0199
-12 -2 29 0.8712 1.7241
-12 -2 30 -1.8967 0.4772
-12 -2 31 1.1953 -0.5896
-12 -2 32 -0.5671 1.8437
-12 -2 33 0.7894 3.4782
-12 -2 34 0.7449 -2.2127
-12 -2 35 -2.0317 3.9640
-12 -2 36 1.4352 -1.5965
-12 -2 37 0.4799 -3.8049
-12 -2 38 2.7352 -1.6711
-12 -2 39 0.3327 2.3019
-12 -2 40 -1.6994 0.3717
-12 -1 -41 2.9138 -2.0183
-12 -1 -40 -1.4557 0.6392
-12 -1 -39 -1.7853 -0.6549
-12 -1 -38 3.7267 3.3854
-12 -1 -37 -3.6155 2.2070
-12 -1 -36 3.5014 -2.6135
-12 -1 -35 2.2740 -0.8766
-12 -1 -34 -3.5591 1.8722
-12 -1 -33 7.1016 4.0729
-12 -1 -32 -0.2213 -4.3856
-12 -1 -31 -1.3808 1.6006
-12 -1 -30 -1.7791 -6.0431
-12 -1 -29 4.9316 1.9758
-12 -1 -28 -1.2914 0.0557
-12 -1 -27 -3.1766 -3.3631
-12 -1 -26 -4.8668 1.4854
-12 -1 -25 0.8605 1.7386
-12 -1 -24 1.0179 -4.5950
-12 -1 -23 -0.1917 -0.2512
-12 -1 -22 -0.3031 5.2942
-12 -1 -21 -0.6936 -4.4261
-12 -1 -20 -2.7339 -0.9983
-12 -1 -19 1.3372 2.5262
-12 -1 -18 -2.8863 -0.4852
-12 -1 -17 4.9769 -0.8682
-12 -1 -16 -4.9062 -0.8591
-12 -1 -15 2.0771 0.0917
-12 -1 -14 -1.9346 -1.4659
-12 -1 -13 -5.9349 3.1513
-12 -1 -12 -1.4613 3.1669
-12 -1 -11 1.9108 0.5535
-12 -1 -10 0.8275 -3.6511
-12 -1 -9 4.5476 3.8086
-12 -1 -8 -4.2741 6.6861
-12 -1 -7 3.1764 0.9399
-12 -1 -6 -0.7340 3.6127
-12 -1 -5 -5.9820 1.2351
-12 -1 -4 -1.7247 0.7842
-12 -1 -3 -2.6762 -2.9761
-12 -1 -2 -1.8563 6.0141
-12 -1 -1 -3.5069 -3.3190
-12 -1 0 1.9348 -9.4426
-12 -1 1 -0.8460 1.5213
-12 -1 2 1.5587 2.9605
-12 -1 3 0.2959 6.5500
-12 -1 4 -4.0003 -0.7331
-12 -1 5 -6.1465 3.8415
-12 -1 6 3.7932 -2.5441
-12 -1 7 1.4515 3.5265
-12 -1 8 -2.1385 1.1496
-12 -1 9 0.5256 2.4352
-12 -1 10 -8.3317 1.3159
-12 -1 11 -0.5624 1.5865
-12 -1 12 1.2625 -4.5055
-12 -1 13 1.1733 2.7674
-12 -1 14 -4.3810 3.6698
-12 -1 15 0.6101 0.3601
-12 -1 16 3.8821 -3.9606
-12 -1 17 4.0683 -1.7534
-12 -1 18 2.3632 -6.2699
-12 -1 19 3.8536 1.2179
-12 -1 20 0.7467 -0.3452
-12 -1 21 -1.7664 3.7248
-12 -1 22 1.5509 0.5078
-12 -1 23 -4.1207 -4.8718
-12 -1 24 1.5234 -0.5700
-12 -1 25 -0.2615 -4.4216
-12 -1 26 -3.4045 0.8994
-12 -1 27 5.1722 -1.1189
-12 -1 28 1.9564 -1.4399
-12 -1 29 2.8747 -3.1240
-12 -1 30 1.5005 -1.1358
-12 -1 31 -1.6909 -5.5306
-12 -1 32 5.3582 -2.8726
-12 -1 33 4.6115 1.5739
-12 -1 34 -4.0881 -4.5375
-12 -1 35 0.7827 4.6154
-12 -1 36 2.0303 -2.2983
-12 -1 37 0.7093 -3.3348
-12 -1 38 2.3729 4.4601
-12 -1 39 1.9967 0.4874
-12 -1 40 0.4636 2.0098
-12 -1 41 -1.2814 -0.5115
-11 -11 -24 -1.7647 1.7388
-11 -11 -23 3.8449 2.1712
-11 -11 -22 0.5136 -6.7366
-11 -11 -21 1.4375 3.6321
-11 -11 -20 -0.2414 -4.3999
-11 -11 -19 2.9072 -3.8597
-11 -11 -18 3.0280 -0.9547
-11 -11 -17 -3.2457 2.2585
-11 -11 -16 0.7726 -1.3587
-11 -11 -15 -2.0277 -2.0687
-11 -11 -14 -3.8439 -2.5965
-11 -11 -13 -6.3582 -2.2048
-11 -11 -12 -1.7502 0.1110
-11 -11 -11 -7.9291 -1.5184
-11 -11 -10 -4.5752 3.8896
-11 -11 -9 1.2419 3.1282
-11 -11 -8 0.9922 1.7053
-11 -11 -7 -1.7308 1.3608
-11 -11 -6 3.3230 -2.1810
-11 -11 -5 -1.1221 1.1774
-11 -11 -4 1.4423 2.1662
-11 -11 -3 0.0507 -0.5254
-11 -11 -2 -2.9925 2.9491
-11 -11 -1 -2.4302 -4.1962
-11 -11 0 -1.1861 2.5369
-11 -10 -27 1.9334 -1.3617
-11 -10 -26 1.7371 1.3868
-11 -10 -25 -1.0353 -2.9747
-11 -10 -24 -3.5613 1.8901
-11 -10 -23 2.9807 1.5576
-11 -10 -22 -0.1085 -4.4018
-11 -10 -21 -3.2474 2.9969
-11 -10 -20 1.7726 1.1563
-11 -10 -19 -0.6454 -4.8768
-11 -10 -18 2.2901 0.6118
-11 -10 -17 2.7784 2.0613
-11 -10 -16 2.2310 1.3911
-11 -10 -15 -3.8228 -1.5288
-11 -10 -14 -5.2401 -1.3389
-11 -10 -13 0.8575 1.8627
-11 -10 -12 1.2200 0.5992
-11 -10 -11 -2.2185 -2.0189
-11 -10 -10 0.1455 -4.0597
-11 -10 -9 2.2737 -4.1599
-11 -10 -8 -0.6429 -1.1684
-11 -10 -7 1.2148 -3.3878
-11 -10 -6 1.2963 -5.8562
-11 -10 -5 -3.7485 -2.6995
-11 -10 -4 0.4402 3.8683
-11 -10 -3 -3.8117 -4.7610
-11 -10 -2 -6.6647 0.6130
-11 -10 -1 1.4693 1.2405
-11 -10 0 4.3660 1.0759
-11 -10 1 -0.3719 -6.8091
-11 -10 2 2.1105 -1.0140
-11 -10 3 -0.7413 0.3787
-11 -10 4 -0.9469 1.0569
-11 -10 5 -5.5811 -2.5399
-11 -10 6 -0.1176 -4.7120
-11 -10 7 0.4570 -1.5712
-11 -10 8 0.2266 -0.8056
-11 -10 9 0.3251 -4.9494
-11 -10 10 -1.9897 -2.1750
-11 -10 11 1.8289 0.4861
-11 -10 12 -0.8841 -0.3998
-11 -10 13 -0.3582 -2.4350
-11 -10 14 6.8327 -1.5974
-11 -10 15 2.5809 2.0901
-11 -10 16 0.9959 1.3042
-11 -10 17 1.5238 -1.7986
-11 -10 18 7.1453 5.1020
-11 -10 19 0.7451 -1.8057
-11 -10 20 1.1695 -3.9644
-11 -10 21 -0.6033 5.2606
-11 -10 22 -0.9572 -3.1743
-11 -10 23 2.1969 -1.3940
-11 -10 24 -1.6954 5.1894
-11 -10 25 -4.1748 -0.2818
-11 -10 26 0.5786 1.9041
-11 -10 27 2.1984 -1.6722
-11 -9 -30 1.5020 1.5846
-11 -9 -29 -1.9451 -1.6959
-11 -9 -28 -2.5270 -0.2987
-11 -9 -27 1.3726 0.4274
-11 -9 -26 -0.2196 -1.1999
-11 -9 -25 -0.4205 -0.7990
-11 -9 -24 0.1172 2.0679
-11 -9 -23 0.5219 2.7310
-11 -9 -22 0.9917 -1.8470
-11 -9 -21 0.5766 -0.5330
-11 -9 -20 3.9645 3.7123
-11 -9 -19 -6.1299 -7.6419
-11 -9 -18 7.4339 -1.0199
-11 -9 -17 0.3962 -0.8234
-11 -9 -16 6.4432 -5.6824
-11 -9 -15 -1.6835 -3.4932
-11 -9 -14 -6.1441 -4.8986
-11 -9 -13 0.0108 -3.4233
-11 -9 -12 -3.4185 -2.0547
-11 -9 -11 -0.6304 2.9822
-11 -9 -10 -1.4019 2.3886
-11 -9 -9 -1.6591 -0.5988
-11 -9 -8 3.2791 5.2717
-11 -9 -7 5.1912 0.5242
-11 -9 -6 -2.6321 -0.6995
-11 -9 -5 -4.5265 6.3047
-11 -9 -4 -0.9002 7.6986
-11 -9 -3 -3.3392 -4.6740
-11 -9 -2 -15.0012 -0.1032
-11 -9 -1 -3.9457 5.7577
-11 -9 0 -2.7831 -6.8516
-11 -9 1 0.6602 -2.1056
-11 -9 2 -4.3532 1.8381
-11 -9 3 1.0905 -0.2802
-11 -9 4 -0.9619 0.4979
-11 -9 5 -4.7141 -0.5543
-11 -9 6 -2.3535 1.2217
-11 -9 7 1.5470 -2.6108
-11 -9 8 4.9258 0.0708
-11 -9 9 0.7916 -2.7523
-11 -9 10 -2.4688 -2.9622
-11 -9 11 2.9277 0.7085
-11 -9 12 -4.3026 -3.1890
-11 -9 13 -2.6731 -0.6318
-11 -9 14 1.0984 3.8088
-11 -9 15 -3.6210 1.1063
-11 -9 16 4.7045 1.6927
-11 -9 17 -2.0432 -0.5357
-11 -9 18 5.7051 3.3280
-11 -9 19 -0.5336 2.1126
-11 -9 20 -2.4543 -3.3262
-11 -9 21 1.0179 4.5257
-11 -9 22 1.3359 2.7553
-11 -9 23 -1.6654 -5.6008
-11 -9 24 2.8432 1.0185
-11 -9 25 -2.5034 0.1287
-11 -9 26 -0.1678 0.9788
-11 -9 27 2.9664 -4.4087
-11 -9 28 -0.1322 -0.1527
-11 -9 29 3.2135 0.4609
-11 -9 30 -1.1589 -2.3156
-11 -8 -32 2.4386 -1.7738
-11 -8 -31 -4.3287 -1.1719
-11 -8 -30 -0.6696 0.1323
-11 -8 -29 0.2687 0.0968
-11 -8 -28 -0.0714 1.4462
-11 -8 -27 4.6397 1.3882
-11 -8 -26 -2.0777 0.2255
-11 -8 -25 0.8488 4.8204
-11 -8 -24 -4.3224 0.4626
-11 -8 -23 1.0775 2.7762
-11 -8 -22 -3.8018 3.0950
-11 -8 -21 -0.2132 0.8222
-11 -8 -20 3.5434 -1.9204
-11 -8 -19 -2.9302 4.4082
-11 -8 -18 0.8856 0.9787
-11 -8 -17 3.7103 -1.4208
-11 -8 -16 2.8400 -0.5566
-11 -8 -15 -2.5795 2.3643
-11 -8 -14 0.5064 3.3511
-11 -8 -13 1.0546 -1.4528
-11 -8 -12 0.9572 -2.7782
-11 -8 -11 4.6621 0.5020
-11 -8 -10 -2.3998 0.4204
-11 -8 -9 -2.5758 1.3119
-11 -8 -8 5.1564 -0.0817
-11 -8 -7 7.0814 -4.9212
-11 -8 -6 -2.5555 -1.3263
-11 -8 -5 -4.5721 3.5833
-11 -8 -4 7.7370 1.5962
-11 -8 -3 -2.4570 1.1180
-11 -8 -2 -13.8623 0.1265
-11 -8 -1 3.8346 2.1857
-11 -8 0 -0.0724 -4.2479
-11 -8 1 2.9259 0.8399
-11 -8 2 -3.4087 -2.1905
-11 -8 3 8.2121 -2.2889
-11 -8 4 -1.7692 -0.0795
-11 -8 5 -4.3936 -1.7830
-11 -8 6 2.9945 1.2868
-11 -8 7 0.7917 -4.7209
-11 -8 8 4.3035 -2.5154
-11 -8 9 3.1881 1.7876
-11 -8 10 -2.6977 2.1604
-11 -8 11 5.4145 3.8936
-11 -8 12 1.1173 1.0640
-11 -8 13 -7.3130 -2.2309
-11 -8 14 -3.6368 2.1685
-11 -8 15 -7.8792 5.7651
-11 -8 16 -2.0229 -2.3489
-11 -8 17 0.1476 -1.1192
-11 -8 18 1.0071 3.0978
-11 -8 19 1.6525 0.0323
-11 -8 20 -3.7702 -1.0571
-11 -8 21 2.7891 2.6125
-11 -8 22 3.4375 3.8292
-11 -8 23 -0.6530 1.1721
-11 -8 24 3.2915 6.7613
-11 -8 25 -0.7058 2.3637
-11 -8 26 -1.5792 6.0332
-11 -8 27 2.3574 1.8226
-11 -8 28 -5.4664 3.9310
-11 -8 29 2.1842 0.4161
-11 -8 30 -2.3287 -0.0780
-11 -8 31 -1.9344 1.3655
-11 -8 32 2.1380 -0.9127
-11 -7 -34 1.9640 2.3602
-11 -7 -33 -2.1471 -3.7100
-11 -7 -32 4.3470 1.2860
-11 -7 -31 -2.2213 1.5311
-11 -7 -30 0.6920 -0.3879
-11 -7 -29 -2.6432 0.3635
-11 -7 -28 1.3145 -0.3082
-11 -7 -27 3.4796 -0.9705
-11 -7 -26 -4.5678 2.6527
-11 -7 -25 1.0106 1.9428
-11 -7 -24 -5.5732 -3.1269
-11 -7 -23 -0.2366 -3.0352
-11 -7 -22 -6.3795 -2.7822
-11 -7 -21 2.1814 0.1404
-11 -7 -20 -3.8883 -2.3851
-11 -7 -19 0.5074 1.5619
-11 -7 -18 -1.2870 7.6825
-11 -7 -17 -1.4750 -3.1943
-11 -7 -16 -0.3768 -2.1075
-11 -7 -15 -9.5550 2.0054
-11 -7 -14 -3.6297 -0.2128
-11 -7 -13 -6.9642 1.2883
-11 -7 -12 -2.9326 5.5196
-11 -7 -11 2.6731 -4.8751
-11 -7 -10 0.3909 2.9984
-11 -7 -9 -3.5401 3.8897
-11 -7 -8 1.5236 -4.0402
-11 -7 -7 3.0413 -4.6281
-11 -7 -6 0.2074 -3.1422
-11 -7 -5 -1.3843 4.2268
-11 -7 -4 13.4541 -1.6005
-11 -7 -3 -0.1906 -6.6107
-11 -7 -2 0.0635 2.2154
-11 -7 -1 -0.3145 -1.1759
-11 -7 0 -3.0687 -2.5856
-11 -7 1 4.8213 1.0339
-11 -7 2 3.6881 0.0140
-11 -7 3 2.2284 2.1013
-11 -7 4 -1.5423 -4.7392
-11 -7 5 0.5948 3.2349
-11 -7 6 -2.5737 3.7506
-11 -7 7 -0.9747 -4.0366
-11 -7 8 -1.1264 5.2842
-11 -7 9 3.4809 0.2969
-11 -7 10 -2.6173 6.7897
-11 -7 11 2.2429 10.0074
-11 -7 12 5.3450 4.6996
-11 -7 13 -1.1400 0.9918
-11 -7 14 -2.3039 2.3558
-11 -7 15 1.4496 2.1901
-11 -7 16 1.3493 -3.4441
-11 -7 17 1.4230 -4.7680
-11 -7 18 -1.2151 -0.0967
-11 -7 19 -0.9495 0.0812
-11 -7 20 -4.7344 -0.1112
-11 -7 21 -1.4900 1.7740
-11 -7 22 -2.2621 -0.5189
-11 -7 23 -2.4832 1.0711
-11 -7 24 -3.3269 5.1445
-11 -7 25 -3.2170 -0.1345
-11 -7 26 -5.2002 5.7346
-11 -7 27 -1.5102 0.3850
-11 -7 28 0.3272 0.6944
-11 -7 29 -2.7532 3.1928
-11 -7 30 -1.1772 0.3210
-11 -7 31 -2.5654 1.2948
-11 -7 32 3.5707 1.0009
-11 -7 33 -0.5448 -0.3045
-11 -7 34 -2.5885 -0.3699
-11 -6 -36 1.1344 -3.5500
-11 -6 -35 0.2246 2.0175
-11 -6 -34 3.8790 -0.2745
-11 -6 -33 -3.2119 -1.1299
-11 -6 -32 -5.5605 2.2948
-11 -6 -31 0.9624 5.9459
-11 -6 -30 -3.7465 4.2671
-11 -6 -29 -7.2564 -2.3371
-11 -6 -28 6.3674 0.2032
-11 -6 -27 -2.3003 -0.3456
-11 -6 -26 -1.3394 0.6787
-11 -6 -25 2.5403 5.0863
-11 -6 -24 -4.2085 -3.3704
-11 -6 -23 -0.3107 -6.2836
-11 -6 -22 -1.9432 -3.4318
-11 -6 -21 -2.5611 -2.6012
-11 -6 -20 1.5388 -3.7177
-11 -6 -19 2.0395 -0.6188
-11 -6 -18 2.3709 -1.4986
-11 -6 -17 0.7105 -0.1668
-11 -6 -16 1.3872 -6.9461
-11 -6 -15 2.8980 -0.0565
-11 -6 -14 1.9242 -5.9152
-11 -6 -13 -6.5770 -6.2670
-11 -6 -12 3.7687 -1.6448
-11 -6 -11 2.0147 -4.1427
-11 -6 -10 -1.1352 -2.4715
-11 -6 -9 -0.6106 -0.0896
-11 -6 -8 -0.5888 0.0756
-11 -6 -7 -0.3544 0.2962
-11 -6 -6 -2.3836 -0.7319
-11 -6 -5 -7.4501 9.1497
-11 -6 -4 8.7126 3.6068
-11 -6 -3 -1.2234 -2.0519
-11 -6 -2 4.1632 7.4101
-11 -6 -1 -4.2393 -2.2548
-11 -6 0 -5.7796 -3.5593
-11 -6 1 0.4452 -2.4744
-11 -6 2 3.4754 -1.2006
-11 -6 3 -3.2293 -0.4521
-11 -6 4 2.9415 -0.6594
-11 -6 5 0.2071 0.7842
-11 -6 6 -0.8723 1.1069
-11 -6 7 -4.6585 -4.4491
-11 -6 8 -3.2547 1.7495
-11 -6 9 3.3276 -4.9419
-11 -6 10 -9.2207 -0.3341
-11 -6 11 -2.0137 -2.6341
-11 -6 12 0.1043 3.9666
-11 -6 13 -4.1340 -1.1178
-11 -6 14 -6.3620 3.6203
-11 -6 15 3.0306 -1.6002
-11 -6 16 6.0300 1.2904
-11 -6 17 0.0706 2.8900
-11 -6 18 -0.9489 -4.5906
-11 -6 19 0.6858 5.6772
-11 -6 20 -2.8622 1.1658
-11 -6 21 -0.7304 0.8354
-11 -6 22 -1.4131 3.3442
-11 -6 23 1.2881 -1.3042
-11 -6 24 -0.5185 -0.2699
-11 -6 25 -2.7421 2.5438
-11 -6 26 -5.4556 1.9659
-11 -6 27 0.8231 -0.9153
-11 -6 28 3.1331 -4.6956
-11 -6 29 -1.8251 1.2954
-11 -6 30 1.4783 -2.4319
-11 -6 31 -1.1148 -1.5831
-11 -6 32 0.3345 -2.7820
-11 -6 33 -0.5924 -1.8070
-11 -6 34 -1.1182 3.9564
-11 -6 35 -0.5830 1.2720
-11 -6 36 -0.0281 -0.2326
-11 -5 -38 1.3050 2.3627
-11 -5 -37 1.8884 3.3394
-11 -5 -36 -3.3014 -2.8701
-11 -5 -35 0.7383 4.9021
-11 -5 -34 0.3390 0.6334
-11 -5 -33 2.5580 -1.0614
-11 -5 -32 -4.1042 6.3014
-11 -5 -31 0.9825 -0.2847
-11 -5 -30 -0.6850 0.8315
-11 -5 -29 -3.4147 0.9097
-11 -5 -28 4.9157 0.4369
-11 -5 -27 3.2774 -3.3848
-11 -5 -26 5.3113 1.8369
-11 -5 -25 0.1368 2.7467
-11 -5 -24 -0.1722 -2.3180
-11 -5 -23 -2.7265 0.9209
-11 -5 -22 -4.0217 -5.6954
-11 -5 -21 -1.2440 1.0610
-11 -5 -20 -3.4786 5.1926
-11 -5 -19 0.9826 -3.1595
-11 -5 -18 0.1878 0.4249
-11 -5 -17 2.3128 0.6104
-11 -5 -16 -1.9908 1.6595
-11 -5 -15 -0.8635 -0.3985
-11 -5 -14 3.2476 -5.2004
-11 -5 -13 2.9846 -0.9642
-11 -5 -12 0.3152 -1.7771
-11 -5 -11 3.8273 -1.9494
-11 -5 -10 2.9836 -5.3792
-11 -5 -9 2.8089 2.3038
-11 -5 -8 0.3393 7.3620
-11 -5 -7 4.1255 0.7660
-11 -5 -6 0.6693 1.5040
-11 -5 -5 -0.4861 0.9772
-11 -5 -4 -0.5669 -3.2369
-11 -5 -3 0.2922 -8.3737
-11 -5 -2 1.9739 4.7609
-11 -5 -1 0.0995 -2.9018
-11 -5 0 -1.0303 -2.7688
-11 -5 1 -3.8054 -1.2183
-11 -5 2 7.8766 -5.9916
-11 -5 3 3.2002 2.7297
-11 -5 4 -0.2554 -1.7332
-11 -5 5 -2.3217 -0.1266
-11 -5 6 -3.1064 -0.8300
-11 -5 7 -1.0738 0.2258
-11 -5 8 -5.1367 3.9860
-11 -5 9 0.5835 -4.9936
-11 -5 10 -1.7529 -0.5578
-11 -5 11 -1.2543 1.6477
-11 -5 12 0.1746 5.8500
-11 -5 13 2.0849 2.2117
-11 -5 14 -1.0673 3.6227
-11 -5 15 3.2521 2.1277
-11 -5 16 -0.5477 2.7862
-11 -5 17 2.9369 6.0125
-11 -5 18 -3.4088 -2.2408
-11 -5 19 -0.6201 4.7307
-11 -5 20 0.3798 -2.2356
-11 -5 21 -1.7805 -1.9827
-11 -5 22 -4.4766 -0.0723
-11 -5 23 6.5215 -0.2146
-11 -5 24 -1.1820 0.7541
-11 -5 25 -3.6197 3.2351
-11 -5 26 -1.6409 5.8348
-11 -5 27 1.6351 1.2371
-11 -5 28 0.4893 -1.4236
-11 -5 29 1.5002 1.2349
-11 -5 30 1.8640 2.9735
-11 -5 31 1.7507 -2.9708
-11 -5 32 2.8733 -0.8284
-11 -5 33 -0.9747 -3.0707
-11 -5 34 4.2144 0.9060
-11 -5 35 0.0786 -0.9761
-11 -5 36 0.5805 -2.5723
-11 -5 37 -2.1816 -1.6780
-11 -5 38 2.7392 -1.8214
-11 -4 -39 -1.1193 -0.5915
-11 -4 -38 0.8405 -1.6023
-11 -4 -37 3.4571 1.8393
-11 -4 -36 -4.6588 0.8748
-11 -4 -35 2.2840 -3.1460
-11 -4 -34 -1.2335 -2.4102
-11 -4 -33 -4.9751 -0.1032
-11 -4 -32 1.0891 -0.4045
-11 -4 -31 0.9491 -2.3944
-11 -4 -30 -6.4740 -2.9772
-11 -4 -29 -3.9720 -4.0106
-11 -4 -28 -0.0187 -2.5344
-11 -4 -27 -0.0621 -2.4755
-11 -4 -26 -1.1536 -3.1515
-11 -4 -25 1.3006 -3.2864
-11 -4 -24 -2.7994 3.5050
-11 -4 -23 -0.8360 -2.0361
-11 -4 -22 2.8142 -2.1347
-11 -4 -21 -5.0159 -3.5337
-11 -4 -20 7.2200 -0.0313
-11 -4 -19 -2.8659 0.1499
-11 -4 -18 -3.1277 -2.4256
-11 -4 -17 5.6437 -0.2374
-11 -4 -16 0.3323 10.4709
-11 -4 -15 -4.4996 -4.0735
-11 -4 -14 -1.2718 0.5452
-11 -4 -13 2.9552 -1.3292
-11 -4 -12 1.1099 -0.1278
-11 -4 -11 -3.7216 10.7185
-11 -4 -10 -0.5917 -4.1688
-11 -4 -9 1.9071 -1.8908
-11 -4 -8 5.3077 8.8599
-11 -4 -7 -2.0721 0.2254
-11 -4 -6 -3.2806 3.3920
-11 -4 -5 3.7571 -13.6182
-11 -4 -4 4.7241 -3.7077
-11 -4 -3 -8.1269 -5.7404
-11 -4 -2 -0.0031 -2.6289
-11 -4 -1 5.1303 6.6878
-11 -4 0 -11.0589 -0.2147
-11 -4 1 -0.5153 5.2202
-11 -4 2 -2.1419 8.8832
-11 -4 3 3.7737 1.1725
-11 -4 4 2.8984 3.1424
-11 -4 5 -3.5708 1.6288
-11 -4 6 -0.9238 -3.9078
-11 -4 7 2.1915 1.2288
-11 -4 8 -3.2208 -1.0165
-11 -4 9 2.0302 -5.9427
-11 -4 10 -4.1682 -1.8477
-11 -4 11 -1.7721 -1.7064
-11 -4 12 -2.7501 3.4151
-11 -4 13 1.0733 -0.2282
-11 -4 14 0.4940 -1.0902
-11 -4 15 -3.1925 -1.5224
-11 -4 16 -1.7063 2.9794
-11 -4 17 1.2100 2.2474
-11 -4 18 -2.0775 -0.5167
-11 -4 19 1.0554 3.3099
-11 -4 20 -2.0569 -0.8070
-11 -4 21 0.3832 -0.9258
-11 -4 22 -8.1086 1.2954
-11 -4 23 1.3268 0.7983
-11 -4 24 -0.4495 0.8252
-11 -4 25 -7.1409 0.9995
-11 -4 26 -3.4478 1.2710
-11 -4 27 -1.2803 -2.9076
-11 -4 28 -2.8281 -1.4587
-11 -4 29 -0.2228 -4.3895
-11 -4 30 0.9144 2.7644
-11 -4 31 -2.4886 -0.4827
-11 -4 32 3.5512 -1.1397
-11 -4 33 -0.7373 2.5408
-11 -4 34 3.9205 -0.5872
-11 -4 35 0.6107 -0.2444
-11 -4 36 -0.8848 -1.7259
-11 -4 37 -1.5781 2.3983
-11 -4 38 1.9853 -3.5997
-11 -4 39 4.6061 -0.8743
-11 -3 -40 -1.7597 -1.1588
-11 -3 -39 0.8886 -0.2924
-11 -3 -38 -2.4551 -1.6644
-11 -3 -37 -1.6749 -1.5374
-11 -3 -36 1.9023 5.7998
-11 -3 -35 1.2266 -0.0143
-11 -3 -34 -1.0530 -4.8997
-11 -3 -33 -2.0212 3.5849
-11 -3 -32 1.8028 -0.8393
-11 -3 -31 2.9019 1.9184
-11 -3 -30 -0.0883 -0.2881
-11 -3 -29 4.9200 2.3265
-11 -3 -28 2.3296 -1.0942
-11 -3 -27 3.5350 -6.7185
-11 -3 -26 1.4399 -3.6388
-11 -3 -25 -2.2282 -2.9854
-11 -3 -24 -2.5055 0.5596
-11 -3 -23 -3.1628 6.4190
-11 -3 -22 -0.8875 -4.3301
-11 -3 -21 -1.7374 4.8778
-11 -3 -20 0.9705 -0.7183
-11 -3 -19 2.7800 0.5900
-11 -3 -18 1.1878 2.0876
-11 -3 -17 0.7676 -0.0307
-11 -3 -16 8.1708 5.7487
-11 -3 -15 0.8648 -1.7184
-11 -3 -14 -3.5138 -6.8376
-11 -3 -13 8.8625 -3.3814
-11 -3 -12 -0.5488 -7.1365
-11 -3 -11 -2.2903 7.9012
-11 -3 -10 -0.6589 2.1113
-11 -3 -9 -1.5662 -5.1767
-11 -3 -8 9.3267 2.6416
-11 -3 -7 -3.0678 2.7807
-11 -3 -6 -2.7452 0.2887
-11 -3 -5 1.1370 -7.9473
-11 -3 -4 6.0901 -10.9980
-11 -3 -3 1.3478 -2.0983
-11 -3 -2 -2.8099 1.0940
-11 -3 -1 4.1946 -7.1621
-11 -3 0 -0.5284 -1.7602
-11 -3 1 -1.4377 0.0999
-11 -3 2 2.7303 0.9916
-11 -3 3 -3.2212 2.2943
-11 -3 4 3.7561 -4.8405
-11 -3 5 2.1839 7.0102
-11 -3 6 2.2176 -3.9215
-11 -3 7 5.5458 1.8644
-11 -3 8 7.6611 -4.2435
-11 -3 9 4.4403 -3.7225
-11 -3 10 -0.1441 -2.2614
-11 -3 11 -1.0137 -1.2571
-11 -3 12 2.4647 1.2000
-11 -3 13 -4.1412 4.3307
-11 -3 14 -1.0300 -2.7543
-11 -3 15 -8.5703 0.4904
-11 -3 16 -0.8551 0.5328
-11 -3 17 -6.4370 5.4457
-11 -3 18 0.0349 -2.2131
-11 -3 19 4.2104 -1.6548
-11 -3 20 -2.8701 -0.9268
-11 -3 21 0.3470 1.7993
-11 -3 22 -3.4015 -3.6636
-11 -3 23 -0.1635 1.7585
-11 -3 24 3.1521 0.1713
-11 -3 25 -0.6045 -2.6010
-11 -3 26 -0.8589 1.2448
-11 -3 27 0.0542 -2.3889
-11 -3 28 -0.2124 3.2038
-11 -3 29 -0.5760 2.1703
-11 -3 30 0.0405 4.1425
-11 -3 31 -1.0919 6.8510
-11 -3 32 -1.3849 1.0600
-11 -3 33 -1.3228 5.1901
-11 -3 34 2.3534 2.2561
-11 -3 35 2.6904 1.3258
-11 -3 36 -5.2539 -2.3198
-11 -3 37 0.6138 2.6640
-11 -3 38 0.1675 1.2123
-11 -3 39 0.8829 0.9700
-11 -3 40 -0.2264 2.0885
-11 -2 -41 0.0275 -0.2244
-11 -2 -40 -4.4037 -2.4358
-11 -2 -39 2.5362 -2.1010
-11 -2 -38 -0.4247 3.9573
-11 -2 -37 -1.8238 -0.1078
-11 -2 -36 6.6152 2.0123
-11 -2 -35 1.2791 3.6049
-11 -2 -34 1.0950 1.9049
-11 -2 -33 3.1038 3.5310
-11 -2 -32 1.0997 -5.6308
-11 -2 -31 6.1039 3.2357
-11 -2 -30 -0.7403 0.0620
-11 -2 -29 2.0647 4.5001
-11 -2 -28 -1.3009 0.2120
-11 -2 -27 0.2089 -3.0440
-11 -2 -26 -1.3981 -0.0577
-11 -2 -25 -0.5808 -0.9971
-11 -2 -24 -2.4125 -2.6739
-11 -2 -23 2.2718 5.1886
-11 -2 -22 -7.2019 -1.5880
-11 -2 -21 -5.4903 -4.0312
-11 -2 -20 -1.1294 -1.6309
-11 -2 -19 -1.2957 2.3269
-11 -2 -18 -2.7977 0.3293
-11 -2 -17 -2.8870 -0.6070
-11 -2 -16 -4.1824 2.0983
-11 -2 -15 -0.5843 -0.6447
-11 -2 -14 -10.0619 -2.1847
-11 -2 -13 -0.8969 -3.8905
-11 -2 -12 1.0529 -3.5567
-11 -2 -11 0.1735 4.3458
-11 -2 -10 -1.2315 1.4784
-11 -2 -9 4.6819 -5.8697
-11 -2 -8 0.6058 0.8942
-11 -2 -7 4.0538 -2.2510
-11 -2 -6 -4.2673 4.2655
-11 -2 -5 -2.4280 -7.6796
-11 -2 -4 6.2597 -2.6219
-11 -2 -3 -0.5945 -0.5919
-11 -2 -2 2.6705 -2.4410
-11 -2 -1 -3.1200 -5.9820
-11 -2 0 1.2356 -6.6213
-11 -2 1 0.9906 -1.9233
-11 -2 2 -2.8783 0.7450
-11 -2 3 -2.8803 2.4492
-11 -2 4 -5.2604 -1.1521
-11 -2 5 -3.8674 6.0424
-11 -2 6 -2.1575 -1.6034
-11 -2 7 3.4412 11.7661
-11 -2 8 -0.9520 -3.2960
-11 -2 9 2.6325 3.9283
-11 -2 10 -2.5079 0.3029
-11 -2 11 2.5378 5.3352
-11 -2 12 -1.8314 5.4169
-11 -2 13 -1.6864 2.0345
-11 -2 14 1.6347 3.1364
-11 -2 15 3.7063 2.1995
-11 -2 16 -1.5504 -6.8912
-11 -2 17 0.1276 1.3211
-11 -2 18 4.1729 0.3675
-11 -2 19 5.8148 -1.1554
-11 -2 20 -1.9735 2.3511
-11 -2 21 2.4558 7.7533
-11 -2 22 -0.0333 -1.1242
-11 -2 23 -3.9017 2.0885
-11 -2 24 2.1058 -0.3170
-11 -2 25 -3.3364 -5.2922
-11 -2 26 1.2936 0.3475
-11 -2 27 2.8688 -5.0157
-11 -2 28 1.1318 -4.5789
-11 -2 29 2.8921 -2.5473
-11 -2 30 -1.4728 -0.7027
-11 -2 31 3.8886 -3.5252
-11 -2 32 0.5942 -2.4441
-11 -2 33 -4.9143 -2.1192
-11 -2 34 4.3334 0.4841
-11 -2 35 3.9530 -0.1781
-11 -2 36 -1.6286 -5.3476
-11 -2 37 0.2621 2.8445
-11 -2 38 2.2584 0.9177
-11 -2 39 -0.1458 1.4436
-11 -2 40 -3.1151 4.2133
-11 -2 41 1.8330 0.0543
-11 -1 -42 0.7339 0.5471
-11 -1 -41 0.9657 -3.1166
-11 -1 -40 -0.4962 -2.3317
-11 -1 -39 -3.1465 -6.4769
-11 -1 -38 0.8225 -0.0748
-11 -1 -37 1.5826 -0.8650
-11 -1 -36 -0.4098 -4.7129
-11 -1 -35 -1.6755 -2.1278
-11 -1 -34 -4.3972 6.1581
-11 -1 -33 -2.1972 -0.0011
-11 -1 -32 -0.9310 -1.4917
-11 -1 -31 1.9210 0.8464
-11 -1 -30 1.0540 1.3592
-11 -1 -29 2.9087 1.6832
-11 -1 -28 -2.4981 -0.2568
-11 -1 -27 -3.9986 -2.9702
-11 -1 -26 0.2845 1.1080
-11 -1 -25 -0.0349 -3.0301
-11 -1 -24 0.6083 3.9699
-11 -1 -23 0.8325 3.4328
-11 -1 -22 0.3737 0.4973
-11 -1 -21 -6.0509 -1.1682
-11 -1 -20 0.9861 -1.3760
-11 -1 -19 2.1754 3.6597
-11 -1 -18 2.5588 4.4485
-11 -1 -17 3.2725 1.8140
-11 -1 -16 -2.0001 3.5396
-11 -1 -15 2.1190 0.3548
-11 -1 -14 -0.8238 -1.5685
-11 -1 -13 -6.9962 -4.4422
-11 -1 -12 3.6168 -1.2568
-11 -1 -11 0.5588 -1.7553
-11 -1 -10 -0.7860 -2.9521
-11 -1 -9 7.1531 -8.1664
-11 -1 -8 2.4005 1.2540
-11 -1 -7 2.2862 -0.7830
-11 -1 -6 3.8202 -2.4607
-11 -1 -5 -3.0470 -0.7298
-11 -1 -4 0.8384 3.0145
-11 -1 -3 2.5082 6.0146
-11 -1 -2 0.8559 4.0441
-11 -1 -1 -5.9537 0.7070
-11 -1 0 6.2508 1.6634
-11 -1 1 -0.9113 -1.0827
-11 -1 2 -2.5204 11.3172
-11 -1 3 0.7019 1.9831
-11 -1 4 -0.0572 3.2728
-11 -1 5 0.1275 -5.6654
-11 -1 6 1.2612 0.1066
-11 -1 7 4.0410 -1.3707
-11 -1 8 -1.4062 -1.8043
-11 -1 9 -2.2798 0.0153
-11 -1 10 0.7531 3.0718
-11 -1 11 1.3603 -1.4564
-11 -1 12 -0.8740 6.0231
-11 -1 13 -3.1011 -3.8326
-11 -1 14 -0.8622 10.9339
-11 -1 15 -0.7936 -1.2301
-11 -1 16 -0.8352 -2.0968
-11 -1 17 -1.5604 -2.2644
-11 -1 18 -1.1815 -0.6090
-11 -1 19 -1.4753 -3.0816
-11 -1 20 -0.3152 0.8315
-11 -1 21 2.7263 7.2090
-11 -1 22 0.2858 -0.6684
-11 -1 23 2.3159 1.5954
-11 -1 24 5.1319 -1.8655
-11 -1 25 -4.1264 -1.4064
-11 -1 26 0.8441 3.4463
-11 -1 27 3.8928 0.1344
-11 -1 28 0.6066 1.4214
-11 -1 29 -0.1638 -1.7637
-11 -1 30 -1.3580 6.6534
-11 -1 31 0.0304 0.8970
-11 -1 32 5.1723 -4.4266
-11 -1 33 -2.3768 2.6149
-11 -1 34 -0.6577 -1.4225
-11 -1 35 6.8582 -4.1902
-11 -1 36 -0.5219 -4.6150
-11 -1 37 -1.6490 0.6698
-11 -1 38 2.3307 0.9420
-11 -1 39 -1.5397 -2.2213
-11 -1 40 -0.7967 2.9373
-11 -1 41 0.0827 -0.3214
-11 -1 42 -0.1885 -1.2062
-10 -10 -30 -2.2147 -2.6981
-10 -10 -29 -0.5860 -0.4943
-10 -10 -28 -3.4467 2.3081
-10 -10 -27 1.0549 -1.7048
-10 -10 -26 2.0118 0.5744
-10 -10 -25 -2.8010 1.0455
-10 -10 -24 -2.9858 3.9069
-10 -10 -23 0.2485 -0.5492
-10 -10 -22 0.2861 0.5436
-10 -10 -21 -3.3279 5.5893
-10 -10 -20 2.1993 0.0175
-10 -10 -19 -7.2914 -3.0712
-10 -10 -18 9.2048 5.0151
-10 -10 -17 1.8748 -1.8895
-10 -10 -16 -0.7405 -2.0016
-10 -10 -15 -3.4635 -2.5954
-10 -10 -14 0.0829 -4.9827
-10 -10 -13 0.8954 -0.1646
-10 -10 -12 -3.6718 3.3496
-10 -10 -11 1.1652 1.4463
-10 -10 -10 -1.2665 -5.9483
-10 -10 -9 2.0704 -2.9517
-10 -10 -8 2.7292 1.1061
-10 -10 -7 2.2096 -0.4105
-10 -10 -6 1.4281 1.9030
-10 -10 -5 -1.9509 -1.3736
-10 -10 -4 -4.0038 2.6037
-10 -10 -3 -3.1704 -0.6091
-10 -10 -2 -5.9057 0.3166
-10 -10 -1 0.7540 1.1792
-10 -10 0 -2.8935 -4.7328
-10 -9 -32 -2.7976 0.7287
-10 -9 -31 -0.0797 -0.1664
-10 -9 -30 -2.2946 -0.0337
-10 -9 -29 -1.6958 -3.0619
-10 -9 -28 -0.1552 -1.0114
-10 -9 -27 1.8088 2.8576
-10 -9 -26 -2.2307 2.0047
-10 -9 -25 1.7193 1.4255
-10 -9 -24 -2.6361 1.9640
-10 -9 -23 0.7363 3.8613
-10 -9 -22 -1.0583 -2.4065
-10 -9 -21 2.0909 -0.6312
-10 -9 -20 0.5422 0.5441
-10 -9 -19 -7.0741 -5.1103
-10 -9 -18 6.2349 -0.9998
-10 -9 -17 1.9822 1.1616
-10 -9 -16 0.8411 -2.3654
-10 -9 -15 -0.4114 -0.8615
-10 -9 -14 -1.0164 -4.0866
-10 -9 -13 4.1343 -3.0928
-10 -9 -12 -4.7408 5.6092
-10 -9 -11 -0.2168 2.5650
-10 -9 -10 -0.8107 -2.0695
-10 -9 -9 0.3206 -3.0838
-10 -9 -8 7.8861 -2.8869
-10 -9 -7 3.1100 -3.1778
-10 -9 -6 0.7608 1.0040
-10 -9 -5 1.1939 0.3018
-10 -9 -4 -2.6749 0.2640
-10 -9 -3 -0.8719 3.4305
-10 -9 -2 -3.4429 0.9510
-10 -9 -1 1.6994 6.2869
-10 -9 0 -8.1053 -2.1415
-10 -9 1 2.0527 4.4492
-10 -9 2 0.2418 4.0713
-10 -9 3 1.3348 0.5486
-10 -9 4 -5.1000 -2.0645
-10 -9 5 3.1753 -2.2681
-10 -9 6 0.3149 -0.2303
-10 -9 7 3.2073 -5.8120
-10 -9 8 6.4392 -1.3684
-10 -9 9 1.5219 -2.4703
-10 -9 10 3.1556 -4.5478
-10 -9 11 3.0398 -1.4521
-10 -9 12 -6.4574 1.5174
-10 -9 13 -2.4035 4.7153
-10 -9 14 -2.7638 -0.8568
-10 -9 15 -4.2727 -2.0565
-10 -9 16 -0.9761 -2.2651
-10 -9 17 1.4684 0.0451
-10 -9 18 6.1874 1.3194
-10 -9 19 -4.4748 -5.3199
-10 -9 20 -2.9277 -4.0884
-10 -9 21 3.9614 1.3505
-10 -9 22 0.7012 2.6082
-10 -9 23 1.4694 -3.3622
-10 -9 24 1.8741 2.7353
-10 -9 25 -1.0162 4.4465
-10 -9 26 1.1928 2.7257
-10 -9 27 0.2279 1.5240
-10 -9 28 -3.9312 2.9773
-10 -9 29 1.7698 -2.3084
-10 -9 30 -4.7649 -2.8748
-10 -9 31 1.0455 0.2621
-10 -9 32 -0.2021 0.6344
-10 -8 -34 0.3640 3.8466
-10 -8 -33 1.7069 -3.5564
-10 -8 -32 2.6829 0.7559
-10 -8 -31 -5.7462 -0.1262
-10 -8 -30 1.4389 2.0563
-10 -8 -29 -1.3072 4.2875
-10 -8 -28 4.4336 -2.7315
-10 -8 -27 4.0537 3.2944
-10 -8 -26 -2.0836 2.6704
-10 -8 -25 1.9296 0.1963
-10 -8 -24 -7.3248 -5.2662
-10 -8 -23 2.9209 2.4715
-10 -8 -22 -2.0586 0.2075
-10 -8 -21 -0.0100 -3.3018
-10 -8 -20 -0.9260 1.0689
-10 -8 -19 2.1023 3.3952
-10 -8 -18 0.2590 3.8333
-10 -8 -17 0.3857 -0.8597
-10 -8 -16 1.9036 5.3010
-10 -8 -15 -5.0491 2.0570
-10 -8 -14 -0.1798 4.8994
-10 -8 -13 1.0331 -2.7754
-10 -8 -12 0.0392 3.7448
-10 -8 -11 -3.9083 3.1754
-10 -8 -10 -2.3820 1.5041
-10 -8 -9 -3.7930 -1.5233
-10 -8 -8 3.3593 -2.4810
-10 -8 -7 3.2692 -5.2066
-10 -8 -6 2.8138 0.7952
-10 -8 -5 -0.7981 -3.8626
-10 -8 -4 3.8746 -9.5951
-10 -8 -3 2.8519 6.0254
-10 -8 -2 -0.0644 -4.8637
-10 -8 -1 -1.2720 -4.5521
-10 -8 0 -0.9115 0.4473
-10 -8 1 1.8622 3.7092
-10 -8 2 -1.2012 -3.8565
-10 -8 3 9.2216 -7.9742
-10 -8 4 -6.0908 3.5067
-10 -8 5 -0.0458 -1.9767
-10 -8 6 3.2500 -2.0148
-10 -8 7 1.0452 -0.7982
-10 -8 8 4.5373 -1.8559
-10 -8 9 -2.5863 5.3215
-10 -8 10 1.9667 6.1672
-10 -8 11 10.8218 1.5595
-10 -8 12 -2.6744 2.9326
-10 -8 13 -1.4353 2.2899
-10 -8 14 2.7222 1.1702
-10 -8 15 -2.4777 -1.0993
-10 -8 16 0.2064 -3.6340
-10 -8 17 6.3993 1.0107
-10 -8 18 2.2513 4.6829
-10 -8 19 -1.8412 -8.0645
-10 -8 20 -4.2487 0.0827
-10 -8 21 2.0132 -0.2713
-10 -8 22 -1.3792 0.8675
-10 -8 23 -1.1154 0.7569
-10 -8 24 0.4973 -0.0984
-10 -8 25 -3.1637 1.4803
-10 -8 26 0.5175 -0.0466
-10 -8 27 -0.6873 4.1040
-10 -8 28 -4.0348 0.9968
-10 -8 29 -0.6830 -1.5332
-10 -8 30 -0.0567 1.3475
-10 -8 31 1.4951 2.1601
-10 -8 32 3.6381 2.2113
-10 -8 33 -1.2434 1.4695
-10 -8 34 1.2395 0.2689
-10 -7 -36 0.5569 1.0700
-10 -7 -35 0.5075 -0.8317
-10 -7 -34 0.7756 1.1256
-10 -7 -33 -0.6368 1.2884
-10 -7 -32 0.1704 -0.4006
-10 -7 -31 -7.5401 4.5349
-10 -7 -30 -3.3992 2.1420
-10 -7 -29 -3.0090 3.8053
-10 -7 -28 -2.9693 1.6800
-10 -7 -27 -2.0455 3.4699
-10 -7 -26 -2.0602 6.2801
-10 -7 -25 0.1482 4.4694
-10 -7 -24 -5.3506 -6.5762
-10 -7 -23 -0.4607 -1.2807
-10 -7 -22 -0.3168 -3.9871
-10 -7 -21 0.2733 -2.8178
-10 -7 -20 -2.8652 -3.3976
-10 -7 -19 1.0190 0.7103
-10 -7 -18 5.5705 1.3382
-10 -7 -17 -2.3458 -2.0283
-10 -7 -16 1.7221 -0.6932
-10 -7 -15 -4.0745 -0.8273
-10 -7 -14 -2.5294 -2.2371
-10 -7 -13 -1.9327 0.2165
-10 -7 -12 2.3687 -5.4840
-10 -7 -11 1.1500 -2.5882
-10 -7 -10 2.8195 1.7824
-10 -7 -9 -5.0319 -3.2149
-10 -7 -8 0.4150 -3.4179
-10 -7 -7 0.7468 3.5618
-10 -7 -6 -0.1999 5.8477
-10 -7 -5 0.3303 5.3747
-10 -7 -4 3.6532 3.2745
-10 -7 -3 4.8074 2.8893
-10 -7 -2 6.6276 2.3308
-10 -7 -1 -12.4827 -1.4498
-10 -7 0 0.5868 2.1935
-10 -7 1 -0.9009 0.2451
-10 -7 2 3.6599 0.4168
-10 -7 3 -0.2421 -3.3548
-10 -7 4 -3.3165 -1.2613
-10 -7 5 4.7200 2.8814
-10 -7 6 -4.1234 1.4117
-10 -7 7 1.0892 -2.3637
-10 -7 8 1.1201 -2.9771
-10 -7 9 -5.9233 -6.5651
-10 -7 10 -2.6228 4.5687
-10 -7 11 0.7833 -2.3491
-10 -7 12 -5.5534 -4.3190
-10 -7 13 -3.6508 3.9106
-10 -7 14 -0.7847 2.7551
-10 -7 15 1.2456 -1.7617
-10 -7 16 1.1924 -0.2934
-10 -7 17 2.7328 -0.0867
-10 -7 18 2.5877 2.7382
-10 -7 19 -3.0005 -1.3777
-10 -7 20 -3.9042 0.1783
-10 -7 21 4.9636 4.8485
-10 -7 22 -1.4378 1.7081
-10 -7 23 -1.0576 0.9230
-10 -7 24 -0.9978 -0.3262
-10 -7 25 -2.0294 0.9900
-10 -7 26 -2.8848 2.4044
-10 -7 27 -1.5138 0.5738
-10 -7 28 -0.6694 -1.7245
-10 -7 29 -6.3281 2.6647
-10 -7 30 -2.9548 -2.9486
-10 -7 31 1.0805 0.6430
-10 -7 32 1.8450 0.2300
-10 -7 33 -3.8617 5.0363
-10 -7 34 -1.8970 -1.5591
-10 -7 35 -1.3184 -1.8898
-10 -7 36 -0.0105 2.6517
-10 -6 -38 1.2351 2.0045
-10 -6 -37 0.9550 -1.0236
-10 -6 -36 -1.7704 1.4416
-10 -6 -35 2.8116 0.8894
-10 -6 -34 -0.3297 0.4958
-10 -6 -33 1.8230 0.8790
-10 -6 -32 -4.5077 -0.4303
-10 -6 -31 -2.4828 3.1771
-10 -6 -30 0.3029 7.1701
-10 -6 -29 0.2389 -8.6315
-10 -6 -28 4.3594 0.6971
-10 -6 -27 -1.3595 -1.5219
-10 -6 -26 2.2648 0.4287
-10 -6 -25 1.7851 3.0868
-10 -6 -24 -1.6669 -5.3564
-10 -6 -23 -0.6272 -2.7352
-10 -6 -22 -2.5284 -1.2102
-10 -6 -21 -1.5315 -0.0411
-10 -6 -20 0.2884 -0.2547
-10 -6 -19 -0.7686 4.3950
-10 -6 -18 2.8488 0.5370
-10 -6 -17 2.3226 -0.8888
-10 -6 -16 -2.7138 0.3760
-10 -6 -15 4.0838 -0.0086
-10 -6 -14 -7.7170 -5.1271
-10 -6 -13 0.3548 -3.5058
-10 -6 -12 3.4672 -8.6765
-10 -6 -11 6.3629 -2.0768
-10 -6 -10 0.9550 0.4266
-10 -6 -9 3.3745 -4.1609
-10 -6 -8 1.2724 2.1042
-10 -6 -7 1.6116 1.1836
-10 -6 -6 3.0781 5.9471
-10 -6 -5 -2.7585 2.2893
-10 -6 -4 3.7307 2.3119
-10 -6 -3 6.7524 -1.3844
-10 -6 -2 7.7499 2.0560
-10 -6 -1 -3.5606 1.7562
-10 -6 0 1.0630 -5.4882
-10 -6 1 4.3931 -1.7261
-10 -6 2 5.3097 -2.3748
-10 -6 3 -0.0221 -0.3356
-10 -6 4 -0.4893 -0.0935
-10 -6 5 2.7460 -3.2998
-10 -6 6 -0.5592 4.4628
-10 -6 7 -3.2395 -0.0674
-10 -6 8 1.1369 -6.2419
-10 -6 9 3.3690 -2.1059
-10 -6 10 -2.7055 -1.1165
-10 -6 11 3.5204 -4.0769
-10 -6 12 -0.7470 -0.0341
-10 -6 13 -0.7814 4.4022
-10 -6 14 0.0280 3.0234
-10 -6 15 1.8151 1.9095
-10 -6 16 0.1529 2.3405
-10 -6 17 1.4233 3.2592
-10 -6 18 -0.5565 -1.7459
-10 -6 19 1.6078 0.1359
-10 -6 20 -5.2252 -2.4421
-10 -6 21 5.1511 3.3050
-10 -6 22 3.6197 4.4665
-10 -6 23 -4.0247 -1.9452
-10 -6 24 0.8332 -0.1348
-10 -6 25 -0.3691 1.7067
-10 -6 26 -1.7271 5.3270
-10 -6 27 2.1093 1.0351
-10 -6 28 -0.0882 2.4510
-10 -6 29 -2.3831 1.1058
-10 -6 30 0.8836 -0.4137
-10 -6 31 4.3418 -1.8439
-10 -6 32 -2.2810 -3.0274
-10 -6 33 0.4327 0.9184
-10 -6 34 1.2873 0.0811
-10 -6 35 -3.2434 -5.9893
-10 -6 36 3.7974 -1.8204
-10 -6 37 0.9364 -1.3869
-10 -6 38 1.5963 -1.3176
-10 -5 -39 -1.8103 -2.9996
-10 -5 -38 3.3204 3.0147
-10 -5 -37 -0.3522 1.5432
-10 -5 -36 -4.6257 -1.9011
-10 -5 -35 -0.2562 2.3454
-10 -5 -34 -2.8417 0.8236
-10 -5 -33 4.8203 0.5296
-10 -5 -32 -4.1978 -1.0256
-10 -5 -31 -6.6054 -2.7943
-10 -5 -30 0.4258 1.9425
-10 -5 -29 -5.0329 -4.8064
-10 -5 -28 0.2770 -0.1604
-10 -5 -27 -0.4030 -1.5329
-10 -5 -26 5.5496 1.6917
-10 -5 -25 1.3484 0.0978
-10 -5 -24 -1.7656 -3.5618
-10 -5 -23 0.4093 -1.9240
-10 -5 -22 2.0584 -3.7810
-10 -5 -21 -1.4122 -1.8420
-10 -5 -20 -2.1168 1.9622
-10 -5 -19 -1.8257 -2.9116
-10 -5 -18 0.1367 3.8984
-10 -5 -17 -0.5286 2.2480
-10 -5 -16 -3.0005 8.0365
-10 -5 -15 -2.1592 2.4950
-10 -5 -14 -2.6871 2.4523
-10 -5 -13 2.1135 2.0922
-10 -5 -12 -2.4649 1.0895
-10 -5 -11 0.5482 -2.6206
-10 -5 -10 2.7857 3.5451
-10 -5 -9 -4.1769 2.3016
-10 -5 -8 -1.3683 -0.0404
-10 -5 -7 0.9755 0.3833
-10 -5 -6 4.4229 3.7402
-10 -5 -5 -1.5647 -8.8063
-10 -5 -4 -1.7625 -5.1775
-10 -5 -3 -0.8033 -5.2924
-10 -5 -2 1.4766 3.6410
-10 -5 -1 -1.6320 1.8916
-10 -5 0 -9.2421 -0.2908
-10 -5 1 0.3877 3.2862
-10 -5 2 0.2741 -2.7698
-10 -5 3 2.4528 5.2497
-10 -5 4 -0.9923 2.8946
-10 -5 5 -2.5842 -2.6917
-10 -5 6 -2.8338 3.3599
-10 -5 7 1.2234 0.2297
-10 -5 8 -1.1235 4.2198
-10 -5 9 1.9999 0.0717
-10 -5 10 1.0362 -5.5025
-10 -5 11 2.3194 1.1888
-10 -5 12 -0.1933 6.1047
-10 -5 13 3.8196 -0.4192
-10 -5 14 4.5196 -3.3953
-10 -5 15 -0.1937 -0.0281
-10 -5 16 -2.9429 0.3785
-10 -5 17 0.3295 -0.2131
-10 -5 18 -2.2321 1.2261
-10 -5 19 2.7033 -0.0335
-10 -5 20 1.1642 -3.3561
-10 -5 21 -0.4869 5.1510
-10 -5 22 0.8379 0.3660
-10 -5 23 -2.5074 -0.6516
-10 -5 24 -7.4152 1.8242
-10 -5 25 -4.7330 -6.3149
-10 -5 26 1.2274 2.5728
-10 -5 27 -3.8539 -0.7357
-10 -5 28 -3.3605 -1.4447
-10 -5 29 -2.3677 -2.2093
-10 -5 30 -0.6590 2.1401
-10 -5 31 3.9703 -1.8629
-10 -5 32 -1.3457 0.3658
-10 -5 33 -0.4793 3.3566
-10 -5 34 6.8852 1.8721
-10 -5 35 -1.0494 0.2302
-10 -5 36 1.2685 1.1936
-10 -5 37 4.2738 1.3130
-10 -5 38 0.4786 -2.8881
-10 -5 39 1.6579 0.9838
-10 -4 -41 -1.0712 -2.2724
-10 -4 -40 1.9839 -2.0070
-10 -4 -39 -1.1408 -2.3292
-10 -4 -38 -2.1296 -1.9448
-10 -4 -37 4.4339 0.1584
-10 -4 -36 -4.1765 -0.0353
-10 -4 -35 -2.6711 -5.5271
-10 -4 -34 -0.0850 -2.0849
-10 -4 -33 0.8435 4.1084
-10 -4 -32 3.0144 -2.9836
-10 -4 -31 1.9871 4.1506
-10 -4 -30 -0.8787 -1.9390
-10 -4 -29 2.6322 -2.6572
-10 -4 -28 3.0075 -3.1493
-10 -4 -27 -0.0831 -0.2957
-10 -4 -26 1.7345 -1.9871
-10 -4 -25 2.5325 -1.9858
-10 -4 -24 -7.6561 0.2955
-10 -4 -23 -1.0901 1.5843
-10 -4 -22 5.5563 0.6271
-10 -4 -21 -2.4144 2.3596
-10 -4 -20 1.7915 -0.9153
-10 -4 -19 1.4940 5.7350
-10 -4 -18 -5.1834 -2.1752
-10 -4 -17 4.5200 2.2318
-10 -4 -16 3.7561 7.7088
-10 -4 -15 -6.9470 -5.4580
-10 -4 -14 3.9678 -3.2917
-10 -4 -13 3.5394 -2.2751
-10 -4 -12 -0.7047 -2.2809
-10 -4 -11 -5.7223 6.3425
-10 -4 -10 -4.3475 1.0585
-10 -4 -9 0.6038 2.3775
-10 -4 -8 -3.6708 4.8838
-10 -4 -7 -3.0813 3.7461
-10 -4 -6 2.5255 3.6566
-10 -4 -5 -0.3943 -7.7294
-10 -4 -4 0.3925 -8.5957
-10 -4 -3 -7.3367 0.1312
-10 -4 -2 4.9501 -3.3098
-10 -4 -1 -0.8364 -1.8659
-10 -4 0 -13.0343 -4.6901
-10 -4 1 3.2665 -1.3647
-10 -4 2 -3.9156 -3.6504
-10 -4 3 2.6524 1.0027
-10 -4 4 5.4799 2.0397
-10 -4 5 -3.4113 -0.6009
-10 -4 6 -0.0067 -6.2402
-10 -4 7 1.0357 0.1839
-10 -4 8 3.9831 -1.0457
-10 -4 9 3.2205 0.1615
-10 -4 10 2.0932 -9.4476
-10 -4 11 -3.8238 -1.0690
-10 -4 12 0.1975 4.4383
-10 -4 13 -0.4057 0.0237
-10 -4 14 1.1218 -3.5389
-10 -4 15 -6.9748 1.2087
-10 -4 16 1.1241 2.3700
-10 -4 17 -2.8028 3.8180
-10 -4 18 -2.7439 -2.5571
-10 -4 19 1.8221 2.1665
-10 -4 20 1.9092 -3.4530
-10 -4 21 -0.3866 4.3229
-10 -4 22 -1.2234 3.6981
-10 -4 23 -0.6837 -0.6939
-10 -4 24 -1.4890 -0.5903
-10 -4 25 -1.4899 -2.4890
-10 -4 26 2.5128 -0.6853
-10 -4 27 -1.5014 0.1347
-10 -4 28 -1.9705 2.7747
-10 -4 29 -0.6841 3.0556
-10 -4 30 -1.6729 4.0467
-10 -4 31 -1.2246 3.8128
-10 -4 32 -0.0053 1.7908
-10 -4 33 -1.3561 7.0355
-10 -4 34 3.3366 1.8344
-10 -4 35 -0.0193 1.0204
-10 -4 36 -5.2697 7.7392
-10 -4 37 3.0188 4.2005
-10 -4 38 -3.0369 -1.1767
-10 -4 39 5.3658 3.7247
-10 -4 40 -2.5386 0.3378
-10 -4 41 -1.5429 -1.5582
-10 -3 -42 -0.5442 1.4323
-10 -3 -41 -0.9292 -3.0606
-10 -3 -40 1.2477 -1.2787
-10 -3 -39 0.3620 -1.4079
-10 -3 -38 -2.6640 3.1811
-10 -3 -37 0.9782 3.1442
-10 -3 -36 1.8530 4.1612
-10 -3 -35 1.3844 1.2134
-10 -3 -34 1.7675 -3.7323
-10 -3 -33 2.2450 1.4039
-10 -3 -32 2.4579 -0.6970
-10 -3 -31 0.0467 7.3176
-10 -3 -30 -3.6167 0.4382
-10 -3 -29 3.9128 3.6227
-10 -3 -28 0.1938 -0.1590
-10 -3 -27 2.3618 -2.0396
-10 -3 -26 1.4296 -0.2148
-10 -3 -25 -1.8553 0.1864
-10 -3 -24 -5.7418 -1.7050
-10 -3 -23 0.4083 1.1264
-10 -3 -22 -3.2150 -1.2096
-10 -3 -21 0.2210 0.8142
-10 -3 -20 -6.1894 -0.5226
-10 -3 -19 -3.2198 4.2276
-10 -3 -18 -6.1416 -0.1189
-10 -3 -17 -5.2606 3.5736
-10 -3 -16 0.2128 4.3885
-10 -3 -15 -6.8977 -3.4006
-10 -3 -14 -3.4169 -2.1525
-10 -3 -13 5.5962 -3.2157
-10 -3 -12 -1.7313 -0.2551
-10 -3 -11 -3.3243 2.9779
-10 -3 -10 -1.1731 5.0901
-10 -3 -9 3.1933 -6.7436
-10 -3 -8 0.4121 -0.4389
-10 -3 -7 3.7047 0.7306
-10 -3 -6 -1.1105 0.8908
-10 -3 -5 3.5523 -2.9999
-10 -3 -4 1.5997 -7.1918
-10 -3 -3 3.4627 -0.3964
-10 -3 -2 9.2492 4.1499
-10 -3 -1 0.7620 -9.0774
-10 -3 0 0.2899 -3.0604
-10 -3 1 1.0057 -5.1765
-10 -3 2 0.3754 -8.1083
-10 -3 3 -1.7306 4.9300
-10 -3 4 -4.3689 -0.0899
-10 -3 5 1.1091 6.0328
-10 -3 6 -4.5226 0.3624
-10 -3 7 1.0913 4.4462
-10 -3 8 1.5210 -3.4448
-10 -3 9 10.6815 13.7706
-10 -3 10 -2.6915 -0.7092
-10 -3 11 -0.9922 5.0156
-10 -3 12 2.6560 10.5357
-10 -3 13 1.0475 -0.1911
-10 -3 14 0.1332 -2.5357
-10 -3 15 -3.1251 -1.8251
-10 -3 16 -1.1437 0.0545
-10 -3 17 3.1304 5.3371
-10 -3 18 -1.1985 -1.9338
-10 -3 19 2.0645 -0.9056
-10 -3 20 1.6480 -0.6351
-10 -3 21 -0.5459 6.9514
-10 -3 22 -5.9558 5.1525
-10 -3 23 -1.2020 -0.6485
-10 -3 24 -0.8525 -1.1981
-10 -3 25 0.2405 -3.4754
-10 -3 26 1.9639 -5.8377
-10 -3 27 -1.9013 -6.5042
-10 -3 28 -1.2537 -0.9602
-10 -3 29 0.6210 1.8393
-10 -3 30 -0.2499 -3.8195
-10 -3 31 -3.9351 0.0023
-10 -3 32 -2.3231 -0.8260
-10 -3 33 0.4865 0.1016
-10 -3 34 5.2994 -1.4997
-10 -3 35 -0.5218 -1.8937
-10 -3 36 -5.9908 1.9158
-10 -3 37 2.6171 -1.8429
-10 -3 38 -4.6272 0.1111
-10 -3 39 0.4900 3.5610
-10 -3 40 0.0625 1.4991
-10 -3 41 -1.4167 -0.9130
-10 -3 42 0.6696 1.9300
-10 -2 -43 -0.6981 1.3274
-10 -2 -42 0.2806 -0.9250
-10 -2 -41 -0.4697 -4.7170
-10 -2 -40 -0.4423 -6.1597
-10 -2 -39 2.0199 -5.2976
-10 -2 -38 0.5850 2.6952
-10 -2 -37 -2.9231 -3.7673
-10 -2 -36 -2.6186 -1.9975
-10 -2 -35 -1.3399 0.5700
-10 -2 -34 -2.1779 0.2980
-10 -2 -33 -0.8390 -1.5003
-10 -2 -32 0.5952 -0.8972
-10 -2 -31 1.3792 4.4252
-10 -2 -30 -1.1784 2.0720
-10 -2 -29 -1.6046 -1.0703
-10 -2 -28 1.6199 1.2552
-10 -2 -27 2.9636 0.6950
-10 -2 -26 0.8656 2.6764
-10 -2 -25 -2.6071 2.9596
-10 -2 -24 -1.7741 3.3424
-10 -2 -23 1.3782 -2.2782
-10 -2 -22 -2.4486 -0.0822
-10 -2 -21 -3.4751 -1.7942
-10 -2 -20 -0.0719 -2.8617
-10 -2 -19 -1.5071 6.8152
-10 -2 -18 0.8770 1.5765
-10 -2 -17 -1.2975 2.1679
-10 -2 -16 -0.1875 4.6396
-10 -2 -15 -0.8564 -0.9216
-10 -2 -14 -4.7908 1.4745
-10 -2 -13 -4.3334 -2.6972
-10 -2 -12 3.4966 -2.6972
-10 -2 -11 -2.6805 4.4955
-10 -2 -10 0.0142 -2.7578
-10 -2 -9 11.2708 -13.6511
-10 -2 -8 2.7802 -2.4668
-10 -2 -7 0.9926 -7.1632
-10 -2 -6 5.3453 -0.3907
-10 -2 -5 -1.3333 -1.1495
-10 -2 -4 5.6949 -0.0940
-10 -2 -3 -2.5052 3.3056
-10 -2 -2 10.4583 1.6683
-10 -2 -1 -0.4388 3.2629
-10 -2 0 -0.2855 2.1178
-10 -2 1 -0.2112 0.5179
-10 -2 2 1.0350 1.3674
-10 -2 3 6.1852 0.9545
-10 -2 4 -0.2264 8.6936
-10 -2 5 -5.8690 -2.4733
-10 -2 6 4.1917 5.1409
-10 -2 7 3.2421 -3.2464
-10 -2 8 -2.7513 -0.9319
-10 -2 9 9.7472 3.9119
-10 -2 10 -0.4420 -0.7470
-10 -2 11 -3.6433 4.2791
-10 -2 12 -3.0220 13.0919
-10 -2 13 -1.5673 -6.2449
-10 -2 14 5.0137 4.3468
-10 -2 15 2.0906 -7.6241
-10 -2 16 -3.9861 -2.8534
-10 -2 17 -2.5938 -4.3941
-10 -2 18 0.6505 -2.8120
-10 -2 19 -1.4738 -3.3176
-10 -2 20 0.5458 2.0964
-10 -2 21 0.6931 1.2823
-10 -2 22 1.3870 2.7769
-10 -2 23 0.5191 -0.6487
-10 -2 24 -0.0239 -0.8976
-10 -2 25 3.0215 0.4318
-10 -2 26 6.0520 -2.7701
-10 -2 27 0.6649 -0.4407
-10 -2 28 -0.2758 0.0535
-10 -2 29 1.8645 3.7000
-10 -2 30 -0.3469 0.3772
-10 -2 31 -4.6822 -3.1824
-10 -2 32 -4.3354 1.5843
-10 -2 33 -2.2745 -1.3506
-10 -2 34 4.6752 -2.4610
-10 -2 35 -1.6157 -1.8063
-10 -2 36 -0.9259 -3.0523
-10 -2 37 0.9801 -0.2299
-10 -2 38 -0.9960 -4.6076
-10 -2 39 0.6077 2.1623
-10 -2 40 -0.6460 1.5141
-10 -2 41 0.3248 -0.7071
-10 -2 42 0.3501 1.4232
-10 -2 43 -0.4703 0.6702
-10 -1 -43 1.7410 -0.2129
-10 -1 -42 1.5869 0.4517
-10 -1 -41 -1.5452 -5.2760
-10 -1 -40 1.9444 -5.0979
-10 -1 -39 0.0196 0.5016
-10 -1 -38 4.5924 0.7351
-10 -1 -37 1.5429 -1.4475
-10 -1 -36 -4.8761 -1.8626
-10 -1 -35 -1.7739 -5.0104
-10 -1 -34 -0.9369 0.2653
-10 -1 -33 -3.5893 -1.2896
-10 -1 -32 1.4367 -1.6161
-10 -1 -31 -0.5656 3.1749
-10 -1 -30 3.2564 -0.7919
-10 -1 -29 -3.4285 -0.7885
-10 -1 -28 -0.1922 -0.1388
-10 -1 -27 -1.4853 0.0323
-10 -1 -26 -2.0404 1.2466
-10 -1 -25 -5.0811 0.6013
-10 -1 -24 -2.7012 4.9151
-10 -1 -23 -3.4659 -0.9855
-10 -1 -22 2.7898 -4.9011
-10 -1 -21 -2.9601 3.0597
-10 -1 -20 -3.7944 -1.2331
-10 -1 -19 5.0443 5.0337
-10 -1 -18 -0.4689 5.0266
-10 -1 -17 -1.7936 -0.5172
-10 -1 -16 -1.8782 3.2213
-10 -1 -15 1.3772 2.9503
-10 -1 -14 -5.5770 -2.5956
-10 -1 -13 -3.0713 -3.6922
-10 -1 -12 1.4914 -2.9737
-10 -1 -11 -3.3648 0.5616
-10 -1 -10 -1.5968 -0.3870
-10 -1 -9 5.8339 -3.3108
-10 -1 -8 0.5062 -1.1094
-10 -1 -7 -8.2210 11.3175
-10 -1 -6 -2.6201 -1.4433
-10 -1 -5 -1.9554 8.2291
-10 -1 -4 -6.8218 1.7475
-10 -1 -3 1.1018 8.1286
-10 -1 -2 -2.7389 0.9966
-10 -1 -1 1.9368 -2.6056
-10 -1 0 -0.3229 -1.2318
-10 -1 1 -5.7928 -2.5280
-10 -1 2 -3.3361 -0.5370
-10 -1 3 4.5612 -1.8963
-10 -1 4 6.4789 0.2585
-10 -1 5 -11.2065 -5.0417
-10 -1 6 -0.5912 -1.3740
-10 -1 7 -12.7237 -13.6495
-10 -1 8 -1.8388 -1.3435
-10 -1 9 -4.7839 2.2463
-10 -1 10 -0.1184 -6.8343
-10 -1 11 1.4849 0.5419
-10 -1 12 -1.8039 1.4785
-10 -1 13 -6.6999 -9.1948
-10 -1 14 6.0911 3.1081
-10 -1 15 -0.8867 1.1177
-10 -1 16 0.4084 -5.0090
-10 -1 17 -0.0859 -1.9767
-10 -1 18 0.3408 -1.0501
-10 -1 19 -2.3693 -1.6407
-10 -1 20 5.5640 2.3861
-10 -1 21 1.3784 5.0703
-10 -1 22 -0.4335 3.8612
-10 -1 23 3.8127 0.5663
-10 -1 24 -3.1658 -0.5374
-10 -1 25 -0.5000 2.9415
-10 -1 26 0.5612 -1.6789
-10 -1 27 -0.1946 0.6193
-10 -1 28 0.2660 0.0444
-10 -1 29 -0.4116 -0.0550
-10 -1 30 2.4908 3.7453
-10 -1 31 -1.4070 -0.8292
-10 -1 32 4.0058 -0.2400
-10 -1 33 1.8554 3.8287
-10 -1 34 2.0987 -0.6092
-10 -1 35 5.3243 -2.8294
-10 -1 36 -0.6967 -1.3930
-10 -1 37 -2.5446 3.7166
-10 -1 38 0.7858 -2.4363
-10 -1 39 0.2064 -0.3607
-10 -1 40 0.7014 1.1213
-10 -1 41 -0.3979 -0.8132
-10 -1 42 -1.1044 -3.2844
-10 -1 43 -0.0067 0.4608
-9 -9 -35 -5.1453 -0.2661
-9 -9 -34 4.1969 2.5607
-9 -9 -33 -0.1200 -1.6409
-9 -9 -32 1.2343 2.3893
-9 -9 -31 0.6845 1.4891
-9 -9 -30 -0.8601 2.2667
-9 -9 -29 2.0956 1.4850
-9 -9 -28 3.9486 -2.7962
-9 -9 -27 -0.3765 5.5209
-9 -9 -26 -0.7428 -1.8547
-9 -9 -25 1.6195 1.2570
-9 -9 -24 0.5731 -1.4985
-9 -9 -23 2.0480 -0.5124
-9 -9 -22 -1.2322 -0.0226
-9 -9 -21 2.4691 -1.1477
-9 -9 -20 -0.0360 1.2018
-9 -9 -19 -0.7718 -4.4536
-9 -9 -18 3.9759 2.7864
-9 -9 -17 4.1342 2.5264
-9 -9 -16 2.4110 4.5037
-9 -9 -15 2.5208 -1.6446
-9 -9 -14 -0.8236 -3.1592
-9 -9 -13 1.8762 0.8862
-9 -9 -12 -2.6722 7.0992
-9 -9 -11 -1.5408 -2.9912
-9 -9 -10 6.2955 0.7449
-9 -9 -9 -2.9298 -0.3990
-9 -9 -8 5.5273 0.7218
-9 -9 -7 4.0964 -1.9665
-9 -9 -6 -0.3999 -4.4699
-9 -9 -5 3.4632 -3.1726
-9 -9 -4 -2.8485 -4.7521
-9 -9 -3 1.4833 -0.6984
-9 -9 -2 6.7095 -5.6597
-9 -9 -1 1.6995 -2.0123
-9 -9 0 -14.5376 0.2013
-9 -8 -36 -0.4217 -0.8606
-9 -8 -35 -2.3554 1.0572
-9 -8 -34 4.2221 2.4503
-9 -8 -33 2.0647 -2.7395
-9 -8 -32 -0.1318 -0.1831
-9 -8 -31 -6.3627 -1.1304
-9 -8 -30 -6.0337 4.2458
-9 -8 -29 -6.3737 11.2644
-9 -8 -28 -0.1514 -2.7475
-9 -8 -27 -0.3485 8.8048
-9 -8 -26 -6.9711 1.6293
-9 -8 -25 1.6506 1.3296
-9 -8 -24 -0.7859 -3.6660
-9 -8 -23 1.3637 2.5646
-9 -8 -22 -1.9154 -2.1527
-9 -8 -21 -1.2100 -1.3363
-9 -8 -20 -2.2658 -1.1073
-9 -8 -19 1.5995 0.2350
-9 -8 -18 1.6096 3.6250
-9 -8 -17 -5.3455 -0.4257
-9 -8 -16 2.1404 6.6639
-9 -8 -15 -1.2846 1.9987
-9 -8 -14 -2.2097 -4.1455
-9 -8 -13 -0.4837 -3.0246
-9 -8 -12 4.7157 3.1259
-9 -8 -11 -2.5752 -2.3213
-9 -8 -10 3.3529 -4.6332
-9 -8 -9 -1.9991 1.1148
-9 -8 -8 -1.3096 3.7793
-9 -8 -7 5.3303 1.5504
-9 -8 -6 1.1156 3.7259
-9 -8 -5 -5.2194 5.5771
-9 -8 -4 3.8077 -2.0562
-9 -8 -3 3.3045 6.1501
-9 -8 -2 6.3367 2.4144
-9 -8 -1 -3.4924 -5.4816
-9 -8 0 -5.1708 5.9500
-9 -8 1 -0.0790 4.4682
-9 -8 2 2.3544 -4.4977
-9 -8 3 5.7102 -5.6807
-9 -8 4 0.1382 6.6633
-9 -8 5 -3.6894 3.8586
-9 -8 6 0.2042 -2.0850
-9 -8 7 3.5366 1.4384
-9 -8 8 2.0383 -3.0026
-9 -8 9 -7.8801 2.7493
-9 -8 10 2.9206 0.1781
-9 -8 11 3.4080 -6.1444
-9 -8 12 -3.3415 2.5456
-9 -8 13 -0.3990 -1.2291
-9 -8 14 -0.4823 -0.8624
-9 -8 15 -1.8866 -2.5413
-9 -8 16 2.6198 0.2230
-9 -8 17 2.2914 2.8977
-9 -8 18 -2.1644 3.8324
-9 -8 19 -2.0290 -2.0192
-9 -8 20 -0.0764 0.7283
-9 -8 21 -2.0344 1.6893
-9 -8 22 -2.1382 1.1486
-9 -8 23 2.2985 0.6088
-9 -8 24 -1.1162 -1.2975
-9 -8 25 0.0404 2.7164
-9 -8 26 -0.9940 -1.9873
-9 -8 27 -3.5649 5.8987
-9 -8 28 -5.6469 -0.8857
-9 -8 29 -1.9289 3.7073
-9 -8 30 -5.4235 0.6820
-9 -8 31 -3.9786 6.2387
-9 -8 32 0.0540 -0.7739
-9 -8 33 -2.3135 -2.9927
-9 -8 34 5.6457 0.7598
-9 -8 35 -3.2567 0.0540
-9 -8 36 -0.8791 0.4345
-9 -7 -38 0.4917 0.6463
-9 -7 -37 1.6147 -1.8214
-9 -7 -36 -0.3584 2.5573
-9 -7 -35 -1.9494 -2.2172
-9 -7 -34 1.9933 -1.2258
-9 -7 -33 1.9708 -1.0670
-9 -7 -32 0.4648 0.1505
-9 -7 -31 -1.5786 -4.0209
-9 -7 -30 -2.3202 -0.1838
-9 -7 -29 1.7054 -1.4130
-9 -7 -28 -0.4062 -1.0641
-9 -7 -27 -0.4614 -5.6527
-9 -7 -26 1.4956 2.0795
-9 -7 -25 3.3736 -1.7974
-9 -7 -24 4.1888 -5.1489
-9 -7 -23 2.1546 -0.5003
-9 -7 -22 -3.0861 -2.4464
-9 -7 -21 2.9857 0.8022
-9 -7 -20 -1.7311 -0.8759
-9 -7 -19 -0.1669 1.2291
-9 -7 -18 6.4237 -1.0745
-9 -7 -17 -2.7203 0.5773
-9 -7 -16 -5.7452 1.3362
-9 -7 -15 0.3187 -0.2937
-9 -7 -14 -4.3908 -4.2222
-9 -7 -13 -1.4834 -0.9649
-9 -7 -12 1.9722 0.5343
-9 -7 -11 7.5767 -2.2033
-9 -7 -10 -1.6593 0.4395
-9 -7 -9 -1.4072 -0.6685
-9 -7 -8 -0.6927 0.4165
-9 -7 -7 3.1090 5.7878
-9 -7 -6 -2.9127 5.9969
-9 -7 -5 -2.2108 8.9991
-9 -7 -4 4.2668 2.8518
-9 -7 -3 3.6716 -1.4056
-9 -7 -2 11.0304 9.5029
-9 -7 -1 -0.9788 1.0513
-9 -7 0 2.9114 4.6154
-9 -7 1 4.1096 4.2621
-9 -7 2 6.5668 -1.2792
-9 -7 3 2.2895 3.6198
-9 -7 4 -0.5640 -4.3514
-9 -7 5 0.9616 6.8177
-9 -7 6 -5.6227 4.9988
-9 -7 7 1.8486 -3.2430
-9 -7 8 0.9338 -2.6253
-9 -7 9 -3.6624 -6.5608
-9 -7 10 3.1926 3.3629
-9 -7 11 -0.3051 -2.3263
-9 -7 12 -3.6182 -5.4469
-9 -7 13 0.8377 6.9092
-9 -7 14 -4.8294 3.7789
-9 -7 15 0.3333 0.2261
-9 -7 16 0.7266 -2.8250
-9 -7 17 2.9064 -2.1497
-9 -7 18 -2.1468 -0.7952
-9 -7 19 -4.9864 0.2388
-9 -7 20 -1.6592 -2.6521
-9 -7 21 2.3518 3.1864
-9 -7 22 -3.0693 2.2900
-9 -7 23 1.5564 -5.2043
-9 -7 24 2.6915 0.9933
-9 -7 25 -1.1920 0.8971
-9 -7 26 2.3640 2.7714
-9 -7 27 0.4401 -2.3652
-9 -7 28 -2.3504 2.5250
-9 -7 29 0.5146 1.2202
-9 -7 30 -5.2991 -4.9719
-9 -7 31 -1.4717 -0.3307
-9 -7 32 0.2681 -2.9637
-9 -7 33 -2.4395 -3.3898
-9 -7 34 0.8713 -3.9369
-9 -7 35 1.7207 -4.5904
-9 -7 36 -0.3941 2.1728
-9 -7 37 -1.2553 -1.9809
-9 -7 38 2.8982 0.0936
-9 -6 -40 -1.8955 -0.8177
-9 -6 -39 -1.7157 2.3306
-9 -6 -38 0.5265 1.2823
-9 -6 -37 -1.3997 0.8258
-9 -6 -36 -1.9602 4.3806
-9 -6 -35 1.4693 3.8888
-9 -6 -34 1.3530 -1.2032
-9 -6 -33 0.0278 0.2504
-9 -6 -32 -2.4713 3.3649
-9 -6 -31 -2.2893 0.3670
-9 -6 -30 -0.3682 5.5351
-9 -6 -29 0.9848 -0.5797
-9 -6 -28 6.2204 1.6019
-9 -6 -27 -2.2303 -0.4145
-9 -6 -26 4.1612 3.6002
-9 -6 -25 3.2201 -0.5694
-9 -6 -24 6.6084 -1.1622
-9 -6 -23 3.8723 -1.3046
-9 -6 -22 -5.1012 -1.4298
-9 -6 -21 -0.8216 -2.2791
-9 -6 -20 3.6948 -0.4719
-9 -6 -19 -0.2347 3.2917
-9 -6 -18 0.3824 1.3039
-9 -6 -17 3.3510 -0.8124
-9 -6 -16 0.2385 5.3824
-9 -6 -15 -1.0778 6.0168
-9 -6 -14 -3.5602 0.8743
-9 -6 -13 -0.2460 -1.3931
-9 -6 -12 4.1896 4.8720
-9 -6 -11 4.6589 -0.0262
-9 -6 -10 -6.8957 0.1780
-9 -6 -9 -1.2781 -7.7559
-9 -6 -8 0.6091 -1.2068
-9 -6 -7 -2.2563 -2.6032
-9 -6 -6 0.8592 0.3881
-9 -6 -5 -2.9452 -2.2484
-9 -6 -4 1.5208 -2.6962
-9 -6 -3 -3.3273 -7.3945
-9 -6 -2 3.4344 0.9048
-9 -6 -1 2.4349 3.2685
-9 -6 0 -4.9276 0.3184
-9 -6 1 3.5713 -1.8766
-9 -6 2 -3.2536 -3.3058
-9 -6 3 3.0249 3.4774
-9 -6 4 -4.7092 -1.4267
-9 -6 5 -3.8412 -2.0306
-9 -6 6 1.2130 8.2248
-9 -6 7 -8.5580 1.5978
-9 -6 8 2.5105 0.1275
-9 -6 9 2.2149 -0.9080
-9 -6 10 -0.9587 6.0364
-9 -6 11 5.8496 0.2260
-9 -6 12 0.7250 -0.6748
-9 -6 13 2.6129 1.8908
-9 -6 14 0.3992 -0.5132
-9 -6 15 0.3213 1.2209
-9 -6 16 -2.0971 -3.5839
-9 -6 17 4.3946 0.1669
-9 -6 18 2.3079 -0.5618
-9 -6 19 -0.9276 0.9449
-9 -6 20 -0.5988 -0.9620
-9 -6 21 1.4916 0.9926
-9 -6 22 0.4523 3.3957
-9 -6 23 -5.9838 -4.5606
-9 -6 24 0.8788 -3.1803
-9 -6 25 -5.5728 0.6315
-9 -6 26 0.1908 3.8190
-9 -6 27 -1.7700 -4.0878
-9 -6 28 -4.8504 3.9115
-9 -6 29 -0.4665 0.8718
-9 -6 30 -0.7726 -1.4741
-9 -6 31 1.3686 0.2284
-9 -6 32 -2.0266 1.0206
-9 -6 33 1.8705 2.1045
-9 -6 34 2.6972 2.6916
-9 -6 35 1.2488 0.6116
-9 -6 36 2.2266 4.5662
-9 -6 37 -0.7974 1.6658
-9 -6 38 -0.8239 -0.2884
-9 -6 39 0.1432 0.0863
-9 -6 40 -1.5950 -0.9112
-9 -5 -41 1.1553 -2.0240
-9 -5 -40 -2.2360 -2.0092
-9 -5 -39 1.0972 -2.2232
-9 -5 -38 2.4287 -1.4513
-9 -5 -37 -1.0141 -4.1045
-9 -5 -36 -4.4978 -4.1303
-9 -5 -35 2.1992 1.5815
-9 -5 -34 3.6836 -2.9907
-9 -5 -33 3.8868 1.4311
-9 -5 -32 0.6938 0.0673
-9 -5 -31 2.1720 -3.4650
-9 -5 -30 -0.6627 -2.0717
-9 -5 -29 0.2287 5.0425
-9 -5 -28 1.5405 -1.5690
-9 -5 -27 -0.5822 2.6895
-9 -5 -26 2.1912 0.8558
-9 -5 -25 -0.0323 0.6960
-9 -5 -24 -2.5428 -1.4093
-9 -5 -23 4.7305 0.9893
-9 -5 -22 0.4235 1.3802
-9 -5 -21 -3.1141 1.8986
-9 -5 -20 1.0033 -2.2329
-9 -5 -19 3.4192 -2.4298
-9 -5 -18 -5.5403 2.8476
-9 -5 -17 0.3506 1.9725
-9 -5 -16 1.5133 -3.7612
-9 -5 -15 -3.0961 1.2296
-9 -5 -14 2.0079 -2.2238
-9 -5 -13 -3.3606 -3.6104
-9 -5 -12 -0.2207 0.6812
-9 -5 -11 -0.1990 -0.3615
-9 -5 -10 -1.1330 2.0850
-9 -5 -9 -8.2085 0.8413
-9 -5 -8 -0.1119 -3.1920
-9 -5 -7 3.6259 4.5516
-9 -5 -6 3.1536 3.2072
-9 -5 -5 -3.7439 -6.5901
-9 -5 -4 -3.7233 -3.6077
-9 -5 -3 -5.3727 -3.6109
-9 -5 -2 -4.3467 -5.7556
-9 -5 -1 -2.5983 2.0143
-9 -5 0 -5.1118 -4.2973
-9 -5 1 -2.0740 -3.9712
-9 -5 2 -5.1236 -5.5846
-9 -5 3 4.1022 -1.5154
-9 -5 4 -0.2948 -5.2575
-9 -5 5 -6.8493 -0.8481
-9 -5 6 -3.8715 -5.5632
-9 -5 7 -3.6493 -1.2388
-9 -5 8 4.9476 3.8593
-9 -5 9 -6.3464 -6.7568
-9 -5 10 -2.2120 -2.8901
-9 -5 11 -1.4070 0.1051
-9 -5 12 0.2476 1.2318
-9 -5 13 -1.6626 2.5861
-9 -5 14 2.7665 -3.8206
-9 -5 15 2.6507 -1.3677
-9 -5 16 -6.5912 0.3191
-9 -5 17 -4.8796 3.3819
-9 -5 18 2.3208 0.2509
-9 -5 19 -2.1997 5.3324
-9 -5 20 0.8981 -3.7168
-9 -5 21 -2.9494 2.8878
-9 -5 22 0.6544 1.6220
-9 -5 23 -0.2764 0.9250
-9 -5 24 -4.5828 -4.1512
-9 -5 25 -0.1645 -0.2127
-9 -5 26 5.5246 5.6948
-9 -5 27 -2.7510 -2.5542
-9 -5 28 -4.1292 -0.9043
-9 -5 29 -0.4682 2.7640
-9 -5 30 -0.1930 -1.9753
-9 -5 31 2.5654 0.2902
-9 -5 32 -4.7329 -0.0218
-9 -5 33 0.3576 2.0489
-9 -5 34 1.9903 4.1242
-9 -5 35 -1.1529 5.3021
-9 -5 36 0.0811 5.2247
-9 -5 37 1.0002 3.3661
-9 -5 38 -2.7516 2.0547
-9 -5 39 4.1604 -1.0592
-9 -5 40 -3.6703 0.2912
-9 -5 41 2.4168 0.5528
-9 -4 -42 0.7624 1.0118
-9 -4 -41 1.5112 -3.7714
-9 -4 -40 0.9715 0.7366
-9 -4 -39 -0.1537 3.3166
-9 -4 -38 -2.6172 2.1655
-9 -4 -37 2.6785 -1.2213
-9 -4 -36 0.3967 1.8992
-9 -4 -35 -0.7861 -1.3733
-9 -4 -34 4.0170 -2.6123
-9 -4 -33 -0.6581 5.5898
-9 -4 -32 0.7892 1.4209
-9 -4 -31 1.3906 2.9498
-9 -4 -30 -3.8868 -3.1905
-9 -4 -29 4.8913 2.2689
-9 -4 -28 -0.9524 0.2567
-9 -4 -27 -0.6640 2.3465
-9 -4 -26 1.5440 -2.2102
-9 -4 -25 -0.1556 -0.8453
-9 -4 -24 -3.7952 -4.2458
-9 -4 -23 3.2171 1.0819
-9 -4 -22 1.5525 3.8234
-9 -4 -21 -0.2584 2.3260
-9 -4 -20 -2.6794 0.4536
-9 -4 -19 0.8116 -3.2683
-9 -4 -18 -10.2992 5.3357
-9 -4 -17 0.3485 4.7063
-9 -4 -16 -1.3077 -0.0722
-9 -4 -15 -6.9935 -0.2036
-9 -4 -14 7.4394 1.9452
-9 -4 -13 -1.4995 -2.9861
-9 -4 -12 -4.4152 2.1811
-9 -4 -11 0.6010 5.9538
-9 -4 -10 -1.7006 0.8005
-9 -4 -9 -1.2000 2.8983
-9 -4 -8 -1.7916 3.7984
-9 -4 -7 4.3584 4.3342
-9 -4 -6 4.9562 4.7853
-9 -4 -5 -1.7436 -2.1488
-9 -4 -4 -3.3214 2.6282
-9 -4 -3 7.5289 -0.3020
-9 -4 -2 2.0114 -0.3738
-9 -4 -1 3.1259 4.8082
-9 -4 0 5.1718 -10.6010
-9 -4 1 2.5250 -1.9824
-9 -4 2 -2.5805 -1.7139
-9 -4 3 8.9658 -3.5667
-9 -4 4 -1.5742 -0.8500
-9 -4 5 -2.3033 -2.5614
-9 -4 6 -4.8809 -8.6915
-9 -4 7 -0.8083 5.0715
-9 -4 8 6.6686 5.4636
-9 -4 9 2.4814 4.6564
-9 -4 10 -1.1933 1.2010
-9 -4 11 1.6745 3.5474
-9 -4 12 -2.1085 -0.1045
-9 -4 13 -2.3716 3.3050
-9 -4 14 -1.3132 2.4124
-9 -4 15 3.1636 -5.9691
-9 -4 16 -0.6255 2.0772
-9 -4 17 -1.8591 3.4603
-9 -4 18 -3.6102 -4.5847
-9 -4 19 1.6847 -0.9292
-9 -4 20 -2.1157 -4.9136
-9 -4 21 -4.4535 0.7489
-9 -4 22 -1.7801 3.7410
-9 -4 23 0.1793 -0.8538
-9 -4 24 -4.2908 -6.6506
-9 -4 25 1.7543 -0.8914
-9 -4 26 0.5076 -0.2626
-9 -4 27 -2.5398 -3.9071
-9 -4 28 -3.3734 -3.4566
-9 -4 29 -0.5979 0.4477
-9 -4 30 -0.1022 -3.4941
-9 -4 31 0.5163 -0.6143
-9 -4 32 -0.5866 -3.6715
-9 -4 33 -0.7023 -2.0543
-9 -4 34 -1.5857 -1.5791
-9 -4 35 -1.4803 0.5666
-9 -4 36 -4.8723 -0.4222
-9 -4 37 -3.4799 -1.5782
-9 -4 38 -2.2719 1.9320
-9 -4 39 2.4572 -3.3102
-9 -4 40 -3.8601 -0.0905
-9 -4 41 0.7377 -0.2856
-9 -4 42 1.2405 0.0762
-9 -3 -43 -1.0179 0.8494
-9 -3 -42 0.7966 -0.3561
-9 -3 -41 3.1414 -6.4444
-9 -3 -40 1.3750 0.6332
-9 -3 -39 -0.9327 -0.0591
-9 -3 -38 -2.3501 -1.2233
-9 -3 -37 -2.5982 0.5563
-9 -3 -36 2.2589 -0.1315
-9 -3 -35 3.2422 -2.9881
-9 -3 -34 1.6769 -1.1534
-9 -3 -33 -1.2425 -1.6359
-9 -3 -32 -0.5402 -1.3398
-9 -3 -31 -3.4350 2.5789
-9 -3 -30 -0.6456 0.2514
-9 -3 -29 5.2867 0.6160
-9 -3 -28 2.7731 0.6415
-9 -3 -27 2.5978 4.1839
-9 -3 -26 1.3202 2.0051
-9 -3 -25 -1.3741 1.5386
-9 -3 -24 0.8449 -4.0969
-9 -3 -23 1.4914 -1.5764
-9 -3 -22 2.3838 3.5764
-9 -3 -21 -1.5209 -2.0986
-9 -3 -20 0.5516 -0.0089
-9 -3 -19 -5.0362 0.3224
-9 -3 -18 0.6124 3.3161
-9 -3 -17 3.2360 8.0845
-9 -3 -16 -2.9533 1.0753
-9 -3 -15 -5.5085 0.5578
-9 -3 -14 3.8884 8.6430
-9 -3 -13 -0.5073 -3.9245
-9 -3 -12 -5.2245 5.8035
-9 -3 -11 1.1750 4.7994
-9 -3 -10 5.2200 -5.3079
-9 -3 -9 1.7522 0.0771
-9 -3 -8 3.6681 -7.1122
-9 -3 -7 4.8536 0.0103
-9 -3 -6 1.5449 -1.9639
-9 -3 -5 -5.0110 -8.7601
-9 -3 -4 1.9300 3.6753
-9 -3 -3 4.4404 -4.4654
-9 -3 -2 3.5837 4.7106
-9 -3 -1 3.9890 5.8096
-9 -3 0 7.5001 -1.6550
-9 -3 1 -0.7494 0.5860
-9 -3 2 10.6292 6.0825
-9 -3 3 3.6854 6.8217
-9 -3 4 -1.3846 11.8692
-9 -3 5 6.4134 3.2190
-9 -3 6 5.2280 1.2362
-9 -3 7 1.5228 -0.7504
-9 -3 8 5.1392 5.2983
-9 -3 9 5.3803 6.0944
-9 -3 10 -6.9575 8.2117
-9 -3 11 1.8475 1.5151
-9 -3 12 -1.5559 6.6040
-9 -3 13 -2.5655 -6.7780
-9 -3 14 2.2896 -1.0606
-9 -3 15 -1.3491 -10.3205
-9 -3 16 -0.2382 -0.6641
-9 -3 17 2.1941 -3.8690
-9 -3 18 -2.5103 1.0308
-9 -3 19 -3.0201 -8.9882
-9 -3 20 4.6558 -5.4381
-9 -3 21 -1.2673 3.4912
-9 -3 22 -1.5731 1.4801
-9 -3 23 4.6616 -3.4099
-9 -3 24 5.3311 1.6834
-9 -3 25 6.6269 -5.0978
-9 -3 26 3.2616 -3.8121
-9 -3 27 -0.9285 1.5362
-9 -3 28 2.5761 -3.6144
-9 -3 29 -1.3407 -0.0842
-9 -3 30 -1.3204 -1.6611
-9 -3 31 -3.2800 0.7248
-9 -3 32 -4.4010 -0.0319
-9 -3 33 -3.1780 -2.9571
-9 -3 34 -0.8281 -0.5110
-9 -3 35 -0.4238 0.5785
-9 -3 36 -2.9016 -5.8611
-9 -3 37 0.2455 -3.5176
-9 -3 38 2.9986 0.1150
-9 -3 39 -0.0146 0.0741
-9 -3 40 0.6977 -0.0632
-9 -3 41 1.3585 0.1278
-9 -3 42 3.0063 -0.5116
-9 -3 43 -0.1302 1.4915
-9 -2 -44 -0.7303 -0.9412
-9 -2 -43 -0.9697 0.5516
-9 -2 -42 1.8511 -1.7934
-9 -2 -41 2.0279 -4.9914
-9 -2 -40 0.0286 -1.6080
-9 -2 -39 3.9492 3.1522
-9 -2 -38 0.5356 0.2058
-9 -2 -37 -4.0559 -2.7102
-9 -2 -36 1.7439 -1.1760
-9 -2 -35 0.4795 -0.3735
-9 -2 -34 1.0577 3.6788
-9 -2 -33 -0.0026 0.2208
-9 -2 -32 -0.7708 1.2255
-9 -2 -31 -0.4419 1.3401
-9 -2 -30 1.7629 1.3318
-9 -2 -29 0.7237 1.9895
-9 -2 -28 2.7512 0.5951
-9 -2 -27 -1.5525 5.4456
-9 -2 -26 -3.6934 5.1099
-9 -2 -25 -2.7323 4.0829
-9 -2 -24 -1.5363 -0.7994
-9 -2 -23 0.2913 -0.1888
-9 -2 -22 6.5393 1.9156
-9 -2 -21 -2.0025 2.8639
-9 -2 -20 -0.9853 -3.4647
-9 -2 -19 0.5018 4.2927
-9 -2 -18 1.8970 3.9650
-9 -2 -17 4.0198 1.7801
-9 -2 -16 -3.0491 1.1518
-9 -2 -15 -1.6582 -3.4762
-9 -2 -14 -1.4123 1.7534
-9 -2 -13 -2.1634 -6.0525
-9 -2 -12 -3.6384 -0.4831
-9 -2 -11 2.5586 6.9869
-9 -2 -10 -3.5502 -10.6813
-9 -2 -9 8.4306 -2.9349
-9 -2 -8 -2.3205 -0.6924
-9 -2 -7 -10.6199 3.0576
-9 -2 -6 0.4945 -0.0067
-9 -2 -5 -8.7607 5.0563
-9 -2 -4 0.3517 2.7628
-9 -2 -3 0.3837 4.1190
-9 -2 -2 -0.9717 -1.5011
-9 -2 -1 4.5565 6.1464
-9 -2 0 -2.7625 -2.0237
-9 -2 1 1.6017 3.6948
-9 -2 2 2.7072 -2.5876
-9 -2 3 5.6750 -5.0919
-9 -2 4 -4.2303 11.7638
-9 -2 5 -15.0481 -3.3590
-9 -2 6 1.3776 -5.8988
-9 -2 7 -10.0230 -9.2425
-9 -2 8 1.4754 1.0040
-9 -2 9 -6.9212 -5.3704
-9 -2 10 -1.2153 -7.7150
-9 -2 11 -7.1644 -0.4337
-9 -2 12 -5.7743 1.8186
-9 -2 13 0.2945 -4.0293
-9 -2 14 2.6001 -3.2311
-9 -2 15 3.3714 -5.6893
-9 -2 16 2.3061 -0.4181
-9 -2 17 -4.5020 -1.9305
-9 -2 18 1.5152 -2.3335
-9 -2 19 -1.7649 2.8503
-9 -2 20 2.9559 0.1092
-9 -2 21 -2.4269 1.6862
-9 -2 22 0.2060 1.5686
-9 -2 23 -4.4079 2.3319
-9 -2 24 0.7653 4.7385
-9 -2 25 3.6017 1.8520
-9 -2 26 -1.1539 -3.1899
-9 -2 27 1.5988 7.0895
-9 -2 28 5.4197 -2.7908
-9 -2 29 2.6209 -1.9251
-9 -2 30 5.2931 1.0862
-9 -2 31 5.0802 -1.9575
-9 -2 32 2.2443 0.5769
-9 -2 33 2.5020 -1.0708
-9 -2 34 5.2879 -1.6969
-9 -2 35 2.7124 -1.4830
-9 -2 36 1.8289 -3.6903
-9 -2 37 3.0753 2.3505
-9 -2 38 3.5309 -3.4748
-9 -2 39 0.8876 3.6563
-9 -2 40 -1.0523 1.0589
-9 -2 41 0.6658 -2.5751
-9 -2 42 -0.8080 -0.5306
-9 -2 43 0.2670 0.7496
-9 -2 44 -1.5318 0.5236
-9 -1 -45 -0.4279 3.0954
-9 -1 -44 -5.9377 0.4848
-9 -1 -43 -0.0766 -0.7007
-9 -1 -42 -0.0189 0.9865
-9 -1 -41 0.5080 -4.5381
-9 -1 -40 -0.2546 -0.6355
-9 -1 -39 1.9417 6.9321
-9 -1 -38 3.1695 -0.4156
-9 -1 -37 3.5559 -2.2498
-9 -1 -36 -2.3864 -3.2093
-9 -1 -35 0.5873 -2.3958
-9 -1 -34 2.1350 1.1017
-9 -1 -33 -2.3450 -0.0224
-9 -1 -32 -2.7553 2.3100
-9 -1 -31 0.3413 -0.5627
-9 -1 -30 -2.2948 -2.6030
-9 -1 -29 1.7689 3.0056
-9 -1 -28 0.4446 -0.2421
-9 -1 -27 -2.8893 0.2762
-9 -1 -26 -3.2880 2.6575
-9 -1 -25 0.0200 -2.2022
-9 -1 -24 -2.4600 0.2299
-9 -1 -23 -1.0170 1.5814
-9 -1 -22 5.3785 0.9137
-9 -1 -21 -1.6618 5.8002
-9 -1 -20 -5.4680 2.0815
-9 -1 -19 3.1514 -0.6849
-9 -1 -18 -0.8325 3.4269
-9 -1 -17 -3.1139 -5.4596
-9 -1 -16 -5.6905 -0.8062
-9 -1 -15 -1.1249 0.0911
-9 -1 -14 -7.0419 -0.5710
-9 -1 -13 1.3717 -3.2689
-9 -1 -12 -1.5385 6.4321
-9 -1 -11 -3.4488 0.0797
-9 -1 -10 3.2870 1.0202
-9 -1 -9 2.5805 -3.2893
-9 -1 -8 3.6589 -4.6689
-9 -1 -7 -4.2175 5.6266
-9 -1 -6 -3.1439 -0.6438
-9 -1 -5 -1.5330 1.6886
-9 -1 -4 -3.6266 3.8532
-9 -1 -3 1.5802 6.1077
-9 -1 -2 -11.5501 5.8271
-9 -1 -1 2.9707 -2.8946
-9 -1 0 -6.7690 4.4214
-9 -1 1 -2.6845 4.3871
-9 -1 2 -6.6525 5.1466
-9 -1 3 9.4243 -0.4599
-9 -1 4 4.9457 7.8262
-9 -1 5 -6.3379 -0.6691
-9 -1 6 -6.9965 -6.6140
-9 -1 7 -11.7326 -11.4248
-9 -1 8 2.1151 -1.7606
-9 -1 9 2.8175 8.8408
-9 -1 10 1.2524 -4.6745
-9 -1 11 8.1745 -2.2334
-9 -1 12 -0.9731 3.8556
-9 -1 13 1.4619 -1.0774
-9 -1 14 -2.3325 1.8154
-9 -1 15 -0.5002 6.4554
-9 -1 16 -2.1670 0.8710
-9 -1 17 -2.0860 -0.3573
-9 -1 18 -4.6893 1.7775
-9 -1 19 0.0074 2.6067
-9 -1 20 3.7818 -0.4999
-9 -1 21 -0.1971 2.1066
-9 -1 22 1.0231 2.6562
-9 -1 23 0.6522 -0.9038
-9 -1 24 0.3048 -0.4089
-9 -1 25 5.8751 4.0272
-9 -1 26 -2.4428 1.5479
-9 -1 27 1.9257 0.9820
-9 -1 28 3.3005 0.7887
-9 -1 29 0.2335 -2.2324
-9 -1 30 2.4579 2.8705
-9 -1 31 1.8481 -0.1423
-9 -1 32 -1.1920 0.8907
-9 -1 33 -0.7105 6.1378
-9 -1 34 -0.1818 0.7438
-9 -1 35 0.1228 -3.2156
-9 -1 36 -1.7715 2.4063
-9 -1 37 -0.6145 4.7117
-9 -1 38 0.7890 1.9975
-9 -1 39 -0.2525 3.0799
-9 -1 40 3.1963 1.5927
-9 -1 41 1.0385 -3.5743
-9 -1 42 0.0964 -2.8557
-9 -1 43 1.1999 -0.8633
-9 -1 44 -0.1984 1.3491
-9 -1 45 -0.1122 -1.5555
-8 -8 -38 2.8263 0.8420
-8 -8 -37 1.4319 -0.2741
-8 -8 -36 -3.3832 -3.0283
-8 -8 -35 -4.8607 -0.2143
-8 -8 -34 5.1067 1.9828
-8 -8 -33 6.4695 -8.7349
-8 -8 -32 -3.1833 -4.3933
-8 -8 -31 -3.1888 -5.5220
-8 -8 -30 -2.6511 0.4394
-8 -8 -29 -4.6023 -0.6754
-8 -8 -28 0.8070 -5.7577
-8 -8 -27 2.7577 2.4440
-8 -8 -26 0.0115 0.0877
-8 -8 -25 3.6543 -8.8189
-8 -8 -24 3.3270 2.0994
-8 -8 -23 2.4992 2.0581
-8 -8 -22 -1.7193 -4.3330
-8 -8 -21 1.7669 -0.9072
-8 -8 -20 -3.5846 -0.8807
-8 -8 -19 0.8286 -1.8021
-8 -8 -18 -3.7559 -0.0089
-8 -8 -17 -5.6192 -0.5812
-8 -8 -16 2.9729 -1.6008
-8 -8 -15 -3.0391 2.0237
-8 -8 -14 -4.5139 -1.5172
-8 -8 -13 0.8972 0.2772
-8 -8 -12 -1.5187 6.8345
-8 -8 -11 0.1465 -1.9725
-8 -8 -10 -1.3901 -3.0338
-8 -8 -9 -1.1031 5.0443
-8 -8 -8 -4.3109 0.8901
-8 -8 -7 3.0880 -2.0966
-8 -8 -6 -2.1868 5.5952
-8 -8 -5 -8.7706 10.2098
-8 -8 -4 1.3819 -0.3310
-8 -8 -3 6.0544 3.2058
-8 -8 -2 6.2012 6.3995
-8 -8 -1 2.3945 4.2119
-8 -8 0 4.0846 9.0789
-8 -7 -40 -2.6687 -1.5841
-8 -7 -39 -2.2767 1.7624
-8 -7 -38 -0.5311 3.5501
-8 -7 -37 1.5807 1.6311
-8 -7 -36 -1.4964 2.1672
-8 -7 -35 -7.9066 1.5657
-8 -7 -34 3.2125 4.2242
-8 -7 -33 4.2151 0.2365
-8 -7 -32 -3.4845 1.9375
-8 -7 -31 -0.0467 3.4887
-8 -7 -30 2.2421 3.1270
-8 -7 -29 1.9250 0.6120
-8 -7 -28 2.5912 1.4862
-8 -7 -27 -2.2329 1.9154
-8 -7 -26 8.4321 5.9625
-8 -7 -25 2.6695 -4.1063
-8 -7 -24 0.8775 2.8525
-8 -7 -23 1.8844 0.8787
-8 -7 -22 -0.3978 -2.3395
-8 -7 -21 3.4684 -1.7119
-8 -7 -20 1.1500 1.1626
-8 -7 -19 5.3752 -0.8228
-8 -7 -18 5.3965 -4.0090
-8 -7 -17 -0.1426 2.5286
-8 -7 -16 0.9640 -0.5021
-8 -7 -15 1.1035 3.6022
-8 -7 -14 2.0104 3.6378
-8 -7 -13 0.0541 4.2377
-8 -7 -12 -1.1234 7.1882
-8 -7 -11 0.4824 -5.7589
-8 -7 -10 -3.1581 0.4080
-8 -7 -9 -4.0586 -1.6199
-8 -7 -8 -0.9539 -6.5724
-8 -7 -7 -1.4824 -3.8845
-8 -7 -6 -6.1816 5.1343
-8 -7 -5 -0.1800 -1.0988
-8 -7 -4 -4.7848 -6.6079
-8 -7 -3 -2.0903 -7.4329
-8 -7 -2 7.7924 3.7218
-8 -7 -1 -0.3314 1.4889
-8 -7 0 0.1049 2.4221
-8 -7 1 1.4626 -3.1250
-8 -7 2 1.6614 1.5889
-8 -7 3 1.2259 1.0202
-8 -7 4 -6.2972 -8.7608
-8 -7 5 -2.9923 2.4024
-8 -7 6 -6.5005 5.6544
-8 -7 7 -3.3844 -6.1599
-8 -7 8 -2.9125 3.0021
-8 -7 9 -1.3461 -2.4695
-8 -7 10 5.1989 4.9593
-8 -7 11 -6.6856 0.1184
-8 -7 12 -3.5441 -1.1584
-8 -7 13 4.9219 5.4431
-8 -7 14 -4.6278 1.8380
-8 -7 15 -1.1219 5.7706
-8 -7 16 8.3986 -1.4729
-8 -7 17 2.9741 -3.5710
-8 -7 18 -3.0470 0.0201
-8 -7 19 1.4018 -0.2109
-8 -7 20 2.1648 -1.0648
-8 -7 21 3.5373 -0.7403
-8 -7 22 -0.6167 -3.2167
-8 -7 23 -0.2108 -0.1247
-8 -7 24 2.4459 6.1625
-8 -7 25 -5.5323 -5.8569
-8 -7 26 -0.5843 1.8058
-8 -7 27 2.3200 4.9722
-8 -7 28 3.4356 0.8025
-8 -7 29 -3.7327 2.3308
-8 -7 30 -1.4082 2.7785
-8 -7 31 -0.5074 -3.7720
-8 -7 32 0.0582 3.5702
-8 -7 33 4.4542 1.3565
-8 -7 34 -0.5814 0.9300
-8 -7 35 -0.6162 5.0111
-8 -7 36 -4.4861 4.5932
-8 -7 37 -3.4911 -0.6181
-8 -7 38 2.2524 0.3371
-8 -7 39 -1.9745 1.8924
-8 -7 40 -0.7335 -1.1993
-8 -6 -41 0.1790 -2.5908
-8 -6 -40 -0.3810 -2.9995
-8 -6 -39 -1.5982 0.2298
-8 -6 -38 -0.4284 -2.9569
-8 -6 -37 1.6239 -1.2009
-8 -6 -36 -0.8808 -1.8248
-8 -6 -35 1.0491 -1.0951
-8 -6 -34 3.1515 -2.8747
-8 -6 -33 5.0852 -5.3862
-8 -6 -32 -3.2997 -3.2336
-8 -6 -31 -1.0278 3.8780
-8 -6 -30 0.7605 -0.5758
-8 -6 -29 1.6020 4.6578
-8 -6 -28 0.6806 -1.4150
-8 -6 -27 -2.0006 3.1432
-8 -6 -26 -1.1844 3.8502
-8 -6 -25 1.3715 -0.9956
-8 -6 -24 0.1021 1.8873
-8 -6 -23 1.1660 1.9279
-8 -6 -22 -5.0194 -2.7620
-8 -6 -21 1.8736 -2.2850
-8 -6 -20 3.8201 0.0843
-8 -6 -19 4.6162 4.5865
-8 -6 -18 -1.4449 -3.3513
-8 -6 -17 1.9231 -5.4807
-8 -6 -16 2.7857 -1.5849
-8 -6 -15 -4.2758 2.9279
-8 -6 -14 -1.0261 -7.0756
-8 -6 -13 -3.4903 1.5281
-8 -6 -12 5.4974 0.7299
-8 -6 -11 -1.5603 -3.6396
-8 -6 -10 -2.8519 -5.5894
-8 -6 -9 4.0328 -5.9607
-8 -6 -8 5.0901 -4.8652
-8 -6 -7 -2.2149 -3.1966
-8 -6 -6 3.4608 4.8492
-8 -6 -5 3.8775 -4.4224
-8 -6 -4 -3.4613 -7.3578
-8 -6 -3 -8.8374 -4.0165
-8 -6 -2 2.8876 -5.0370
-8 -6 -1 0.8090 3.5380
-8 -6 0 -3.9589 1.2505
-8 -6 1 -3.9536 -6.8322
-8 -6 2 -3.4257 -5.9987
-8 -6 3 0.2074 -2.2205
-8 -6 4 -3.4384 -2.5684
-8 -6 5 -2.8799 -4.0921
-8 -6 6 1.7777 -2.0692
-8 -6 7 -9.0431 -1.7746
-8 -6 8 -2.1698 -3.6703
-8 -6 9 -1.5557 -0.9750
-8 -6 10 -1.7043 2.1343
-8 -6 11 -6.6579 -2.2577
-8 -6 12 1.0902 -0.3644
-8 -6 13 1.5054 -1.1370
-8 -6 14 -1.1060 -3.8176
-8 -6 15 -7.1559 6.1504
-8 -6 16 1.0817 2.3382
-8 -6 17 0.7703 0.5587
-8 -6 18 -6.1767 1.1826
-8 -6 19 1.2111 5.6666
-8 -6 20 1.3479 -4.5443
-8 -6 21 0.4648 2.0249
-8 -6 22 1.8070 1.2547
-8 -6 23 -2.0091 2.3946
-8 -6 24 0.6431 3.2737
-8 -6 25 -4.3847 1.4708
-8 -6 26 -3.3958 -1.6688
-8 -6 27 2.8134 0.4734
-8 -6 28 0.3604 0.1363
-8 -6 29 -1.8087 2.5052
-8 -6 30 -3.1872 -4.7687
-8 -6 31 0.3097 -4.4868
-8 -6 32 -2.1005 1.5131
-8 -6 33 2.8154 -0.4404
-8 -6 34 -4.6862 -2.3626
-8 -6 35 0.9036 4.9796
-8 -6 36 -1.3074 2.5802
-8 -6 37 -3.1586 -2.2513
-8 -6 38 0.2508 0.2420
-8 -6 39 1.7632 1.1799
-8 -6 40 0.5838 1.3100
-8 -6 41 -0.1422 -0.4329
-8 -5 -42 0.8477 -1.3900
-8 -5 -41 1.7331 0.1433
-8 -5 -40 -0.9162 -0.1988
-8 -5 -39 0.0165 -0.3277
-8 -5 -38 1.1404 1.7747
-8 -5 -37 -0.7701 -2.0270
-8 -5 -36 -2.5372 -0.8126
-8 -5 -35 0.5780 1.1432
-8 -5 -34 3.3521 1.7658
-8 -5 -33 3.0619 1.1338
-8 -5 -32 1.0512 -2.6876
-8 -5 -31 1.1087 1.1936
-8 -5 -30 -0.0928 -3.6641
-8 -5 -29 -2.5111 5.6231
-8 -5 -28 -2.3439 0.5309
-8 -5 -27 2.9585 -1.9251
-8 -5 -26 -0.9170 -1.8909
-8 -5 -25 0.1616 0.2447
-8 -5 -24 -1.8170 -1.8651
-8 -5 -23 5.9015 -0.4185
-8 -5 -22 -2.8914 2.4144
-8 -5 -21 1.0512 -1.8336
-8 -5 -20 3.7396 -2.0335
-8 -5 -19 0.9179 -1.2276
-8 -5 -18 -6.0705 4.9293
-8 -5 -17 -2.2956 -2.7087
-8 -5 -16 -0.5948 -0.8249
-8 -5 -15 3.9953 -0.8360
-8 -5 -14 -1.6848 -3.6080
-8 -5 -13 -8.7718 1.2767
-8 -5 -12 4.1667 -0.4363
-8 -5 -11 -0.2226 1.3805
-8 -5 -10 -2.8217 3.9626
-8 -5 -9 3.0319 2.4686
-8 -5 -8 -0.0454 0.3312
-8 -5 -7 2.7145 6.9255
-8 -5 -6 5.0649 7.7581
-8 -5 -5 3.3040 2.8339
-8 -5 -4 -5.5202 -1.9718
-8 -5 -3 -1.4712 3.2316
-8 -5 -2 2.8440 1.6200
-8 -5 -1 7.7430 4.7659
-8 -5 0 1.3954 1.0705
-8 -5 1 2.8763 -1.3703
-8 -5 2 0.5050 -7.5917
-8 -5 3 5.1891 -5.9342
-8 -5 4 -0.5909 -9.9348
-8 -5 5 -0.6718 2.1074
-8 -5 6 -5.5625 -2.4427
-8 -5 7 2.8355 -4.0676
-8 -5 8 1.0421 6.5098
-8 -5 9 2.0687 -0.5971
-8 -5 10 -1.0229 -3.1804
-8 -5 11 -8.3337 1.5248
-8 -5 12 2.8163 2.4921
-8 -5 13 1.1510 4.8347
-8 -5 14 0.1878 -0.1449
-8 -5 15 3.1897 -2.5168
-8 -5 16 -4.5585 7.3483
-8 -5 17 -2.5709 -3.2459
-8 -5 18 -2.4596 -1.3703
-8 -5 19 1.8285 2.4923
-8 -5 20 -4.0698 -11.7133
-8 -5 21 1.5778 -0.2721
-8 -5 22 0.5740 -0.1618
-8 -5 23 -4.8174 2.9054
-8 -5 24 -3.2189 1.8059
-8 -5 25 0.5162 1.2648
-8 -5 26 -3.7275 0.2561
-8 -5 27 2.2156 -4.9057
-8 -5 28 -0.6801 -1.6303
-8 -5 29 4.0230 1.2972
-8 -5 30 -0.1656 -7.5409
-8 -5 31 1.2054 -2.3305
-8 -5 32 -0.3328 -4.6909
-8 -5 33 1.1005 -6.3750
-8 -5 34 -6.3260 -1.6133
-8 -5 35 -3.6979 0.8677
-8 -5 36 -0.9541 -2.3217
-8 -5 37 -4.0922 -2.2226
-8 -5 38 -3.1591 -1.6868
-8 -5 39 -0.9253 -1.9238
-8 -5 40 -0.8241 1.5667
-8 -5 41 0.5166 -1.2848
-8 -5 42 -1.7940 1.2394
-8 -4 -43 1.9803 -0.8268
-8 -4 -42 0.4851 -0.8843
-8 -4 -41 -0.0660 -0.7143
-8 -4 -40 1.4560 0.1086
-8 -4 -39 -1.5790 1.1176
-8 -4 -38 -1.7151 2.4805
-8 -4 -37 3.4965 -2.6619
-8 -4 -36 3.7095 0.5311
-8 -4 -35 -1.0631 -1.7141
-8 -4 -34 1.7489 -3.7977
-8 -4 -33 -1.2299 0.9994
-8 -4 -32 1.6063 -0.7521
-8 -4 -31 1.0348 2.2200
-8 -4 -30 2.9661 -2.7741
-8 -4 -29 -0.8398 -0.2072
-8 -4 -28 0.7664 3.1221
-8 -4 -27 2.0686 -0.4186
-8 -4 -26 5.0702 -4.2902
-8 -4 -25 0.6249 -0.4409
-8 -4 -24 0.1042 -4.3155
-8 -4 -23 2.8184 0.5875
-8 -4 -22 0.2988 -0.6809
-8 -4 -21 0.1992 0.0319
-8 -4 -20 4.4376 1.9908
-8 -4 -19 -1.8522 -6.5343
-8 -4 -18 -0.2567 7.7686
-8 -4 -17 -6.6085 4.6194
-8 -4 -16 1.1605 3.2208
-8 -4 -15 3.1944 1.3164
-8 -4 -14 1.4742 4.3639
-8 -4 -13 -6.5399 2.3534
-8 -4 -12 -0.1886 3.1582
-8 -4 -11 -2.3655 1.9586
-8 -4 -10 0.0517 6.0151
-8 -4 -9 3.6719 4.3843
-8 -4 -8 -6.4747 -4.8398
-8 -4 -7 -0.9089 4.9019
-8 -4 -6 0.1961 -4.8811
-8 -4 -5 -1.8298 -4.2499
-8 -4 -4 -9.9676 -0.4648
-8 -4 -3 -4.6611 -9.2724
-8 -4 -2 5.9985 5.5178
-8 -4 -1 0.4439 -1.9964
-8 -4 0 1.0051 1.1534
-8 -4 1 3.0476 6.2937
-8 -4 2 1.7820 6.2368
-8 -4 3 14.8042 2.8706
-8 -4 4 6.1022 3.8684
-8 -4 5 2.8316 1.0064
-8 -4 6 8.3233 5.3900
-8 -4 7 1.5198 2.2390
-8 -4 8 0.9763 13.2313
-8 -4 9 7.8433 4.2758
-8 -4 10 3.0839 3.3157
-8 -4 11 -4.1781 -0.3407
-8 -4 12 -0.8687 0.3147
-8 -4 13 -2.3360 -2.6035
-8 -4 14 -1.2586 6.9217
-8 -4 15 3.9608 -8.2601
-8 -4 16 1.8471 4.1925
-8 -4 17 -0.8514 -1.4329
-8 -4 18 -0.7165 -1.9430
-8 -4 19 5.6089 -6.4762
-8 -4 20 -1.6048 -1.5469
-8 -4 21 2.3615 -1.8103
-8 -4 22 12.5354 -3.9243
-8 -4 23 -3.7622 4.1382
-8 -4 24 5.4509 -0.6108
-8 -4 25 5.9688 -6.1177
-8 -4 26 -2.6543 1.2431
-8 -4 27 2.5210 -3.6438
-8 -4 28 1.6268 -0.7649
-8 -4 29 4.0696 0.7824
-8 -4 30 -0.4243 -1.3881
-8 -4 31 -2.8196 4.6631
-8 -4 32 2.3165 -4.1438
-8 -4 33 -3.7136 -4.2103
-8 -4 34 -4.1941 0.9560
-8 -4 35 -1.3243 -2.8939
-8 -4 36 -0.9375 -1.9579
-8 -4 37 0.8849 -2.1135
-8 -4 38 0.9512 -2.4165
-8 -4 39 -0.5778 -0.7821
-8 -4 40 2.7543 -0.9383
-8 -4 41 1.8702 -0.5753
-8 -4 42 2.3018 -2.0370
-8 -4 43 -2.5201 0.0470
-8 -3 -44 1.4754 -0.3946
-8 -3 -43 1.8184 1.2799
-8 -3 -42 -0.7449 -1.6570
-8 -3 -41 1.5259 -2.2207
-8 -3 -40 1.3732 1.9643
-8 -3 -39 -2.7032 0.3936
-8 -3 -38 -2.3882 -1.7033
-8 -3 -37 2.7547 3.9771
-8 -3 -36 0.6199 3.0444
-8 -3 -35 2.5884 -1.6207
-8 -3 -34 1.3048 1.1317
-8 -3 -33 -4.1401 -2.7555
-8 -3 -32 1.6462 -2.0733
-8 -3 -31 -0.5635 4.1245
-8 -3 -30 2.5200 2.1825
-8 -3 -29 -0.2716 -0.6155
-8 -3 -28 0.3296 -1.1184
-8 -3 -27 2.0425 4.0958
-8 -3 -26 -0.1069 1.5357
-8 -3 -25 2.6454 1.2130
-8 -3 -24 -0.1727 0.2998
-8 -3 -23 4.3152 3.2483
-8 -3 -22 4.7715 -0.1742
-8 -3 -21 -4.3844 2.3068
-8 -3 -20 5.0756 0.5790
-8 -3 -19 0.9481 3.6130
-8 -3 -18 0.7338 -1.1890
-8 -3 -17 2.8285 4.5520
-8 -3 -16 1.3006 -1.2469
-8 -3 -15 2.1152 -7.0087
-8 -3 -14 2.7810 5.8402
-8 -3 -13 0.6157 -3.7303
-8 -3 -12 0.2289 0.7247
-8 -3 -11 -0.7770 0.0364
-8 -3 -10 2.1455 -3.3256
-8 -3 -9 7.5125 2.6089
-8 -3 -8 -7.5436 -10.3913
-8 -3 -7 1.0784 5.5532
-8 -3 -6 -1.7126 -5.8583
-8 -3 -5 -2.3838 -8.1448
-8 -3 -4 4.6281 2.6326
-8 -3 -3 -4.1631 2.2735
-8 -3 -2 4.4404 0.0741
-8 -3 -1 6.1363 -2.9609
-8 -3 0 0.7880 7.1848
-8 -3 1 1.0814 0.5097
-8 -3 2 0.2533 0.0747
-8 -3 3 -2.3270 6.9695
-8 -3 4 -0.7061 6.3254
-8 -3 5 2.9723 5.2445
-8 -3 6 3.6191 -1.8908
-8 -3 7 -3.1444 -7.0981
-8 -3 8 0.2872 2.2941
-8 -3 9 -10.3914 -3.6910
-8 -3 10 1.9076 -2.2961
-8 -3 11 -5.5684 1.3112
-8 -3 12 -1.6842 1.7418
-8 -3 13 -2.1110 -9.0437
-8 -3 14 -2.4388 0.8097
-8 -3 15 1.0656 -2.5460
-8 -3 16 -0.0703 -5.0173
-8 -3 17 -0.7572 1.7361
-8 -3 18 -2.9953 0.1910
-8 -3 19 -3.5699 -4.1620
-8 -3 20 0.4332 -1.4423
-8 -3 21 -4.7122 10.7291
-8 -3 22 2.1540 -4.1647
-8 -3 23 -5.8333 9.0016
-8 -3 24 5.5499 8.9239
-8 -3 25 1.0208 -5.8781
-8 -3 26 -2.5278 0.6557
-8 -3 27 1.1330 4.1408
-8 -3 28 5.3434 -3.7425
-8 -3 29 7.9082 1.5588
-8 -3 30 1.8994 -3.4320
-8 -3 31 3.0712 4.4062
-8 -3 32 5.5207 -3.0129
-8 -3 33 -2.5366 -5.4642
-8 -3 34 4.3282 2.2211
-8 -3 35 2.6498 -2.7892
-8 -3 36 2.0522 -1.3360
-8 -3 37 6.4485 -1.6608
-8 -3 38 0.8423 -1.6022
-8 -3 39 0.1231 4.3473
-8 -3 40 1.0918 -0.3053
-8 -3 41 1.1246 1.5371
-8 -3 42 3.3225 -0.7955
-8 -3 43 -0.3144 0.5156
-8 -3 44 -2.7023 1.4371
-8 -2 -45 -3.5428 -0.1015
-8 -2 -44 -2.1107 -1.3223
-8 -2 -43 -1.1642 -0.9221
-8 -2 -42 -2.7034 -0.4114
-8 -2 -41 -0.2366 0.1901
-8 -2 -40 -3.7283 0.4477
-8 -2 -39 4.0903 1.2302
-8 -2 -38 -0.3482 0.0157
-8 -2 -37 1.3875 -1.0352
-8 -2 -36 2.5356 0.6920
-8 -2 -35 -1.0362 0.9861
-8 -2 -34 -1.9015 0.4387
-8 -2 -33 0.5642 -0.1894
-8 -2 -32 0.0721 -0.2072
-8 -2 -31 -0.1195 0.3566
-8 -2 -30 0.8703 3.1301
-8 -2 -29 0.8413 0.5456
-8 -2 -28 -1.0220 0.2297
-8 -2 -27 1.9382 -2.5566
-8 -2 -26 -1.3306 3.5423
-8 -2 -25 1.0973 2.1554
-8 -2 -24 -3.2624 0.8734
-8 -2 -23 3.6523 3.1457
-8 -2 -22 1.6688 1.9113
-8 -2 -21 -0.7214 1.9685
-8 -2 -20 -1.8998 -0.8992
-8 -2 -19 -0.8445 -0.7663
-8 -2 -18 1.7196 -1.6866
-8 -2 -17 1.2886 -1.1484
-8 -2 -16 -0.3644 -5.6113
-8 -2 -15 -0.9963 -10.0137
-8 -2 -14 -1.3274 6.0043
-8 -2 -13 -1.0605 -2.8575
-8 -2 -12 -5.0064 3.3052
-8 -2 -11 -1.4451 2.8918
-8 -2 -10 2.5159 -6.3740
-8 -2 -9 7.7083 -8.3801
-8 -2 -8 -0.0847 2.2869
-8 -2 -7 -6.1518 0.2612
-8 -2 -6 0.6721 -1.8750
-8 -2 -5 0.8622 2.4343
-8 -2 -4 1.4387 4.4641
-8 -2 -3 -2.4150 5.6382
-8 -2 -2 -9.8059 0.4244
-8 -2 -1 -2.7865 -4.5805
-8 -2 0 -2.8574 8.0447
-8 -2 1 9.0008 7.5809
-8 -2 2 -8.3639 -6.2760
-8 -2 3 7.0984 -11.0941
-8 -2 4 -2.8433 12.8718
-8 -2 5 -2.9216 -3.6529
-8 -2 6 -4.6058 -4.5049
-8 -2 7 -0.8745 -3.3550
-8 -2 8 6.6402 -2.3306
-8 -2 9 -3.5734 -6.1179
-8 -2 10 11.7046 -11.8714
-8 -2 11 1.6803 -1.1638
-8 -2 12 -0.2425 2.3520
-8 -2 13 7.0769 -1.4539
-8 -2 14 -9.3610 -0.3626
-8 -2 15 9.6281 1.8917
-8 -2 16 -2.6292 3.1666
-8 -2 17 -4.1818 2.7557
-8 -2 18 -1.1651 -1.3020
-8 -2 19 4.4643 2.8425
-8 -2 20 1.0469 -1.2226
-8 -2 21 0.1070 0.7967
-8 -2 22 1.0372 -3.7907
-8 -2 23 -4.8439 2.6193
-8 -2 24 3.7033 7.5418
-8 -2 25 3.3185 1.8675
-8 -2 26 -2.7483 -0.3119
-8 -2 27 8.6660 2.0623
-8 -2 28 -0.0948 -0.0398
-8 -2 29 7.5804 0.5623
-8 -2 30 0.7693 -1.3260
-8 -2 31 0.8325 4.3738
-8 -2 32 2.1870 0.2324
-8 -2 33 -2.6136 -2.7934
-8 -2 34 -0.6428 1.3994
-8 -2 35 -2.2200 -0.5086
-8 -2 36 0.4413 2.8665
-8 -2 37 1.3158 0.3268
-8 -2 38 -0.8985 3.3411
-8 -2 39 2.0920 4.0919
-8 -2 40 -0.7897 0.6622
-8 -2 41 -0.0586 -1.5585
-8 -2 42 0.7091 2.8564
-8 -2 43 -1.2613 0.2150
-8 -2 44 -0.1871 3.4445
-8 -2 45 0.4425 -0.0637
-8 -1 -46 0.6659 -1.6507
-8 -1 -45 -0.1794 -0.1486
-8 -1 -44 -0.1793 -0.0301
-8 -1 -43 1.5809 -2.9103
-8 -1 -42 1.4326 1.2026
-8 -1 -41 -0.1511 -1.9508
-8 -1 -40 -1.6583 0.6943
-8 -1 -39 -0.2861 1.8008
-8 -1 -38 2.5888 -0.5655
-8 -1 -37 2.4289 0.3939
-8 -1 -36 -0.7056 0.3290
-8 -1 -35 -2.0065 -1.7157
-8 -1 -34 -2.7411 -0.2827
-8 -1 -33 -0.4256 -0.7775
-8 -1 -32 3.2019 -1.8948
-8 -1 -31 -1.5226 -4.0271
-8 -1 -30 1.4947 -1.7992
-8 -1 -29 -1.5337 -1.1947
-8 -1 -28 0.3086 1.4949
-8 -1 -27 0.3784 -4.8750
-8 -1 -26 -2.6790 1.3768
-8 -1 -25 -1.2905 -1.5904
-8 -1 -24 -2.1918 -0.8718
-8 -1 -23 -5.5864 0.1356
-8 -1 -22 -2.6932 1.6175
-8 -1 -21 0.6421 2.7516
-8 -1 -20 0.0811 -2.1630
-8 -1 -19 -2.1710 0.3638
-8 -1 -18 6.6969 -2.7071
-8 -1 -17 1.6850 -0.8979
-8 -1 -16 -1.0902 -7.1896
-8 -1 -15 6.6975 -0.8348
-8 -1 -14 1.4364 6.3297
-8 -1 -13 6.0756 3.0352
-8 -1 -12 -2.4745 3.4059
-8 -1 -11 -5.4802 5.2469
-8 -1 -10 15.3056 -4.9383
-8 -1 -9 -4.9185 -4.0444
-8 -1 -8 6.0409 1.7503
-8 -1 -7 -0.1876 0.0286
-8 -1 -6 -6.9210 0.9816
-8 -1 -5 -7.2833 -0.3970
-8 -1 -4 1.1696 1.4858
-8 -1 -3 -4.8463 7.2508
-8 -1 -2 -12.3815 -4.6731
-8 -1 -1 -2.9251 -4.4473
-8 -1 0 3.2257 1.2373
-8 -1 1 -2.9581 4.9075
-8 -1 2 -2.6839 5.4180
-8 -1 3 6.1322 -3.7969
-8 -1 4 7.7434 4.2664
-8 -1 5 9.3428 -0.6392
-8 -1 6 -4.6775 -1.4067
-8 -1 7 -7.6626 -5.4294
-8 -1 8 4.5781 -2.6629
-8 -1 9 11.3462 7.4956
-8 -1 10 7.2748 2.0351
-8 -1 11 8.6124 -8.7458
-8 -1 12 0.9999 7.2697
-8 -1 13 2.0179 0.3724
-8 -1 14 -7.0798 -2.3736
-8 -1 15 -1.7129 0.6424
-8 -1 16 -1.0769 -0.5857
-8 -1 17 -5.1491 -3.9550
-8 -1 18 0.1511 -2.7032
-8 -1 19 1.1332 -7.2185
-8 -1 20 4.2777 -0.6660
-8 -1 21 0.3751 -3.9408
-8 -1 22 3.1818 -1.3687
-8 -1 23 -3.8221 -2.9747
-8 -1 24 0.6868 1.1711
-8 -1 25 -1.0958 3.0524
-8 -1 26 -7.3603 5.9826
-8 -1 27 0.7408 -4.1563
-8 -1 28 -3.6566 3.4084
-8 -1 29 2.2810 -0.0184
-8 -1 30 -0.0680 -0.2838
-8 -1 31 -3.2888 0.6970
-8 -1 32 0.5214 0.0891
-8 -1 33 -0.6512 -1.3534
-8 -1 34 0.3289 -0.0911
-8 -1 35 -3.1990 -1.9775
-8 -1 36 1.7298 -1.8469
-8 -1 37 -5.0132 -1.8307
-8 -1 38 -1.3628 5.2556
-8 -1 39 -1.1696 -0.5431
-8 -1 40 3.2077 -1.1928
-8 -1 41 1.5212 -1.7102
-8 -1 42 0.8601 -1.8335
-8 -1 43 -0.1484 0.1114
-8 -1 44 3.6079 2.6990
-8 -1 45 -0.2418 -0.4730
-8 -1 46 -0.6999 0.1315
-7 -7 -41 -1.2203 -0.7989
-7 -7 -40 -3.6460 -1.5556
-7 -7 -39 1.2861 1.7506
-7 -7 -38 1.6191 0.0647
-7 -7 -37 -0.7154 -2.1150
-7 -7 -36 -2.5432 0.3114
-7 -7 -35 -0.3073 -2.8460
-7 -7 -34 -1.3642 -6.0319
-7 -7 -33 -0.4551 -0.3025
-7 -7 -32 -1.8024 -2.6792
-7 -7 -31 1.7997 0.7998
-7 -7 -30 -3.8012 -1.5446
-7 -7 -29 0.0765 -0.3805
-7 -7 -28 0.0976 1.1244
-7 -7 -27 -1.2074 3.9188
-7 -7 -26 0.8021 -0.6013
-7 -7 -25 -0.8731 1.6109
-7 -7 -24 -8.7426 2.9090
-7 -7 -23 1.3498 -0.5578
-7 -7 -22 3.3452 0.9214
-7 -7 -21 0.4003 4.3701
-7 -7 -20 2.2124 -0.4870
-7 -7 -19 7.6818 0.9960
-7 -7 -18 0.7853 -1.8377
-7 -7 -17 -2.6508 -0.6763
-7 -7 -16 0.8769 -2.7174
-7 -7 -15 -3.1337 5.1122
-7 -7 -14 -0.9505 0.6293
-7 -7 -13 -0.3772 3.7312
-7 -7 -12 -2.7598 -6.1134
-7 -7 -11 -3.5159 -6.9202
-7 -7 -10 8.1232 -1.1077
-7 -7 -9 -3.7146 -2.0536
-7 -7 -8 0.9851 -8.0744
-7 -7 -7 -0.3693 -2.2034
-7 -7 -6 -3.3969 3.4142
-7 -7 -5 5.3719 -7.1867
-7 -7 -4 -0.2857 -4.4682
-7 -7 -3 -4.7080 -5.2467
-7 -7 -2 3.7603 0.6818
-7 -7 -1 -3.3769 0.9766
-7 -7 0 -3.1167 -5.2616
-7 -6 -42 2.3449 0.8880
-7 -6 -41 -1.7253 -4.2743
-7 -6 -40 -1.0556 0.2856
-7 -6 -39 -2.1300 1.3397
-7 -6 -38 -2.2542 -1.7845
-7 -6 -37 -2.5210 2.1791
-7 -6 -36 -2.0012 0.8409
-7 -6 -35 2.3018 -1.9422
-7 -6 -34 -0.0498 -3.8638
-7 -6 -33 3.1993 -3.7121
-7 -6 -32 1.3497 -2.5675
-7 -6 -31 -2.4048 3.1536
-7 -6 -30 -0.0738 -2.1953
-7 -6 -29 0.0477 2.5779
-7 -6 -28 -0.0370 -1.4992
-7 -6 -27 3.8359 -2.8437
-7 -6 -26 -4.5719 2.6994
-7 -6 -25 2.7014 -0.4261
-7 -6 -24 -2.1098 0.8810
-7 -6 -23 -0.5464 -0.4951
-7 -6 -22 -2.9415 -3.0656
-7 -6 -21 3.2820 0.7827
-7 -6 -20 -1.7659 1.7053
-7 -6 -19 1.9276 0.7564
-7 -6 -18 1.5518 -0.6557
-7 -6 -17 -0.4266 -9.3033
-7 -6 -16 1.5829 0.6290
-7 -6 -15 -2.9899 0.7662
-7 -6 -14 -1.8770 -5.6928
-7 -6 -13 -2.6803 2.7410
-7 -6 -12 -1.7473 -2.5007
-7 -6 -11 3.9252 -0.7208
-7 -6 -10 2.4183 -1.4945
-7 -6 -9 5.9044 0.4212
-7 -6 -8 0.6893 -1.1599
-7 -6 -7 -0.2537 2.0287
-7 -6 -6 3.4927 7.6119
-7 -6 -5 6.5279 -0.6183
-7 -6 -4 -0.4673 -1.5522
-7 -6 -3 -0.6697 5.0766
-7 -6 -2 -0.3143 4.0870
-7 -6 -1 6.8780 3.8873
-7 -6 0 0.8251 -4.7431
-7 -6 1 -0.0573 -0.1203
-7 -6 2 1.9930 -8.3600
-7 -6 3 -0.7037 -1.3330
-7 -6 4 1.6685 3.3738
-7 -6 5 6.2267 -1.5569
-7 -6 6 -0.9600 1.1324
-7 -6 7 1.7838 1.6587
-7 -6 8 -2.8108 -7.2064
-7 -6 9 3.9843 0.6152
-7 -6 10 0.0524 3.9808
-7 -6 11 1.5241 -4.9586
-7 -6 12 1.2829 0.3742
-7 -6 13 -0.0727 1.4689
-7 -6 14 1.5640 0.7899
-7 -6 15 -4.5810 3.4341
-7 -6 16 0.1300 -1.4996
-7 -6 17 -2.2707 0.5041
-7 -6 18 -0.8298 -1.6395
-7 -6 19 8.2755 -3.5605
-7 -6 20 -1.7364 -4.4527
-7 -6 21 -2.2855 3.8287
-7 -6 22 -2.2004 4.1244
-7 -6 23 2.4877 -2.0679
-7 -6 24 -7.9329 4.4915
-7 -6 25 -1.9082 3.5624
-7 -6 26 0.6602 -3.6900
-7 -6 27 3.3697 -0.8278
-7 -6 28 2.3840 1.0157
-7 -6 29 1.0961 -0.9048
-7 -6 30 -3.6766 -5.4765
-7 -6 31 7.0055 -1.2561
-7 -6 32 -2.0204 -2.5328
-7 -6 33 -2.8189 -2.7349
-7 -6 34 -1.8885 -6.2369
-7 -6 35 0.3090 -2.9990
-7 -6 36 -2.0649 -1.1126
-7 -6 37 -3.8737 -2.1832
-7 -6 38 -2.3311 1.4322
-7 -6 39 -2.2866 0.6203
-7 -6 40 -1.6269 -0.1840
-7 -6 41 -5.1224 -0.0977
-7 -6 42 0.9999 0.2306
-7 -5 -44 0.8272 -2.3293
-7 -5 -43 -1.5373 0.9736
-7 -5 -42 1.4747 -1.2581
-7 -5 -41 -1.1893 -2.2196
-7 -5 -40 -1.3839 0.5181
-7 -5 -39 0.5107 -2.3208
-7 -5 -38 0.5129 0.5769
-7 -5 -37 -1.2441 1.3891
-7 -5 -36 -0.8612 -1.7870
-7 -5 -35 0.8951 -1.7931
-7 -5 -34 1.9663 1.2596
-7 -5 -33 2.5921 2.1973
-7 -5 -32 7.1840 -0.8979
-7 -5 -31 -1.6757 2.1856
-7 -5 -30 1.7346 0.3617
-7 -5 -29 -5.9496 2.7140
-7 -5 -28 4.0369 0.8321
-7 -5 -27 3.8299 -4.8963
-7 -5 -26 0.2855 -0.1167
-7 -5 -25 0.6320 1.5756
-7 -5 -24 -1.0792 -2.9859
-7 -5 -23 0.4219 -2.9374
-7 -5 -22 -0.9453 -0.8759
-7 -5 -21 0.2947 -2.9161
-7 -5 -20 3.0553 -1.4760
-7 -5 -19 -7.9422 -1.6430
-7 -5 -18 1.9267 2.4154
-7 -5 -17 -3.0555 -1.6707
-7 -5 -16 2.4947 4.9364
-7 -5 -15 5.8423 -0.7496
-7 -5 -14 -1.4519 1.6457
-7 -5 -13 -8.4524 -2.2680
-7 -5 -12 -0.6172 -1.9527
-7 -5 -11 0.0048 6.5428
-7 -5 -10 -2.0842 3.2051
-7 -5 -9 0.1892 -0.6730
-7 -5 -8 -6.7515 1.2818
-7 -5 -7 -6.1869 1.8182
-7 -5 -6 1.3552 2.7991
-7 -5 -5 -1.4641 -5.4748
-7 -5 -4 -17.1427 -8.9677
-7 -5 -3 -4.8073 -6.5518
-7 -5 -2 -6.0039 3.4885
-7 -5 -1 -3.6618 -8.8238
-7 -5 0 -7.4176 -2.7483
-7 -5 1 4.6540 -2.9744
-7 -5 2 6.5581 -7.2138
-7 -5 3 2.9054 -7.0284
-7 -5 4 -0.4996 -1.2439
-7 -5 5 6.6749 6.1033
-7 -5 6 -2.4314 9.9763
-7 -5 7 0.1534 -3.8964
-7 -5 8 7.2235 9.0531
-7 -5 9 7.7971 -1.0946
-7 -5 10 2.1518 1.8394
-7 -5 11 -2.3832 -2.7233
-7 -5 12 0.5875 3.2823
-7 -5 13 1.8007 3.6650
-7 -5 14 1.8268 4.1144
-7 -5 15 2.7633 -2.5069
-7 -5 16 0.1150 3.3409
-7 -5 17 -0.0384 1.3409
-7 -5 18 8.6367 1.4717
-7 -5 19 3.1157 -1.5545
-7 -5 20 4.3967 -4.3046
-7 -5 21 2.8823 -4.6726
-7 -5 22 -0.7509 2.6264
-7 -5 23 0.5590 -1.6320
-7 -5 24 1.7876 -0.7041
-7 -5 25 -2.7758 2.1899
-7 -5 26 3.1270 -0.6626
-7 -5 27 4.3828 -0.5248
-7 -5 28 2.3900 4.0975
-7 -5 29 1.1107 1.7664
-7 -5 30 2.1253 4.5787
-7 -5 31 5.0992 0.1298
-7 -5 32 -0.1297 -1.4378
-7 -5 33 -1.8112 1.1448
-7 -5 34 -0.3128 -2.5631
-7 -5 35 -1.9989 -1.8263
-7 -5 36 3.5275 2.0328
-7 -5 37 -0.6828 -1.7691
-7 -5 38 -0.7182 -1.3823
-7 -5 39 -1.5271 -0.3942
-7 -5 40 -0.0494 -3.6433
-7 -5 41 -1.8045 -1.7322
-7 -5 42 0.8703 -2.0958
-7 -5 43 -1.3860 -1.2070
-7 -5 44 1.9022 0.2554
-7 -4 -45 1.5288 3.1258
-7 -4 -44 0.5224 -1.1857
-7 -4 -43 -0.2075 -0.5336
-7 -4 -42 1.6316 0.1423
-7 -4 -41 -2.8367 -4.4155
-7 -4 -40 0.2793 -1.2260
-7 -4 -39 0.6633 1.0095
-7 -4 -38 -2.3650 0.4748
-7 -4 -37 4.2096 0.6395
-7 -4 -36 -1.3137 -0.6394
-7 -4 -35 -1.0370 -4.0144
-7 -4 -34 -1.5862 -6.8388
-7 -4 -33 -2.9037 1.0833
-7 -4 -32 3.3672 1.6980
-7 -4 -31 -2.0857 -1.7747
-7 -4 -30 -0.8931 -1.6007
-7 -4 -29 -6.8149 -4.7037
-7 -4 -28 2.7910 -1.8601
-7 -4 -27 1.7890 -1.0520
-7 -4 -26 3.5626 -4.1187
-7 -4 -25 3.5989 4.2436
-7 -4 -24 -2.4516 -2.6874
-7 -4 -23 1.0229 0.0876
-7 -4 -22 0.6122 -0.6781
-7 -4 -21 1.4230 6.5734
-7 -4 -20 1.8257 1.7664
-7 -4 -19 -3.0724 -4.1378
-7 -4 -18 0.8019 0.9846
-7 -4 -17 -2.3791 2.7443
-7 -4 -16 5.7191 1.4720
-7 -4 -15 7.7350 1.9239
-7 -4 -14 2.2599 0.4986
-7 -4 -13 2.6485 -2.3594
-7 -4 -12 -0.8704 -1.0442
-7 -4 -11 -1.2735 3.6181
-7 -4 -10 7.6676 2.5840
-7 -4 -9 -2.1848 0.1000
-7 -4 -8 -5.3527 -11.7379
-7 -4 -7 -0.2484 1.2768
-7 -4 -6 1.4600 -4.1881
-7 -4 -5 4.9409 -10.4278
-7 -4 -4 -11.1648 0.6502
-7 -4 -3 0.2665 -10.8451
-7 -4 -2 10.4560 1.4186
-7 -4 -1 -10.5802 -8.2053
-7 -4 0 -11.1953 2.4267
-7 -4 1 0.4771 5.8723
-7 -4 2 4.0641 2.9557
-7 -4 3 7.0955 4.9602
-7 -4 4 2.5931 5.1952
-7 -4 5 5.5315 3.0527
-7 -4 6 7.2716 1.0094
-7 -4 7 -6.4868 0.1509
-7 -4 8 3.0842 3.4122
-7 -4 9 5.7400 -1.5467
-7 -4 10 5.5321 5.0108
-7 -4 11 -3.6050 -2.1309
-7 -4 12 -0.0291 0.2995
-7 -4 13 -2.7258 1.1275
-7 -4 14 -0.5680 2.1592
-7 -4 15 2.2347 -2.1982
-7 -4 16 -1.9450 -5.6075
-7 -4 17 -0.2301 3.3770
-7 -4 18 -2.6249 -6.2934
-7 -4 19 -2.3768 3.4827
-7 -4 20 0.8051 5.8656
-7 -4 21 -4.9259 -2.8787
-7 -4 22 6.1630 1.9889
-7 -4 23 -1.6955 11.4339
-7 -4 24 0.4948 -6.8936
-7 -4 25 -3.1492 1.5376
-7 -4 26 -1.6958 2.1399
-7 -4 27 0.9916 1.5895
-7 -4 28 0.8576 0.2118
-7 -4 29 -0.6339 1.8054
-7 -4 30 3.4778 3.2459
-7 -4 31 1.9927 -0.2221
-7 -4 32 0.3530 -2.9947
-7 -4 33 0.3797 2.9086
-7 -4 34 1.4470 -2.1521
-7 -4 35 -2.0282 -5.5122
-7 -4 36 5.2562 4.6710
-7 -4 37 1.7332 -1.5451
-7 -4 38 0.1802 -3.4666
-7 -4 39 1.8181 1.3814
-7 -4 40 1.0803 -0.3678
-7 -4 41 2.7461 -1.2801
-7 -4 42 3.3770 -3.2800
-7 -4 43 -0.3602 0.6598
-7 -4 44 -0.8741 0.5221
-7 -4 45 4.2789 0.8904
-7 -3 -45 -1.3256 -0.1640
-7 -3 -44 0.0011 -2.5625
-7 -3 -43 -3.3685 2.3249
-7 -3 -42 -3.3782 0.3872
-7 -3 -41 -1.5099 -6.9569
-7 -3 -40 -1.3219 1.8758
-7 -3 -39 -0.3312 1.4667
-7 -3 -38 -2.9167 -0.8869
-7 -3 -37 6.1362 4.4550
-7 -3 -36 -5.7650 1.9148
-7 -3 -35 3.2318 -2.0605
-7 -3 -34 1.4439 -2.9127
-7 -3 -33 -5.0724 -2.2715
-7 -3 -32 4.5752 2.8173
-7 -3 -31 -0.3349 3.9385
-7 -3 -30 -3.1843 1.9763
-7 -3 -29 1.3532 -5.9969
-7 -3 -28 1.2370 -1.4368
-7 -3 -27 6.7429 1.8208
-7 -3 -26 -0.8638 3.5811
-7 -3 -25 2.8664 3.6204
-7 -3 -24 -1.4022 4.5723
-7 -3 -23 2.0695 -3.1070
-7 -3 -22 -1.9216 1.6448
-7 -3 -21 -3.6891 5.5652
-7 -3 -20 0.4164 -1.3617
-7 -3 -19 0.6902 0.1123
-7 -3 -18 -3.3583 -0.8557
-7 -3 -17 7.7770 -4.6928
-7 -3 -16 4.3350 1.7517
-7 -3 -15 -1.0519 -2.3981
-7 -3 -14 0.9879 2.8450
-7 -3 -13 -0.8886 -1.8063
-7 -3 -12 -2.6819 -0.6092
-7 -3 -11 -0.2898 2.9439
-7 -3 -10 2.1003 -1.6562
-7 -3 -9 0.6105 -1.4519
-7 -3 -8 0.5234 -5.5678
-7 -3 -7 3.0650 -0.4111
-7 -3 -6 4.3766 2.6189
-7 -3 -5 -0.1127 -7.6138
-7 -3 -4 -0.8845 6.7518
-7 -3 -3 1.1410 3.6974
-7 -3 -2 -2.9924 -6.3587
-7 -3 -1 2.4295 -9.6151
-7 -3 0 -4.2551 4.1645
-7 -3 1 5.7051 -12.3531
-7 -3 2 -0.4242 -9.3846
-7 -3 3 -3.5964 4.1188
-7 -3 4 -1.9431 3.9937
-7 -3 5 16.0756 6.4491
-7 -3 6 -7.1833 4.4452
-7 -3 7 6.4771 -8.5168
-7 -3 8 11.6152 -2.1545
-7 -3 9 -6.5162 -7.3107
-7 -3 10 7.8300 -4.6778
-7 -3 11 9.2485 0.2925
-7 -3 12 -0.4394 -5.7780
-7 -3 13 5.0117 -6.9158
-7 -3 14 0.2389 2.3191
-7 -3 15 4.9728 -0.2743
-7 -3 16 0.1797 -8.1144
-7 -3 17 7.8189 3.5076
-7 -3 18 -4.2067 -3.2578
-7 -3 19 1.5838 0.3756
-7 -3 20 0.7307 -0.5402
-7 -3 21 -1.8814 0.1636
-7 -3 22 -1.7835 1.9425
-7 -3 23 3.0390 4.9548
-7 -3 24 1.3285 0.8006
-7 -3 25 2.0903 -3.6735
-7 -3 26 -1.7197 -0.9770
-7 -3 27 4.7582 1.6432
-7 -3 28 -0.7605 -3.2474
-7 -3 29 5.0299 3.9002
-7 -3 30 -0.3484 -0.8737
-7 -3 31 2.2473 -2.3150
-7 -3 32 -3.2005 0.2872
-7 -3 33 -2.5280 1.6919
-7 -3 34 -1.7100 1.5923
-7 -3 35 -4.7559 -2.1308
-7 -3 36 1.8930 4.0796
-7 -3 37 1.4063 -0.3407
-7 -3 38 -1.9616 0.3272
-7 -3 39 -1.0065 2.0634
-7 -3 40 -1.3346 7.4157
-7 -3 41 0.1289 1.4258
-7 -3 42 -0.0269 2.9800
-7 -3 43 1.1765 2.9541
-7 -3 44 -3.0793 4.8588
-7 -3 45 1.6037 1.5042
-7 -2 -46 3.4328 0.0820
-7 -2 -45 0.8303 -2.6571
-7 -2 -44 1.9116 -2.6073
-7 -2 -43 -3.3489 0.0281
-7 -2 -42 1.5033 -0.8012
-7 -2 -41 -1.3208 -3.7569
-7 -2 -40 -1.5724 -0.6454
-7 -2 -39 4.9043 -2.1766
-7 -2 -38 1.0462 3.4650
-7 -2 -37 1.4576 0.6218
-7 -2 -36 -1.0327 -3.6468
-7 -2 -35 -2.3480 1.3332
-7 -2 -34 1.3944 -4.0131
-7 -2 -33 2.1740 -2.9071
-7 -2 -32 3.4395 0.3842
-7 -2 -31 -1.5258 -1.8981
-7 -2 -30 0.6341 2.5128
-7 -2 -29 -0.3729 -4.1280
-7 -2 -28 2.7223 -0.1997
-7 -2 -27 4.4291 -1.0939
-7 -2 -26 -1.2129 3.9988
-7 -2 -25 -7.6092 3.2103
-7 -2 -24 -2.8232 0.7011
-7 -2 -23 -0.8419 -4.2326
-7 -2 -22 -6.3800 -0.3411
-7 -2 -21 1.9183 0.5356
-7 -2 -20 1.1468 -3.0508
-7 -2 -19 -7.4574 -1.8466
-7 -2 -18 11.1225 -2.9547
-7 -2 -17 7.9835 2.7066
-7 -2 -16 2.5939 -1.6706
-7 -2 -15 4.6869 -1.2148
-7 -2 -14 -1.7278 3.7177
-7 -2 -13 -1.3569 -0.0594
-7 -2 -12 -1.0518 2.5596
-7 -2 -11 4.4702 -0.1373
-7 -2 -10 8.3283 -7.4105
-7 -2 -9 -1.2159 -6.3960
-7 -2 -8 6.7225 -4.4231
-7 -2 -7 -10.6861 -2.0372
-7 -2 -6 1.0274 -7.9009
-7 -2 -5 -2.2687 -0.2819
-7 -2 -4 -7.4816 3.7885
-7 -2 -3 -5.1603 -7.1131
-7 -2 -2 -15.6476 -6.9340
-7 -2 -1 -12.9957 -4.4101
-7 -2 0 10.9148 5.3007
-7 -2 1 8.4968 6.5967
-7 -2 2 -1.5689 -11.2488
-7 -2 3 9.0985 -0.3378
-7 -2 4 -1.1333 8.1856
-7 -2 5 1.7491 -3.9849
-7 -2 6 -7.6221 6.3281
-7 -2 7 3.1575 3.5162
-7 -2 8 11.5093 -0.8445
-7 -2 9 2.6973 -5.5525
-7 -2 10 8.2744 3.6767
-7 -2 11 13.0979 -2.1515
-7 -2 12 2.9861 -0.4780
-7 -2 13 1.0655 -0.8555
-7 -2 14 -0.9192 0.9454
-7 -2 15 7.8616 4.0616
-7 -2 16 -2.3028 -0.6093
-7 -2 17 -0.5984 -1.1124
-7 -2 18 5.5469 -0.6918
-7 -2 19 3.1511 -4.6545
-7 -2 20 7.1259 -2.0398
-7 -2 21 0.0087 -10.2155
-7 -2 22 -0.6199 -2.2712
-7 -2 23 -6.1229 -4.9792
-7 -2 24 -0.5396 9.5388
-7 -2 25 -3.2016 -2.0627
-7 -2 26 -4.0050 -0.9024
-7 -2 27 5.5803 0.3905
-7 -2 28 -5.3548 0.2880
-7 -2 29 -1.0867 0.5996
-7 -2 30 0.4436 2.2286
-7 -2 31 1.1679 -1.7117
-7 -2 32 0.3375 0.3213
-7 -2 33 2.5789 -1.3237
-7 -2 34 -1.0148 0.5462
-7 -2 35 -7.3991 -2.2462
-7 -2 36 3.2158 -1.2738
-7 -2 37 -2.1952 -1.4119
-7 -2 38 1.1977 1.5448
-7 -2 39 -2.2668 -2.2911
-7 -2 40 0.5637 2.1562
-7 -2 41 -3.1558 -4.6320
-7 -2 42 -2.4906 0.9559
-7 -2 43 0.2589 0.1881
-7 -2 44 0.2319 0.5572
-7 -2 45 -0.7123 1.2574
-7 -2 46 0.6586 -2.1397
-7 -1 -47 1.8946 1.1769
-7 -1 -46 3.0366 -0.4974
-7 -1 -45 1.8415 -0.1679
-7 -1 -44 -1.1645 1.5364
-7 -1 -43 -0.5200 3.2140
-7 -1 -42 2.5734 0.9808
-7 -1 -41 -3.0276 -0.1511
-7 -1 -40 1.5998 -2.0802
-7 -1 -39 0.4594 0.6721
-7 -1 -38 1.8317 0.2436
-7 -1 -37 1.9244 4.4892
-7 -1 -36 -2.2943 -3.8292
-7 -1 -35 -2.5257 -2.0627
-7 -1 -34 0.8011 -0.7522
-7 -1 -33 1.7628 1.3847
-7 -1 -32 5.9815 -1.5185
-7 -1 -31 -2.2579 -1.0361
-7 -1 -30 0.7710 -2.2371
-7 -1 -29 -2.9830 0.2191
-7 -1 -28 0.6213 -2.3468
-7 -1 -27 2.2677 -0.0882
-7 -1 -26 -2.1046 0.7753
-7 -1 -25 -4.6241 -1.5640
-7 -1 -24 -1.6840 -1.6468
-7 -1 -23 -1.4164 -3.1660
-7 -1 -22 -3.2481 0.0709
-7 -1 -21 5.6321 6.7088
-7 -1 -20 -3.7196 -2.6053
-7 -1 -19 -4.7964 5.3983
-7 -1 -18 5.2273 -3.2284
-7 -1 -17 -0.3167 2.1742
-7 -1 -16 -6.9232 2.0633
-7 -1 -15 8.4306 0.9785
-7 -1 -14 -6.8828 4.9056
-7 -1 -13 -0.4825 1.9087
-7 -1 -12 -1.8450 -0.3732
-7 -1 -11 2.4309 -0.0003
-7 -1 -10 2.4277 -2.7917
-7 -1 -9 -3.0334 3.3600
-7 -1 -8 -5.5600 -1.9733
-7 -1 -7 -4.1836 -3.3682
-7 -1 -6 0.6092 -4.0460
-7 -1 -5 -5.3493 0.8161
-7 -1 -4 10.1307 -0.0572
-7 -1 -3 10.2708 3.4378
-7 -1 -2 -5.8242 -10.5908
-7 -1 -1 6.6698 -0.1779
-7 -1 0 16.8784 -1.4763
-7 -1 1 0.1381 10.5654
-7 -1 2 -3.8536 5.4423
-7 -1 3 5.8521 24.1995
-7 -1 4 -2.1985 -1.2468
-7 -1 5 4.6694 10.6550
-7 -1 6 -3.1685 9.0586
-7 -1 7 -10.3567 3.5536
-7 -1 8 2.4944 -4.3940
-7 -1 9 11.6400 5.8930
-7 -1 10 -3.0540 7.6776
-7 -1 11 7.1406 -5.9167
-7 -1 12 -1.6635 -0.5809
-7 -1 13 -5.9861 2.2376
-7 -1 14 -5.8079 0.2032
-7 -1 15 -0.4405 9.8462
-7 -1 16 -4.2509 1.2563
-7 -1 17 -7.1605 7.8151
-7 -1 18 -1.5762 -1.8997
-7 -1 19 -2.2315 -2.6832
-7 -1 20 6.3095 3.6063
-7 -1 21 -1.0979 -3.9292
-7 -1 22 6.0908 -3.4345
-7 -1 23 -2.3001 0.0106
-7 -1 24 3.2784 1.8404
-7 -1 25 -1.2606 0.8654
-7 -1 26 -3.8237 -0.4883
-7 -1 27 4.4051 4.9477
-7 -1 28 0.7768 -0.1162
-7 -1 29 -1.9695 2.3505
-7 -1 30 -1.4138 3.4517
-7 -1 31 -1.8112 -3.8274
-7 -1 32 -1.0151 -1.1535
-7 -1 33 0.7376 2.3687
-7 -1 34 0.7101 -2.3846
-7 -1 35 -8.5832 0.4788
-7 -1 36 1.6045 -8.7301
-7 -1 37 -3.4634 -1.5288
-7 -1 38 -3.5574 3.0106
-7 -1 39 -3.3031 0.0077
-7 -1 40 1.7744 0.6311
-7 -1 41 -0.1285 -0.5603
-7 -1 42 -3.2362 -0.9751
-7 -1 43 3.9111 -0.2462
-7 -1 44 2.6086 0.6827
-7 -1 45 0.6917 1.1425
-7 -1 46 1.4525 -1.8804
-7 -1 47 1.9287 -0.1864
-6 -6 -44 -0.1169 -1.3392
-6 -6 -43 1.4970 2.0905
-6 -6 -42 0.0810 -3.1743
-6 -6 -41 -3.7813 -2.4413
-6 -6 -40 1.2660 -2.5089
-6 -6 -39 -4.1394 -3.0837
-6 -6 -38 -1.9551 0.5851
-6 -6 -37 -2.3546 1.2112
-6 -6 -36 2.8707 -0.1153
-6 -6 -35 1.2933 2.3849
-6 -6 -34 2.3971 -0.4011
-6 -6 -33 3.0801 -3.6306
-6 -6 -32 0.4244 5.3595
-6 -6 -31 2.4526 3.9146
-6 -6 -30 2.3358 -0.7751
-6 -6 -29 -1.7541 5.3633
-6 -6 -28 4.2187 2.1338
-6 -6 -27 0.7853 -0.1090
-6 -6 -26 2.8462 3.1281
-6 -6 -25 -3.4745 -1.8547
-6 -6 -24 2.3230 5.1864
-6 -6 -23 -0.0969 -3.8029
-6 -6 -22 -3.2691 -6.2864
-6 -6 -21 -2.6128 -0.8646
-6 -6 -20 -2.9865 0.3303
-6 -6 -19 4.3960 -5.5134
-6 -6 -18 5.3768 0.4714
-6 -6 -17 0.1727 2.4070
-6 -6 -16 6.7000 1.9931
-6 -6 -15 -4.0587 1.8637
-6 -6 -14 2.9342 -2.2489
-6 -6 -13 -1.2178 -0.9208
-6 -6 -12 -1.5849 2.6781
-6 -6 -11 3.7934 -3.4440
-6 -6 -10 0.0456 6.8336
-6 -6 -9 2.8172 -4.7755
-6 -6 -8 -1.4443 1.1104
-6 -6 -7 -0.5608 3.3203
-6 -6 -6 -1.9996 1.8415
-6 -6 -5 0.4225 -4.2037
-6 -6 -4 -8.8623 -0.2529
-6 -6 -3 -3.1205 -3.6672
-6 -6 -2 -10.4394 -7.5067
-6 -6 -1 -1.1654 -14.5683
-6 -6 0 3.7679 -8.5438
-6 -5 -45 0.1345 1.1701
-6 -5 -44 -1.8494 -1.3776
-6 -5 -43 2.6464 0.2526
-6 -5 -42 0.0799 -2.7531
-6 -5 -41 -0.6695 -2.3278
-6 -5 -40 2.4121 -3.0723
-6 -5 -39 -0.6135 -5.2250
-6 -5 -38 1.4031 -2.2468
-6 -5 -37 0.2091 -0.5825
-6 -5 -36 -0.2122 -4.6264
-6 -5 -35 -1.0975 -3.2915
-6 -5 -34 -1.2390 1.6943
-6 -5 -33 -0.2337 -2.9028
-6 -5 -32 -1.5533 0.2476
-6 -5 -31 -0.2395 -1.8011
-6 -5 -30 -2.1118 -4.3472
-6 -5 -29 -8.9109 1.4562
-6 -5 -28 5.1100 -2.6744
-6 -5 -27 -4.8993 -1.9825
-6 -5 -26 0.6019 -2.9463
-6 -5 -25 -1.0905 1.0194
-6 -5 -24 -1.3669 0.8849
-6 -5 -23 -0.0009 -0.1152
-6 -5 -22 0.5550 -2.1157
-6 -5 -21 -3.4494 -0.2598
-6 -5 -20 -2.7152 -0.8275
-6 -5 -19 0.2551 -0.7955
-6 -5 -18 -0.6590 -3.3712
-6 -5 -17 -0.6553 8.6610
-6 -5 -16 2.1208 2.3599
-6 -5 -15 5.7663 2.0562
-6 -5 -14 3.3091 0.7897
-6 -5 -13 0.1042 -3.3657
-6 -5 -12 4.7498 -1.5768
-6 -5 -11 0.7916 10.4094
-6 -5 -10 2.8436 0.7642
-6 -5 -9 -2.7079 -9.7937
-6 -5 -8 -1.4746 1.1448
-6 -5 -7 1.3333 1.8486
-6 -5 -6 0.6774 -1.4750
-6 -5 -5 -1.4132 -9.1938
-6 -5 -4 -5.5286 -8.4859
-6 -5 -3 1.4140 -6.4917
-6 -5 -2 -8.8108 -0.2911
-6 -5 -1 -17.4458 -10.7690
-6 -5 0 1.5564 6.7217
-6 -5 1 5.4263 0.0894
-6 -5 2 -4.9078 1.1157
-6 -5 3 -1.1912 -2.2949
-6 -5 4 -1.0868 -0.6536
-6 -5 5 5.0123 -3.7271
-6 -5 6 -3.2862 1.5622
-6 -5 7 -2.5166 -0.0706
-6 -5 8 14.6851 3.1197
-6 -5 9 0.6454 0.3093
-6 -5 10 2.9508 0.5674
-6 -5 11 0.4474 0.4027
-6 -5 12 0.1147 3.7781
-6 -5 13 5.4743 3.9310
-6 -5 14 2.0997 -2.6153
-6 -5 15 1.7650 -0.9429
-6 -5 16 1.2215 0.1390
-6 -5 17 -2.0095 3.2321
-6 -5 18 -0.1615 0.2333
-6 -5 19 1.3617 3.5911
-6 -5 20 -1.1910 -3.8704
-6 -5 21 -1.9397 2.1228
-6 -5 22 -0.2744 -4.0419
-6 -5 23 -2.2801 -0.9892
-6 -5 24 3.4313 0.2155
-6 -5 25 -5.8844 5.2020
-6 -5 26 0.9896 -2.0604
-6 -5 27 -4.8646 0.6892
-6 -5 28 -3.1517 2.2653
-6 -5 29 -1.9076 0.5806
-6 -5 30 0.2119 1.1327
-6 -5 31 -0.2239 -0.2353
-6 -5 32 0.4810 2.2987
-6 -5 33 -0.7967 -2.2593
-6 -5 34 -2.3274 -4.7970
-6 -5 35 0.2573 2.8154
-6 -5 36 4.5459 1.7407
-6 -5 37 -2.1793 -3.9268
-6 -5 38 2.7377 -1.5277
-6 -5 39 0.0061 -3.7151
-6 -5 40 1.0133 -4.8995
-6 -5 41 2.8301 -4.6088
-6 -5 42 0.4802 -2.8745
-6 -5 43 3.0636 2.3513
-6 -5 44 0.3761 -0.7898
-6 -5 45 1.1041 -0.0394
-6 -4 -46 -0.1040 1.1790
-6 -4 -45 0.2596 4.0115
-6 -4 -44 -3.2633 -0.2805
-6 -4 -43 1.2207 -2.6675
-6 -4 -42 -1.2957 1.6779
-6 -4 -41 -3.2676 -2.4767
-6 -4 -40 0.0160 -0.4810
-6 -4 -39 -0.2351 2.3638
-6 -4 -38 -1.1824 -0.3120
-6 -4 -37 4.0291 1.5067
-6 -4 -36 0.0413 0.8017
-6 -4 -35 2.2253 -4.0261
-6 -4 -34 -5.4213 -0.7844
-6 -4 -33 1.0455 1.7830
-6 -4 -32 -2.2725 4.2395
-6 -4 -31 2.5959 -4.4645
-6 -4 -30 -1.5635 -3.6107
-6 -4 -29 -2.4210 -0.8612
-6 -4 -28 4.5536 2.1018
-6 -4 -27 0.0164 -1.4176
-6 -4 -26 2.4786 -0.6993
-6 -4 -25 6.2991 4.7119
-6 -4 -24 -3.6885 -1.8680
-6 -4 -23 -0.8334 -1.5279
-6 -4 -22 -2.8909 5.5666
-6 -4 -21 -0.0803 1.0595
-6 -4 -20 -4.5156 2.6864
-6 -4 -19 3.9905 -2.5533
-6 -4 -18 -1.7129 4.3184
-6 -4 -17 -0.7110 4.7393
-6 -4 -16 -0.9728 6.1206
-6 -4 -15 0.5708 4.6535
-6 -4 -14 -0.5250 -2.3628
-6 -4 -13 5.8957 0.4648
-6 -4 -12 -7.8674 3.9760
-6 -4 -11 -3.1537 6.3590
-6 -4 -10 9.5144 5.0963
-6 -4 -9 -10.6750 -2.1458
-6 -4 -8 2.6817 -5.7327
-6 -4 -7 10.6914 4.2308
-6 -4 -6 -11.4044 3.6461
-6 -4 -5 1.4620 0.6773
-6 -4 -4 0.3814 1.5999
-6 -4 -3 7.5336 -7.8262
-6 -4 -2 7.5381 -2.8962
-6 -4 -1 -17.2164 -11.6327
-6 -4 0 -12.1729 -3.3493
-6 -4 1 9.3545 -3.9090
-6 -4 2 -3.9186 3.1764
-6 -4 3 -1.4054 8.1238
-6 -4 4 -0.3342 1.1104
-6 -4 5 12.4324 -1.2611
-6 -4 6 -1.0019 3.9340
-6 -4 7 5.8200 3.0013
-6 -4 8 2.0014 -0.2581
-6 -4 9 5.1975 1.1020
-6 -4 10 2.2194 3.4620
-6 -4 11 1.2360 -8.1193
-6 -4 12 4.8850 -2.5988
-6 -4 13 2.6728 3.7222
-6 -4 14 4.1295 -5.9306
-6 -4 15 6.7482 -3.1511
-6 -4 16 -2.5787 -2.1547
-6 -4 17 5.5888 -2.1063
-6 -4 18 -8.2105 -3.4249
-6 -4 19 1.8753 4.5544
-6 -4 20 -2.6410 2.3102
-6 -4 21 1.6258 1.5371
-6 -4 22 4.2675 0.2851
-6 -4 23 3.7926 -0.2893
-6 -4 24 -0.0932 -6.9319
-6 -4 25 1.0562 -0.3886
-6 -4 26 -0.4392 -1.7565
-6 -4 27 0.3523 -3.8591
-6 -4 28 -4.0240 2.3548
-6 -4 29 5.2600 -3.9262
-6 -4 30 -1.8046 -2.6149
-6 -4 31 0.4529 3.0988
-6 -4 32 -3.3217 1.4927
-6 -4 33 -0.1852 0.2109
-6 -4 34 -4.6438 -0.1586
-6 -4 35 -2.0720 -0.0762
-6 -4 36 3.9770 4.7829
-6 -4 37 -2.9090 -1.0039
-6 -4 38 -0.5545 0.3319
-6 -4 39 1.6399 1.1073
-6 -4 40 -0.9280 5.5407
-6 -4 41 2.3031 -2.7620
-6 -4 42 -0.8300 3.1244
-6 -4 43 0.8869 6.9444
-6 -4 44 -1.3700 3.0803
-6 -4 45 2.3790 2.9935
-6 -4 46 -0.2166 4.4200
-6 -3 -46 2.0166 0.7993
-6 -3 -45 -0.4870 -0.5130
-6 -3 -44 1.5179 -1.6903
-6 -3 -43 -1.9987 -1.5690
-6 -3 -42 -1.5613 -0.8937
-6 -3 -41 -0.0402 -5.2748
-6 -3 -40 1.4517 1.1295
-6 -3 -39 -2.0802 1.3402
-6 -3 -38 0.8068 -1.4222
-6 -3 -37 1.4800 1.8521
-6 -3 -36 0.4748 -0.1802
-6 -3 -35 5.3342 -2.5891
-6 -3 -34 -3.3785 -0.3036
-6 -3 -33 -1.5686 -3.2386
-6 -3 -32 2.9524 0.5466
-6 -3 -31 0.1895 1.1886
-6 -3 -30 -0.7778 -1.3021
-6 -3 -29 2.8282 -3.6188
-6 -3 -28 4.1964 4.6599
-6 -3 -27 -1.5027 2.2240
-6 -3 -26 -1.7969 5.4052
-6 -3 -25 -0.0618 2.3721
-6 -3 -24 1.3949 0.2897
-6 -3 -23 -5.3789 -4.8538
-6 -3 -22 -4.2181 1.0851
-6 -3 -21 -2.9640 -2.1822
-6 -3 -20 2.7863 -6.2183
-6 -3 -19 2.8599 -0.3525
-6 -3 -18 4.2027 7.8306
-6 -3 -17 5.1504 0.1389
-6 -3 -16 -0.3815 4.7142
-6 -3 -15 -8.1601 0.0327
-6 -3 -14 2.4993 -0.7293
-6 -3 -13 -1.3578 0.1831
-6 -3 -12 -4.5548 2.0411
-6 -3 -11 4.9842 4.5301
-6 -3 -10 -0.3116 -0.2870
-6 -3 -9 -4.8202 -4.3117
-6 -3 -8 8.3806 -2.6617
-6 -3 -7 7.0912 -4.3440
-6 -3 -6 -12.4818 -2.5655
-6 -3 -5 -12.5884 2.2868
-6 -3 -4 -0.7239 -8.0212
-6 -3 -3 -10.7531 2.5913
-6 -3 -2 -3.5796 -1.0341
-6 -3 -1 -1.9704 1.8164
-6 -3 0 -11.3715 5.1816
-6 -3 1 11.6611 -12.0104
-6 -3 2 7.2850 2.8297
-6 -3 3 -18.7479 12.6695
-6 -3 4 -9.1184 -6.0424
-6 -3 5 13.2784 6.0494
-6 -3 6 -11.6058 14.9322
-6 -3 7 14.5275 -9.3349
-6 -3 8 8.3459 4.6910
-6 -3 9 -5.8514 7.2821
-6 -3 10 5.5142 -0.1081
-6 -3 11 11.0194 -1.0003
-6 -3 12 -0.4313 -0.9244
-6 -3 13 4.6896 0.5325
-6 -3 14 7.3968 5.6305
-6 -3 15 -3.4937 -5.6238
-6 -3 16 2.0331 -2.6701
-6 -3 17 8.2701 3.1597
-6 -3 18 1.0293 -6.8533
-6 -3 19 -1.5759 -5.4718
-6 -3 20 2.4528 -4.7840
-6 -3 21 3.3633 -6.8131
-6 -3 22 -4.0002 5.7100
-6 -3 23 -2.5227 -6.5571
-6 -3 24 6.2245 0.3824
-6 -3 25 -4.1549 -6.7347
-6 -3 26 0.9949 1.7765
-6 -3 27 -0.3979 -4.3971
-6 -3 28 -3.4731 2.9627
-6 -3 29 6.8297 -1.4717
-6 -3 30 0.5558 -1.4773
-6 -3 31 3.2530 -0.2403
-6 -3 32 0.9198 -0.2079
-6 -3 33 -0.7951 -0.6510
-6 -3 34 -1.3027 0.6525
-6 -3 35 -0.1107 -3.1182
-6 -3 36 5.4376 1.7134
-6 -3 37 -1.4346 -4.0110
-6 -3 38 -0.8581 -1.2801
-6 -3 39 -3.5635 -1.9906
-6 -3 40 -0.3078 2.3322
-6 -3 41 -4.3553 -2.6002
-6 -3 42 -3.3114 -0.5181
-6 -3 43 -0.3447 1.9878
-6 -3 44 -3.4620 2.4408
-6 -3 45 -2.5320 0.4144
-6 -3 46 0.6769 1.4488
-6 -2 -47 0.6893 2.1877
-6 -2 -46 4.0123 0.3333
-6 -2 -45 1.1225 0.1569
-6 -2 -44 -0.1320 -0.1884
-6 -2 -43 -3.0659 -1.0634
-6 -2 -42 1.5768 -0.4878
-6 -2 -41 2.0142 0.6415
-6 -2 -40 0.5498 -3.0141
-6 -2 -39 -0.9572 0.8146
-6 -2 -38 1.9264 -0.0949
-6 -2 -37 -2.7110 0.7831
-6 -2 -36 1.2536 -5.9802
-6 -2 -35 -1.2261 1.6789
-6 -2 -34 -0.4690 0.6601
-6 -2 -33 3.5208 0.3666
-6 -2 -32 -1.7851 -3.3561
-6 -2 -31 -2.6298 0.3790
-6 -2 -30 1.2223 2.2187
-6 -2 -29 -4.0947 -0.3987
-6 -2 -28 1.6275 -3.0072
-6 -2 -27 -1.7296 1.2042
-6 -2 -26 -4.2388 -0.8102
-6 -2 -25 -2.0697 -0.0978
-6 -2 -24 1.2720 -2.0719
-6 -2 -23 1.5478 -0.4075
-6 -2 -22 -4.7371 -0.3810
-6 -2 -21 0.7717 4.1689
-6 -2 -20 2.1055 -3.5446
-6 -2 -19 -5.4426 5.7376
-6 -2 -18 5.2431 7.2415
-6 -2 -17 2.1718 12.3060
-6 -2 -16 -8.1023 2.1487
-6 -2 -15 -3.1174 -1.6558
-6 -2 -14 -2.4355 -2.8190
-6 -2 -13 1.9393 -4.0744
-6 -2 -12 0.1499 13.4191
-6 -2 -11 9.0271 -4.0861
-6 -2 -10 3.9499 -4.9003
-6 -2 -9 -4.0159 -3.4380
-6 -2 -8 0.1001 -8.5928
-6 -2 -7 -4.6355 3.4897
-6 -2 -6 -10.5111 -11.5394
-6 -2 -5 3.8302 12.0959
-6 -2 -4 -0.8964 -17.0886
-6 -2 -3 -3.9989 -5.5476
-6 -2 -2 -0.5144 -5.1883
-6 -2 -1 -8.3764 -9.3424
-6 -2 0 6.6665 7.5734
-6 -2 1 5.2544 16.6713
-6 -2 2 5.6440 -16.1175
-6 -2 3 -2.3982 21.6558
-6 -2 4 -20.3320 0.7342
-6 -2 5 -4.6150 -0.6451
-6 -2 6 -8.3569 4.0268
-6 -2 7 8.4673 10.0080
-6 -2 8 -4.2981 0.1574
-6 -2 9 1.3150 6.0310
-6 -2 10 3.0167 -1.1542
-6 -2 11 4.4441 -8.3920
-6 -2 12 -0.3468 1.3063
-6 -2 13 -6.1688 2.2609
-6 -2 14 1.3519 -0.3414
-6 -2 15 -1.9582 9.7682
-6 -2 16 -13.2790 0.2716
-6 -2 17 -3.0914 10.5578
-6 -2 18 -0.3007 0.9078
-6 -2 19 -7.1249 3.6285
-6 -2 20 4.7357 -3.9509
-6 -2 21 -1.5863 -7.6637
-6 -2 22 -4.4202 -1.3318
-6 -2 23 -7.0443 -1.0168
-6 -2 24 3.7993 2.2742
-6 -2 25 -6.5029 0.7452
-6 -2 26 5.8036 1.6503
-6 -2 27 2.3776 3.2213
-6 -2 28 -2.8319 -0.8261
-6 -2 29 -3.3785 4.3955
-6 -2 30 1.1753 0.8209
-6 -2 31 3.3275 4.5689
-6 -2 32 -0.3161 -1.9269
-6 -2 33 -1.6273 -1.4488
-6 -2 34 -0.3941 -0.7593
-6 -2 35 -6.2168 -3.8904
-6 -2 36 4.3976 -5.6611
-6 -2 37 -1.9027 0.5000
-6 -2 38 -2.8629 -1.9908
-6 -2 39 0.6552 -2.6146
-6 -2 40 -0.4053 -3.1541
-6 -2 41 -3.8995 -1.5479
-6 -2 42 0.4198 -1.9051
-6 -2 43 3.7327 1.1630
-6 -2 44 -1.9154 0.3260
-6 -2 45 0.6152 -0.9584
-6 -2 46 2.0037 -2.5935
-6 -2 47 -0.6822 1.6092
-6 -1 -47 2.1460 -1.2603
-6 -1 -46 0.6436 -0.0012
-6 -1 -45 -0.2269 -0.8625
-6 -1 -44 -4.3731 3.3451
-6 -1 -43 -1.4865 -2.2420
-6 -1 -42 0.2796 4.8589
-6 -1 -41 4.2032 0.5607
-6 -1 -40 2.2504 -4.5872
-6 -1 -39 -1.5767 0.9367
-6 -1 -38 0.4682 -4.4648
-6 -1 -37 2.3436 -0.3993
-6 -1 -36 -1.4785 -7.6052
-6 -1 -35 -1.6718 -6.2715
-6 -1 -34 -0.3488 5.9034
-6 -1 -33 2.4527 0.2707
-6 -1 -32 -0.0798 -1.2698
-6 -1 -31 -1.0505 1.9391
-6 -1 -30 0.0011 1.2810
-6 -1 -29 -1.2857 1.2351
-6 -1 -28 -1.4268 0.2310
-6 -1 -27 0.2003 -5.0502
-6 -1 -26 -3.5078 -1.0311
-6 -1 -25 -0.2705 -2.1339
-6 -1 -24 -0.0715 0.3827
-6 -1 -23 2.1253 -0.9325
-6 -1 -22 -1.3769 -0.7185
-6 -1 -21 0.1137 6.6818
-6 -1 -20 -3.8726 -3.1519
-6 -1 -19 3.2855 -5.2259
-6 -1 -18 -0.4499 1.6064
-6 -1 -17 -6.9048 -4.4279
-6 -1 -16 -9.0785 0.1319
-6 -1 -15 -5.2149 -4.5873
-6 -1 -14 -2.5956 -4.4817
-6 -1 -13 -0.5174 -2.6214
-6 -1 -12 5.0004 8.1193
-6 -1 -11 5.2373 -6.7078
-6 -1 -10 -1.4808 4.2156
-6 -1 -9 -2.9350 -4.1957
-6 -1 -8 -11.1032 2.8104
-6 -1 -7 -4.5683 -6.7896
-6 -1 -6 -1.4228 16.1693
-6 -1 -5 -12.9009 19.1931
-6 -1 -4 0.8135 -0.8407
-6 -1 -3 -4.2822 31.5431
-6 -1 -2 -2.8568 9.7599
-6 -1 -1 -7.0952 -18.6393
-6 -1 0 -5.1576 15.9034
-6 -1 1 5.5366 4.8199
-6 -1 2 -4.3390 -4.5964
-6 -1 3 -8.5956 17.1625
-6 -1 4 -5.1041 -6.1946
-6 -1 5 10.3412 -12.8693
-6 -1 6 0.1447 -4.7772
-6 -1 7 2.4243 -3.0673
-6 -1 8 -2.8660 -6.8050
-6 -1 9 10.4784 9.7918
-6 -1 10 -3.9918 3.8005
-6 -1 11 6.5867 -10.0510
-6 -1 12 3.7945 3.5226
-6 -1 13 -0.6631 -1.7323
-6 -1 14 -7.8401 0.0961
-6 -1 15 5.2992 5.2584
-6 -1 16 -3.1419 -3.9598
-6 -1 17 -4.2552 0.7317
-6 -1 18 -6.5137 -2.4740
-6 -1 19 6.6613 -2.8857
-6 -1 20 3.0538 -0.9816
-6 -1 21 0.5166 -5.7564
-6 -1 22 2.8450 0.1069
-6 -1 23 2.9761 -3.2705
-6 -1 24 -1.8198 -6.2990
-6 -1 25 -2.2983 2.3828
-6 -1 26 -3.0564 -3.0276
-6 -1 27 3.5999 4.8850
-6 -1 28 -3.0527 -2.7752
-6 -1 29 1.3777 2.7308
-6 -1 30 0.1535 1.0769
-6 -1 31 7.0882 0.0002
-6 -1 32 5.7140 0.5821
-6 -1 33 2.2148 3.0854
-6 -1 34 6.1173 -0.6190
-6 -1 35 2.2599 -2.5951
-6 -1 36 4.5552 -6.8261
-6 -1 37 3.1785 0.5036
-6 -1 38 -4.8759 4.9349
-6 -1 39 0.8036 -1.5159
-6 -1 40 0.0211 -0.9029
-6 -1 41 0.3575 3.3876
-6 -1 42 -1.4051 2.6572
-6 -1 43 3.6204 0.0642
-6 -1 44 -0.9129 5.5794
-6 -1 45 -0.4093 3.5641
-6 -1 46 1.7007 -1.3049
-6 -1 47 -0.3328 0.2066
-5 -5 -46 -0.8004 2.7549
-5 -5 -45 0.7217 2.4244
-5 -5 -44 -1.2327 1.3930
-5 -5 -43 2.9457 2.9673
-5 -5 -42 -1.6851 4.2724
-5 -5 -41 -0.6910 -1.3488
-5 -5 -40 0.5687 -0.0384
-5 -5 -39 0.7343 -0.5499
-5 -5 -38 2.4511 0.5892
-5 -5 -37 1.8370 -1.5300
-5 -5 -36 -1.0188 2.4362
-5 -5 -35 1.6971 2.0141
-5 -5 -34 -5.3585 -0.0351
-5 -5 -33 0.0581 -0.0105
-5 -5 -32 -1.0993 0.7606
-5 -5 -31 1.9568 -3.2004
-5 -5 -30 -1.9353 0.5462
-5 -5 -29 0.0850 -1.3543
-5 -5 -28 -0.5753 1.5325
-5 -5 -27 -0.1844 -4.5108
-5 -5 -26 -1.0617 -4.8790
-5 -5 -25 3.5259 3.0447
-5 -5 -24 -0.4313 -1.5986
-5 -5 -23 0.0242 -2.8601
-5 -5 -22 -0.1777 -0.6958
-5 -5 -21 2.5808 -0.3941
-5 -5 -20 -0.9275 2.8674
-5 -5 -19 3.8579 5.5999
-5 -5 -18 -6.6382 0.5466
-5 -5 -17 -4.7544 3.5438
-5 -5 -16 -3.6577 5.1604
-5 -5 -15 5.4754 -3.9000
-5 -5 -14 -1.4380 1.8355
-5 -5 -13 3.9493 2.2717
-5 -5 -12 0.9705 -0.2139
-5 -5 -11 2.8054 9.9186
-5 -5 -10 -4.1497 -3.3767
-5 -5 -9 -0.5265 -0.8608
-5 -5 -8 6.7280 6.0968
-5 -5 -7 -0.0455 3.0616
-5 -5 -6 -6.4560 10.0120
-5 -5 -5 2.0602 -0.4055
-5 -5 -4 7.5653 -6.0862
-5 -5 -3 10.8873 -4.8426
-5 -5 -2 -18.5450 3.3075
-5 -5 -1 -9.5676 1.9485
-5 -5 0 5.3164 -1.6015
-5 -4 -46 1.9634 0.5719
-5 -4 -45 -1.8861 4.2622
-5 -4 -44 -0.3071 -0.7375
-5 -4 -43 0.4953 -1.2276
-5 -4 -42 -0.6619 1.6857
-5 -4 -41 -6.4999 -0.4855
-5 -4 -40 -0.6555 -0.2101
-5 -4 -39 0.9956 -2.6089
-5 -4 -38 1.8171 2.1256
-5 -4 -37 2.0354 -0.2149
-5 -4 -36 2.3099 -0.8708
-5 -4 -35 4.0857 -0.3319
-5 -4 -34 -7.2755 -1.0556
-5 -4 -33 2.0271 1.4353
-5 -4 -32 1.3412 0.5889
-5 -4 -31 2.2434 -7.4161
-5 -4 -30 3.3587 2.0215
-5 -4 -29 -1.0086 -1.3996
-5 -4 -28 0.8446 7.6144
-5 -4 -27 0.1500 -3.4453
-5 -4 -26 5.1824 0.1399
-5 -4 -25 2.1520 5.4513
-5 -4 -24 -0.9627 -4.7645
-5 -4 -23 -3.5244 -4.5564
-5 -4 -22 -0.4710 0.4667
-5 -4 -21 1.5488 -8.1430
-5 -4 -20 5.0174 4.3581
-5 -4 -19 4.0581 0.6625
-5 -4 -18 -0.9367 4.8054
-5 -4 -17 -12.6469 -0.2513
-5 -4 -16 0.1739 1.4651
-5 -4 -15 -4.2388 -3.6672
-5 -4 -14 -5.6270 -1.1315
-5 -4 -13 4.0464 4.2202
-5 -4 -12 -11.8049 7.7154
-5 -4 -11 -3.3481 2.9320
-5 -4 -10 5.4615 12.0464
-5 -4 -9 -1.0686 7.8695
-5 -4 -8 11.7773 -3.4091
-5 -4 -7 0.7727 2.3291
-5 -4 -6 -22.3187 4.2831
-5 -4 -5 -3.3075 6.3951
-5 -4 -4 1.0046 3.8317
-5 -4 -3 9.0117 -5.9146
-5 -4 -2 -9.0765 5.0366
-5 -4 -1 -14.9228 21.6102
-5 -4 0 -9.3824 -6.9388
-5 -4 1 -13.0703 -1.4501
-5 -4 2 -10.8490 20.2183
-5 -4 3 0.7364 8.0764
-5 -4 4 -6.5358 -9.8479
-5 -4 5 5.7315 9.8440
-5 -4 6 0.2611 10.2421
-5 -4 7 0.5303 2.3084
-5 -4 8 -5.5965 10.7248
-5 -4 9 11.4916 -2.8294
-5 -4 10 -1.0488 14.4426
-5 -4 11 -0.5594 6.5841
-5 -4 12 4.7223 -1.1953
-5 -4 13 -5.4414 9.6762
-5 -4 14 -0.7852 -4.5239
-5 -4 15 0.1136 -4.1529
-5 -4 16 -2.9993 4.1162
-5 -4 17 -1.5507 -9.2294
-5 -4 18 -2.7354 -5.1194
-5 -4 19 -4.8836 -0.7904
-5 -4 20 5.1891 2.6263
-5 -4 21 4.7581 -1.3181
-5 -4 22 -0.1254 -0.5603
-5 -4 23 1.4980 -8.3334
-5 -4 24 2.6857 -2.5969
-5 -4 25 -2.2899 -4.5999
-5 -4 26 3.3699 1.4498
-5 -4 27 1.1842 -3.7875
-5 -4 28 1.2122 3.9459
-5 -4 29 3.2161 -4.7026
-5 -4 30 3.8162 -0.2352
-5 -4 31 0.5523 -0.8540
-5 -4 32 -1.8648 -0.1934
-5 -4 33 5.3972 -4.0981
-5 -4 34 -0.2666 1.5991
-5 -4 35 -1.1217 0.9243
-5 -4 36 3.1078 -0.0419
-5 -4 37 1.4454 -4.9059
-5 -4 38 -2.1273 0.9990
-5 -4 39 0.8149 -0.6741
-5 -4 40 0.9399 -1.4264
-5 -4 41 -4.5644 -3.1638
-5 -4 42 -3.1892 1.8345
-5 -4 43 -4.0705 2.9625
-5 -4 44 -0.1902 0.6972
-5 -4 45 -0.7324 3.4827
-5 -4 46 -1.3412 2.9971
-5 -3 -47 -0.8133 3.0850
-5 -3 -46 1.8786 -1.9020
-5 -3 -45 -0.0588 0.7333
-5 -3 -44 0.4873 -1.6946
-5 -3 -43 0.0881 0.2754
-5 -3 -42 0.9992 -2.5265
-5 -3 -41 -2.4886 -0.6981
-5 -3 -40 0.6910 1.8286
-5 -3 -39 -0.3580 -3.2133
-5 -3 -38 1.9928 -2.5116
-5 -3 -37 -1.7065 2.1935
-5 -3 -36 2.5743 -3.8941
-5 -3 -35 4.6363 1.9109
-5 -3 -34 -7.1312 -2.2872
-5 -3 -33 -4.2841 0.5976
-5 -3 -32 1.5086 -1.6087
-5 -3 -31 -2.8956 1.9011
-5 -3 -30 -0.7275 -0.3950
-5 -3 -29 -3.1188 -2.3206
-5 -3 -28 -3.1400 1.1896
-5 -3 -27 -2.2539 -0.1870
-5 -3 -26 2.2503 -4.4307
-5 -3 -25 1.3232 3.4009
-5 -3 -24 3.0137 -3.6087
-5 -3 -23 -3.3685 2.9650
-5 -3 -22 -0.2741 -3.5624
-5 -3 -21 1.3079 -1.2922
-5 -3 -20 5.3294 3.3444
-5 -3 -19 3.8114 11.9924
-5 -3 -18 -1.0329 11.2292
-5 -3 -17 -7.5166 7.4044
-5 -3 -16 -0.9337 -3.2064
-5 -3 -15 -0.1304 -7.8200
-5 -3 -14 4.8574 4.2933
-5 -3 -13 -1.4428 4.3096
-5 -3 -12 4.8533 0.1603
-5 -3 -11 5.4566 -0.8580
-5 -3 -10 -2.0688 2.9897
-5 -3 -9 8.7904 6.7787
-5 -3 -8 6.2630 -1.7279
-5 -3 -7 -2.9773 0.6428
-5 -3 -6 -20.1123 -2.6364
-5 -3 -5 -6.7743 -2.6074
-5 -3 -4 6.0056 -16.0408
-5 -3 -3 -1.8887 4.6126
-5 -3 -2 -6.0983 -23.4691
-5 -3 -1 5.5917 30.8515
-5 -3 0 -7.3130 -14.2296
-5 -3 1 -4.3002 -27.7774
-5 -3 2 13.0451 11.8569
-5 -3 3 -7.6093 1.6781
-5 -3 4 -19.6228 -25.3063
-5 -3 5 6.2489 26.6600
-5 -3 6 -3.3830 1.1539
-5 -3 7 1.4245 -3.3870
-5 -3 8 -1.1274 9.5353
-5 -3 9 0.4364 0.0305
-5 -3 10 -0.4698 -2.6387
-5 -3 11 5.4296 10.7626
-5 -3 12 -5.3600 -2.6496
-5 -3 13 2.8669 -0.9369
-5 -3 14 2.4455 -2.1241
-5 -3 15 -12.6161 -3.8661
-5 -3 16 5.1178 4.0091
-5 -3 17 -1.5392 11.4156
-5 -3 18 -3.2543 -6.1037
-5 -3 19 -4.3022 1.7263
-5 -3 20 -4.2597 -4.1672
-5 -3 21 0.0114 2.3876
-5 -3 22 -7.4334 4.4281
-5 -3 23 -7.7266 -4.2191
-5 -3 24 8.1165 -3.5591
-5 -3 25 -4.5997 -0.2261
-5 -3 26 3.3088 -0.4556
-5 -3 27 -3.3071 0.8045
-5 -3 28 1.7651 -1.7016
-5 -3 29 -1.5103 4.8371
-5 -3 30 3.8056 -0.9310
-5 -3 31 -4.7264 1.0952
-5 -3 32 -1.9559 -2.2674
-5 -3 33 -0.2123 -0.8925
-5 -3 34 -1.7164 -1.8615
-5 -3 35 1.0682 0.8973
-5 -3 36 3.3596 -1.8609
-5 -3 37 0.1803 -8.6729
-5 -3 38 -0.6762 -3.0874
-5 -3 39 0.9902 0.2447
-5 -3 40 1.5635 -5.7651
-5 -3 41 -0.2563 2.3847
-5 -3 42 -1.9855 -3.3161
-5 -3 43 -0.7963 0.7909
-5 -3 44 -1.2827 0.3434
-5 -3 45 -1.3435 0.2925
-5 -3 46 -0.5003 0.4432
-5 -3 47 -1.1464 0.9028
-5 -2 -48 -2.5325 0.5980
-5 -2 -47 -1.3122 -0.8125
-5 -2 -46 2.3376 -1.1529
-5 -2 -45 0.4054 -2.8278
-5 -2 -44 -3.3774 -0.1268
-5 -2 -43 -0.9163 -0.5848
-5 -2 -42 4.0664 2.8316
-5 -2 -41 3.0893 -0.1310
-5 -2 -40 -1.4067 1.9390
-5 -2 -39 1.5752 -2.5513
-5 -2 -38 3.1531 -5.0430
-5 -2 -37 0.5410 -2.3953
-5 -2 -36 0.4507 -2.8656
-5 -2 -35 2.1997 2.6785
-5 -2 -34 1.7517 -1.2576
-5 -2 -33 0.9360 1.8284
-5 -2 -32 -2.2607 2.0727
-5 -2 -31 2.6250 1.3609
-5 -2 -30 0.6004 4.8346
-5 -2 -29 -1.6358 -1.1879
-5 -2 -28 -2.4784 -0.1721
-5 -2 -27 2.1637 -4.5786
-5 -2 -26 -0.7754 -3.6379
-5 -2 -25 4.1499 4.4146
-5 -2 -24 -0.3040 3.4595
-5 -2 -23 0.4112 2.5472
-5 -2 -22 -1.1715 0.6643
-5 -2 -21 1.1850 -1.1097
-5 -2 -20 1.9739 -5.2730
-5 -2 -19 3.4414 3.0381
-5 -2 -18 -6.0555 1.3904
-5 -2 -17 -6.7275 -6.1400
-5 -2 -16 -3.3717 -10.6255
-5 -2 -15 -1.7660 -13.4499
-5 -2 -14 -2.0011 -6.0718
-5 -2 -13 -0.3339 3.8661
-5 -2 -12 0.3568 20.9676
-5 -2 -11 1.4870 -14.9629
-5 -2 -10 10.9613 -8.4720
-5 -2 -9 -1.2647 -2.5164
-5 -2 -8 -3.0428 -1.8840
-5 -2 -7 -13.4528 0.8187
-5 -2 -6 -21.1443 9.6467
-5 -2 -5 7.6840 9.6937
-5 -2 -4 3.6640 -5.6129
-5 -2 -3 10.2948 18.8688
-5 -2 -2 -16.8785 0.6783
-5 -2 -1 -13.3099 10.1879
-5 -2 0 8.2457 20.2071
-5 -2 1 -19.9774 -2.0498
-5 -2 2 7.1970 -4.6858
-5 -2 3 21.8447 6.5798
-5 -2 4 -21.2361 -5.3076
-5 -2 5 -0.5365 3.3696
-5 -2 6 -3.2359 -13.7570
-5 -2 7 4.1496 3.8877
-5 -2 8 -4.5158 1.1151
-5 -2 9 6.7555 -12.0532
-5 -2 10 3.1956 -9.8833
-5 -2 11 3.8407 -4.7080
-5 -2 12 -5.3749 7.0998
-5 -2 13 -1.3973 -2.4749
-5 -2 14 2.6114 -11.8495
-5 -2 15 1.7493 2.5020
-5 -2 16 -4.8145 0.9843
-5 -2 17 1.1409 3.2615
-5 -2 18 0.2354 4.9998
-5 -2 19 8.4701 -4.1587
-5 -2 20 -2.6631 -8.4409
-5 -2 21 6.1064 -4.8829
-5 -2 22 -1.9528 -3.7839
-5 -2 23 -5.3134 -6.6387
-5 -2 24 -5.1377 -4.1156
-5 -2 25 0.7159 2.0179
-5 -2 26 -0.1008 -0.4170
-5 -2 27 -0.6580 0.8127
-5 -2 28 -1.0660 -6.8997
-5 -2 29 -1.1009 9.4539
-5 -2 30 7.2946 -1.6430
-5 -2 31 5.9977 5.0001
-5 -2 32 0.9726 0.6576
-5 -2 33 8.2153 -3.1946
-5 -2 34 7.2568 -0.0710
-5 -2 35 2.6666 1.2044
-5 -2 36 5.9505 -0.3815
-5 -2 37 4.9923 0.4659
-5 -2 38 -1.4202 -0.0518
-5 -2 39 6.8610 -0.9262
-5 -2 40 -2.3838 3.3241
-5 -2 41 0.8946 4.0260
-5 -2 42 0.4647 2.6664
-5 -2 43 0.6906 4.7846
-5 -2 44 -1.5156 3.9493
-5 -2 45 2.6475 -0.9732
-5 -2 46 1.3680 0.1487
-5 -2 47 -2.5805 2.1440
-5 -2 48 1.6552 -1.3779
-5 -1 -48 1.1840 1.7719
-5 -1 -47 -0.6290 -2.7424
-5 -1 -46 2.1098 -1.8967
-5 -1 -45 -0.0751 -1.4128
-5 -1 -44 -3.9921 1.3425
-5 -1 -43 -4.7904 0.4983
-5 -1 -42 4.7627 8.5899
-5 -1 -41 2.9868 0.6198
-5 -1 -40 -0.9536 2.4731
-5 -1 -39 -0.8504 -0.2834
-5 -1 -38 5.6336 -4.1780
-5 -1 -37 4.2278 -3.2200
-5 -1 -36 -1.9643 -4.6799
-5 -1 -35 0.6719 -1.1398
-5 -1 -34 1.8959 1.6848
-5 -1 -33 -5.8643 -5.3186
-5 -1 -32 0.4418 2.1392
-5 -1 -31 -2.2306 0.3992
-5 -1 -30 -2.6064 0.4521
-5 -1 -29 -2.1680 -2.2054
-5 -1 -28 2.1173 1.3691
-5 -1 -27 -0.3708 -10.9990
-5 -1 -26 1.1054 -4.5389
-5 -1 -25 0.9651 5.5756
-5 -1 -24 1.5350 0.8707
-5 -1 -23 -6.0684 2.0173
-5 -1 -22 -4.6070 0.1877
-5 -1 -21 -3.1987 2.2364
-5 -1 -20 -3.6488 -2.6234
-5 -1 -19 3.6615 -3.7066
-5 -1 -18 -0.4871 -2.8053
-5 -1 -17 -8.8558 -12.0393
-5 -1 -16 2.8275 -9.7427
-5 -1 -15 2.0069 -6.1580
-5 -1 -14 11.3807 -1.2666
-5 -1 -13 7.8702 13.7523
-5 -1 -12 0.7548 12.7152
-5 -1 -11 2.9628 -2.5488
-5 -1 -10 11.1569 -10.1580
-5 -1 -9 -8.6973 -5.5619
-5 -1 -8 1.7492 16.5741
-5 -1 -7 -4.5627 -20.0350
-5 -1 -6 8.6327 20.1626
-5 -1 -5 -10.3545 4.7365
-5 -1 -4 31.4852 -7.5675
-5 -1 -3 18.5243 31.9965
-5 -1 -2 -1.2183 7.8470
-5 -1 -1 0.0761 -6.3077
-5 -1 0 -5.8588 8.4843
-5 -1 1 -7.4935 -24.5313
-5 -1 2 -5.4844 16.4015
-5 -1 3 -7.1416 4.1055
-5 -1 4 10.8448 -5.9666
-5 -1 5 -8.6627 7.3958
-5 -1 6 -11.3334 -10.0974
-5 -1 7 -19.9772 0.0910
-5 -1 8 -11.4867 2.2643
-5 -1 9 -3.5277 7.0099
-5 -1 10 2.6924 13.8585
-5 -1 11 7.5032 -2.0074
-5 -1 12 3.9215 13.7962
-5 -1 13 -1.7585 8.2112
-5 -1 14 -2.4088 -1.6562
-5 -1 15 1.3068 -0.4019
-5 -1 16 5.5434 2.2975
-5 -1 17 -9.6595 1.0019
-5 -1 18 -2.6447 7.4461
-5 -1 19 4.6635 -7.1467
-5 -1 20 -3.9088 0.3832
-5 -1 21 0.9059 -2.9568
-5 -1 22 6.0174 1.2708
-5 -1 23 -0.4592 -12.9090
-5 -1 24 -0.3499 -5.3262
-5 -1 25 -0.3704 -0.2077
-5 -1 26 -1.8635 -2.9454
-5 -1 27 -0.8452 -1.2404
-5 -1 28 -5.8131 -2.5362
-5 -1 29 -3.3365 6.9364
-5 -1 30 2.4085 2.8601
-5 -1 31 -3.1770 2.5725
-5 -1 32 -3.2202 5.2620
-5 -1 33 -1.0213 0.9736
-5 -1 34 6.4539 -3.7957
-5 -1 35 -2.0956 -2.1711
-5 -1 36 1.3234 -0.5470
-5 -1 37 -0.8000 -2.6940
-5 -1 38 -1.3558 1.9688
-5 -1 39 -1.8715 -5.4046
-5 -1 40 1.0661 -0.6137
-5 -1 41 1.2746 0.9782
-5 -1 42 -2.9679 -1.8096
-5 -1 43 -3.9396 -2.5513
-5 -1 44 -0.0979 3.2201
-5 -1 45 -0.4514 0.1003
-5 -1 46 -0.5944 -1.3878
-5 -1 47 0.1720 0.3447
-5 -1 48 1.0056 0.5629
-4 -4 -47 -1.8562 -3.1104
-4 -4 -46 1.5666 -0.8732
-4 -4 -45 -1.2360 5.6722
-4 -4 -44 0.7209 -3.4439
-4 -4 -43 -1.5751 -0.0101
-4 -4 -42 -1.1633 -1.5635
-4 -4 -41 -1.8054 1.6675
-4 -4 -40 0.7828 -3.1487
-4 -4 -39 3.6048 -4.0890
-4 -4 -38 1.4961 3.9307
-4 -4 -37 1.2981 -1.2200
-4 -4 -36 2.2343 -11.3401
-4 -4 -35 -0.2181 1.1570
-4 -4 -34 -2.3706 3.1832
-4 -4 -33 -0.9456 0.4799
-4 -4 -32 -4.0459 -3.1186
-4 -4 -31 -2.5057 -0.5370
-4 -4 -30 1.9243 -0.4663
-4 -4 -29 -6.6985 -0.9334
-4 -4 -28 1.4427 -1.7976
-4 -4 -27 -1.6282 2.0824
-4 -4 -26 7.3890 -3.6791
-4 -4 -25 -4.7118 1.7970
-4 -4 -24 -1.1855 -5.0683
-4 -4 -23 2.5351 -3.0641
-4 -4 -22 -2.1446 -1.7074
-4 -4 -21 1.6671 6.6108
-4 -4 -20 2.5393 4.2007
-4 -4 -19 -6.4321 6.8189
-4 -4 -18 2.7342 3.5536
-4 -4 -17 -8.3641 -3.1000
-4 -4 -16 3.6447 0.8809
-4 -4 -15 6.2854 2.9081
-4 -4 -14 -5.1543 -7.0954
-4 -4 -13 4.9242 2.2296
-4 -4 -12 2.5177 -6.1302
-4 -4 -11 -12.1968 5.7826
-4 -4 -10 13.6471 23.0618
-4 -4 -9 14.2761 1.5834
-4 -4 -8 -6.9260 -4.8561
-4 -4 -7 -8.0287 8.8591
-4 -4 -6 -6.4678 -8.4076
-4 -4 -5 6.9954 7.4994
-4 -4 -4 -14.3707 -6.2435
-4 -4 -3 8.8806 3.2436
-4 -4 -2 11.3741 -13.7510
-4 -4 -1 -9.0488 -0.6553
-4 -4 0 -11.4157 -22.6932
-4 -3 -48 -1.0328 -2.1353
-4 -3 -47 -0.6845 -1.9572
-4 -3 -46 1.9872 -3.0793
-4 -3 -45 2.0057 -0.7197
-4 -3 -44 0.8122 -0.3382
-4 -3 -43 -0.1689 -0.7410
-4 -3 -42 -0.5648 1.5350
-4 -3 -41 2.6515 0.8048
-4 -3 -40 1.2215 4.9239
-4 -3 -39 3.0619 -2.6020
-4 -3 -38 1.9246 2.6682
-4 -3 -37 4.3354 2.2472
-4 -3 -36 4.6117 -6.3962
-4 -3 -35 5.4851 1.8510
-4 -3 -34 1.4132 2.1831
-4 -3 -33 -0.2393 2.0282
-4 -3 -32 0.9983 2.3358
-4 -3 -31 1.9908 3.0235
-4 -3 -30 0.7384 -1.8706
-4 -3 -29 2.0760 -0.9215
-4 -3 -28 -2.6013 -1.1898
-4 -3 -27 5.0785 -1.1747
-4 -3 -26 5.2708 -0.9254
-4 -3 -25 -1.2016 1.7108
-4 -3 -24 -3.3859 2.0621
-4 -3 -23 4.6593 3.0457
-4 -3 -22 -4.4079 -2.4049
-4 -3 -21 6.8852 3.1581
-4 -3 -20 -0.4623 -2.2465
-4 -3 -19 -0.9574 3.4842
-4 -3 -18 5.4480 -0.9353
-4 -3 -17 2.6179 -13.4882
-4 -3 -16 1.2827 -5.0327
-4 -3 -15 9.9842 -9.9432
-4 -3 -14 -1.8124 8.8846
-4 -3 -13 -3.8462 3.6069
-4 -3 -12 13.0361 -17.3772
-4 -3 -11 -5.7291 2.0498
-4 -3 -10 8.0292 3.4827
-4 -3 -9 16.1254 -11.8107
-4 -3 -8 -18.2764 -12.4319
-4 -3 -7 -7.5876 -2.5518
-4 -3 -6 5.1398 -1.2952
-4 -3 -5 6.8293 -16.2227
-4 -3 -4 3.7267 9.9797
-4 -3 -3 9.3242 27.6248
-4 -3 -2 3.7672 -28.3008
-4 -3 -1 5.1098 28.3596
-4 -3 0 -14.8783 10.2819
-4 -3 1 18.8857 -21.3614
-4 -3 2 15.9415 3.2237
-4 -3 3 5.3029 -0.5175
-4 -3 4 -0.4257 3.4635
-4 -3 5 2.6784 17.7243
-4 -3 6 -5.1679 -15.4281
-4 -3 7 6.7837 -5.7161
-4 -3 8 0.4096 -17.2126
-4 -3 9 5.0750 -14.4932
-4 -3 10 5.7871 -7.7210
-4 -3 11 -5.4317 9.2025
-4 -3 12 -3.5438 -1.5368
-4 -3 13 11.7674 -18.9809
-4 -3 14 0.7186 0.6842
-4 -3 15 -2.8001 -2.3007
-4 -3 16 10.9110 1.6212
-4 -3 17 5.7023 8.7036
-4 -3 18 2.7214 -7.4562
-4 -3 19 10.9551 -6.5076
-4 -3 20 -4.9195 -1.7273
-4 -3 21 3.6951 -0.8372
-4 -3 22 -4.3165 2.4385
-4 -3 23 -2.7857 -4.4487
-4 -3 24 -3.1533 -4.0922
-4 -3 25 2.7930 2.7046
-4 -3 26 -2.5215 -2.3189
-4 -3 27 1.1097 0.8955
-4 -3 28 4.6708 -5.6986
-4 -3 29 -0.7573 5.0527
-4 -3 30 3.1173 -1.0067
-4 -3 31 3.6340 0.3729
-4 -3 32 3.1812 -4.4965
-4 -3 33 1.8501 4.8829
-4 -3 34 2.9701 3.8399
-4 -3 35 9.5437 1.3419
-4 -3 36 2.9770 -3.3116
-4 -3 37 5.7596 -2.5706
-4 -3 38 5.5127 4.7238
-4 -3 39 2.6741 1.5869
-4 -3 40 -1.7839 3.0236
-4 -3 41 4.8012 6.2563
-4 -3 42 -3.5887 3.3261
-4 -3 43 1.7528 -1.3845
-4 -3 44 0.2202 -0.2280
-4 -3 45 -0.4646 3.9096
-4 -3 46 2.9701 -0.7613
-4 -3 47 -0.2636 -4.6217
-4 -3 48 1.2571 -0.2333
-4 -2 -48 -2.5295 -1.9270
-4 -2 -47 0.7129 -3.9867
-4 -2 -46 7.2765 -0.7159
-4 -2 -45 -1.3757 -2.4961
-4 -2 -44 -0.5497 1.4641
-4 -2 -43 -1.6936 3.2481
-4 -2 -42 2.7900 5.9883
-4 -2 -41 3.6042 1.6841
-4 -2 -40 0.1929 6.2425
-4 -2 -39 2.2503 -2.5752
-4 -2 -38 3.3287 -1.9300
-4 -2 -37 1.6494 -3.6246
-4 -2 -36 1.9907 -3.0981
-4 -2 -35 -1.1379 -1.7379
-4 -2 -34 4.2484 -4.1471
-4 -2 -33 -2.2337 -0.9181
-4 -2 -32 -2.4636 1.9770
-4 -2 -31 -1.6231 -1.0665
-4 -2 -30 0.0326 -0.7738
-4 -2 -29 0.1267 -5.5633
-4 -2 -28 0.4240 1.3683
-4 -2 -27 -0.2126 -8.6630
-4 -2 -26 5.5971 -1.7377
-4 -2 -25 -3.3241 2.0118
-4 -2 -24 -4.7086 3.2894
-4 -2 -23 -1.8021 1.0649
-4 -2 -22 -4.6378 1.4461
-4 -2 -21 0.8215 2.1699
-4 -2 -20 -2.4176 -9.0950
-4 -2 -19 -4.8659 2.2184
-4 -2 -18 4.9340 0.6488
-4 -2 -17 3.3941 -18.2129
-4 -2 -16 12.3963 -5.1349
-4 -2 -15 5.3514 -3.3745
-4 -2 -14 -2.7244 2.4376
-4 -2 -13 2.3669 11.4883
-4 -2 -12 1.3261 8.2860
-4 -2 -11 3.1056 -13.7577
-4 -2 -10 27.7620 -8.0274
-4 -2 -9 -1.7227 -15.7124
-4 -2 -8 -6.2361 -8.5712
-4 -2 -7 -15.5283 0.0170
-4 -2 -6 20.3293 3.1652
-4 -2 -5 23.1516 -1.4149
-4 -2 -4 29.6042 24.6355
-4 -2 -3 28.8822 16.5692
-4 -2 -2 -1.0240 0.4749
-4 -2 -1 -22.3953 -3.5044
-4 -2 0 14.6259 33.2833
-4 -2 1 2.3246 -7.4691
-4 -2 2 0.3646 -9.6903
-4 -2 3 21.3545 14.0693
-4 -2 4 12.1796 7.7310
-4 -2 5 -29.9064 -2.3267
-4 -2 6 -25.3786 -3.7856
-4 -2 7 -3.9939 6.5899
-4 -2 8 4.7536 -7.3673
-4 -2 9 1.5654 -11.2381
-4 -2 10 12.4341 -7.6379
-4 -2 11 -7.7766 5.4865
-4 -2 12 2.1767 18.0257
-4 -2 13 3.7758 -5.0165
-4 -2 14 9.6674 -0.9023
-4 -2 15 0.2246 4.8203
-4 -2 16 -7.6234 14.6828
-4 -2 17 1.9653 7.5884
-4 -2 18 4.0396 8.9803
-4 -2 19 3.0647 -1.9225
-4 -2 20 3.8956 2.3823
-4 -2 21 2.7805 -4.8446
-4 -2 22 4.3163 0.7836
-4 -2 23 -5.0903 -10.2513
-4 -2 24 -5.2047 -2.5869
-4 -2 25 6.4916 -4.3680
-4 -2 26 1.2013 0.5597
-4 -2 27 -4.0485 0.4546
-4 -2 28 -0.3456 -3.7038
-4 -2 29 -3.8330 7.8637
-4 -2 30 1.1003 1.3131
-4 -2 31 -2.8279 4.9531
-4 -2 32 -0.4166 -1.5726
-4 -2 33 1.4181 -1.8900
-4 -2 34 3.3641 2.0447
-4 -2 35 -3.4966 -1.6955
-4 -2 36 1.8275 -1.7712
-4 -2 37 2.7842 -1.9456
-4 -2 38 3.0434 0.6820
-4 -2 39 0.7371 -4.0959
-4 -2 40 -4.3117 5.6829
-4 -2 41 -1.4717 -2.8862
-4 -2 42 -1.2911 1.8923
-4 -2 43 -3.0034 -0.6812
-4 -2 44 0.3041 -1.8381
-4 -2 45 0.6632 0.7496
-4 -2 46 2.1246 0.5651
-4 -2 47 -0.4090 -2.2573
-4 -2 48 2.3375 -0.1330
-4 -1 -49 0.1040 -1.7461
-4 -1 -48 -0.7129 -2.6474
-4 -1 -47 -1.7761 -3.4667
-4 -1 -46 4.8311 -5.6439
-4 -1 -45 1.4746 -1.0353
-4 -1 -44 -5.8734 0.0168
-4 -1 -43 -1.4536 2.7471
-4 -1 -42 2.7237 4.9736
-4 -1 -41 2.3087 4.1550
-4 -1 -40 -3.3302 2.1843
-4 -1 -39 1.0836 0.1688
-4 -1 -38 3.3686 -0.7632
-4 -1 -37 -1.6765 0.7285
-4 -1 -36 -3.6045 -4.2624
-4 -1 -35 0.0242 -0.6145
-4 -1 -34 -1.1677 3.7977
-4 -1 -33 -1.5596 -2.6191
-4 -1 -32 3.3489 1.1629
-4 -1 -31 -2.1216 5.4378
-4 -1 -30 0.7603 -2.3187
-4 -1 -29 1.9488 -2.3127
-4 -1 -28 5.9762 -2.2598
-4 -1 -27 -1.4824 -6.9966
-4 -1 -26 -0.1745 -5.6377
-4 -1 -25 -0.4864 0.9611
-4 -1 -24 -4.4921 -5.9916
-4 -1 -23 -1.9823 3.4867
-4 -1 -22 -5.5894 -1.3640
-4 -1 -21 5.9884 1.2242
-4 -1 -20 1.3469 -2.1957
-4 -1 -19 -3.9826 6.4700
-4 -1 -18 6.7086 -4.9245
-4 -1 -17 2.2351 -3.7051
-4 -1 -16 -5.2608 0.9621
-4 -1 -15 4.4510 3.6900
-4 -1 -14 -1.3550 8.2050
-4 -1 -13 -4.5509 11.9118
-4 -1 -12 -9.4350 -1.2764
-4 -1 -11 9.4810 -13.8966
-4 -1 -10 4.7663 -23.0784
-4 -1 -9 9.9747 -0.2784
-4 -1 -8 -21.3173 26.5967
-4 -1 -7 3.7409 -6.8458
-4 -1 -6 18.0253 13.8863
-4 -1 -5 -9.7184 22.7412
-4 -1 -4 28.8659 26.3203
-4 -1 -3 -12.7387 42.9706
-4 -1 -2 -14.1316 17.2822
-4 -1 -1 -17.5934 10.2868
-4 -1 0 -39.3048 5.6384
-4 -1 1 23.0408 -40.7508
-4 -1 2 -27.3297 20.1874
-4 -1 3 22.9055 15.3271
-4 -1 4 56.3045 -28.9557
-4 -1 5 -0.8919 1.4563
-4 -1 6 -5.7225 -28.1202
-4 -1 7 1.8692 -6.1349
-4 -1 8 -9.1321 -12.4679
-4 -1 9 11.3698 10.9136
-4 -1 10 12.0043 13.6775
-4 -1 11 -6.5948 4.9637
-4 -1 12 -1.0401 11.3640
-4 -1 13 -3.8493 7.5340
-4 -1 14 -3.8343 0.4947
-4 -1 15 -6.2532 3.2249
-4 -1 16 -7.0597 8.2158
-4 -1 17 -4.0083 10.4923
-4 -1 18 -2.2693 0.6615
-4 -1 19 -3.5708 0.8244
-4 -1 20 7.1297 3.3928
-4 -1 21 -0.7501 4.4097
-4 -1 22 2.9783 5.5786
-4 -1 23 -1.5848 -5.2972
-4 -1 24 0.1285 0.7893
-4 -1 25 2.9981 0.4120
-4 -1 26 4.2754 -5.1256
-4 -1 27 -1.9232 3.9159
-4 -1 28 -5.3215 -2.6061
-4 -1 29 -2.2928 3.6673
-4 -1 30 0.3600 -3.9309
-4 -1 31 -5.7591 5.7743
-4 -1 32 0.2344 2.2921
-4 -1 33 2.7723 1.7817
-4 -1 34 6.0226 -0.0957
-4 -1 35 -5.0042 7.9424
-4 -1 36 0.1768 1.4075
-4 -1 37 -1.2527 2.4362
-4 -1 38 2.4260 6.4085
-4 -1 39 -2.6866 -0.4147
-4 -1 40 2.6100 2.0708
-4 -1 41 2.0699 -1.2056
-4 -1 42 -1.0923 -4.5877
-4 -1 43 -0.7241 -1.6210
-4 -1 44 1.4211 -0.8601
-4 -1 45 1.1276 1.9464
-4 -1 46 -0.4706 2.1789
-4 -1 47 -0.1351 -2.5865
-4 -1 48 -1.9030 1.2410
-4 -1 49 -0.1764 2.0410
-3 -3 -48 1.4978 -1.2949
-3 -3 -47 3.8598 -2.6882
-3 -3 -46 2.6762 -2.2755
-3 -3 -45 -1.5956 -0.0985
-3 -3 -44 4.0622 2.1255
-3 -3 -43 -1.3547 -3.1810
-3 -3 -42 -3.2952 3.5862
-3 -3 -41 3.8436 1.2737
-3 -3 -40 0.4226 4.9493
-3 -3 -39 -3.0009 -0.9565
-3 -3 -38 2.9775 1.5379
-3 -3 -37 3.1277 -4.6558
-3 -3 -36 4.0107 -2.8594
-3 -3 -35 3.9467 -3.1356
-3 -3 -34 -1.2613 -2.7073
-3 -3 -33 -3.9175 2.1092
-3 -3 -32 5.7793 1.3184
-3 -3 -31 -3.6001 -0.2032
-3 -3 -30 -2.1207 -3.2321
-3 -3 -29 1.2874 2.2120
-3 -3 -28 1.2902 1.5937
-3 -3 -27 1.2535 -6.6561
-3 -3 -26 1.4443 2.4960
-3 -3 -25 -2.2945 -1.2068
-3 -3 -24 1.2484 -1.7961
-3 -3 -23 -3.9114 0.0843
-3 -3 -22 -2.5403 1.5110
-3 -3 -21 -1.7959 -2.7024
-3 -3 -20 -3.4337 3.0059
-3 -3 -19 8.2117 -4.8871
-3 -3 -18 4.8425 0.8531
-3 -3 -17 14.6070 4.4934
-3 -3 -16 7.5180 4.2183
-3 -3 -15 -13.3694 -2.4527
-3 -3 -14 10.1150 17.1067
-3 -3 -13 -1.1539 -6.9097
-3 -3 -12 12.0766 -2.8206
-3 -3 -11 7.2857 8.0113
-3 -3 -10 0.1804 -12.7815
-3 -3 -9 2.6540 -23.2028
-3 -3 -8 -1.5228 -18.5308
-3 -3 -7 6.9946 -4.8864
-3 -3 -6 13.7555 0.9861
-3 -3 -5 -11.8387 13.3386
-3 -3 -4 32.4971 19.5686
-3 -3 -3 -7.3306 -11.9197
-3 -3 -2 3.3940 1.0423
-3 -3 -1 23.8620 8.9210
-3 -3 0 -7.1064 18.7006
-3 -2 -49 -0.5103 -1.2682
-3 -2 -48 -1.8456 -1.2754
-3 -2 -47 2.8599 -1.6684
-3 -2 -46 4.3249 -2.2635
-3 -2 -45 -6.8228 0.4905
-3 -2 -44 -0.8754 -1.0120
-3 -2 -43 1.2986 0.9662
-3 -2 -42 -2.8719 2.7645
-3 -2 -41 4.8404 1.9698
-3 -2 -40 -0.3601 3.3265
-3 -2 -39 -0.9741 -0.1143
-3 -2 -38 -0.0313 1.2377
-3 -2 -37 -1.1275 -0.5319
-3 -2 -36 0.5910 2.3977
-3 -2 -35 -0.8266 4.3350
-3 -2 -34 0.9529 0.0663
-3 -2 -33 -1.3854 7.3114
-3 -2 -32 3.7007 3.3210
-3 -2 -31 1.0351 1.8583
-3 -2 -30 -1.2611 -3.3740
-3 -2 -29 1.2245 -2.0115
-3 -2 -28 1.7703 -2.2707
-3 -2 -27 -2.7041 -5.6900
-3 -2 -26 -0.9898 -6.1418
-3 -2 -25 -8.2232 -0.7598
-3 -2 -24 -0.8012 -6.0391
-3 -2 -23 -1.1924 4.0802
-3 -2 -22 -2.0599 -1.7470
-3 -2 -21 -0.1354 -2.6876
-3 -2 -20 -1.8238 -5.1150
-3 -2 -19 1.2249 -2.3523
-3 -2 -18 0.6094 5.8264
-3 -2 -17 10.5943 9.0757
-3 -2 -16 2.6093 -3.7470
-3 -2 -15 -15.6966 5.1270
-3 -2 -14 -5.7516 -2.0569
-3 -2 -13 0.5065 -2.3468
-3 -2 -12 3.0261 7.2744
-3 -2 -11 21.9297 -18.3001
-3 -2 -10 5.0448 -7.5055
-3 -2 -9 1.9260 -22.1165
-3 -2 -8 4.1103 -13.3531
-3 -2 -7 4.8487 21.7762
-3 -2 -6 2.6957 4.0617
-3 -2 -5 17.8756 44.1762
-3 -2 -4 5.2774 22.2609
-3 -2 -3 -10.9209 -37.7063
-3 -2 -2 -14.2532 10.9193
-3 -2 -1 -39.3601 2.4670
-3 -2 0 -2.1578 5.3650
-3 -2 1 -19.2484 28.7093
-3 -2 2 -22.1830 -5.5145
-3 -2 3 27.7917 -21.7246
-3 -2 4 11.4422 -25.5696
-3 -2 5 1.7660 -4.0854
-3 -2 6 -12.2503 1.6213
-3 -2 7 -0.7775 12.1506
-3 -2 8 17.9957 -1.4259
-3 -2 9 14.8371 -15.3093
-3 -2 10 0.0431 -16.4587
-3 -2 11 2.8803 5.6062
-3 -2 12 8.4669 5.1162
-3 -2 13 1.6411 3.6650
-3 -2 14 2.1000 0.9333
-3 -2 15 -17.6389 -0.1277
-3 -2 16 -15.8384 5.9985
-3 -2 17 1.5512 3.0984
-3 -2 18 3.3473 10.7077
-3 -2 19 -1.9706 3.2728
-3 -2 20 1.8646 1.1558
-3 -2 21 0.7808 1.9086
-3 -2 22 0.7955 -5.1424
-3 -2 23 -4.4319 2.3180
-3 -2 24 -1.0585 -2.0296
-3 -2 25 -0.3810 -5.0165
-3 -2 26 4.0946 -1.0568
-3 -2 27 -9.4989 3.5158
-3 -2 28 -4.8581 -5.9680
-3 -2 29 3.2452 -1.3155
-3 -2 30 -2.3355 -1.4995
-3 -2 31 -2.7850 8.9155
-3 -2 32 9.2253 -0.1151
-3 -2 33 1.7632 6.0375
-3 -2 34 -0.8447 4.9359
-3 -2 35 -3.7173 5.7241
-3 -2 36 3.0142 4.9385
-3 -2 37 -0.4190 6.0721
-3 -2 38 1.1496 2.8741
-3 -2 39 -1.0974 0.2320
-3 -2 40 -1.0361 5.6413
-3 -2 41 1.9993 -5.4903
-3 -2 42 0.4409 -1.0773
-3 -2 43 -1.5235 1.3816
-3 -2 44 3.3020 -2.4092
-3 -2 45 -0.9112 0.1906
-3 -2 46 -2.1458 0.1562
-3 -2 47 1.3987 -0.0084
-3 -2 48 0.2727 1.2315
-3 -2 49 0.0971 0.2925
-3 -1 -49 2.0330 -1.4891
-3 -1 -48 2.3462 -1.1828
-3 -1 -47 1.2638 0.7823
-3 -1 -46 2.4123 -3.1727
-3 -1 -45 -2.9262 0.9303
-3 -1 -44 -9.6742 0.9789
-3 -1 -43 -1.7510 -3.2770
-3 -1 -42 -1.4942 3.9151
-3 -1 -41 -1.1971 0.8359
-3 -1 -40 -5.0472 -1.3007
-3 -1 -39 2.3473 -3.7844
-3 -1 -38 -0.4794 -0.2978
-3 -1 -37 -1.1515 -2.6476
-3 -1 -36 -3.6911 -6.7431
-3 -1 -35 -0.2659 -0.6268
-3 -1 -34 -2.8792 6.6175
-3 -1 -33 -5.1549 -1.3974
-3 -1 -32 2.3278 4.9988
-3 -1 -31 -2.6285 1.6845
-3 -1 -30 -0.5701 -1.0029
-3 -1 -29 1.7809 0.9756
-3 -1 -28 2.8008 -1.1739
-3 -1 -27 2.9445 -2.0007
-3 -1 -26 -3.8981 -2.3964
-3 -1 -25 -2.2549 -2.5799
-3 -1 -24 -2.2370 -1.3347
-3 -1 -23 1.9632 7.2183
-3 -1 -22 -4.5359 6.0651
-3 -1 -21 5.0453 -2.3099
-3 -1 -20 1.4962 1.1644
-3 -1 -19 -1.8851 -1.1318
-3 -1 -18 -1.6928 -6.9495
-3 -1 -17 9.6117 8.2572
-3 -1 -16 -12.3680 2.4717
-3 -1 -15 1.2561 -7.6507
-3 -1 -14 5.5596 1.4024
-3 -1 -13 5.8584 -5.7668
-3 -1 -12 22.6535 5.8745
-3 -1 -11 15.3569 -17.6611
-3 -1 -10 -13.7831 -5.1869
-3 -1 -9 16.0214 1.3290
-3 -1 -8 -42.6969 33.5893
-3 -1 -7 4.1042 -13.9634
-3 -1 -6 -16.2279 36.7839
-3 -1 -5 -17.8049 6.1921
-3 -1 -4 -25.4899 5.7585
-3 -1 -3 -55.7527 6.2776
-3 -1 -2 26.1170 -23.0224
-3 -1 -1 -2.3642 33.3960
-3 -1 0 -21.7296 -2.8668
-3 -1 1 9.9848 -8.0869
-3 -1 2 -17.4921 64.4736
-3 -1 3 32.5921 -17.3931
-3 -1 4 45.2923 -16.5729
-3 -1 5 46.5514 -7.4140
-3 -1 6 13.1468 -24.0178
-3 -1 7 -25.2655 6.1370
-3 -1 8 -26.1316 5.2761
-3 -1 9 15.1217 -2.2489
-3 -1 10 -5.6741 6.5425
-3 -1 11 -8.9675 -10.2131
-3 -1 12 3.8471 6.7616
-3 -1 13 9.6403 -2.8696
-3 -1 14 -5.0145 3.8001
-3 -1 15 -6.2429 0.2422
-3 -1 16 -10.4680 -6.0643
-3 -1 17 1.7597 2.8428
-3 -1 18 -2.0964 5.1940
-3 -1 19 -3.4225 -7.0047
-3 -1 20 -2.9858 4.2500
-3 -1 21 -0.9720 4.1525
-3 -1 22 -6.0558 -0.1439
-3 -1 23 -0.1523 1.7575
-3 -1 24 2.0902 5.1965
-3 -1 25 7.6804 -3.2963
-3 -1 26 5.3621 -2.6887
-3 -1 27 -0.5205 4.9523
-3 -1 28 -1.6333 -2.6208
-3 -1 29 5.3370 -11.7822
-3 -1 30 -4.6414 -3.7307
-3 -1 31 2.3332 5.5652
-3 -1 32 2.2802 -1.0578
-3 -1 33 -1.8800 -0.4771
-3 -1 34 -1.0096 3.6130
-3 -1 35 -7.0620 3.6273
-3 -1 36 -4.8998 -0.1171
-3 -1 37 -1.6812 2.0432
-3 -1 38 -4.2280 6.5459
-3 -1 39 -4.5006 -3.4114
-3 -1 40 3.3848 2.1777
-3 -1 41 0.3227 -3.4330
-3 -1 42 -1.1447 -5.9177
-3 -1 43 1.5965 -1.0735
-3 -1 44 -1.6362 -0.5143
-3 -1 45 2.2148 -0.4622
-3 -1 46 -1.3937 -0.7862
-3 -1 47 -1.4327 -4.1411
-3 -1 48 -0.6072 0.2303
-3 -1 49 -0.6405 0.4306
-2 -2 -49 -1.3181 -0.4323
-2 -2 -48 -0.7739 0.3140
-2 -2 -47 1.6358 -0.5080
-2 -2 -46 -2.0983 -3.5468
-2 -2 -45 -4.4992 0.7272
-2 -2 -44 -4.9122 -5.2722
-2 -2 -43 0.5141 1.8829
-2 -2 -42 -1.2255 2.4004
-2 -2 -41 -0.7026 -8.4203
-2 -2 -40 -3.6754 2.5192
-2 -2 -39 0.9032 -3.8734
-2 -2 -38 -1.7183 -3.4017
-2 -2 -37 -6.7878 -1.2750
-2 -2 -36 -3.8721 2.2965
-2 -2 -35 -6.0127 -0.1082
-2 -2 -34 -6.2642 1.7509
-2 -2 -33 -2.7620 5.9056
-2 -2 -32 2.1708 0.5881
-2 -2 -31 -0.1254 0.1404
-2 -2 -30 -2.6324 3.6623
-2 -2 -29 6.9542 -5.2291
-2 -2 -28 -0.5176 -8.1538
-2 -2 -27 0.4735 1.3575
-2 -2 -26 3.3398 0.1510
-2 -2 -25 -0.7716 -6.9722
-2 -2 -24 -0.8186 2.4552
-2 -2 -23 6.6452 9.9129
-2 -2 -22 -1.8737 2.9723
-2 -2 -21 0.9092 -2.0501
-2 -2 -20 -2.6592 -7.7081
-2 -2 -19 -3.3435 0.7553
-2 -2 -18 -3.0651 11.6688
-2 -2 -17 0.9657 2.4856
-2 -2 -16 -8.0849 -3.4057
-2 -2 -15 -0.2434 -9.2215
-2 -2 -14 -1.6754 -1.6286
-2 -2 -13 21.1841 -3.1074
-2 -2 -12 2.3848 16.8697
-2 -2 -11 11.8741 -9.9205
-2 -2 -10 -9.0323 -4.5105
-2 -2 -9 -10.8896 -16.3295
-2 -2 -8 8.6516 5.9170
-2 -2 -7 -33.1484 21.6217
-2 -2 -6 -52.0332 32.9198
-2 -2 -5 37.1366 -17.2160
-2 -2 -4 -20.4744 -7.7099
-2 -2 -3 36.6320 -44.1794
-2 -2 -2 12.9166 11.4733
-2 -2 -1 -55.9554 59.8547
-2 -2 0 22.4245 7.9018
-2 -1 -49 -0.1473 -1.9154
-2 -1 -48 0.4155 1.1646
-2 -1 -47 3.1273 -0.6701
-2 -1 -46 1.0719 -5.0369
-2 -1 -45 1.6355 -1.4976
-2 -1 -44 -1.6519 -3.6001
-2 -1 -43 2.3111 -0.4218
-2 -1 -42 8.0388 3.6360
-2 -1 -41 -1.0962 -1.5561
-2 -1 -40 -2.0418 0.7688
-2 -1 -39 6.3688 1.4050
-2 -1 -38 3.9879 -0.7312
-2 -1 -37 -0.5079 -3.9348
-2 -1 -36 -1.8865 -3.9776
-2 -1 -35 -1.9113 -4.7420
-2 -1 -34 -1.7091 -2.7227
-2 -1 -33 -2.1434 -4.6282
-2 -1 -32 4.8580 -2.9549
-2 -1 -31 -2.9748 -4.5337
-2 -1 -30 4.2876 0.0424
-2 -1 -29 -0.1817 3.4390
-2 -1 -28 1.8190 -3.1616
-2 -1 -27 2.4033 2.6587
-2 -1 -26 2.2235 4.5136
-2 -1 -25 -0.4561 -5.3470
-2 -1 -24 0.6800 6.1186
-2 -1 -23 0.2108 10.1267
-2 -1 -22 0.2785 8.5523
-2 -1 -21 5.2353 3.5897
-2 -1 -20 2.6962 -6.5395
-2 -1 -19 -2.5102 -0.1987
-2 -1 -18 -2.9735 2.2802
-2 -1 -17 -7.8855 6.7301
-2 -1 -16 -9.0413 3.6014
-2 -1 -15 -7.4826 -9.9589
-2 -1 -14 0.5600 11.2409
-2 -1 -13 6.7117 1.2851
-2 -1 -12 1.3578 14.8784
-2 -1 -11 -13.3881 13.2088
-2 -1 -10 -10.6751 -29.8472
-2 -1 -9 -7.1654 15.8468
-2 -1 -8 15.9606 14.9644
-2 -1 -7 -8.5974 -11.8417
-2 -1 -6 -11.9686 42.8743
-2 -1 -5 -1.9101 -72.0195
-2 -1 -4 -14.8304 -36.4537
-2 -1 -3 -14.6830 35.6489
-2 -1 -2 41.0926 -57.1262
-2 -1 -1 -35.0614 96.0274
-2 -1 0 -57.4552 -12.3411
-2 -1 1 -62.0784 24.0521
-2 -1 2 -28.6777 29.9390
-2 -1 3 -24.3965 14.7518
-2 -1 4 56.5850 17.6347
-2 -1 5 49.4808 -15.5211
-2 -1 6 4.6150 -4.9299
-2 -1 7 -41.6540 32.8427
-2 -1 8 -1.6262 -16.7053
-2 -1 9 7.9701 -0.4508
-2 -1 10 6.5642 -1.8506
-2 -1 11 -9.5470 -14.0773
-2 -1 12 0.2334 14.1204
-2 -1 13 3.0875 -8.3375
-2 -1 14 -8.2703 5.5514
-2 -1 15 -4.1943 0.9330
-2 -1 16 2.4133 -9.5748
-2 -1 17 3.5169 2.7638
-2 -1 18 -6.8499 9.1974
-2 -1 19 3.4013 -4.1429
-2 -1 20 1.5961 -7.1751
-2 -1 21 -3.5253 -1.9414
-2 -1 22 4.7922 9.1354
-2 -1 23 1.7515 8.6676
-2 -1 24 2.4060 4.5679
-2 -1 25 0.8102 -2.0924
-2 -1 26 2.3200 4.1439
-2 -1 27 2.4998 0.1853
-2 -1 28 3.5944 -2.8185
-2 -1 29 0.5447 -5.9826
-2 -1 30 2.2839 1.8975
-2 -1 31 -1.2628 -2.5906
-2 -1 32 0.9770 -4.7737
-2 -1 33 -4.0848 -6.6903
-2 -1 34 0.4722 -2.0570
-2 -1 35 -6.0990 -8.1809
-2 -1 36 -2.0721 -5.1561
-2 -1 37 -2.4488 -4.0611
-2 -1 38 -0.9627 1.1487
-2 -1 39 -1.1482 -6.7191
-2 -1 40 8.1364 2.2676
-2 -1 41 -0.7091 0.5217
-2 -1 42 -0.2145 -3.5897
-2 -1 43 4.9304 2.2191
-2 -1 44 -1.8005 0.8246
-2 -1 45 0.9576 -1.1617
-2 -1 46 1.8464 -3.4272
-2 -1 47 1.7636 -3.0658
-2 -1 48 0.3289 -2.4186
-2 -1 49 -2.1743 0.2002
-1 -1 -50 -3.2517 0.8235
-1 -1 -49 -2.7392 -0.2661
-1 -1 -48 0.0384 2.7065
-1 -1 -47 1.2744 -1.1494
-1 -1 -46 1.6932 -0.6337
-1 -1 -45 -2.1610 -0.5858
-1 -1 -44 -2.4897 3.1062
-1 -1 -43 4.9666 2.1154
-1 -1 -42 -5.6354 -4.8898
-1 -1 -41 -3.8084 3.7975
-1 -1 -40 0.6193 0.3130
-1 -1 -39 1.5640 1.9259
-1 -1 -38 -1.6183 2.8224
-1 -1 -37 -1.4125 -0.8340
-1 -1 -36 -0.9729 0.7979
-1 -1 -35 -1.9184 -3.0249
-1 -1 -34 2.7693 0.2433
-1 -1 -33 4.3418 5.4661
-1 -1 -32 -1.1424 1.3034
-1 -1 -31 -1.3339 -0.8060
-1 -1 -30 -0.2613 0.3779
-1 -1 -29 -5.7676 3.2171
-1 -1 -28 0.5023 -3.1963
-1 -1 -27 1.5461 1.2566
-1 -1 -26 -4.7280 0.5585
-1 -1 -25 3.2395 -2.9694
-1 -1 -24 -0.8598 -3.5957
-1 -1 -23 -9.0781 7.2739
-1 -1 -22 5.2870 4.0090
-1 -1 -21 0.4719 -0.3206
-1 -1 -20 -7.1028 -9.5199
-1 -1 -19 7.6303 -7.1712
-1 -1 -18 -7.6583 -6.0491
-1 -1 -17 -5.3856 7.2885
-1 -1 -16 4.6925 -11.1664
-1 -1 -15 5.1061 1.8424
-1 -1 -14 -8.8744 3.5605
-1 -1 -13 -6.8052 -2.4251
-1 -1 -12 -8.8192 2.3195
-1 -1 -11 -14.1395 6.7714
-1 -1 -10 -21.5549 -8.3663
-1 -1 -9 10.9410 21.6378
-1 -1 -8 -0.4695 -0.9063
-1 -1 -7 5.9465 36.7690
-1 -1 -6 -5.7379 -29.4994
-1 -1 -5 18.1684 -45.6959
-1 -1 -4 36.3228 -12.6409
-1 -1 -3 -20.4356 58.3205
-1 -1 -2 -43.7036 -48.0372
-1 -1 -1 4.2207 -42.6808
-1 -1 0 -82.8922 -62.7899
0 0 6 25.6189 5.1101
0 0 9 -116.6390 4.6837
0 0 12 -20.7356 -3.2754
0 0 15 14.5829 18.6897
0 0 18 13.9667 -1.4183
0 0 21 13.8143 -4.1274
0 0 24 13.0693 6.3152
0 0 27 -2.7492 1.5940
0 0 30 5.7971 2.4218
0 0 33 0.4354 -7.8058
0 0 36 4.9999 5.0005
0 0 39 2.2296 -3.8197
0 0 42 3.1674 -0.9591
0 0 45 2.1072 -7.4285
0 0 48 7.1609 -3.2442
1 0 -50 -0.1754 2.1927
1 0 -49 1.9694 1.8446
1 0 -48 2.9199 -0.0125
1 0 -47 -4.4592 0.9485
1 0 -46 -0.0293 1.5072
1 0 -45 -2.2296 0.6272
1 0 -44 -4.5314 -2.1609
1 0 -43 -1.7913 0.1115
1 0 -42 -4.3919 -0.5951
1 0 -41 -0.6590 -1.1111
1 0 -40 -4.1020 -3.1795
1 0 -39 1.1936 3.2130
1 0 -38 0.4660 2.7804
1 0 -37 3.1707 0.9113
1 0 -36 3.7635 -2.7105
1 0 -35 -4.0511 2.3442
1 0 -34 -2.8277 5.2967
1 0 -33 4.0654 3.0189
1 0 -32 -3.9110 3.7355
1 0 -31 2.7919 4.3860
1 0 -30 3.4033 -0.0221
1 0 -29 -0.9090 5.6352
1 0 -28 -2.9778 -0.6158
1 0 -27 0.9300 0.0881
1 0 -26 -0.4424 5.6157
1 0 -25 2.0919 3.0319
1 0 -24 2.6036 -2.1407
1 0 -23 0.8454 -1.0903
1 0 -22 -4.8313 -5.5827
1 0 -21 3.2943 3.0721
1 0 -20 -3.2542 8.5343
1 0 -19 1.5845 0.3810
1 0 -18 -2.7179 1.5708
1 0 -17 5.0073 -2.5742
1 0 -16 6.4428 2.0913
1 0 -15 16.8073 -9.4369
1 0 -14 6.1867 -3.7793
1 0 -13 18.2211 29.5066
1 0 -12 -2.6328 1.8194
1 0 -11 15.2129 -21.3297
1 0 -10 -7.0111 -17.0032
1 0 -9 -18.3998 -2.7253
1 0 -8 17.8033 -33.3929
1 0 -7 -15.3570 -23.1825
1 0 -6 4.0808 1.3535
1 0 -5 -4.5192 22.4997
1 0 -4 -37.6625 -68.0976
1 0 4 -14.3533 10.7519
1 0 5 15.8604 29.5616
1 0 6 -7.0779 0.5617
1 0 7 37.9771 -70.8398
1 0 8 -14.7847 -26.2115
1 0 9 -34.2767 0.8557
1 0 10 12.4534 -25.6762
1 0 11 14.6762 27.7143
1 0 12 -6.5965 -3.7188
1 0 13 -1.3750 -6.9206
1 0 14 -7.3258 -0.7550
1 0 15 21.2566 10.3423
1 0 16 -1.9495 2.2482
1 0 17 -5.8204 -11.2721
1 0 18 2.5554 -0.3983
1 0 19 -0.2345 0.3801
1 0 20 -8.2697 -12.3621
1 0 21 7.2841 -2.5143
1 0 22 0.9333 -1.1756
1 0 23 -7.9772 -11.6313
1 0 24 5.0552 2.3897
1 0 25 0.2767 -1.8878
1 0 26 -2.1359 -4.3184
1 0 27 -4.2877 0.4863
1 0 28 -1.0125 1.2334
1 0 29 0.1298 3.9584
1 0 30 -0.7124 0.4760
1 0 31 1.1036 2.7095
1 0 32 5.3540 -1.1762
1 0 33 4.4033 -2.2406
1 0 34 2.5898 2.1247
1 0 35 1.3740 3.7398
1 0 36 1.8629 1.2082
1 0 37 -1.4922 0.8097
1 0 38 0.1456 -3.3970
1 0 39 -1.0113 -2.5285
1 0 40 -0.4948 0.2592
1 0 41 -0.7102 -1.5854
1 0 42 -4.5828 1.2416
1 0 43 5.4486 0.4174
1 0 44 -0.6869 -6.1122
1 0 45 -1.0135 -1.1416
1 0 46 1.4568 3.2522
1 0 47 0.1515 0.5080
1 0 48 2.5219 -1.1816
1 0 49 -3.2925 2.9390
1 0 50 -2.1893 0.1770
1 1 0 -82.8922 62.7899
1 1 1 4.2207 42.6808
1 1 2 -43.7036 48.0372
1 1 3 -20.4356 -58.3205
1 1 4 36.3228 12.6409
1 1 5 18.1684 45.6959
1 1 6 -5.7379 29.4994
1 1 7 5.9465 -36.7690
1 1 8 -0.4695 0.9063
1 1 9 10.9410 -21.6378
1 1 10 -21.5549 8.3663
1 1 11 -14.1395 -6.7714
1 1 12 -8.8192 -2.3195
1 1 13 -6.8052 2.4251
1 1 14 -8.8744 -3.5605
1 1 15 5.1061 -1.8424
1 1 16 4.6925 11.1664
1 1 17 -5.3856 -7.2885
1 1 18 -7.6583 6.0491
1 1 19 7.6303 7.1712
1 1 20 -7.1028 9.5199
1 1 21 0.4719 0.3206
1 1 22 5.2870 -4.0090
1 1 23 -9.0781 -7.2739
1 1 24 -0.8598 3.5957
1 1 25 3.2395 2.9694
1 1 26 -4.7280 -0.5585
1 1 27 1.5461 -1.2566
1 1 28 0.5023 3.1963
1 1 29 -5.7676 -3.2171
1 1 30 -0.2613 -0.3779
1 1 31 -1.3339 0.8060
1 1 32 -1.1424 -1.3034
1 1 33 4.3418 -5.4661
1 1 34 2.7693 -0.2433
1 1 35 -1.9184 3.0249
1 1 36 -0.9729 -0.7979
1 1 37 -1.4125 0.8340
1 1 38 -1.6183 -2.8224
1 1 39 1.5640 -1.9259
1 1 40 0.6193 -0.3130
1 1 41 -3.8084 -3.7975
1 1 42 -5.6354 4.8898
1 1 43 4.9666 -2.1154
1 1 44 -2.4897 -3.1062
1 1 45 -2.1610 0.5858
1 1 46 1.6932 0.6337
1 1 47 1.2744 1.1494
1 1 48 0.0384 -2.7065
1 1 49 -2.7392 0.2661
1 1 50 -3.2517 -0.8235
2 0 -50 -0.5729 0.8639
2 0 -49 -0.1299 -2.2862
2 0 -48 0.4314 0.6131
2 0 -47 0.3490 -0.0433
2 0 -46 0.8919 0.3889
2 0 -45 -1.6904 -1.0920
2 0 -44 0.5623 -0.7306
2 0 -43 -0.7642 1.0081
2 0 -42 -5.7130 0.3237
2 0 -41 1.3104 -3.3919
2 0 -40 -1.2424 1.1588
2 0 -39 -1.3011 1.8553
2 0 -38 2.3670 2.4543
2 0 -37 2.2190 -1.4816
2 0 -36 4.0186 -1.6626
2 0 -35 -1.0616 0.8084
2 0 -34 0.9727 1.6495
2 0 -33 -1.1355 2.6106
2 0 -32 3.6583 4.4665
2 0 -31 0.2214 -1.7759
2 0 -30 3.7361 -0.7497
2 0 -29 -0.5575 2.2147
2 0 -28 0.7164 -0.3569
2 0 -27 1.8315 -1.2477
2 0 -26 -2.2049 3.3957
2 0 -25 -0.7652 -1.8650
2 0 -24 -1.1683 -0.9824
2 0 -23 -1.8924 -3.5520
2 0 -22 -3.8546 -4.5777
2 0 -21 -7.1689 2.4052
2 0 -20 -9.9535 20.3506
2 0 -19 1.9902 4.5990
2 0 -18 -5.5619 1.2064
2 0 -17 0.3752 2.8282
2 0 -16 6.2444 11.1888
2 0 -15 -5.4655 0.7238
2 0 -14 -7.2610 2.5279
2 0 -13 9.0896 17.4918
2 0 -12 -16.3318 -1.1753
2 0 -11 8.8334 -12.9804
2 0 -10 5.1137 3.6880
2 0 -9 1.2898 -3.2510
2 0 -8 -19.8871 23.2835
2 0 -7 -28.0649 -41.7603
2 0 -6 33.3474 -0.0236
2 0 -5 7.3758 -13.5045
2 0 -4 -21.1298 -35.6852
2 0 -3 -24.6421 -0.4632
2 0 -2 -75.1649 130.3320
2 0 -1 -2.2301 -4.2800
2 0 0 -4.3126 0.5185
2 0 1 1.0892 -1.1926
2 0 2 14.6154 20.2117
2 0 3 39.6589 -0.4935
2 0 4 -49.4434 89.6518
2 0 5 43.0459 80.2476
2 0 6 7.0831 2.5135
2 0 7 18.9948 -35.3680
2 0 8 6.3424 9.4672
2 0 9 -43.0586 -1.4799
2 0 10 -17.8986 33.2606
2 0 11 -5.8630 -14.1132
2 0 12 -28.1520 -2.0814
2 0 13 5.0407 -12.4602
2 0 14 -8.1120 -8.8454
2 0 15 -2.0769 2.8870
2 0 16 0.5260 12.3675
2 0 17 -2.4109 -8.3996
2 0 18 7.3223 0.4857
2 0 19 -1.5032 4.4182
2 0 20 1.5617 2.5131
2 0 21 7.7037 -1.1081
2 0 22 -2.7264 4.8326
2 0 23 -3.2719 -8.8132
2 0 24 1.9964 0.4475
2 0 25 0.0683 2.1486
2 0 26 0.1270 0.0390
2 0 27 -6.3282 0.6382
2 0 28 -0.9834 -0.1688
2 0 29 -2.3556 -2.6499
2 0 30 -2.1544 0.9270
2 0 31 1.4475 -2.4481
2 0 32 0.1401 1.7880
2 0 33 0.1096 -0.0341
2 0 34 -1.6821 -4.2695
2 0 35 -0.4312 -1.8059
2 0 36 -1.8422 0.1747
2 0 37 2.7767 -1.0752
2 0 38 -1.3656 -1.3898
2 0 39 -0.1070 -1.1128
2 0 40 -4.9488 1.4202
2 0 41 -0.1666 1.4806
2 0 42 1.4358 0.6810
2 0 43 2.5626 -3.3694
2 0 44 0.7739 0.7346
2 0 45 1.0566 -0.6131
2 0 46 -1.0790 -0.7969
2 0 47 -0.4385 -0.9992
2 0 48 -0.3377 -1.9443
2 0 49 -1.1726 1.1127
2 0 50 -1.1126 -1.7705
2 1 -49 -2.1743 -0.2002
2 1 -48 0.3289 2.4186
2 1 -47 1.7636 3.0658
2 1 -46 1.8464 3.4272
2 1 -45 0.9576 1.1617
2 1 -44 -1.8005 -0.8246
2 1 -43 4.9304 -2.2191
2 1 -42 -0.2145 3.5897
2 1 -41 -0.7091 -0.5217
2 1 -40 8.1364 -2.2676
2 1 -39 -1.1482 6.7191
2 1 -38 -0.9627 -1.1487
2 1 -37 -2.4488 4.0611
2 1 -36 -2.0721 5.1561
2 1 -35 -6.0990 8.1809
2 1 -34 0.4722 2.0570
2 1 -33 -4.0848 6.6903
2 1 -32 0.9770 4.7737
2 1 -31 -1.2628 2.5906
2 1 -30 2.2839 -1.8975
2 1 -29 0.5447 5.9826
2 1 -28 3.5944 2.8185
2 1 -27 2.4998 -0.1853
2 1 -26 2.3200 -4.1439
2 1 -25 0.8102 2.0924
2 1 -24 2.4060 -4.5679
2 1 -23 1.7515 -8.6676
2 1 -22 4.7922 -9.1354
2 1 -21 -3.5253 1.9414
2 1 -20 1.5961 7.1751
2 1 -19 3.4013 4.1429
2 1 -18 -6.8499 -9.1974
2 1 -17 3.5169 -2.7638
2 1 -16 2.4133 9.5748
2 1 -15 -4.1943 -0.9330
2 1 -14 -8.2703 -5.5514
2 1 -13 3.0875 8.3375
2 1 -12 0.2334 -14.1204
2 1 -11 -9.5470 14.0773
2 1 -10 6.5642 1.8506
2 1 -9 7.9701 0.4508
2 1 -8 -1.6262 16.7053
2 1 -7 -41.6540 -32.8427
2 1 -6 4.6150 4.9299
2 1 -5 49.4808 15.5211
2 1 -4 56.5850 -17.6347
2 1 -3 -24.3965 -14.7518
2 1 -2 -28.6777 -29.9390
2 1 -1 -62.0784 -24.0521
2 1 0 -57.4552 12.3411
2 1 1 -35.0614 -96.0274
2 1 2 41.0926 57.1262
2 1 3 -14.6830 -35.6489
2 1 4 -14.8304 36.4537
2 1 5 -1.9101 72.0195
2 1 6 -11.9686 -42.8743
2 1 7 -8.5974 11.8417
2 1 8 15.9606 -14.9644
2 1 9 -7.1654 -15.8468
2 1 10 -10.6751 29.8472
2 1 11 -13.3881 -13.2088
2 1 12 1.3578 -14.8784
2 1 13 6.7117 -1.2851
2 1 14 0.5600 -11.2409
2 1 15 -7.4826 9.9589
2 1 16 -9.0413 -3.6014
2 1 17 -7.8855 -6.7301
2 1 18 -2.9735 -2.2802
2 1 19 -2.5102 0.1987
2 1 20 2.6962 6.5395
2 1 21 5.2353 -3.5897
2 1 22 0.2785 -8.5523
2 1 23 0.2108 -10.1267
2 1 24 0.6800 -6.1186
2 1 25 -0.4561 5.3470
2 1 26 2.2235 -4.5136
2 1 27 2.4033 -2.6587
2 1 28 1.8190 3.1616
2 1 29 -0.1817 -3.4390
2 1 30 4.2876 -0.0424
2 1 31 -2.9748 4.5337
2 1 32 4.8580 2.9549
2 1 33 -2.1434 4.6282
2 1 34 -1.7091 2.7227
2 1 35 -1.9113 4.7420
2 1 36 -1.8865 3.9776
2 1 37 -0.5079 3.9348
2 1 38 3.9879 0.7312
2 1 39 6.3688 -1.4050
2 1 40 -2.0418 -0.7688
2 1 41 -1.0962 1.5561
2 1 42 8.0388 -3.6360
2 1 43 2.3111 0.4218
2 1 44 -1.6519 3.6001
2 1 45 1.6355 1.4976
2 1 46 1.0719 5.0369
2 1 47 3.1273 0.6701
2 1 48 0.4155 -1.1646
2 1 49 -0.1473 1.9154
2 2 0 22.4245 -7.9018
2 2 1 -55.9554 -59.8547
2 2 2 12.9166 -11.4733
2 2 3 36.6320 44.1794
2 2 4 -20.4744 7.7099
2 2 5 37.1366 17.2160
2 2 6 -52.0332 -32.9198
2 2 7 -33.1484 -21.6217
2 2 8 8.6516 -5.9170
2 2 9 -10.8896 16.3295
2 2 10 -9.0323 4.5105
2 2 11 11.8741 9.9205
2 2 12 2.3848 -16.8697
2 2 13 21.1841 3.1074
2 2 14 -1.6754 1.6286
2 2 15 -0.2434 9.2215
2 2 16 -8.0849 3.4057
2 2 17 0.9657 -2.4856
2 2 18 -3.0651 -11.6688
2 2 19 -3.3435 -0.7553
2 2 20 -2.6592 7.7081
2 2 21 0.9092 2.0501
2 2 22 -1.8737 -2.9723
2 2 23 6.6452 -9.9129
2 2 24 -0.8186 -2.4552
2 2 25 -0.7716 6.9722
2 2 26 3.3398 -0.1510
2 2 27 0.4735 -1.3575
2 2 28 -0.5176 8.1538
2 2 29 6.9542 5.2291
2 2 30 -2.6324 -3.6623
2 2 31 -0.1254 -0.1404
2 2 32 2.1708 -0.5881
2 2 33 -2.7620 -5.9056
2 2 34 -6.2642 -1.7509
2 2 35 -6.0127 0.1082
2 2 36 -3.8721 -2.2965
2 2 37 -6.7878 1.2750
2 2 38 -1.7183 3.4017
2 2 39 0.9032 3.8734
2 2 40 -3.6754 -2.5192
2 2 41 -0.7026 8.4203
2 2 42 -1.2255 -2.4004
2 2 43 0.5141 -1.8829
2 2 44 -4.9122 5.2722
2 2 45 -4.4992 -0.7272
2 2 46 -2.0983 3.5468
2 2 47 1.6358 0.5080
2 2 48 -0.7739 -0.3140
2 2 49 -1.3181 0.4323
3 0 -49 -0.0107 0.9228
3 0 -48 -0.8050 1.2165
3 0 -47 -1.9172 3.4805
3 0 -46 1.4073 1.6553
3 0 -45 2.1437 -1.2892
3 0 -44 0.1905 -1.8395
3 0 -43 0.4877 4.4846
3 0 -42 1.7711 -0.4789
3 0 -41 0.0321 -2.0595
3 0 -40 0.7520 3.0382
3 0 -39 -4.7761 0.9659
3 0 -38 -0.3796 0.3140
3 0 -37 1.5191 2.7194
3 0 -36 -2.6236 -1.7869
3 0 -35 -5.7397 5.5034
3 0 -34 -0.1227 3.3505
3 0 -33 -9.2338 2.3344
3 0 -32 0.5819 2.9964
3 0 -31 1.5301 3.0718
3 0 -30 -2.1029 -0.5240
3 0 -29 -3.2882 9.4678
3 0 -28 2.0727 -2.4367
3 0 -27 -1.6194 -1.4985
3 0 -26 2.1624 -1.5164
3 0 -25 4.8500 1.8953
3 0 -24 4.7022 -2.4862
3 0 -23 -3.4675 -0.7897
3 0 -22 -4.1079 -4.5313
3 0 -21 1.4813 0.3589
3 0 -20 0.5306 -0.4213
3 0 -19 4.1967 6.2835
3 0 -18 13.2745 -2.5438
3 0 -17 0.9849 -0.5783
3 0 -16 1.1341 2.0297
3 0 -15 -0.0360 1.4040
3 0 -14 -1.7943 1.3243
3 0 -13 13.0616 20.2521
3 0 -12 2.8845 3.3290
3 0 -11 -2.2863 11.6408
3 0 -10 6.4237 7.2372
3 0 -9 -0.1543 -0.9978
3 0 -8 -10.0287 15.7472
3 0 -7 -11.8222 -19.5684
3 0 -6 85.0841 1.1227
3 0 -5 19.5383 -32.6784
3 0 -4 -16.0781 -30.5290
3 0 -3 -2.0029 0.9364
3 0 -2 -5.8779 9.6724
3 0 -1 -25.3736 -36.2329
3 0 0 16.1571 1.6722
3 0 1 13.1862 -23.0044
3 0 2 22.7882 42.7826
3 0 3 -66.0524 -1.6782
3 0 4 -38.4378 62.8811
3 0 5 19.7639 36.6228
3 0 6 10.8531 0.3933
3 0 7 2.6081 -1.9346
3 0 8 -16.5792 -31.1005
3 0 9 -11.5092 -0.8387
3 0 10 -2.7387 3.3756
3 0 11 4.0797 5.7115
3 0 12 28.6932 -1.2820
3 0 13 -1.5840 -4.4269
3 0 14 -6.3923 -3.8785
3 0 15 -8.0387 2.0677
3 0 16 -0.9183 6.5277
3 0 17 -2.8723 -4.1378
3 0 18 0.9220 -0.0576
3 0 19 2.9111 -3.7298
3 0 20 -1.1478 -3.4862
3 0 21 2.1979 -0.2869
3 0 22 2.9541 -5.0570
3 0 23 -1.8480 -5.7997
3 0 24 -0.2292 -1.6003
3 0 25 -0.9439 -1.1461
3 0 26 0.0990 -1.7401
3 0 27 -2.3048 -1.3251
3 0 28 5.1575 -6.2562
3 0 29 2.0796 -1.5734
3 0 30 -1.0473 -0.6330
3 0 31 -1.8394 1.8091
3 0 32 1.6306 2.9848
3 0 33 -6.4481 -0.8689
3 0 34 0.9160 -3.0931
3 0 35 1.3769 2.3880
3 0 36 -1.0888 3.1138
3 0 37 2.8454 -2.4099
3 0 38 -1.4023 -0.8387
3 0 39 2.8317 -0.8883
3 0 40 0.4117 -1.2086
3 0 41 1.4191 1.6314
3 0 42 4.1454 0.7764
3 0 43 0.2884 2.4411
3 0 44 1.7989 0.2361
3 0 45 0.4151 0.9573
3 0 46 0.6609 -0.4862
3 0 47 -0.3984 0.7895
3 0 48 2.9435 1.0990
3 0 49 1.5502 -0.7520
3 1 -49 -0.6405 -0.4306
3 1 -48 -0.6072 -0.2303
3 1 -47 -1.4327 4.1411
3 1 -46 -1.3937 0.7862
3 1 -45 2.2148 0.4622
3 1 -44 -1.6362 0.5143
3 1 -43 1.5965 1.0735
3 1 -42 -1.1447 5.9177
3 1 -41 0.3227 3.4330
3 1 -40 3.3848 -2.1777
3 1 -39 -4.5006 3.4114
3 1 -38 -4.2280 -6.5459
3 1 -37 -1.6812 -2.0432
3 1 -36 -4.8998 0.1171
3 1 -35 -7.0620 -3.6273
3 1 -34 -1.0096 -3.6130
3 1 -33 -1.8800 0.4771
3 1 -32 2.2802 1.0578
3 1 -31 2.3332 -5.5652
3 1 -30 -4.6414 3.7307
3 1 -29 5.3370 11.7822
3 1 -28 -1.6333 2.6208
3 1 -27 -0.5205 -4.9523
3 1 -26 5.3621 2.6887
3 1 -25 7.6804 3.2963
3 1 -24 2.0902 -5.1965
3 1 -23 -0.1523 -1.7575
3 1 -22 -6.0558 0.1439
3 1 -21 -0.9720 -4.1525
3 1 -20 -2.9858 -4.2500
3 1 -19 -3.4225 7.0047
3 1 -18 -2.0964 -5.1940
3 1 -17 1.7597 -2.8428
3 1 -16 -10.4680 6.0643
3 1 -15 -6.2429 -0.2422
3 1 -14 -5.0145 -3.8001
3 1 -13 9.6403 2.8696
3 1 -12 3.8471 -6.7616
3 1 -11 -8.9675 10.2131
3 1 -10 -5.6741 -6.5425
3 1 -9 15.1217 2.2489
3 1 -8 -26.1316 -5.2761
3 1 -7 -25.2655 -6.1370
3 1 -6 13.1468 24.0178
3 1 -5 46.5514 7.4140
3 1 -4 45.2923 16.5729
3 1 -3 32.5921 17.3931
3 1 -2 -17.4921 -64.4736
3 1 -1 9.9848 8.0869
3 1 0 -21.7296 2.8668
3 1 1 -2.3642 -33.3960
3 1 2 26.1170 23.0224
3 1 3 -55.7527 -6.2776
3 1 4 -25.4899 -5.7585
3 1 5 -17.8049 -6.1921
3 1 6 -16.2279 -36.7839
3 1 7 4.1042 13.9634
3 1 8 -42.6969 -33.5893
3 1 9 16.0214 -1.3290
3 1 10 -13.7831 5.1869
3 1 11 15.3569 17.6611
3 1 12 22.6535 -5.8745
3 1 13 5.8584 5.7668
3 1 14 5.5596 -1.4024
3 1 15 1.2561 7.6507
3 1 16 -12.3680 -2.4717
3 1 17 9.6117 -8.2572
3 1 18 -1.6928 6.9495
3 1 19 -1.8851 1.1318
3 1 20 1.4962 -1.1644
3 1 21 5.0453 2.3099
3 1 22 -4.5359 -6.0651
3 1 23 1.9632 -7.2183
3 1 24 -2.2370 1.3347
3 1 25 -2.2549 2.5799
3 1 26 -3.8981 2.3964
3 1 27 2.9445 2.0007
3 1 28 2.8008 1.1739
3 1 29 1.7809 -0.9756
3 1 30 -0.5701 1.0029
3 1 31 -2.6285 -1.6845
3 1 32 2.3278 -4.9988
3 1 33 -5.1549 1.3974
3 1 34 -2.8792 -6.6175
3 1 35 -0.2659 0.6268
3 1 36 -3.6911 6.7431
3 1 37 -1.1515 2.6476
3 1 38 -0.4794 0.2978
3 1 39 2.3473 3.7844
3 1 40 -5.0472 1.3007
3 1 41 -1.1971 -0.8359
3 1 42 -1.4942 -3.9151
3 1 43 -1.7510 3.2770
3 1 44 -9.6742 -0.9789
3 1 45 -2.9262 -0.9303
3 1 46 2.4123 3.1727
3 1 47 1.2638 -0.7823
3 1 48 2.3462 1.1828
3 1 49 2.0330 1.4891
3 2 -49 0.0971 -0.2925
3 2 -48 0.2727 -1.2315
3 2 -47 1.3987 0.0084
3 2 -46 -2.1458 -0.1562
3 2 -45 -0.9112 -0.1906
3 2 -44 3.3020 2.4092
3 2 -43 -1.5235 -1.3816
3 2 -42 0.4409 1.0773
3 2 -41 1.9993 5.4903
3 2 -40 -1.0361 -5.6413
3 2 -39 -1.0974 -0.2320
3 2 -38 1.1496 -2.8741
3 2 -37 -0.4190 -6.0721
3 2 -36 3.0142 -4.9385
3 2 -35 -3.7173 -5.7241
3 2 -34 -0.8447 -4.9359
3 2 -33 1.7632 -6.0375
3 2 -32 9.2253 0.1151
3 2 -31 -2.7850 -8.9155
3 2 -30 -2.3355 1.4995
3 2 -29 3.2452 1.3155
3 2 -28 -4.8581 5.9680
3 2 -27 -9.4989 -3.5158
3 2 -26 4.0946 1.0568
3 2 -25 -0.3810 5.0165
3 2 -24 -1.0585 2.0296
3 2 -23 -4.4319 -2.3180
3 2 -22 0.7955 5.1424
3 2 -21 0.7808 -1.9086
3 2 -20 1.8646 -1.1558
3 2 -19 -1.9706 -3.2728
3 2 -18 3.3473 -10.7077
3 2 -17 1.5512 -3.0984
3 2 -16 -15.8384 -5.9985
3 2 -15 -17.6389 0.1277
3 2 -14 2.1000 -0.9333
3 2 -13 1.6411 -3.6650
3 2 -12 8.4669 -5.1162
3 2 -11 2.8803 -5.6062
3 2 -10 0.0431 16.4587
3 2 -9 14.8371 15.3093
3 2 -8 17.9957 1.4259
3 2 -7 -0.7775 -12.1506
3 2 -6 -12.2503 -1.6213
3 2 -5 1.7660 4.0854
3 2 -4 11.4422 25.5696
3 2 -3 27.7917 21.7246
3 2 -2 -22.1830 5.5145
3 2 -1 -19.2484 -28.7093
3 2 0 -2.1578 -5.3650
3 2 1 -39.3601 -2.4670
3 2 2 -14.2532 -10.9193
3 2 3 -10.9209 37.7063
3 2 4 5.2774 -22.2609
3 2 5 17.8756 -44.1762
3 2 6 2.6957 -4.0617
3 2 7 4.8487 -21.7762
3 2 8 4.1103 13.3531
3 2 9 1.9260 22.1165
3 2 10 5.0448 7.5055
3 2 11 21.9297 18.3001
3 2 12 3.0261 -7.2744
3 2 13 0.5065 2.3468
3 2 14 -5.7516 2.0569
3 2 15 -15.6966 -5.1270
3 2 16 2.6093 3.7470
3 2 17 10.5943 -9.0757
3 2 18 0.6094 -5.8264
3 2 19 1.2249 2.3523
3 2 20 -1.8238 5.1150
3 2 21 -0.1354 2.6876
3 2 22 -2.0599 1.7470
3 2 23 -1.1924 -4.0802
3 2 24 -0.8012 6.0391
3 2 25 -8.2232 0.7598
3 2 26 -0.9898 6.1418
3 2 27 -2.7041 5.6900
3 2 28 1.7703 2.2707
3 2 29 1.2245 2.0115
3 2 30 -1.2611 3.3740
3 2 31 1.0351 -1.8583
3 2 32 3.7007 -3.3210
3 2 33 -1.3854 -7.3114
3 2 34 0.9529 -0.0663
3 2 35 -0.8266 -4.3350
3 2 36 0.5910 -2.3977
3 2 37 -1.1275 0.5319
3 2 38 -0.0313 -1.2377
3 2 39 -0.9741 0.1143
3 2 40 -0.3601 -3.3265
3 2 41 4.8404 -1.9698
3 2 42 -2.8719 -2.7645
3 2 43 1.2986 -0.9662
3 2 44 -0.8754 1.0120
3 2 45 -6.8228 -0.4905
3 2 46 4.3249 2.2635
3 2 47 2.8599 1.6684
3 2 48 -1.8456 1.2754
3 2 49 -0.5103 1.2682
3 3 0 -7.1064 -18.7006
3 3 1 23.8620 -8.9210
3 3 2 3.3940 -1.0423
3 3 3 -7.3306 11.9197
3 3 4 32.4971 -19.5686
3 3 5 -11.8387 -13.3386
3 3 6 13.7555 -0.9861
3 3 7 6.9946 4.8864
3 3 8 -1.5228 18.5308
3 3 9 2.6540 23.2028
3 3 10 0.1804 12.7815
3 3 11 7.2857 -8.0113
3 3 12 12.0766 2.8206
3 3 13 -1.1539 6.9097
3 3 14 10.1150 -17.1067
3 3 15 -13.3694 2.4527
3 3 16 7.5180 -4.2183
3 3 17 14.6070 -4.4934
3 3 18 4.8425 -0.8531
3 3 19 8.2117 4.8871
3 3 20 -3.4337 -3.0059
3 3 21 -1.7959 2.7024
3 3 22 -2.5403 -1.5110
3 3 23 -3.9114 -0.0843
3 3 24 1.2484 1.7961
3 3 25 -2.2945 1.2068
3 3 26 1.4443 -2.4960
3 3 27 1.2535 6.6561
3 3 28 1.2902 -1.5937
3 3 29 1.2874 -2.2120
3 3 30 -2.1207 3.2321
3 3 31 -3.6001 0.2032
3 3 32 5.7793 -1.3184
3 3 33 -3.9175 -2.1092
3 3 34 -1.2613 2.7073
3 3 35 3.9467 3.1356
3 3 36 4.0107 2.8594
3 3 37 3.1277 4.6558
3 3 38 2.9775 -1.5379
3 3 39 -3.0009 0.9565
3 3 40 0.4226 -4.9493
3 3 41 3.8436 -1.2737
3 3 42 -3.2952 -3.5862
3 3 43 -1.3547 3.1810
3 3 44 4.0622 -2.1255
3 3 45 -1.5956 0.0985
3 3 46 2.6762 2.2755
3 3 47 3.8598 2.6882
3 3 48 1.4978 1.2949
4 0 -49 0.1927 -1.0598
4 0 -48 -2.4140 0.3163
4 0 -47 0.3559 2.7949
4 0 -46 0.4025 -3.3345
4 0 -45 0.5464 -0.1147
4 0 -44 -0.1293 0.6212
4 0 -43 1.9986 2.6972
4 0 -42 -0.0280 0.5593
4 0 -41 1.0108 0.0703
4 0 -40 0.0362 -2.9449
4 0 -39 -3.6626 -0.4962
4 0 -38 1.6031 -3.6210
4 0 -37 -1.3182 -3.4924
4 0 -36 -1.1290 -0.9432
4 0 -35 1.8937 -5.2890
4 0 -34 0.6428 1.6504
4 0 -33 -0.1395 1.1546
4 0 -32 1.5215 -0.2256
4 0 -31 -1.8977 3.6626
4 0 -30 -2.3053 4.0191
4 0 -29 1.1514 0.5094
4 0 -28 -0.1267 1.0381
4 0 -27 2.7943 0.3525
4 0 -26 2.8481 0.7131
4 0 -25 3.9757 3.2370
4 0 -24 -2.6051 -2.4380
4 0 -23 -3.0441 2.7431
4 0 -22 -8.2525 -8.8962
4 0 -21 -2.7846 1.7015
4 0 -20 1.5179 0.5929
4 0 -19 -0.1082 -0.0881
4 0 -18 -0.9161 -2.3333
4 0 -17 -1.3787 -2.8072
4 0 -16 -6.8345 -8.6146
4 0 -15 2.5936 -2.1101
4 0 -14 -7.6703 7.1791
4 0 -13 -0.1046 5.5737
4 0 -12 -3.6319 1.5867
4 0 -11 0.2752 -3.2432
4 0 -10 -8.4790 -13.2691
4 0 -9 -3.2189 -1.0216
4 0 -8 -12.3928 23.1456
4 0 -7 16.6738 25.5300
4 0 -6 37.9738 -0.8438
4 0 -5 7.9608 -16.1265
4 0 -4 15.0790 22.4190
4 0 -3 57.9890 -1.4896
4 0 -2 -3.0372 4.0194
4 0 -1 30.4069 50.7062
4 0 0 -6.3293 1.2022
4 0 1 1.2608 1.9489
4 0 2 -16.3506 -31.9150
4 0 3 -61.9240 -1.8002
4 0 4 4.9961 -8.7240
4 0 5 -3.0575 -6.9032
4 0 6 -16.1254 3.9143
4 0 7 9.2889 -13.1547
4 0 8 -30.9607 -54.7111
4 0 9 4.1846 -2.0021
4 0 10 -7.7152 10.1323
4 0 11 18.7286 27.2582
4 0 12 10.4501 -2.5709
4 0 13 0.2017 -1.5801
4 0 14 -5.4905 -10.4039
4 0 15 9.6704 3.3023
4 0 16 -3.1116 7.6640
4 0 17 5.3430 11.3984
4 0 18 4.1018 1.5325
4 0 19 6.7943 -9.4206
4 0 20 0.0633 1.6984
4 0 21 1.2467 1.0028
4 0 22 1.8672 -1.2816
4 0 23 -1.8159 -1.4223
4 0 24 -8.1803 0.7467
4 0 25 2.5343 -1.3338
4 0 26 -2.0567 -0.0313
4 0 27 -2.5720 2.2321
4 0 28 3.8550 -2.9272
4 0 29 0.9466 0.6878
4 0 30 -3.6122 -2.9706
4 0 31 -0.5358 -2.9617
4 0 32 -1.3987 -0.4142
4 0 33 0.8478 -0.7397
4 0 34 -0.4033 -3.2921
4 0 35 1.1444 3.8542
4 0 36 -0.1379 -0.4297
4 0 37 -0.0511 0.7958
4 0 38 1.0115 3.0450
4 0 39 -0.5911 0.4983
4 0 40 -2.7927 1.9041
4 0 41 -0.8618 1.3952
4 0 42 -4.7517 -0.9028
4 0 43 -0.9607 -0.3930
4 0 44 -2.8353 -5.5130
4 0 45 3.2227 -0.7516
4 0 46 -0.8272 0.5554
4 0 47 0.2366 0.4136
4 0 48 4.0821 0.9603
4 0 49 1.9369 0.4524
4 1 -49 -0.1764 -2.0410
4 1 -48 -1.9030 -1.2410
4 1 -47 -0.1351 2.5865
4 1 -46 -0.4706 -2.1789
4 1 -45 1.1276 -1.9464
4 1 -44 1.4211 0.8601
4 1 -43 -0.7241 1.6210
4 1 -42 -1.0923 4.5877
4 1 -41 2.0699 1.2056
4 1 -40 2.6100 -2.0708
4 1 -39 -2.6866 0.4147
4 1 -38 2.4260 -6.4085
4 1 -37 -1.2527 -2.4362
4 1 -36 0.1768 -1.4075
4 1 -35 -5.0042 -7.9424
4 1 -34 6.0226 0.0957
4 1 -33 2.7723 -1.7817
4 1 -32 0.2344 -2.2921
4 1 -31 -5.7591 -5.7743
4 1 -30 0.3600 3.9309
4 1 -29 -2.2928 -3.6673
4 1 -28 -5.3215 2.6061
4 1 -27 -1.9232 -3.9159
4 1 -26 4.2754 5.1256
4 1 -25 2.9981 -0.4120
4 1 -24 0.1285 -0.7893
4 1 -23 -1.5848 5.2972
4 1 -22 2.9783 -5.5786
4 1 -21 -0.7501 -4.4097
4 1 -20 7.1297 -3.3928
4 1 -19 -3.5708 -0.8244
4 1 -18 -2.2693 -0.6615
4 1 -17 -4.0083 -10.4923
4 1 -16 -7.0597 -8.2158
4 1 -15 -6.2532 -3.2249
4 1 -14 -3.8343 -0.4947
4 1 -13 -3.8493 -7.5340
4 1 -12 -1.0401 -11.3640
4 1 -11 -6.5948 -4.9637
4 1 -10 12.0043 -13.6775
4 1 -9 11.3698 -10.9136
4 1 -8 -9.1321 12.4679
4 1 -7 1.8692 6.1349
4 1 -6 -5.7225 28.1202
4 1 -5 -0.8919 -1.4563
4 1 -4 56.3045 28.9557
4 1 -3 22.9055 -15.3271
4 1 -2 -27.3297 -20.1874
4 1 -1 23.0408 40.7508
4 1 0 -39.3048 -5.6384
4 1 1 -17.5934 -10.2868
4 1 2 -14.1316 -17.2822
4 1 3 -12.7387 -42.9706
4 1 4 28.8659 -26.3203
4 1 5 -9.7184 -22.7412
4 1 6 18.0253 -13.8863
4 1 7 3.7409 6.8458
4 1 8 -21.3173 -26.5967
4 1 9 9.9747 0.2784
4 1 10 4.7663 23.0784
4 1 11 9.4810 13.8966
4 1 12 -9.4350 1.2764
4 1 13 -4.5509 -11.9118
4 1 14 -1.3550 -8.2050
4 1 15 4.4510 -3.6900
4 1 16 -5.2608 -0.9621
4 1 17 2.2351 3.7051
4 1 18 6.7086 4.9245
4 1 19 -3.9826 -6.4700
4 1 20 1.3469 2.1957
4 1 21 5.9884 -1.2242
4 1 22 -5.5894 1.3640
4 1 23 -1.9823 -3.4867
4 1 24 -4.4921 5.9916
4 1 25 -0.4864 -0.9611
4 1 26 -0.1745 5.6377
4 1 27 -1.4824 6.9966
4 1 28 5.9762 2.2598
4 1 29 1.9488 2.3127
4 1 30 0.7603 2.3187
4 1 31 -2.1216 -5.4378
4 1 32 3.3489 -1.1629
4 1 33 -1.5596 2.6191
4 1 34 -1.1677 -3.7977
4 1 35 0.0242 0.6145
4 1 36 -3.6045 4.2624
4 1 37 -1.6765 -0.7285
4 1 38 3.3686 0.7632
4 1 39 1.0836 -0.1688
4 1 40 -3.3302 -2.1843
4 1 41 2.3087 -4.1550
4 1 42 2.7237 -4.9736
4 1 43 -1.4536 -2.7471
4 1 44 -5.8734 -0.0168
4 1 45 1.4746 1.0353
4 1 46 4.8311 5.6439
4 1 47 -1.7761 3.4667
4 1 48 -0.7129 2.6474
4 1 49 0.1040 1.7461
4 2 -48 2.3375 0.1330
4 2 -47 -0.4090 2.2573
4 2 -46 2.1246 -0.5651
4 2 -45 0.6632 -0.7496
4 2 -44 0.3041 1.8381
4 2 -43 -3.0034 0.6812
4 2 -42 -1.2911 -1.8923
4 2 -41 -1.4717 2.8862
4 2 -40 -4.3117 -5.6829
4 2 -39 0.7371 4.0959
4 2 -38 3.0434 -0.6820
4 2 -37 2.7842 1.9456
4 2 -36 1.8275 1.7712
4 2 -35 -3.4966 1.6955
4 2 -34 3.3641 -2.0447
4 2 -33 1.4181 1.8900
4 2 -32 -0.4166 1.5726
4 2 -31 -2.8279 -4.9531
4 2 -30 1.1003 -1.3131
4 2 -29 -3.8330 -7.8637
4 2 -28 -0.3456 3.7038
4 2 -27 -4.0485 -0.4546
4 2 -26 1.2013 -0.5597
4 2 -25 6.4916 4.3680
4 2 -24 -5.2047 2.5869
4 2 -23 -5.0903 10.2513
4 2 -22 4.3163 -0.7836
4 2 -21 2.7805 4.8446
4 2 -20 3.8956 -2.3823
4 2 -19 3.0647 1.9225
4 2 -18 4.0396 -8.9803
4 2 -17 1.9653 -7.5884
4 2 -16 -7.6234 -14.6828
4 2 -15 0.2246 -4.8203
4 2 -14 9.6674 0.9023
4 2 -13 3.7758 5.0165
4 2 -12 2.1767 -18.0257
4 2 -11 -7.7766 -5.4865
4 2 -10 12.4341 7.6379
4 2 -9 1.5654 11.2381
4 2 -8 4.7536 7.3673
4 2 -7 -3.9939 -6.5899
4 2 -6 -25.3786 3.7856
4 2 -5 -29.9064 2.3267
4 2 -4 12.1796 -7.7310
4 2 -3 21.3545 -14.0693
4 2 -2 0.3646 9.6903
4 2 -1 2.3246 7.4691
4 2 0 14.6259 -33.2833
4 2 1 -22.3953 3.5044
4 2 2 -1.0240 -0.4749
4 2 3 28.8822 -16.5692
4 2 4 29.6042 -24.6355
4 2 5 23.1516 1.4149
4 2 6 20.3293 -3.1652
4 2 7 -15.5283 -0.0170
4 2 8 -6.2361 8.5712
4 2 9 -1.7227 15.7124
4 2 10 27.7620 8.0274
4 2 11 3.1056 13.7577
4 2 12 1.3261 -8.2860
4 2 13 2.3669 -11.4883
4 2 14 -2.7244 -2.4376
4 2 15 5.3514 3.3745
4 2 16 12.3963 5.1349
4 2 17 3.3941 18.2129
4 2 18 4.9340 -0.6488
4 2 19 -4.8659 -2.2184
4 2 20 -2.4176 9.0950
4 2 21 0.8215 -2.1699
4 2 22 -4.6378 -1.4461
4 2 23 -1.8021 -1.0649
4 2 24 -4.7086 -3.2894
4 2 25 -3.3241 -2.0118
4 2 26 5.5971 1.7377
4 2 27 -0.2126 8.6630
4 2 28 0.4240 -1.3683
4 2 29 0.1267 5.5633
4 2 30 0.0326 0.7738
4 2 31 -1.6231 1.0665
4 2 32 -2.4636 -1.9770
4 2 33 -2.2337 0.9181
4 2 34 4.2484 4.1471
4 2 35 -1.1379 1.7379
4 2 36 1.9907 3.0981
4 2 37 1.6494 3.6246
4 2 38 3.3287 1.9300
4 2 39 2.2503 2.5752
4 2 40 0.1929 -6.2425
4 2 41 3.6042 -1.6841
4 2 42 2.7900 -5.9883
4 2 43 -1.6936 -3.2481
4 2 44 -0.5497 -1.4641
4 2 45 -1.3757 2.4961
4 2 46 7.2765 0.7159
4 2 47 0.7129 3.9867
4 2 48 -2.5295 1.9270
4 3 -48 1.2571 0.2333
4 3 -47 -0.2636 4.6217
4 3 -46 2.9701 0.7613
4 3 -45 -0.4646 -3.9096
4 3 -44 0.2202 0.2280
4 3 -43 1.7528 1.3845
4 3 -42 -3.5887 -3.3261
4 3 -41 4.8012 -6.2563
4 3 -40 -1.7839 -3.0236
4 3 -39 2.6741 -1.5869
4 3 -38 5.5127 -4.7238
4 3 -37 5.7596 2.5706
4 3 -36 2.9770 3.3116
4 3 -35 9.5437 -1.3419
4 3 -34 2.9701 -3.8399
4 3 -33 1.8501 -4.8829
4 3 -32 3.1812 4.4965
4 3 -31 3.6340 -0.3729
4 3 -30 3.1173 1.0067
4 3 -29 -0.7573 -5.0527
4 3 -28 4.6708 5.6986
4 3 -27 1.1097 -0.8955
4 3 -26 -2.5215 2.3189
4 3 -25 2.7930 -2.7046
4 3 -24 -3.1533 4.0922
4 3 -23 -2.7857 4.4487
4 3 -22 -4.3165 -2.4385
4 3 -21 3.6951 0.8372
4 3 -20 -4.9195 1.7273
4 3 -19 10.9551 6.5076
4 3 -18 2.7214 7.4562
4 3 -17 5.7023 -8.7036
4 3 -16 10.9110 -1.6212
4 3 -15 -2.8001 2.3007
4 3 -14 0.7186 -0.6842
4 3 -13 11.7674 18.9809
4 3 -12 -3.5438 1.5368
4 3 -11 -5.4317 -9.2025
4 3 -10 5.7871 7.7210
4 3 -9 5.0750 14.4932
4 3 -8 0.4096 17.2126
4 3 -7 6.7837 5.7161
4 3 -6 -5.1679 15.4281
4 3 -5 2.6784 -17.7243
4 3 -4 -0.4257 -3.4635
4 3 -3 5.3029 0.5175
4 3 -2 15.9415 -3.2237
4 3 -1 18.8857 21.3614
4 3 0 -14.8783 -10.2819
4 3 1 5.1098 -28.3596
4 3 2 3.7672 28.3008
4 3 3 9.3242 -27.6248
4 3 4 3.7267 -9.9797
4 3 5 6.8293 16.2227
4 3 6 5.1398 1.2952
4 3 7 -7.5876 2.5518
4 3 8 -18.2764 12.4319
4 3 9 16.1254 11.8107
4 3 10 8.0292 -3.4827
4 3 11 -5.7291 -2.0498
4 3 12 13.0361 17.3772
4 3 13 -3.8462 -3.6069
4 3 14 -1.8124 -8.8846
4 3 15 9.9842 9.9432
4 3 16 1.2827 5.0327
4 3 17 2.6179 13.4882
4 3 18 5.4480 0.9353
4 3 19 -0.9574 -3.4842
4 3 20 -0.4623 2.2465
4 3 21 6.8852 -3.1581
4 3 22 -4.4079 2.4049
4 3 23 4.6593 -3.0457
4 3 24 -3.3859 -2.0621
4 3 25 -1.2016 -1.7108
4 3 26 5.2708 0.9254
4 3 27 5.0785 1.1747
4 3 28 -2.6013 1.1898
4 3 29 2.0760 0.9215
4 3 30 0.7384 1.8706
4 3 31 1.9908 -3.0235
4 3 32 0.9983 -2.3358
4 3 33 -0.2393 -2.0282
4 3 34 1.4132 -2.1831
4 3 35 5.4851 -1.8510
4 3 36 4.6117 6.3962
4 3 37 4.3354 -2.2472
4 3 38 1.9246 -2.6682
4 3 39 3.0619 2.6020
4 3 40 1.2215 -4.9239
4 3 41 2.6515 -0.8048
4 3 42 -0.5648 -1.5350
4 3 43 -0.1689 0.7410
4 3 44 0.8122 0.3382
4 3 45 2.0057 0.7197
4 3 46 1.9872 3.0793
4 3 47 -0.6845 1.9572
4 3 48 -1.0328 2.1353
4 4 0 -11.4157 22.6932
4 4 1 -9.0488 0.6553
4 4 2 11.3741 13.7510
4 4 3 8.8806 -3.2436
4 4 4 -14.3707 6.2435
4 4 5 6.9954 -7.4994
4 4 6 -6.4678 8.4076
4 4 7 -8.0287 -8.8591
4 4 8 -6.9260 4.8561
4 4 9 14.2761 -1.5834
4 4 10 13.6471 -23.0618
4 4 11 -12.1968 -5.7826
4 4 12 2.5177 6.1302
4 4 13 4.9242 -2.2296
4 4 14 -5.1543 7.0954
4 4 15 6.2854 -2.9081
4 4 16 3.6447 -0.8809
4 4 17 -8.3641 3.1000
4 4 18 2.7342 -3.5536
4 4 19 -6.4321 -6.8189
4 4 20 2.5393 -4.2007
4 4 21 1.6671 -6.6108
4 4 22 -2.1446 1.7074
4 4 23 2.5351 3.0641
4 4 24 -1.1855 5.0683
4 4 25 -4.7118 -1.7970
4 4 26 7.3890 3.6791
4 4 27 -1.6282 -2.0824
4 4 28 1.4427 1.7976
4 4 29 -6.6985 0.9334
4 4 30 1.9243 0.4663
4 4 31 -2.5057 0.5370
4 4 32 -4.0459 3.1186
4 4 33 -0.9456 -0.4799
4 4 34 -2.3706 -3.1832
4 4 35 -0.2181 -1.1570
4 4 36 2.2343 11.3401
4 4 37 1.2981 1.2200
4 4 38 1.4961 -3.9307
4 4 39 3.6048 4.0890
4 4 40 0.7828 3.1487
4 4 41 -1.8054 -1.6675
4 4 42 -1.1633 1.5635
4 4 43 -1.5751 0.0101
4 4 44 0.7209 3.4439
4 4 45 -1.2360 -5.6722
4 4 46 1.5666 0.8732
4 4 47 -1.8562 3.1104
5 0 -48 -0.8544 0.5843
5 0 -47 0.5253 -1.0500
5 0 -46 -1.9289 -2.5880
5 0 -45 -0.0582 -0.2849
5 0 -44 0.4222 -0.8056
5 0 -43 0.0667 0.9565
5 0 -42 1.4140 0.7539
5 0 -41 2.3895 -3.5296
5 0 -40 1.1411 -0.7005
5 0 -39 -3.1154 -0.4829
5 0 -38 -0.3739 -1.1695
5 0 -37 -2.9006 -3.0959
5 0 -36 4.4350 -0.1839
5 0 -35 -0.7147 -0.5504
5 0 -34 4.6571 4.7697
5 0 -33 -2.4775 -2.5691
5 0 -32 -1.5735 0.0139
5 0 -31 -2.1031 -0.6285
5 0 -30 2.4813 0.4378
5 0 -29 2.8072 -4.7686
5 0 -28 1.3992 2.9878
5 0 -27 -2.2990 0.3353
5 0 -26 1.8042 -0.3840
5 0 -25 0.1294 -0.8706
5 0 -24 2.7759 -1.1886
5 0 -23 -1.2728 2.9423
5 0 -22 -2.3861 -2.0699
5 0 -21 -0.9435 1.6565
5 0 -20 0.8449 4.1386
5 0 -19 3.3896 1.7141
5 0 -18 3.7020 -1.5225
5 0 -17 -0.4474 2.2144
5 0 -16 1.1314 -1.7453
5 0 -15 -3.4269 -0.7960
5 0 -14 -4.8309 8.3907
5 0 -13 -9.2079 -14.1635
5 0 -12 1.1652 1.8498
5 0 -11 7.8021 -12.6016
5 0 -10 -10.6217 -11.8486
5 0 -9 -12.7087 2.7421
5 0 -8 -6.3032 13.0868
5 0 -7 9.5149 12.9386
5 0 -6 14.0192 -1.3169
5 0 -5 11.0814 -21.3049
5 0 -4 14.0124 26.0103
5 0 -3 12.1739 0.5238
5 0 -2 -3.2320 4.1433
5 0 -1 13.4232 23.7144
5 0 0 -17.5459 2.0785
5 0 1 7.1990 -12.4423
5 0 2 -22.1900 -39.0937
5 0 3 -6.4568 -2.5091
5 0 4 10.3670 -21.9121
5 0 5 -3.0718 -5.4704
5 0 6 -0.4562 0.9549
5 0 7 8.3050 -12.2707
5 0 8 -7.7249 -15.5827
5 0 9 -25.4155 0.9660
5 0 10 -8.3197 13.0152
5 0 11 0.2181 2.9167
5 0 12 -10.3923 -0.6940
5 0 13 8.2301 -17.2705
5 0 14 -6.9692 -13.1039
5 0 15 -0.0840 -1.0359
5 0 16 -6.2156 7.5517
5 0 17 1.3330 2.1718
5 0 18 1.4770 -1.0783
5 0 19 5.9680 -10.9652
5 0 20 -0.0336 -0.9203
5 0 21 -3.1959 -1.9170
5 0 22 -1.0106 1.2152
5 0 23 -1.6950 -0.9759
5 0 24 0.3164 0.8029
5 0 25 4.3013 -6.6262
5 0 26 3.3265 7.1084
5 0 27 0.7198 0.5867
5 0 28 4.5085 -2.0966
5 0 29 1.3673 -2.0596
5 0 30 -1.1104 -1.9526
5 0 31 0.2159 0.7196
5 0 32 -2.0486 -2.0967
5 0 33 -2.0573 1.7711
5 0 34 -1.7215 4.1274
5 0 35 -1.5986 -4.2451
5 0 36 -0.2720 0.4408
5 0 37 0.3478 2.3097
5 0 38 0.2817 1.4907
5 0 39 -2.8066 -0.5204
5 0 40 0.1429 -1.5545
5 0 41 1.3053 1.1815
5 0 42 2.1453 -0.2049
5 0 43 0.1463 -1.1597
5 0 44 0.5333 2.1073
5 0 45 2.6412 1.2417
5 0 46 -3.4486 5.7942
5 0 47 -0.4328 2.6770
5 0 48 2.5144 1.4420
5 1 -48 1.0056 -0.5629
5 1 -47 0.1720 -0.3447
5 1 -46 -0.5944 1.3878
5 1 -45 -0.4514 -0.1003
5 1 -44 -0.0979 -3.2201
5 1 -43 -3.9396 2.5513
5 1 -42 -2.9679 1.8096
5 1 -41 1.2746 -0.9782
5 1 -40 1.0661 0.6137
5 1 -39 -1.8715 5.4046
5 1 -38 -1.3558 -1.9688
5 1 -37 -0.8000 2.6940
5 1 -36 1.3234 0.5470
5 1 -35 -2.0956 2.1711
5 1 -34 6.4539 3.7957
5 1 -33 -1.0213 -0.9736
5 1 -32 -3.2202 -5.2620
5 1 -31 -3.1770 -2.5725
5 1 -30 2.4085 -2.8601
5 1 -29 -3.3365 -6.9364
5 1 -28 -5.8131 2.5362
5 1 -27 -0.8452 1.2404
5 1 -26 -1.8635 2.9454
5 1 -25 -0.3704 0.2077
5 1 -24 -0.3499 5.3262
5 1 -23 -0.4592 12.9090
5 1 -22 6.0174 -1.2708
5 1 -21 0.9059 2.9568
5 1 -20 -3.9088 -0.3832
5 1 -19 4.6635 7.1467
5 1 -18 -2.6447 -7.4461
5 1 -17 -9.6595 -1.0019
5 1 -16 5.5434 -2.2975
5 1 -15 1.3068 0.4019
5 1 -14 -2.4088 1.6562
5 1 -13 -1.7585 -8.2112
5 1 -12 3.9215 -13.7962
5 1 -11 7.5032 2.0074
5 1 -10 2.6924 -13.8585
5 1 -9 -3.5277 -7.0099
5 1 -8 -11.4867 -2.2643
5 1 -7 -19.9772 -0.0910
5 1 -6 -11.3334 10.0974
5 1 -5 -8.6627 -7.3958
5 1 -4 10.8448 5.9666
5 1 -3 -7.1416 -4.1055
5 1 -2 -5.4844 -16.4015
5 1 -1 -7.4935 24.5313
5 1 0 -5.8588 -8.4843
5 1 1 0.0761 6.3077
5 1 2 -1.2183 -7.8470
5 1 3 18.5243 -31.9965
5 1 4 31.4852 7.5675
5 1 5 -10.3545 -4.7365
5 1 6 8.6327 -20.1626
5 1 7 -4.5627 20.0350
5 1 8 1.7492 -16.5741
5 1 9 -8.6973 5.5619
5 1 10 11.1569 10.1580
5 1 11 2.9628 2.5488
5 1 12 0.7548 -12.7152
5 1 13 7.8702 -13.7523
5 1 14 11.3807 1.2666
5 1 15 2.0069 6.1580
5 1 16 2.8275 9.7427
5 1 17 -8.8558 12.0393
5 1 18 -0.4871 2.8053
5 1 19 3.6615 3.7066
5 1 20 -3.6488 2.6234
5 1 21 -3.1987 -2.2364
5 1 22 -4.6070 -0.1877
5 1 23 -6.0684 -2.0173
5 1 24 1.5350 -0.8707
5 1 25 0.9651 -5.5756
5 1 26 1.1054 4.5389
5 1 27 -0.3708 10.9990
5 1 28 2.1173 -1.3691
5 1 29 -2.1680 2.2054
5 1 30 -2.6064 -0.4521
5 1 31 -2.2306 -0.3992
5 1 32 0.4418 -2.1392
5 1 33 -5.8643 5.3186
5 1 34 1.8959 -1.6848
5 1 35 0.6719 1.1398
5 1 36 -1.9643 4.6799
5 1 37 4.2278 3.2200
5 1 38 5.6336 4.1780
5 1 39 -0.8504 0.2834
5 1 40 -0.9536 -2.4731
5 1 41 2.9868 -0.6198
5 1 42 4.7627 -8.5899
5 1 43 -4.7904 -0.4983
5 1 44 -3.9921 -1.3425
5 1 45 -0.0751 1.4128
5 1 46 2.1098 1.8967
5 1 47 -0.6290 2.7424
5 1 48 1.1840 -1.7719
5 2 -48 1.6552 1.3779
5 2 -47 -2.5805 -2.1440
5 2 -46 1.3680 -0.1487
5 2 -45 2.6475 0.9732
5 2 -44 -1.5156 -3.9493
5 2 -43 0.6906 -4.7846
5 2 -42 0.4647 -2.6664
5 2 -41 0.8946 -4.0260
5 2 -40 -2.3838 -3.3241
5 2 -39 6.8610 0.9262
5 2 -38 -1.4202 0.0518
5 2 -37 4.9923 -0.4659
5 2 -36 5.9505 0.3815
5 2 -35 2.6666 -1.2044
5 2 -34 7.2568 0.0710
5 2 -33 8.2153 3.1946
5 2 -32 0.9726 -0.6576
5 2 -31 5.9977 -5.0001
5 2 -30 7.2946 1.6430
5 2 -29 -1.1009 -9.4539
5 2 -28 -1.0660 6.8997
5 2 -27 -0.6580 -0.8127
5 2 -26 -0.1008 0.4170
5 2 -25 0.7159 -2.0179
5 2 -24 -5.1377 4.1156
5 2 -23 -5.3134 6.6387
5 2 -22 -1.9528 3.7839
5 2 -21 6.1064 4.8829
5 2 -20 -2.6631 8.4409
5 2 -19 8.4701 4.1587
5 2 -18 0.2354 -4.9998
5 2 -17 1.1409 -3.2615
5 2 -16 -4.8145 -0.9843
5 2 -15 1.7493 -2.5020
5 2 -14 2.6114 11.8495
5 2 -13 -1.3973 2.4749
5 2 -12 -5.3749 -7.0998
5 2 -11 3.8407 4.7080
5 2 -10 3.1956 9.8833
5 2 -9 6.7555 12.0532
5 2 -8 -4.5158 -1.1151
5 2 -7 4.1496 -3.8877
5 2 -6 -3.2359 13.7570
5 2 -5 -0.5365 -3.3696
5 2 -4 -21.2361 5.3076
5 2 -3 21.8447 -6.5798
5 2 -2 7.1970 4.6858
5 2 -1 -19.9774 2.0498
5 2 0 8.2457 -20.2071
5 2 1 -13.3099 -10.1879
5 2 2 -16.8785 -0.6783
5 2 3 10.2948 -18.8688
5 2 4 3.6640 5.6129
5 2 5 7.6840 -9.6937
5 2 6 -21.1443 -9.6467
5 2 7 -13.4528 -0.8187
5 2 8 -3.0428 1.8840
5 2 9 -1.2647 2.5164
5 2 10 10.9613 8.4720
5 2 11 1.4870 14.9629
5 2 12 0.3568 -20.9676
5 2 13 -0.3339 -3.8661
5 2 14 -2.0011 6.0718
5 2 15 -1.7660 13.4499
5 2 16 -3.3717 10.6255
5 2 17 -6.7275 6.1400
5 2 18 -6.0555 -1.3904
5 2 19 3.4414 -3.0381
5 2 20 1.9739 5.2730
5 2 21 1.1850 1.1097
5 2 22 -1.1715 -0.6643
5 2 23 0.4112 -2.5472
5 2 24 -0.3040 -3.4595
5 2 25 4.1499 -4.4146
5 2 26 -0.7754 3.6379
5 2 27 2.1637 4.5786
5 2 28 -2.4784 0.1721
5 2 29 -1.6358 1.1879
5 2 30 0.6004 -4.8346
5 2 31 2.6250 -1.3609
5 2 32 -2.2607 -2.0727
5 2 33 0.9360 -1.8284
5 2 34 1.7517 1.2576
5 2 35 2.1997 -2.6785
5 2 36 0.4507 2.8656
5 2 37 0.5410 2.3953
5 2 38 3.1531 5.0430
5 2 39 1.5752 2.5513
5 2 40 -1.4067 -1.9390
5 2 41 3.0893 0.1310
5 2 42 4.0664 -2.8316
5 2 43 -0.9163 0.5848
5 2 44 -3.3774 0.1268
5 2 45 0.4054 2.8278
5 2 46 2.3376 1.1529
5 2 47 -1.3122 0.8125
5 2 48 -2.5325 -0.5980
5 3 -47 -1.1464 -0.9028
5 3 -46 -0.5003 -0.4432
5 3 -45 -1.3435 -0.2925
5 3 -44 -1.2827 -0.3434
5 3 -43 -0.7963 -0.7909
5 3 -42 -1.9855 3.3161
5 3 -41 -0.2563 -2.3847
5 3 -40 1.5635 5.7651
5 3 -39 0.9902 -0.2447
5 3 -38 -0.6762 3.0874
5 3 -37 0.1803 8.6729
5 3 -36 3.3596 1.8609
5 3 -35 1.0682 -0.8973
5 3 -34 -1.7164 1.8615
5 3 -33 -0.2123 0.8925
5 3 -32 -1.9559 2.2674
5 3 -31 -4.7264 -1.0952
5 3 -30 3.8056 0.9310
5 3 -29 -1.5103 -4.8371
5 3 -28 1.7651 1.7016
5 3 -27 -3.3071 -0.8045
5 3 -26 3.3088 0.4556
5 3 -25 -4.5997 0.2261
5 3 -24 8.1165 3.5591
5 3 -23 -7.7266 4.2191
5 3 -22 -7.4334 -4.4281
5 3 -21 0.0114 -2.3876
5 3 -20 -4.2597 4.1672
5 3 -19 -4.3022 -1.7263
5 3 -18 -3.2543 6.1037
5 3 -17 -1.5392 -11.4156
5 3 -16 5.1178 -4.0091
5 3 -15 -12.6161 3.8661
5 3 -14 2.4455 2.1241
5 3 -13 2.8669 0.9369
5 3 -12 -5.3600 2.6496
5 3 -11 5.4296 -10.7626
5 3 -10 -0.4698 2.6387
5 3 -9 0.4364 -0.0305
5 3 -8 -1.1274 -9.5353
5 3 -7 1.4245 3.3870
5 3 -6 -3.3830 -1.1539
5 3 -5 6.2489 -26.6600
5 3 -4 -19.6228 25.3063
5 3 -3 -7.6093 -1.6781
5 3 -2 13.0451 -11.8569
5 3 -1 -4.3002 27.7774
5 3 0 -7.3130 14.2296
5 3 1 5.5917 -30.8515
5 3 2 -6.0983 23.4691
5 3 3 -1.8887 -4.6126
5 3 4 6.0056 16.0408
5 3 5 -6.7743 2.6074
5 3 6 -20.1123 2.6364
5 3 7 -2.9773 -0.6428
5 3 8 6.2630 1.7279
5 3 9 8.7904 -6.7787
5 3 10 -2.0688 -2.9897
5 3 11 5.4566 0.8580
5 3 12 4.8533 -0.1603
5 3 13 -1.4428 -4.3096
5 3 14 4.8574 -4.2933
5 3 15 -0.1304 7.8200
5 3 16 -0.9337 3.2064
5 3 17 -7.5166 -7.4044
5 3 18 -1.0329 -11.2292
5 3 19 3.8114 -11.9924
5 3 20 5.3294 -3.3444
5 3 21 1.3079 1.2922
5 3 22 -0.2741 3.5624
5 3 23 -3.3685 -2.9650
5 3 24 3.0137 3.6087
5 3 25 1.3232 -3.4009
5 3 26 2.2503 4.4307
5 3 27 -2.2539 0.1870
5 3 28 -3.1400 -1.1896
5 3 29 -3.1188 2.3206
5 3 30 -0.7275 0.3950
5 3 31 -2.8956 -1.9011
5 3 32 1.5086 1.6087
5 3 33 -4.2841 -0.5976
5 3 34 -7.1312 2.2872
5 3 35 4.6363 -1.9109
5 3 36 2.5743 3.8941
5 3 37 -1.7065 -2.1935
5 3 38 1.9928 2.5116
5 3 39 -0.3580 3.2133
5 3 40 0.6910 -1.8286
5 3 41 -2.4886 0.6981
5 3 42 0.9992 2.5265
5 3 43 0.0881 -0.2754
5 3 44 0.4873 1.6946
5 3 45 -0.0588 -0.7333
5 3 46 1.8786 1.9020
5 3 47 -0.8133 -3.0850
5 4 -46 -1.3412 -2.9971
5 4 -45 -0.7324 -3.4827
5 4 -44 -0.1902 -0.6972
5 4 -43 -4.0705 -2.9625
5 4 -42 -3.1892 -1.8345
5 4 -41 -4.5644 3.1638
5 4 -40 0.9399 1.4264
5 4 -39 0.8149 0.6741
5 4 -38 -2.1273 -0.9990
5 4 -37 1.4454 4.9059
5 4 -36 3.1078 0.0419
5 4 -35 -1.1217 -0.9243
5 4 -34 -0.2666 -1.5991
5 4 -33 5.3972 4.0981
5 4 -32 -1.8648 0.1934
5 4 -31 0.5523 0.8540
5 4 -30 3.8162 0.2352
5 4 -29 3.2161 4.7026
5 4 -28 1.2122 -3.9459
5 4 -27 1.1842 3.7875
5 4 -26 3.3699 -1.4498
5 4 -25 -2.2899 4.5999
5 4 -24 2.6857 2.5969
5 4 -23 1.4980 8.3334
5 4 -22 -0.1254 0.5603
5 4 -21 4.7581 1.3181
5 4 -20 5.1891 -2.6263
5 4 -19 -4.8836 0.7904
5 4 -18 -2.7354 5.1194
5 4 -17 -1.5507 9.2294
5 4 -16 -2.9993 -4.1162
5 4 -15 0.1136 4.1529
5 4 -14 -0.7852 4.5239
5 4 -13 -5.4414 -9.6762
5 4 -12 4.7223 1.1953
5 4 -11 -0.5594 -6.5841
5 4 -10 -1.0488 -14.4426
5 4 -9 11.4916 2.8294
5 4 -8 -5.5965 -10.7248
5 4 -7 0.5303 -2.3084
5 4 -6 0.2611 -10.2421
5 4 -5 5.7315 -9.8440
5 4 -4 -6.5358 9.8479
5 4 -3 0.7364 -8.0764
5 4 -2 -10.8490 -20.2183
5 4 -1 -13.0703 1.4501
5 4 0 -9.3824 6.9388
5 4 1 -14.9228 -21.6102
5 4 2 -9.0765 -5.0366
5 4 3 9.0117 5.9146
5 4 4 1.0046 -3.8317
5 4 5 -3.3075 -6.3951
5 4 6 -22.3187 -4.2831
5 4 7 0.7727 -2.3291
5 4 8 11.7773 3.4091
5 4 9 -1.0686 -7.8695
5 4 10 5.4615 -12.0464
5 4 11 -3.3481 -2.9320
5 4 12 -11.8049 -7.7154
5 4 13 4.0464 -4.2202
5 4 14 -5.6270 1.1315
5 4 15 -4.2388 3.6672
5 4 16 0.1739 -1.4651
5 4 17 -12.6469 0.2513
5 4 18 -0.9367 -4.8054
5 4 19 4.0581 -0.6625
5 4 20 5.0174 -4.3581
5 4 21 1.5488 8.1430
5 4 22 -0.4710 -0.4667
5 4 23 -3.5244 4.5564
5 4 24 -0.9627 4.7645
5 4 25 2.1520 -5.4513
5 4 26 5.1824 -0.1399
5 4 27 0.1500 3.4453
5 4 28 0.8446 -7.6144
5 4 29 -1.0086 1.3996
5 4 30 3.3587 -2.0215
5 4 31 2.2434 7.4161
5 4 32 1.3412 -0.5889
5 4 33 2.0271 -1.4353
5 4 34 -7.2755 1.0556
5 4 35 4.0857 0.3319
5 4 36 2.3099 0.8708
5 4 37 2.0354 0.2149
5 4 38 1.8171 -2.1256
5 4 39 0.9956 2.6089
5 4 40 -0.6555 0.2101
5 4 41 -6.4999 0.4855
5 4 42 -0.6619 -1.6857
5 4 43 0.4953 1.2276
5 4 44 -0.3071 0.7375
5 4 45 -1.8861 -4.2622
5 4 46 1.9634 -0.5719
5 5 0 5.3164 1.6015
5 5 1 -9.5676 -1.9485
5 5 2 -18.5450 -3.3075
5 5 3 10.8873 4.8426
5 5 4 7.5653 6.0862
5 5 5 2.0602 0.4055
5 5 6 -6.4560 -10.0120
5 5 7 -0.0455 -3.0616
5 5 8 6.7280 -6.0968
5 5 9 -0.5265 0.8608
5 5 10 -4.1497 3.3767
5 5 11 2.8054 -9.9186
5 5 12 0.9705 0.2139
5 5 13 3.9493 -2.2717
5 5 14 -1.4380 -1.8355
5 5 15 5.4754 3.9000
5 5 16 -3.6577 -5.1604
5 5 17 -4.7544 -3.5438
5 5 18 -6.6382 -0.5466
5 5 19 3.8579 -5.5999
5 5 20 -0.9275 -2.8674
5 5 21 2.5808 0.3941
5 5 22 -0.1777 0.6958
5 5 23 0.0242 2.8601
5 5 24 -0.4313 1.5986
5 5 25 3.5259 -3.0447
5 5 26 -1.0617 4.8790
5 5 27 -0.1844 4.5108
5 5 28 -0.5753 -1.5325
5 5 29 0.0850 1.3543
5 5 30 -1.9353 -0.5462
5 5 31 1.9568 3.2004
5 5 32 -1.0993 -0.7606
5 5 33 0.0581 0.0105
5 5 34 -5.3585 0.0351
5 5 35 1.6971 -2.0141
5 5 36 -1.0188 -2.4362
5 5 37 1.8370 1.5300
5 5 38 2.4511 -0.5892
5 5 39 0.7343 0.5499
5 5 40 0.5687 0.0384
5 5 41 -0.6910 1.3488
5 5 42 -1.6851 -4.2724
5 5 43 2.9457 -2.9673
5 5 44 -1.2327 -1.3930
5 5 45 0.7217 -2.4244
5 5 46 -0.8004 -2.7549
6 0 -48 1.0423 -0.9810
6 0 -47 -1.3013 1.3847
6 0 -46 0.0910 -0.3885
6 0 -45 -2.2035 -0.9312
6 0 -44 -0.2923 1.6352
6 0 -43 1.3392 1.9861
6 0 -42 1.7937 -0.3229
6 0 -41 0.3570 -0.4505
6 0 -40 0.8146 1.4834
6 0 -39 -3.6573 0.3805
6 0 -38 0.1879 -0.5748
6 0 -37 1.1438 2.3286
6 0 -36 4.3185 1.6937
6 0 -35 -0.6724 4.2447
6 0 -34 0.2380 -1.1400
6 0 -33 -5.7376 -1.0318
6 0 -32 0.8950 -1.9605
6 0 -31 -0.2427 0.9011
6 0 -30 -3.1759 2.1705
6 0 -29 1.0874 -1.8144
6 0 -28 -1.3397 -0.4315
6 0 -27 -4.3377 -0.8344
6 0 -26 -3.5497 3.3064
6 0 -25 1.9453 3.6093
6 0 -24 -2.2721 1.0748
6 0 -23 -1.3662 3.1516
6 0 -22 -2.9569 -3.1237
6 0 -21 -6.5040 1.9300
6 0 -20 -1.3114 3.2309
6 0 -19 3.3077 7.9280
6 0 -18 -4.3432 -0.9191
6 0 -17 -7.0971 10.5759
6 0 -16 2.6444 3.6135
6 0 -15 2.5518 -1.4197
6 0 -14 -2.4685 0.3573
6 0 -13 1.7543 2.6519
6 0 -12 7.8745 -0.9759
6 0 -11 4.0496 -7.7072
6 0 -10 -8.5483 -10.6832
6 0 -9 -10.2797 1.8297
6 0 -8 0.2622 1.3042
6 0 -7 3.9651 2.5612
6 0 -6 0.4114 -1.3305
6 0 -5 -3.7538 4.8071
6 0 -4 -1.7294 -0.3799
6 0 -3 -26.1787 0.9255
6 0 -2 -5.5040 11.5008
6 0 -1 8.6397 12.0617
6 0 0 3.5168 -0.5681
6 0 1 -11.9896 24.6768
6 0 2 -0.7567 -4.3868
6 0 3 -8.4491 -1.9662
6 0 4 -1.2853 0.0234
6 0 5 -0.1542 -1.8420
6 0 6 9.8256 -1.3682
6 0 7 -1.4761 2.5158
6 0 8 -2.1985 -4.7345
6 0 9 -17.5021 0.0696
6 0 10 5.1741 -9.2596
6 0 11 3.1314 4.8452
6 0 12 20.0669 0.6647
6 0 13 6.3019 -9.1752
6 0 14 3.0856 2.4021
6 0 15 -2.6285 -0.1643
6 0 16 -2.4354 6.2961
6 0 17 2.4228 8.2298
6 0 18 1.5657 2.5963
6 0 19 -1.3297 3.0173
6 0 20 -1.6976 -2.9147
6 0 21 -8.7588 -0.8255
6 0 22 -1.6821 2.0575
6 0 23 -1.6466 -0.6552
6 0 24 0.9645 0.7019
6 0 25 0.2574 -1.4771
6 0 26 2.5120 4.0333
6 0 27 -1.8443 1.5350
6 0 28 2.2930 -3.3794
6 0 29 -1.2561 -0.7548
6 0 30 -0.9807 -1.4650
6 0 31 -3.7264 2.6925
6 0 32 -3.7083 -4.0903
6 0 33 2.0754 0.0943
6 0 34 -0.6969 0.3784
6 0 35 0.0070 1.0427
6 0 36 7.6634 0.4443
6 0 37 -0.1717 1.6967
6 0 38 0.3067 0.6878
6 0 39 -0.6684 0.8014
6 0 40 -0.0068 1.1438
6 0 41 0.6595 1.9459
6 0 42 -3.0426 -1.0230
6 0 43 -2.6865 1.8166
6 0 44 -2.0557 -3.6989
6 0 45 -3.7856 0.2220
6 0 46 1.1125 -0.8440
6 0 47 2.9979 1.9241
6 0 48 3.2404 -0.6119
6 1 -47 -0.3328 -0.2066
6 1 -46 1.7007 1.3049
6 1 -45 -0.4093 -3.5641
6 1 -44 -0.9129 -5.5794
6 1 -43 3.6204 -0.0642
6 1 -42 -1.4051 -2.6572
6 1 -41 0.3575 -3.3876
6 1 -40 0.0211 0.9029
6 1 -39 0.8036 1.5159
6 1 -38 -4.8759 -4.9349
6 1 -37 3.1785 -0.5036
6 1 -36 4.5552 6.8261
6 1 -35 2.2599 2.5951
6 1 -34 6.1173 0.6190
6 1 -33 2.2148 -3.0854
6 1 -32 5.7140 -0.5821
6 1 -31 7.0882 -0.0002
6 1 -30 0.1535 -1.0769
6 1 -29 1.3777 -2.7308
6 1 -28 -3.0527 2.7752
6 1 -27 3.5999 -4.8850
6 1 -26 -3.0564 3.0276
6 1 -25 -2.2983 -2.3828
6 1 -24 -1.8198 6.2990
6 1 -23 2.9761 3.2705
6 1 -22 2.8450 -0.1069
6 1 -21 0.5166 5.7564
6 1 -20 3.0538 0.9816
6 1 -19 6.6613 2.8857
6 1 -18 -6.5137 2.4740
6 1 -17 -4.2552 -0.7317
6 1 -16 -3.1419 3.9598
6 1 -15 5.2992 -5.2584
6 1 -14 -7.8401 -0.0961
6 1 -13 -0.6631 1.7323
6 1 -12 3.7945 -3.5226
6 1 -11 6.5867 10.0510
6 1 -10 -3.9918 -3.8005
6 1 -9 10.4784 -9.7918
6 1 -8 -2.8660 6.8050
6 1 -7 2.4243 3.0673
6 1 -6 0.1447 4.7772
6 1 -5 10.3412 12.8693
6 1 -4 -5.1041 6.1946
6 1 -3 -8.5956 -17.1625
6 1 -2 -4.3390 4.5964
6 1 -1 5.5366 -4.8199
6 1 0 -5.1576 -15.9034
6 1 1 -7.0952 18.6393
6 1 2 -2.8568 -9.7599
6 1 3 -4.2822 -31.5431
6 1 4 0.8135 0.8407
6 1 5 -12.9009 -19.1931
6 1 6 -1.4228 -16.1693
6 1 7 -4.5683 6.7896
6 1 8 -11.1032 -2.8104
6 1 9 -2.9350 4.1957
6 1 10 -1.4808 -4.2156
6 1 11 5.2373 6.7078
6 1 12 5.0004 -8.1193
6 1 13 -0.5174 2.6214
6 1 14 -2.5956 4.4817
6 1 15 -5.2149 4.5873
6 1 16 -9.0785 -0.1319
6 1 17 -6.9048 4.4279
6 1 18 -0.4499 -1.6064
6 1 19 3.2855 5.2259
6 1 20 -3.8726 3.1519
6 1 21 0.1137 -6.6818
6 1 22 -1.3769 0.7185
6 1 23 2.1253 0.9325
6 1 24 -0.0715 -0.3827
6 1 25 -0.2705 2.1339
6 1 26 -3.5078 1.0311
6 1 27 0.2003 5.0502
6 1 28 -1.4268 -0.2310
6 1 29 -1.2857 -1.2351
6 1 30 0.0011 -1.2810
6 1 31 -1.0505 -1.9391
6 1 32 -0.0798 1.2698
6 1 33 2.4527 -0.2707
6 1 34 -0.3488 -5.9034
6 1 35 -1.6718 6.2715
6 1 36 -1.4785 7.6052
6 1 37 2.3436 0.3993
6 1 38 0.4682 4.4648
6 1 39 -1.5767 -0.9367
6 1 40 2.2504 4.5872
6 1 41 4.2032 -0.5607
6 1 42 0.2796 -4.8589
6 1 43 -1.4865 2.2420
6 1 44 -4.3731 -3.3451
6 1 45 -0.2269 0.8625
6 1 46 0.6436 0.0012
6 1 47 2.1460 1.2603
6 2 -47 -0.6822 -1.6092
6 2 -46 2.0037 2.5935
6 2 -45 0.6152 0.9584
6 2 -44 -1.9154 -0.3260
6 2 -43 3.7327 -1.1630
6 2 -42 0.4198 1.9051
6 2 -41 -3.8995 1.5479
6 2 -40 -0.4053 3.1541
6 2 -39 0.6552 2.6146
6 2 -38 -2.8629 1.9908
6 2 -37 -1.9027 -0.5000
6 2 -36 4.3976 5.6611
6 2 -35 -6.2168 3.8904
6 2 -34 -0.3941 0.7593
6 2 -33 -1.6273 1.4488
6 2 -32 -0.3161 1.9269
6 2 -31 3.3275 -4.5689
6 2 -30 1.1753 -0.8209
6 2 -29 -3.3785 -4.3955
6 2 -28 -2.8319 0.8261
6 2 -27 2.3776 -3.2213
6 2 -26 5.8036 -1.6503
6 2 -25 -6.5029 -0.7452
6 2 -24 3.7993 -2.2742
6 2 -23 -7.0443 1.0168
6 2 -22 -4.4202 1.3318
6 2 -21 -1.5863 7.6637
6 2 -20 4.7357 3.9509
6 2 -19 -7.1249 -3.6285
6 2 -18 -0.3007 -0.9078
6 2 -17 -3.0914 -10.5578
6 2 -16 -13.2790 -0.2716
6 2 -15 -1.9582 -9.7682
6 2 -14 1.3519 0.3414
6 2 -13 -6.1688 -2.2609
6 2 -12 -0.3468 -1.3063
6 2 -11 4.4441 8.3920
6 2 -10 3.0167 1.1542
6 2 -9 1.3150 -6.0310
6 2 -8 -4.2981 -0.1574
6 2 -7 8.4673 -10.0080
6 2 -6 -8.3569 -4.0268
6 2 -5 -4.6150 0.6451
6 2 -4 -20.3320 -0.7342
6 2 -3 -2.3982 -21.6558
6 2 -2 5.6440 16.1175
6 2 -1 5.2544 -16.6713
6 2 0 6.6665 -7.5734
6 2 1 -8.3764 9.3424
6 2 2 -0.5144 5.1883
6 2 3 -3.9989 5.5476
6 2 4 -0.8964 17.0886
6 2 5 3.8302 -12.0959
6 2 6 -10.5111 11.5394
6 2 7 -4.6355 -3.4897
6 2 8 0.1001 8.5928
6 2 9 -4.0159 3.4380
6 2 10 3.9499 4.9003
6 2 11 9.0271 4.0861
6 2 12 0.1499 -13.4191
6 2 13 1.9393 4.0744
6 2 14 -2.4355 2.8190
6 2 15 -3.1174 1.6558
6 2 16 -8.1023 -2.1487
6 2 17 2.1718 -12.3060
6 2 18 5.2431 -7.2415
6 2 19 -5.4426 -5.7376
6 2 20 2.1055 3.5446
6 2 21 0.7717 -4.1689
6 2 22 -4.7371 0.3810
6 2 23 1.5478 0.4075
6 2 24 1.2720 2.0719
6 2 25 -2.0697 0.0978
6 2 26 -4.2388 0.8102
6 2 27 -1.7296 -1.2042
6 2 28 1.6275 3.0072
6 2 29 -4.0947 0.3987
6 2 30 1.2223 -2.2187
6 2 31 -2.6298 -0.3790
6 2 32 -1.7851 3.3561
6 2 33 3.5208 -0.3666
6 2 34 -0.4690 -0.6601
6 2 35 -1.2261 -1.6789
6 2 36 1.2536 5.9802
6 2 37 -2.7110 -0.7831
6 2 38 1.9264 0.0949
6 2 39 -0.9572 -0.8146
6 2 40 0.5498 3.0141
6 2 41 2.0142 -0.6415
6 2 42 1.5768 0.4878
6 2 43 -3.0659 1.0634
6 2 44 -0.1320 0.1884
6 2 45 1.1225 -0.1569
6 2 46 4.0123 -0.3333
6 2 47 0.6893 -2.1877
6 3 -46 0.6769 -1.4488
6 3 -45 -2.5320 -0.4144
6 3 -44 -3.4620 -2.4408
6 3 -43 -0.3447 -1.9878
6 3 -42 -3.3114 0.5181
6 3 -41 -4.3553 2.6002
6 3 -40 -0.3078 -2.3322
6 3 -39 -3.5635 1.9906
6 3 -38 -0.8581 1.2801
6 3 -37 -1.4346 4.0110
6 3 -36 5.4376 -1.7134
6 3 -35 -0.1107 3.1182
6 3 -34 -1.3027 -0.6525
6 3 -33 -0.7951 0.6510
6 3 -32 0.9198 0.2079
6 3 -31 3.2530 0.2403
6 3 -30 0.5558 1.4773
6 3 -29 6.8297 1.4717
6 3 -28 -3.4731 -2.9627
6 3 -27 -0.3979 4.3971
6 3 -26 0.9949 -1.7765
6 3 -25 -4.1549 6.7347
6 3 -24 6.2245 -0.3824
6 3 -23 -2.5227 6.5571
6 3 -22 -4.0002 -5.7100
6 3 -21 3.3633 6.8131
6 3 -20 2.4528 4.7840
6 3 -19 -1.5759 5.4718
6 3 -18 1.0293 6.8533
6 3 -17 8.2701 -3.1597
6 3 -16 2.0331 2.6701
6 3 -15 -3.4937 5.6238
6 3 -14 7.3968 -5.6305
6 3 -13 4.6896 -0.5325
6 3 -12 -0.4313 0.9244
6 3 -11 11.0194 1.0003
6 3 -10 5.5142 0.1081
6 3 -9 -5.8514 -7.2821
6 3 -8 8.3459 -4.6910
6 3 -7 14.5275 9.3349
6 3 -6 -11.6058 -14.9322
6 3 -5 13.2784 -6.0494
6 3 -4 -9.1184 6.0424
6 3 -3 -18.7479 -12.6695
6 3 -2 7.2850 -2.8297
6 3 -1 11.6611 12.0104
6 3 0 -11.3715 -5.1816
6 3 1 -1.9704 -1.8164
6 3 2 -3.5796 1.0341
6 3 3 -10.7531 -2.5913
6 3 4 -0.7239 8.0212
6 3 5 -12.5884 -2.2868
6 3 6 -12.4818 2.5655
6 3 7 7.0912 4.3440
6 3 8 8.3806 2.6617
6 3 9 -4.8202 4.3117
6 3 10 -0.3116 0.2870
6 3 11 4.9842 -4.5301
6 3 12 -4.5548 -2.0411
6 3 13 -1.3578 -0.1831
6 3 14 2.4993 0.7293
6 3 15 -8.1601 -0.0327
6 3 16 -0.3815 -4.7142
6 3 17 5.1504 -0.1389
6 3 18 4.2027 -7.8306
6 3 19 2.8599 0.3525
6 3 20 2.7863 6.2183
6 3 21 -2.9640 2.1822
6 3 22 -4.2181 -1.0851
6 3 23 -5.3789 4.8538
6 3 24 1.3949 -0.2897
6 3 25 -0.0618 -2.3721
6 3 26 -1.7969 -5.4052
6 3 27 -1.5027 -2.2240
6 3 28 4.1964 -4.6599
6 3 29 2.8282 3.6188
6 3 30 -0.7778 1.3021
6 3 31 0.1895 -1.1886
6 3 32 2.9524 -0.5466
6 3 33 -1.5686 3.2386
6 3 34 -3.3785 0.3036
6 3 35 5.3342 2.5891
6 3 36 0.4748 0.1802
6 3 37 1.4800 -1.8521
6 3 38 0.8068 1.4222
6 3 39 -2.0802 -1.3402
6 3 40 1.4517 -1.1295
6 3 41 -0.0402 5.2748
6 3 42 -1.5613 0.8937
6 3 43 -1.9987 1.5690
6 3 44 1.5179 1.6903
6 3 45 -0.4870 0.5130
6 3 46 2.0166 -0.7993
6 4 -46 -0.2166 -4.4200
6 4 -45 2.3790 -2.9935
6 4 -44 -1.3700 -3.0803
6 4 -43 0.8869 -6.9444
6 4 -42 -0.8300 -3.1244
6 4 -41 2.3031 2.7620
6 4 -40 -0.9280 -5.5407
6 4 -39 1.6399 -1.1073
6 4 -38 -0.5545 -0.3319
6 4 -37 -2.9090 1.0039
6 4 -36 3.9770 -4.7829
6 4 -35 -2.0720 0.0762
6 4 -34 -4.6438 0.1586
6 4 -33 -0.1852 -0.2109
6 4 -32 -3.3217 -1.4927
6 4 -31 0.4529 -3.0988
6 4 -30 -1.8046 2.6149
6 4 -29 5.2600 3.9262
6 4 -28 -4.0240 -2.3548
6 4 -27 0.3523 3.8591
6 4 -26 -0.4392 1.7565
6 4 -25 1.0562 0.3886
6 4 -24 -0.0932 6.9319
6 4 -23 3.7926 0.2893
6 4 -22 4.2675 -0.2851
6 4 -21 1.6258 -1.5371
6 4 -20 -2.6410 -2.3102
6 4 -19 1.8753 -4.5544
6 4 -18 -8.2105 3.4249
6 4 -17 5.5888 2.1063
6 4 -16 -2.5787 2.1547
6 4 -15 6.7482 3.1511
6 4 -14 4.1295 5.9306
6 4 -13 2.6728 -3.7222
6 4 -12 4.8850 2.5988
6 4 -11 1.2360 8.1193
6 4 -10 2.2194 -3.4620
6 4 -9 5.1975 -1.1020
6 4 -8 2.0014 0.2581
6 4 -7 5.8200 -3.0013
6 4 -6 -1.0019 -3.9340
6 4 -5 12.4324 1.2611
6 4 -4 -0.3342 -1.1104
6 4 -3 -1.4054 -8.1238
6 4 -2 -3.9186 -3.1764
6 4 -1 9.3545 3.9090
6 4 0 -12.1729 3.3493
6 4 1 -17.2164 11.6327
6 4 2 7.5381 2.8962
6 4 3 7.5336 7.8262
6 4 4 0.3814 -1.5999
6 4 5 1.4620 -0.6773
6 4 6 -11.4044 -3.6461
6 4 7 10.6914 -4.2308
6 4 8 2.6817 5.7327
6 4 9 -10.6750 2.1458
6 4 10 9.5144 -5.0963
6 4 11 -3.1537 -6.3590
6 4 12 -7.8674 -3.9760
6 4 13 5.8957 -0.4648
6 4 14 -0.5250 2.3628
6 4 15 0.5708 -4.6535
6 4 16 -0.9728 -6.1206
6 4 17 -0.7110 -4.7393
6 4 18 -1.7129 -4.3184
6 4 19 3.9905 2.5533
6 4 20 -4.5156 -2.6864
6 4 21 -0.0803 -1.0595
6 4 22 -2.8909 -5.5666
6 4 23 -0.8334 1.5279
6 4 24 -3.6885 1.8680
6 4 25 6.2991 -4.7119
6 4 26 2.4786 0.6993
6 4 27 0.0164 1.4176
6 4 28 4.5536 -2.1018
6 4 29 -2.4210 0.8612
6 4 30 -1.5635 3.6107
6 4 31 2.5959 4.4645
6 4 32 -2.2725 -4.2395
6 4 33 1.0455 -1.7830
6 4 34 -5.4213 0.7844
6 4 35 2.2253 4.0261
6 4 36 0.0413 -0.8017
6 4 37 4.0291 -1.5067
6 4 38 -1.1824 0.3120
6 4 39 -0.2351 -2.3638
6 4 40 0.0160 0.4810
6 4 41 -3.2676 2.4767
6 4 42 -1.2957 -1.6779
6 4 43 1.2207 2.6675
6 4 44 -3.2633 0.2805
6 4 45 0.2596 -4.0115
6 4 46 -0.1040 -1.1790
6 5 -45 1.1041 0.0394
6 5 -44 0.3761 0.7898
6 5 -43 3.0636 -2.3513
6 5 -42 0.4802 2.8745
6 5 -41 2.8301 4.6088
6 5 -40 1.0133 4.8995
6 5 -39 0.0061 3.7151
6 5 -38 2.7377 1.5277
6 5 -37 -2.1793 3.9268
6 5 -36 4.5459 -1.7407
6 5 -35 0.2573 -2.8154
6 5 -34 -2.3274 4.7970
6 5 -33 -0.7967 2.2593
6 5 -32 0.4810 -2.2987
6 5 -31 -0.2239 0.2353
6 5 -30 0.2119 -1.1327
6 5 -29 -1.9076 -0.5806
6 5 -28 -3.1517 -2.2653
6 5 -27 -4.8646 -0.6892
6 5 -26 0.9896 2.0604
6 5 -25 -5.8844 -5.2020
6 5 -24 3.4313 -0.2155
6 5 -23 -2.2801 0.9892
6 5 -22 -0.2744 4.0419
6 5 -21 -1.9397 -2.1228
6 5 -20 -1.1910 3.8704
6 5 -19 1.3617 -3.5911
6 5 -18 -0.1615 -0.2333
6 5 -17 -2.0095 -3.2321
6 5 -16 1.2215 -0.1390
6 5 -15 1.7650 0.9429
6 5 -14 2.0997 2.6153
6 5 -13 5.4743 -3.9310
6 5 -12 0.1147 -3.7781
6 5 -11 0.4474 -0.4027
6 5 -10 2.9508 -0.5674
6 5 -9 0.6454 -0.3093
6 5 -8 14.6851 -3.1197
6 5 -7 -2.5166 0.0706
6 5 -6 -3.2862 -1.5622
6 5 -5 5.0123 3.7271
6 5 -4 -1.0868 0.6536
6 5 -3 -1.1912 2.2949
6 5 -2 -4.9078 -1.1157
6 5 -1 5.4263 -0.0894
6 5 0 1.5564 -6.7217
6 5 1 -17.4458 10.7690
6 5 2 -8.8108 0.2911
6 5 3 1.4140 6.4917
6 5 4 -5.5286 8.4859
6 5 5 -1.4132 9.1938
6 5 6 0.6774 1.4750
6 5 7 1.3333 -1.8486
6 5 8 -1.4746 -1.1448
6 5 9 -2.7079 9.7937
6 5 10 2.8436 -0.7642
6 5 11 0.7916 -10.4094
6 5 12 4.7498 1.5768
6 5 13 0.1042 3.3657
6 5 14 3.3091 -0.7897
6 5 15 5.7663 -2.0562
6 5 16 2.1208 -2.3599
6 5 17 -0.6553 -8.6610
6 5 18 -0.6590 3.3712
6 5 19 0.2551 0.7955
6 5 20 -2.7152 0.8275
6 5 21 -3.4494 0.2598
6 5 22 0.5550 2.1157
6 5 23 -0.0009 0.1152
6 5 24 -1.3669 -0.8849
6 5 25 -1.0905 -1.0194
6 5 26 0.6019 2.9463
6 5 27 -4.8993 1.9825
6 5 28 5.1100 2.6744
6 5 29 -8.9109 -1.4562
6 5 30 -2.1118 4.3472
6 5 31 -0.2395 1.8011
6 5 32 -1.5533 -0.2476
6 5 33 -0.2337 2.9028
6 5 34 -1.2390 -1.6943
6 5 35 -1.0975 3.2915
6 5 36 -0.2122 4.6264
6 5 37 0.2091 0.5825
6 5 38 1.4031 2.2468
6 5 39 -0.6135 5.2250
6 5 40 2.4121 3.0723
6 5 41 -0.6695 2.3278
6 5 42 0.0799 2.7531
6 5 43 2.6464 -0.2526
6 5 44 -1.8494 1.3776
6 5 45 0.1345 -1.1701
6 6 0 3.7679 8.5438
6 6 1 -1.1654 14.5683
6 6 2 -10.4394 7.5067
6 6 3 -3.1205 3.6672
6 6 4 -8.8623 0.2529
6 6 5 0.4225 4.2037
6 6 6 -1.9996 -1.8415
6 6 7 -0.5608 -3.3203
6 6 8 -1.4443 -1.1104
6 6 9 2.8172 4.7755
6 6 10 0.0456 -6.8336
6 6 11 3.7934 3.4440
6 6 12 -1.5849 -2.6781
6 6 13 -1.2178 0.9208
6 6 14 2.9342 2.2489
6 6 15 -4.0587 -1.8637
6 6 16 6.7000 -1.9931
6 6 17 0.1727 -2.4070
6 6 18 5.3768 -0.4714
6 6 19 4.3960 5.5134
6 6 20 -2.9865 -0.3303
6 6 21 -2.6128 0.8646
6 6 22 -3.2691 6.2864
6 6 23 -0.0969 3.8029
6 6 24 2.3230 -5.1864
6 6 25 -3.4745 1.8547
6 6 26 2.8462 -3.1281
6 6 27 0.7853 0.1090
6 6 28 4.2187 -2.1338
6 6 29 -1.7541 -5.3633
6 6 30 2.3358 0.7751
6 6 31 2.4526 -3.9146
6 6 32 0.4244 -5.3595
6 6 33 3.0801 3.6306
6 6 34 2.3971 0.4011
6 6 35 1.2933 -2.3849
6 6 36 2.8707 0.1153
6 6 37 -2.3546 -1.2112
6 6 38 -1.9551 -0.5851
6 6 39 -4.1394 3.0837
6 6 40 1.2660 2.5089
6 6 41 -3.7813 2.4413
6 6 42 0.0810 3.1743
6 6 43 1.4970 -2.0905
6 6 44 -0.1169 1.3392
7 0 -47 -1.3064 -0.5087
7 0 -46 -1.4773 -1.6569
7 0 -45 0.5854 -0.0211
7 0 -44 0.8051 -1.2227
7 0 -43 1.0376 -0.9106
7 0 -42 -1.0967 -2.0152
7 0 -41 -1.1927 -1.7600
7 0 -40 -3.0281 -2.2983
7 0 -39 -2.8544 -0.1754
7 0 -38 -0.6302 -1.2485
7 0 -37 2.5155 6.2073
7 0 -36 3.6562 0.6081
7 0 -35 1.1675 -3.3079
7 0 -34 2.1291 3.6569
7 0 -33 3.1312 -1.8527
7 0 -32 -1.2313 0.5356
7 0 -31 4.2650 7.5137
7 0 -30 -0.7912 1.1526
7 0 -29 2.2888 -3.0508
7 0 -28 1.8472 2.0219
7 0 -27 1.2130 -0.5651
7 0 -26 -4.1516 6.4635
7 0 -25 2.0682 3.9879
7 0 -24 1.2676 0.8872
7 0 -23 4.4296 -6.1200
7 0 -22 2.0658 1.4422
7 0 -21 0.1160 -0.0456
7 0 -20 2.7808 -1.7765
7 0 -19 4.1696 5.7763
7 0 -18 -3.2916 1.2175
7 0 -17 2.9321 0.7978
7 0 -16 1.2064 -2.2196
7 0 -15 2.6808 -0.8641
7 0 -14 0.0796 0.3059
7 0 -13 2.8389 4.9329
7 0 -12 -8.3242 -0.2556
7 0 -11 4.5837 -9.5030
7 0 -10 -2.3879 -1.8848
7 0 -9 8.3560 1.2955
7 0 -8 -0.1154 1.4989
7 0 -7 7.0764 10.4860
7 0 -6 9.8086 -1.3278
7 0 -5 2.2882 -5.9421
7 0 -4 1.4758 5.9041
7 0 -3 8.7120 2.7846
7 0 -2 -3.8606 7.7192
7 0 -1 -0.2164 1.5401
7 0 0 19.3706 0.3993
7 0 1 5.0012 -3.8703
7 0 2 -9.3952 -16.7551
7 0 3 -0.2510 0.6237
7 0 4 7.1260 -14.0452
7 0 5 -6.0434 -13.0999
7 0 6 6.6144 -2.5698
7 0 7 -3.8914 3.7390
7 0 8 -8.6281 -13.5508
7 0 9 -0.3295 0.3591
7 0 10 -2.0770 1.0664
7 0 11 2.4038 7.4302
7 0 12 6.8305 -0.7354
7 0 13 -1.3195 -2.5034
7 0 14 -3.6663 -7.0148
7 0 15 -0.4379 -2.4773
7 0 16 -0.7373 -3.5272
7 0 17 3.0032 7.4031
7 0 18 1.6548 0.5421
7 0 19 2.7805 -3.6237
7 0 20 -1.6269 -2.5186
7 0 21 5.9679 0.6120
7 0 22 -0.1634 0.7145
7 0 23 1.2594 3.5187
7 0 24 -1.8196 0.9242
7 0 25 -1.9352 5.5517
7 0 26 0.6807 -1.4705
7 0 27 -0.4988 -0.0808
7 0 28 0.6904 1.4215
7 0 29 0.9698 -1.2699
7 0 30 -1.0550 0.2986
7 0 31 0.2505 1.8061
7 0 32 0.0347 -1.8875
7 0 33 2.6836 -0.9107
7 0 34 -2.8773 5.7205
7 0 35 0.4718 2.0509
7 0 36 0.4906 -0.2311
7 0 37 -0.9026 0.9956
7 0 38 0.2307 -0.0373
7 0 39 2.6285 0.9197
7 0 40 -0.3630 2.5367
7 0 41 -0.4361 -0.8878
7 0 42 0.0836 0.0467
7 0 43 2.4454 -4.0074
7 0 44 -3.3089 -2.9652
7 0 45 -0.5315 1.8403
7 0 46 1.9699 -0.6367
7 0 47 2.5631 3.1989
7 1 -47 1.9287 0.1864
7 1 -46 1.4525 1.8804
7 1 -45 0.6917 -1.1425
7 1 -44 2.6086 -0.6827
7 1 -43 3.9111 0.2462
7 1 -42 -3.2362 0.9751
7 1 -41 -0.1285 0.5603
7 1 -40 1.7744 -0.6311
7 1 -39 -3.3031 -0.0077
7 1 -38 -3.5574 -3.0106
7 1 -37 -3.4634 1.5288
7 1 -36 1.6045 8.7301
7 1 -35 -8.5832 -0.4788
7 1 -34 0.7101 2.3846
7 1 -33 0.7376 -2.3687
7 1 -32 -1.0151 1.1535
7 1 -31 -1.8112 3.8274
7 1 -30 -1.4138 -3.4517
7 1 -29 -1.9695 -2.3505
7 1 -28 0.7768 0.1162
7 1 -27 4.4051 -4.9477
7 1 -26 -3.8237 0.4883
7 1 -25 -1.2606 -0.8654
7 1 -24 3.2784 -1.8404
7 1 -23 -2.3001 -0.0106
7 1 -22 6.0908 3.4345
7 1 -21 -1.0979 3.9292
7 1 -20 6.3095 -3.6063
7 1 -19 -2.2315 2.6832
7 1 -18 -1.5762 1.8997
7 1 -17 -7.1605 -7.8151
7 1 -16 -4.2509 -1.2563
7 1 -15 -0.4405 -9.8462
7 1 -14 -5.8079 -0.2032
7 1 -13 -5.9861 -2.2376
7 1 -12 -1.6635 0.5809
7 1 -11 7.1406 5.9167
7 1 -10 -3.0540 -7.6776
7 1 -9 11.6400 -5.8930
7 1 -8 2.4944 4.3940
7 1 -7 -10.3567 -3.5536
7 1 -6 -3.1685 -9.0586
7 1 -5 4.6694 -10.6550
7 1 -4 -2.1985 1.2468
7 1 -3 5.8521 -24.1995
7 1 -2 -3.8536 -5.4423
7 1 -1 0.1381 -10.5654
7 1 0 16.8784 1.4763
7 1 1 6.6698 0.1779
7 1 2 -5.8242 10.5908
7 1 3 10.2708 -3.4378
7 1 4 10.1307 0.0572
7 1 5 -5.3493 -0.8161
7 1 6 0.6092 4.0460
7 1 7 -4.1836 3.3682
7 1 8 -5.5600 1.9733
7 1 9 -3.0334 -3.3600
7 1 10 2.4277 2.7917
7 1 11 2.4309 0.0003
7 1 12 -1.8450 0.3732
7 1 13 -0.4825 -1.9087
7 1 14 -6.8828 -4.9056
7 1 15 8.4306 -0.9785
7 1 16 -6.9232 -2.0633
7 1 17 -0.3167 -2.1742
7 1 18 5.2273 3.2284
7 1 19 -4.7964 -5.3983
7 1 20 -3.7196 2.6053
7 1 21 5.6321 -6.7088
7 1 22 -3.2481 -0.0709
7 1 23 -1.4164 3.1660
7 1 24 -1.6840 1.6468
7 1 25 -4.6241 1.5640
7 1 26 -2.1046 -0.7753
7 1 27 2.2677 0.0882
7 1 28 0.6213 2.3468
7 1 29 -2.9830 -0.2191
7 1 30 0.7710 2.2371
7 1 31 -2.2579 1.0361
7 1 32 5.9815 1.5185
7 1 33 1.7628 -1.3847
7 1 34 0.8011 0.7522
7 1 35 -2.5257 2.0627
7 1 36 -2.2943 3.8292
7 1 37 1.9244 -4.4892
7 1 38 1.8317 -0.2436
7 1 39 0.4594 -0.6721
7 1 40 1.5998 2.0802
7 1 41 -3.0276 0.1511
7 1 42 2.5734 -0.9808
7 1 43 -0.5200 -3.2140
7 1 44 -1.1645 -1.5364
7 1 45 1.8415 0.1679
7 1 46 3.0366 0.4974
7 1 47 1.8946 -1.1769
7 2 -46 0.6586 2.1397
7 2 -45 -0.7123 -1.2574
7 2 -44 0.2319 -0.5572
7 2 -43 0.2589 -0.1881
7 2 -42 -2.4906 -0.9559
7 2 -41 -3.1558 4.6320
7 2 -40 0.5637 -2.1562
7 2 -39 -2.2668 2.2911
7 2 -38 1.1977 -1.5448
7 2 -37 -2.1952 1.4119
7 2 -36 3.2158 1.2738
7 2 -35 -7.3991 2.2462
7 2 -34 -1.0148 -0.5462
7 2 -33 2.5789 1.3237
7 2 -32 0.3375 -0.3213
7 2 -31 1.1679 1.7117
7 2 -30 0.4436 -2.2286
7 2 -29 -1.0867 -0.5996
7 2 -28 -5.3548 -0.2880
7 2 -27 5.5803 -0.3905
7 2 -26 -4.0050 0.9024
7 2 -25 -3.2016 2.0627
7 2 -24 -0.5396 -9.5388
7 2 -23 -6.1229 4.9792
7 2 -22 -0.6199 2.2712
7 2 -21 0.0087 10.2155
7 2 -20 7.1259 2.0398
7 2 -19 3.1511 4.6545
7 2 -18 5.5469 0.6918
7 2 -17 -0.5984 1.1124
7 2 -16 -2.3028 0.6093
7 2 -15 7.8616 -4.0616
7 2 -14 -0.9192 -0.9454
7 2 -13 1.0655 0.8555
7 2 -12 2.9861 0.4780
7 2 -11 13.0979 2.1515
7 2 -10 8.2744 -3.6767
7 2 -9 2.6973 5.5525
7 2 -8 11.5093 0.8445
7 2 -7 3.1575 -3.5162
7 2 -6 -7.6221 -6.3281
7 2 -5 1.7491 3.9849
7 2 -4 -1.1333 -8.1856
7 2 -3 9.0985 0.3378
7 2 -2 -1.5689 11.2488
7 2 -1 8.4968 -6.5967
7 2 0 10.9148 -5.3007
7 2 1 -12.9957 4.4101
7 2 2 -15.6476 6.9340
7 2 3 -5.1603 7.1131
7 2 4 -7.4816 -3.7885
7 2 5 -2.2687 0.2819
7 2 6 1.0274 7.9009
7 2 7 -10.6861 2.0372
7 2 8 6.7225 4.4231
7 2 9 -1.2159 6.3960
7 2 10 8.3283 7.4105
7 2 11 4.4702 0.1373
7 2 12 -1.0518 -2.5596
7 2 13 -1.3569 0.0594
7 2 14 -1.7278 -3.7177
7 2 15 4.6869 1.2148
7 2 16 2.5939 1.6706
7 2 17 7.9835 -2.7066
7 2 18 11.1225 2.9547
7 2 19 -7.4574 1.8466
7 2 20 1.1468 3.0508
7 2 21 1.9183 -0.5356
7 2 22 -6.3800 0.3411
7 2 23 -0.8419 4.2326
7 2 24 -2.8232 -0.7011
7 2 25 -7.6092 -3.2103
7 2 26 -1.2129 -3.9988
7 2 27 4.4291 1.0939
7 2 28 2.7223 0.1997
7 2 29 -0.3729 4.1280
7 2 30 0.6341 -2.5128
7 2 31 -1.5258 1.8981
7 2 32 3.4395 -0.3842
7 2 33 2.1740 2.9071
7 2 34 1.3944 4.0131
7 2 35 -2.3480 -1.3332
7 2 36 -1.0327 3.6468
7 2 37 1.4576 -0.6218
7 2 38 1.0462 -3.4650
7 2 39 4.9043 2.1766
7 2 40 -1.5724 0.6454
7 2 41 -1.3208 3.7569
7 2 42 1.5033 0.8012
7 2 43 -3.3489 -0.0281
7 2 44 1.9116 2.6073
7 2 45 0.8303 2.6571
7 2 46 3.4328 -0.0820
7 3 -45 1.6037 -1.5042
7 3 -44 -3.0793 -4.8588
7 3 -43 1.1765 -2.9541
7 3 -42 -0.0269 -2.9800
7 3 -41 0.1289 -1.4258
7 3 -40 -1.3346 -7.4157
7 3 -39 -1.0065 -2.0634
7 3 -38 -1.9616 -0.3272
7 3 -37 1.4063 0.3407
7 3 -36 1.8930 -4.0796
7 3 -35 -4.7559 2.1308
7 3 -34 -1.7100 -1.5923
7 3 -33 -2.5280 -1.6919
7 3 -32 -3.2005 -0.2872
7 3 -31 2.2473 2.3150
7 3 -30 -0.3484 0.8737
7 3 -29 5.0299 -3.9002
7 3 -28 -0.7605 3.2474
7 3 -27 4.7582 -1.6432
7 3 -26 -1.7197 0.9770
7 3 -25 2.0903 3.6735
7 3 -24 1.3285 -0.8006
7 3 -23 3.0390 -4.9548
7 3 -22 -1.7835 -1.9425
7 3 -21 -1.8814 -0.1636
7 3 -20 0.7307 0.5402
7 3 -19 1.5838 -0.3756
7 3 -18 -4.2067 3.2578
7 3 -17 7.8189 -3.5076
7 3 -16 0.1797 8.1144
7 3 -15 4.9728 0.2743
7 3 -14 0.2389 -2.3191
7 3 -13 5.0117 6.9158
7 3 -12 -0.4394 5.7780
7 3 -11 9.2485 -0.2925
7 3 -10 7.8300 4.6778
7 3 -9 -6.5162 7.3107
7 3 -8 11.6152 2.1545
7 3 -7 6.4771 8.5168
7 3 -6 -7.1833 -4.4452
7 3 -5 16.0756 -6.4491
7 3 -4 -1.9431 -3.9937
7 3 -3 -3.5964 -4.1188
7 3 -2 -0.4242 9.3846
7 3 -1 5.7051 12.3531
7 3 0 -4.2551 -4.1645
7 3 1 2.4295 9.6151
7 3 2 -2.9924 6.3587
7 3 3 1.1410 -3.6974
7 3 4 -0.8845 -6.7518
7 3 5 -0.1127 7.6138
7 3 6 4.3766 -2.6189
7 3 7 3.0650 0.4111
7 3 8 0.5234 5.5678
7 3 9 0.6105 1.4519
7 3 10 2.1003 1.6562
7 3 11 -0.2898 -2.9439
7 3 12 -2.6819 0.6092
7 3 13 -0.8886 1.8063
7 3 14 0.9879 -2.8450
7 3 15 -1.0519 2.3981
7 3 16 4.3350 -1.7517
7 3 17 7.7770 4.6928
7 3 18 -3.3583 0.8557
7 3 19 0.6902 -0.1123
7 3 20 0.4164 1.3617
7 3 21 -3.6891 -5.5652
7 3 22 -1.9216 -1.6448
7 3 23 2.0695 3.1070
7 3 24 -1.4022 -4.5723
7 3 25 2.8664 -3.6204
7 3 26 -0.8638 -3.5811
7 3 27 6.7429 -1.8208
7 3 28 1.2370 1.4368
7 3 29 1.3532 5.9969
7 3 30 -3.1843 -1.9763
7 3 31 -0.3349 -3.9385
7 3 32 4.5752 -2.8173
7 3 33 -5.0724 2.2715
7 3 34 1.4439 2.9127
7 3 35 3.2318 2.0605
7 3 36 -5.7650 -1.9148
7 3 37 6.1362 -4.4550
7 3 38 -2.9167 0.8869
7 3 39 -0.3312 -1.4667
7 3 40 -1.3219 -1.8758
7 3 41 -1.5099 6.9569
7 3 42 -3.3782 -0.3872
7 3 43 -3.3685 -2.3249
7 3 44 0.0011 2.5625
7 3 45 -1.3256 0.1640
7 4 -45 4.2789 -0.8904
7 4 -44 -0.8741 -0.5221
7 4 -43 -0.3602 -0.6598
7 4 -42 3.3770 3.2800
7 4 -41 2.7461 1.2801
7 4 -40 1.0803 0.3678
7 4 -39 1.8181 -1.3814
7 4 -38 0.1802 3.4666
7 4 -37 1.7332 1.5451
7 4 -36 5.2562 -4.6710
7 4 -35 -2.0282 5.5122
7 4 -34 1.4470 2.1521
7 4 -33 0.3797 -2.9086
7 4 -32 0.3530 2.9947
7 4 -31 1.9927 0.2221
7 4 -30 3.4778 -3.2459
7 4 -29 -0.6339 -1.8054
7 4 -28 0.8576 -0.2118
7 4 -27 0.9916 -1.5895
7 4 -26 -1.6958 -2.1399
7 4 -25 -3.1492 -1.5376
7 4 -24 0.4948 6.8936
7 4 -23 -1.6955 -11.4339
7 4 -22 6.1630 -1.9889
7 4 -21 -4.9259 2.8787
7 4 -20 0.8051 -5.8656
7 4 -19 -2.3768 -3.4827
7 4 -18 -2.6249 6.2934
7 4 -17 -0.2301 -3.3770
7 4 -16 -1.9450 5.6075
7 4 -15 2.2347 2.1982
7 4 -14 -0.5680 -2.1592
7 4 -13 -2.7258 -1.1275
7 4 -12 -0.0291 -0.2995
7 4 -11 -3.6050 2.1309
7 4 -10 5.5321 -5.0108
7 4 -9 5.7400 1.5467
7 4 -8 3.0842 -3.4122
7 4 -7 -6.4868 -0.1509
7 4 -6 7.2716 -1.0094
7 4 -5 5.5315 -3.0527
7 4 -4 2.5931 -5.1952
7 4 -3 7.0955 -4.9602
7 4 -2 4.0641 -2.9557
7 4 -1 0.4771 -5.8723
7 4 0 -11.1953 -2.4267
7 4 1 -10.5802 8.2053
7 4 2 10.4560 -1.4186
7 4 3 0.2665 10.8451
7 4 4 -11.1648 -0.6502
7 4 5 4.9409 10.4278
7 4 6 1.4600 4.1881
7 4 7 -0.2484 -1.2768
7 4 8 -5.3527 11.7379
7 4 9 -2.1848 -0.1000
7 4 10 7.6676 -2.5840
7 4 11 -1.2735 -3.6181
7 4 12 -0.8704 1.0442
7 4 13 2.6485 2.3594
7 4 14 2.2599 -0.4986
7 4 15 7.7350 -1.9239
7 4 16 5.7191 -1.4720
7 4 17 -2.3791 -2.7443
7 4 18 0.8019 -0.9846
7 4 19 -3.0724 4.1378
7 4 20 1.8257 -1.7664
7 4 21 1.4230 -6.5734
7 4 22 0.6122 0.6781
7 4 23 1.0229 -0.0876
7 4 24 -2.4516 2.6874
7 4 25 3.5989 -4.2436
7 4 26 3.5626 4.1187
7 4 27 1.7890 1.0520
7 4 28 2.7910 1.8601
7 4 29 -6.8149 4.7037
7 4 30 -0.8931 1.6007
7 4 31 -2.0857 1.7747
7 4 32 3.3672 -1.6980
7 4 33 -2.9037 -1.0833
7 4 34 -1.5862 6.8388
7 4 35 -1.0370 4.0144
7 4 36 -1.3137 0.6394
7 4 37 4.2096 -0.6395
7 4 38 -2.3650 -0.4748
7 4 39 0.6633 -1.0095
7 4 40 0.2793 1.2260
7 4 41 -2.8367 4.4155
7 4 42 1.6316 -0.1423
7 4 43 -0.2075 0.5336
7 4 44 0.5224 1.1857
7 4 45 1.5288 -3.1258
7 5 -44 1.9022 -0.2554
7 5 -43 -1.3860 1.2070
7 5 -42 0.8703 2.0958
7 5 -41 -1.8045 1.7322
7 5 -40 -0.0494 3.6433
7 5 -39 -1.5271 0.3942
7 5 -38 -0.7182 1.3823
7 5 -37 -0.6828 1.7691
7 5 -36 3.5275 -2.0328
7 5 -35 -1.9989 1.8263
7 5 -34 -0.3128 2.5631
7 5 -33 -1.8112 -1.1448
7 5 -32 -0.1297 1.4378
7 5 -31 5.0992 -0.1298
7 5 -30 2.1253 -4.5787
7 5 -29 1.1107 -1.7664
7 5 -28 2.3900 -4.0975
7 5 -27 4.3828 0.5248
7 5 -26 3.1270 0.6626
7 5 -25 -2.7758 -2.1899
7 5 -24 1.7876 0.7041
7 5 -23 0.5590 1.6320
7 5 -22 -0.7509 -2.6264
7 5 -21 2.8823 4.6726
7 5 -20 4.3967 4.3046
7 5 -19 3.1157 1.5545
7 5 -18 8.6367 -1.4717
7 5 -17 -0.0384 -1.3409
7 5 -16 0.1150 -3.3409
7 5 -15 2.7633 2.5069
7 5 -14 1.8268 -4.1144
7 5 -13 1.8007 -3.6650
7 5 -12 0.5875 -3.2823
7 5 -11 -2.3832 2.7233
7 5 -10 2.1518 -1.8394
7 5 -9 7.7971 1.0946
7 5 -8 7.2235 -9.0531
7 5 -7 0.1534 3.8964
7 5 -6 -2.4314 -9.9763
7 5 -5 6.6749 -6.1033
7 5 -4 -0.4996 1.2439
7 5 -3 2.9054 7.0284
7 5 -2 6.5581 7.2138
7 5 -1 4.6540 2.9744
7 5 0 -7.4176 2.7483
7 5 1 -3.6618 8.8238
7 5 2 -6.0039 -3.4885
7 5 3 -4.8073 6.5518
7 5 4 -17.1427 8.9677
7 5 5 -1.4641 5.4748
7 5 6 1.3552 -2.7991
7 5 7 -6.1869 -1.8182
7 5 8 -6.7515 -1.2818
7 5 9 0.1892 0.6730
7 5 10 -2.0842 -3.2051
7 5 11 0.0048 -6.5428
7 5 12 -0.6172 1.9527
7 5 13 -8.4524 2.2680
7 5 14 -1.4519 -1.6457
7 5 15 5.8423 0.7496
7 5 16 2.4947 -4.9364
7 5 17 -3.0555 1.6707
7 5 18 1.9267 -2.4154
7 5 19 -7.9422 1.6430
7 5 20 3.0553 1.4760
7 5 21 0.2947 2.9161
7 5 22 -0.9453 0.8759
7 5 23 0.4219 2.9374
7 5 24 -1.0792 2.9859
7 5 25 0.6320 -1.5756
7 5 26 0.2855 0.1167
7 5 27 3.8299 4.8963
7 5 28 4.0369 -0.8321
7 5 29 -5.9496 -2.7140
7 5 30 1.7346 -0.3617
7 5 31 -1.6757 -2.1856
7 5 32 7.1840 0.8979
7 5 33 2.5921 -2.1973
7 5 34 1.9663 -1.2596
7 5 35 0.8951 1.7931
7 5 36 -0.8612 1.7870
7 5 37 -1.2441 -1.3891
7 5 38 0.5129 -0.5769
7 5 39 0.5107 2.3208
7 5 40 -1.3839 -0.5181
7 5 41 -1.1893 2.2196
7 5 42 1.4747 1.2581
7 5 43 -1.5373 -0.9736
7 5 44 0.8272 2.3293
7 6 -42 0.9999 -0.2306
7 6 -41 -5.1224 0.0977
7 6 -40 -1.6269 0.1840
7 6 -39 -2.2866 -0.6203
7 6 -38 -2.3311 -1.4322
7 6 -37 -3.8737 2.1832
7 6 -36 -2.0649 1.1126
7 6 -35 0.3090 2.9990
7 6 -34 -1.8885 6.2369
7 6 -33 -2.8189 2.7349
7 6 -32 -2.0204 2.5328
7 6 -31 7.0055 1.2561
7 6 -30 -3.6766 5.4765
7 6 -29 1.0961 0.9048
7 6 -28 2.3840 -1.0157
7 6 -27 3.3697 0.8278
7 6 -26 0.6602 3.6900
7 6 -25 -1.9082 -3.5624
7 6 -24 -7.9329 -4.4915
7 6 -23 2.4877 2.0679
7 6 -22 -2.2004 -4.1244
7 6 -21 -2.2855 -3.8287
7 6 -20 -1.7364 4.4527
7 6 -19 8.2755 3.5605
7 6 -18 -0.8298 1.6395
7 6 -17 -2.2707 -0.5041
7 6 -16 0.1300 1.4996
7 6 -15 -4.5810 -3.4341
7 6 -14 1.5640 -0.7899
7 6 -13 -0.0727 -1.4689
7 6 -12 1.2829 -0.3742
7 6 -11 1.5241 4.9586
7 6 -10 0.0524 -3.9808
7 6 -9 3.9843 -0.6152
7 6 -8 -2.8108 7.2064
7 6 -7 1.7838 -1.6587
7 6 -6 -0.9600 -1.1324
7 6 -5 6.2267 1.5569
7 6 -4 1.6685 -3.3738
7 6 -3 -0.7037 1.3330
7 6 -2 1.9930 8.3600
7 6 -1 -0.0573 0.1203
7 6 0 0.8251 4.7431
7 6 1 6.8780 -3.8873
7 6 2 -0.3143 -4.0870
7 6 3 -0.6697 -5.0766
7 6 4 -0.4673 1.5522
7 6 5 6.5279 0.6183
7 6 6 3.4927 -7.6119
7 6 7 -0.2537 -2.0287
7 6 8 0.6893 1.1599
7 6 9 5.9044 -0.4212
7 6 10 2.4183 1.4945
7 6 11 3.9252 0.7208
7 6 12 -1.7473 2.5007
7 6 13 -2.6803 -2.7410
7 6 14 -1.8770 5.6928
7 6 15 -2.9899 -0.7662
7 6 16 1.5829 -0.6290
7 6 17 -0.4266 9.3033
7 6 18 1.5518 0.6557
7 6 19 1.9276 -0.7564
7 6 20 -1.7659 -1.7053
7 6 21 3.2820 -0.7827
7 6 22 -2.9415 3.0656
7 6 23 -0.5464 0.4951
7 6 24 -2.1098 -0.8810
7 6 25 2.7014 0.4261
7 6 26 -4.5719 -2.6994
7 6 27 3.8359 2.8437
7 6 28 -0.0370 1.4992
7 6 29 0.0477 -2.5779
7 6 30 -0.0738 2.1953
7 6 31 -2.4048 -3.1536
7 6 32 1.3497 2.5675
7 6 33 3.1993 3.7121
7 6 34 -0.0498 3.8638
7 6 35 2.3018 1.9422
7 6 36 -2.0012 -0.8409
7 6 37 -2.5210 -2.1791
7 6 38 -2.2542 1.7845
7 6 39 -2.1300 -1.3397
7 6 40 -1.0556 -0.2856
7 6 41 -1.7253 4.2743
7 6 42 2.3449 -0.8880
7 7 0 -3.1167 5.2616
7 7 1 -3.3769 -0.9766
7 7 2 3.7603 -0.6818
7 7 3 -4.7080 5.2467
7 7 4 -0.2857 4.4682
7 7 5 5.3719 7.1867
7 7 6 -3.3969 -3.4142
7 7 7 -0.3693 2.2034
7 7 8 0.9851 8.0744
7 7 9 -3.7146 2.0536
7 7 10 8.1232 1.1077
7 7 11 -3.5159 6.9202
7 7 12 -2.7598 6.1134
7 7 13 -0.3772 -3.7312
7 7 14 -0.9505 -0.6293
7 7 15 -3.1337 -5.1122
7 7 16 0.8769 2.7174
7 7 17 -2.6508 0.6763
7 7 18 0.7853 1.8377
7 7 19 7.6818 -0.9960
7 7 20 2.2124 0.4870
7 7 21 0.4003 -4.3701
7 7 22 3.3452 -0.9214
7 7 23 1.3498 0.5578
7 7 24 -8.7426 -2.9090
7 7 25 -0.8731 -1.6109
7 7 26 0.8021 0.6013
7 7 27 -1.2074 -3.9188
7 7 28 0.0976 -1.1244
7 7 29 0.0765 0.3805
7 7 30 -3.8012 1.5446
7 7 31 1.7997 -0.7998
7 7 32 -1.8024 2.6792
7 7 33 -0.4551 0.3025
7 7 34 -1.3642 6.0319
7 7 35 -0.3073 2.8460
7 7 36 -2.5432 -0.3114
7 7 37 -0.7154 2.1150
7 7 38 1.6191 -0.0647
7 7 39 1.2861 -1.7506
7 7 40 -3.6460 1.5556
7 7 41 -1.2203 0.7989
8 0 -46 -0.7919 -1.0197
8 0 -45 1.2397 2.0691
8 0 -44 3.2266 -2.2200
8 0 -43 1.0611 -2.7946
8 0 -42 1.0219 -1.5033
8 0 -41 0.7655 -2.9245
8 0 -40 -1.6766 -1.2618
8 0 -39 -4.0521 0.6129
8 0 -38 0.3128 -1.1727
8 0 -37 -0.4790 0.4921
8 0 -36 0.3285 0.8828
8 0 -35 2.3558 -1.2791
8 0 -34 1.0205 2.3681
8 0 -33 -6.0588 1.3426
8 0 -32 -1.5095 1.6098
8 0 -31 -0.3040 0.7701
8 0 -30 0.5603 0.1181
8 0 -29 2.2312 -3.8838
8 0 -28 -2.7625 -1.7225
8 0 -27 -2.2431 1.4640
8 0 -26 0.3432 -2.0001
8 0 -25 -0.4316 1.0310
8 0 -24 5.5334 0.0361
8 0 -23 2.5388 -2.7308
8 0 -22 2.3793 2.9664
8 0 -21 -1.2708 -0.3871
8 0 -20 0.0196 -2.2725
8 0 -19 0.7451 5.3789
8 0 -18 3.1128 2.0945
8 0 -17 -0.4240 0.5151
8 0 -16 0.8892 -1.2344
8 0 -15 -9.3708 -2.1565
8 0 -14 -1.2196 3.6131
8 0 -13 0.6056 -0.9864
8 0 -12 -12.2076 -0.7971
8 0 -11 1.4928 -2.7981
8 0 -10 2.5005 1.4785
8 0 -9 3.4478 -0.5646
8 0 -8 0.8689 -1.5869
8 0 -7 0.6241 0.3995
8 0 -6 0.3426 -2.4468
8 0 -5 10.0488 -21.5171
8 0 -4 -3.3890 -5.2496
8 0 -3 2.9160 -1.1167
8 0 -2 1.1253 -4.0664
8 0 -1 -3.8930 -5.9469
8 0 0 21.8173 0.3415
8 0 1 8.3033 -13.2579
8 0 2 3.1819 4.4338
8 0 3 9.3325 0.6762
8 0 4 0.5453 1.0100
8 0 5 0.7010 -2.3033
8 0 6 -0.2726 -1.2433
8 0 7 -1.2549 1.9127
8 0 8 -7.7793 -13.1025
8 0 9 -5.9541 1.5380
8 0 10 -0.4120 5.6627
8 0 11 -5.4903 -11.0659
8 0 12 -6.0732 0.4532
8 0 13 7.0492 -10.2721
8 0 14 -2.5441 -4.1210
8 0 15 3.5548 -0.0827
8 0 16 -4.0195 4.7079
8 0 17 2.9217 6.3421
8 0 18 -0.1317 1.3194
8 0 19 2.5057 -5.6015
8 0 20 -1.1323 2.8888
8 0 21 3.0028 -0.1541
8 0 22 -2.1425 1.0233
8 0 23 -2.3456 -1.4770
8 0 24 1.3063 1.4871
8 0 25 -0.3642 1.6393
8 0 26 -1.3282 -1.8759
8 0 27 1.0217 0.5786
8 0 28 1.0105 0.1572
8 0 29 -1.7241 -0.5092
8 0 30 3.6493 1.5792
8 0 31 -0.7864 2.1229
8 0 32 3.6109 3.8511
8 0 33 0.2461 -0.8866
8 0 34 -1.3628 3.0216
8 0 35 0.3087 -1.7979
8 0 36 1.3101 -1.3952
8 0 37 0.1859 -1.1285
8 0 38 1.3692 0.3951
8 0 39 -1.2384 -0.8995
8 0 40 -1.3346 0.7892
8 0 41 -1.2724 -1.2992
8 0 42 2.1771 -0.6816
8 0 43 -0.0885 -3.0382
8 0 44 -1.0434 -0.6318
8 0 45 -0.6473 -0.4659
8 0 46 0.4164 0.5972
8 1 -46 -0.6999 -0.1315
8 1 -45 -0.2418 0.4730
8 1 -44 3.6079 -2.6990
8 1 -43 -0.1484 -0.1114
8 1 -42 0.8601 1.8335
8 1 -41 1.5212 1.7102
8 1 -40 3.2077 1.1928
8 1 -39 -1.1696 0.5431
8 1 -38 -1.3628 -5.2556
8 1 -37 -5.0132 1.8307
8 1 -36 1.7298 1.8469
8 1 -35 -3.1990 1.9775
8 1 -34 0.3289 0.0911
8 1 -33 -0.6512 1.3534
8 1 -32 0.5214 -0.0891
8 1 -31 -3.2888 -0.6970
8 1 -30 -0.0680 0.2838
8 1 -29 2.2810 0.0184
8 1 -28 -3.6566 -3.4084
8 1 -27 0.7408 4.1563
8 1 -26 -7.3603 -5.9826
8 1 -25 -1.0958 -3.0524
8 1 -24 0.6868 -1.1711
8 1 -23 -3.8221 2.9747
8 1 -22 3.1818 1.3687
8 1 -21 0.3751 3.9408
8 1 -20 4.2777 0.6660
8 1 -19 1.1332 7.2185
8 1 -18 0.1511 2.7032
8 1 -17 -5.1491 3.9550
8 1 -16 -1.0769 0.5857
8 1 -15 -1.7129 -0.6424
8 1 -14 -7.0798 2.3736
8 1 -13 2.0179 -0.3724
8 1 -12 0.9999 -7.2697
8 1 -11 8.6124 8.7458
8 1 -10 7.2748 -2.0351
8 1 -9 11.3462 -7.4956
8 1 -8 4.5781 2.6629
8 1 -7 -7.6626 5.4294
8 1 -6 -4.6775 1.4067
8 1 -5 9.3428 0.6392
8 1 -4 7.7434 -4.2664
8 1 -3 6.1322 3.7969
8 1 -2 -2.6839 -5.4180
8 1 -1 -2.9581 -4.9075
8 1 0 3.2257 -1.2373
8 1 1 -2.9251 4.4473
8 1 2 -12.3815 4.6731
8 1 3 -4.8463 -7.2508
8 1 4 1.1696 -1.4858
8 1 5 -7.2833 0.3970
8 1 6 -6.9210 -0.9816
8 1 7 -0.1876 -0.0286
8 1 8 6.0409 -1.7503
8 1 9 -4.9185 4.0444
8 1 10 15.3056 4.9383
8 1 11 -5.4802 -5.2469
8 1 12 -2.4745 -3.4059
8 1 13 6.0756 -3.0352
8 1 14 1.4364 -6.3297
8 1 15 6.6975 0.8348
8 1 16 -1.0902 7.1896
8 1 17 1.6850 0.8979
8 1 18 6.6969 2.7071
8 1 19 -2.1710 -0.3638
8 1 20 0.0811 2.1630
8 1 21 0.6421 -2.7516
8 1 22 -2.6932 -1.6175
8 1 23 -5.5864 -0.1356
8 1 24 -2.1918 0.8718
8 1 25 -1.2905 1.5904
8 1 26 -2.6790 -1.3768
8 1 27 0.3784 4.8750
8 1 28 0.3086 -1.4949
8 1 29 -1.5337 1.1947
8 1 30 1.4947 1.7992
8 1 31 -1.5226 4.0271
8 1 32 3.2019 1.8948
8 1 33 -0.4256 0.7775
8 1 34 -2.7411 0.2827
8 1 35 -2.0065 1.7157
8 1 36 -0.7056 -0.3290
8 1 37 2.4289 -0.3939
8 1 38 2.5888 0.5655
8 1 39 -0.2861 -1.8008
8 1 40 -1.6583 -0.6943
8 1 41 -0.1511 1.9508
8 1 42 1.4326 -1.2026
8 1 43 1.5809 2.9103
8 1 44 -0.1793 0.0301
8 1 45 -0.1794 0.1486
8 1 46 0.6659 1.6507
8 2 -45 0.4425 0.0637
8 2 -44 -0.1871 -3.4445
8 2 -43 -1.2613 -0.2150
8 2 -42 0.7091 -2.8564
8 2 -41 -0.0586 1.5585
8 2 -40 -0.7897 -0.6622
8 2 -39 2.0920 -4.0919
8 2 -38 -0.8985 -3.3411
8 2 -37 1.3158 -0.3268
8 2 -36 0.4413 -2.8665
8 2 -35 -2.2200 0.5086
8 2 -34 -0.6428 -1.3994
8 2 -33 -2.6136 2.7934
8 2 -32 2.1870 -0.2324
8 2 -31 0.8325 -4.3738
8 2 -30 0.7693 1.3260
8 2 -29 7.5804 -0.5623
8 2 -28 -0.0948 0.0398
8 2 -27 8.6660 -2.0623
8 2 -26 -2.7483 0.3119
8 2 -25 3.3185 -1.8675
8 2 -24 3.7033 -7.5418
8 2 -23 -4.8439 -2.6193
8 2 -22 1.0372 3.7907
8 2 -21 0.1070 -0.7967
8 2 -20 1.0469 1.2226
8 2 -19 4.4643 -2.8425
8 2 -18 -1.1651 1.3020
8 2 -17 -4.1818 -2.7557
8 2 -16 -2.6292 -3.1666
8 2 -15 9.6281 -1.8917
8 2 -14 -9.3610 0.3626
8 2 -13 7.0769 1.4539
8 2 -12 -0.2425 -2.3520
8 2 -11 1.6803 1.1638
8 2 -10 11.7046 11.8714
8 2 -9 -3.5734 6.1179
8 2 -8 6.6402 2.3306
8 2 -7 -0.8745 3.3550
8 2 -6 -4.6058 4.5049
8 2 -5 -2.9216 3.6529
8 2 -4 -2.8433 -12.8718
8 2 -3 7.0984 11.0941
8 2 -2 -8.3639 6.2760
8 2 -1 9.0008 -7.5809
8 2 0 -2.8574 -8.0447
8 2 1 -2.7865 4.5805
8 2 2 -9.8059 -0.4244
8 2 3 -2.4150 -5.6382
8 2 4 1.4387 -4.4641
8 2 5 0.8622 -2.4343
8 2 6 0.6721 1.8750
8 2 7 -6.1518 -0.2612
8 2 8 -0.0847 -2.2869
8 2 9 7.7083 8.3801
8 2 10 2.5159 6.3740
8 2 11 -1.4451 -2.8918
8 2 12 -5.0064 -3.3052
8 2 13 -1.0605 2.8575
8 2 14 -1.3274 -6.0043
8 2 15 -0.9963 10.0137
8 2 16 -0.3644 5.6113
8 2 17 1.2886 1.1484
8 2 18 1.7196 1.6866
8 2 19 -0.8445 0.7663
8 2 20 -1.8998 0.8992
8 2 21 -0.7214 -1.9685
8 2 22 1.6688 -1.9113
8 2 23 3.6523 -3.1457
8 2 24 -3.2624 -0.8734
8 2 25 1.0973 -2.1554
8 2 26 -1.3306 -3.5423
8 2 27 1.9382 2.5566
8 2 28 -1.0220 -0.2297
8 2 29 0.8413 -0.5456
8 2 30 0.8703 -3.1301
8 2 31 -0.1195 -0.3566
8 2 32 0.0721 0.2072
8 2 33 0.5642 0.1894
8 2 34 -1.9015 -0.4387
8 2 35 -1.0362 -0.9861
8 2 36 2.5356 -0.6920
8 2 37 1.3875 1.0352
8 2 38 -0.3482 -0.0157
8 2 39 4.0903 -1.2302
8 2 40 -3.7283 -0.4477
8 2 41 -0.2366 -0.1901
8 2 42 -2.7034 0.4114
8 2 43 -1.1642 0.9221
8 2 44 -2.1107 1.3223
8 2 45 -3.5428 0.1015
8 3 -44 -2.7023 -1.4371
8 3 -43 -0.3144 -0.5156
8 3 -42 3.3225 0.7955
8 3 -41 1.1246 -1.5371
8 3 -40 1.0918 0.3053
8 3 -39 0.1231 -4.3473
8 3 -38 0.8423 1.6022
8 3 -37 6.4485 1.6608
8 3 -36 2.0522 1.3360
8 3 -35 2.6498 2.7892
8 3 -34 4.3282 -2.2211
8 3 -33 -2.5366 5.4642
8 3 -32 5.5207 3.0129
8 3 -31 3.0712 -4.4062
8 3 -30 1.8994 3.4320
8 3 -29 7.9082 -1.5588
8 3 -28 5.3434 3.7425
8 3 -27 1.1330 -4.1408
8 3 -26 -2.5278 -0.6557
8 3 -25 1.0208 5.8781
8 3 -24 5.5499 -8.9239
8 3 -23 -5.8333 -9.0016
8 3 -22 2.1540 4.1647
8 3 -21 -4.7122 -10.7291
8 3 -20 0.4332 1.4423
8 3 -19 -3.5699 4.1620
8 3 -18 -2.9953 -0.1910
8 3 -17 -0.7572 -1.7361
8 3 -16 -0.0703 5.0173
8 3 -15 1.0656 2.5460
8 3 -14 -2.4388 -0.8097
8 3 -13 -2.1110 9.0437
8 3 -12 -1.6842 -1.7418
8 3 -11 -5.5684 -1.3112
8 3 -10 1.9076 2.2961
8 3 -9 -10.3914 3.6910
8 3 -8 0.2872 -2.2941
8 3 -7 -3.1444 7.0981
8 3 -6 3.6191 1.8908
8 3 -5 2.9723 -5.2445
8 3 -4 -0.7061 -6.3254
8 3 -3 -2.3270 -6.9695
8 3 -2 0.2533 -0.0747
8 3 -1 1.0814 -0.5097
8 3 0 0.7880 -7.1848
8 3 1 6.1363 2.9609
8 3 2 4.4404 -0.0741
8 3 3 -4.1631 -2.2735
8 3 4 4.6281 -2.6326
8 3 5 -2.3838 8.1448
8 3 6 -1.7126 5.8583
8 3 7 1.0784 -5.5532
8 3 8 -7.5436 10.3913
8 3 9 7.5125 -2.6089
8 3 10 2.1455 3.3256
8 3 11 -0.7770 -0.0364
8 3 12 0.2289 -0.7247
8 3 13 0.6157 3.7303
8 3 14 2.7810 -5.8402
8 3 15 2.1152 7.0087
8 3 16 1.3006 1.2469
8 3 17 2.8285 -4.5520
8 3 18 0.7338 1.1890
8 3 19 0.9481 -3.6130
8 3 20 5.0756 -0.5790
8 3 21 -4.3844 -2.3068
8 3 22 4.7715 0.1742
8 3 23 4.3152 -3.2483
8 3 24 -0.1727 -0.2998
8 3 25 2.6454 -1.2130
8 3 26 -0.1069 -1.5357
8 3 27 2.0425 -4.0958
8 3 28 0.3296 1.1184
8 3 29 -0.2716 0.6155
8 3 30 2.5200 -2.1825
8 3 31 -0.5635 -4.1245
8 3 32 1.6462 2.0733
8 3 33 -4.1401 2.7555
8 3 34 1.3048 -1.1317
8 3 35 2.5884 1.6207
8 3 36 0.6199 -3.0444
8 3 37 2.7547 -3.9771
8 3 38 -2.3882 1.7033
8 3 39 -2.7032 -0.3936
8 3 40 1.3732 -1.9643
8 3 41 1.5259 2.2207
8 3 42 -0.7449 1.6570
8 3 43 1.8184 -1.2799
8 3 44 1.4754 0.3946
8 4 -43 -2.5201 -0.0470
8 4 -42 2.3018 2.0370
8 4 -41 1.8702 0.5753
8 4 -40 2.7543 0.9383
8 4 -39 -0.5778 0.7821
8 4 -38 0.9512 2.4165
8 4 -37 0.8849 2.1135
8 4 -36 -0.9375 1.9579
8 4 -35 -1.3243 2.8939
8 4 -34 -4.1941 -0.9560
8 4 -33 -3.7136 4.2103
8 4 -32 2.3165 4.1438
8 4 -31 -2.8196 -4.6631
8 4 -30 -0.4243 1.3881
8 4 -29 4.0696 -0.7824
8 4 -28 1.6268 0.7649
8 4 -27 2.5210 3.6438
8 4 -26 -2.6543 -1.2431
8 4 -25 5.9688 6.1177
8 4 -24 5.4509 0.6108
8 4 -23 -3.7622 -4.1382
8 4 -22 12.5354 3.9243
8 4 -21 2.3615 1.8103
8 4 -20 -1.6048 1.5469
8 4 -19 5.6089 6.4762
8 4 -18 -0.7165 1.9430
8 4 -17 -0.8514 1.4329
8 4 -16 1.8471 -4.1925
8 4 -15 3.9608 8.2601
8 4 -14 -1.2586 -6.9217
8 4 -13 -2.3360 2.6035
8 4 -12 -0.8687 -0.3147
8 4 -11 -4.1781 0.3407
8 4 -10 3.0839 -3.3157
8 4 -9 7.8433 -4.2758
8 4 -8 0.9763 -13.2313
8 4 -7 1.5198 -2.2390
8 4 -6 8.3233 -5.3900
8 4 -5 2.8316 -1.0064
8 4 -4 6.1022 -3.8684
8 4 -3 14.8042 -2.8706
8 4 -2 1.7820 -6.2368
8 4 -1 3.0476 -6.2937
8 4 0 1.0051 -1.1534
8 4 1 0.4439 1.9964
8 4 2 5.9985 -5.5178
8 4 3 -4.6611 9.2724
8 4 4 -9.9676 0.4648
8 4 5 -1.8298 4.2499
8 4 6 0.1961 4.8811
8 4 7 -0.9089 -4.9019
8 4 8 -6.4747 4.8398
8 4 9 3.6719 -4.3843
8 4 10 0.0517 -6.0151
8 4 11 -2.3655 -1.9586
8 4 12 -0.1886 -3.1582
8 4 13 -6.5399 -2.3534
8 4 14 1.4742 -4.3639
8 4 15 3.1944 -1.3164
8 4 16 1.1605 -3.2208
8 4 17 -6.6085 -4.6194
8 4 18 -0.2567 -7.7686
8 4 19 -1.8522 6.5343
8 4 20 4.4376 -1.9908
8 4 21 0.1992 -0.0319
8 4 22 0.2988 0.6809
8 4 23 2.8184 -0.5875
8 4 24 0.1042 4.3155
8 4 25 0.6249 0.4409
8 4 26 5.0702 4.2902
8 4 27 2.0686 0.4186
8 4 28 0.7664 -3.1221
8 4 29 -0.8398 0.2072
8 4 30 2.9661 2.7741
8 4 31 1.0348 -2.2200
8 4 32 1.6063 0.7521
8 4 33 -1.2299 -0.9994
8 4 34 1.7489 3.7977
8 4 35 -1.0631 1.7141
8 4 36 3.7095 -0.5311
8 4 37 3.4965 2.6619
8 4 38 -1.7151 -2.4805
8 4 39 -1.5790 -1.1176
8 4 40 1.4560 -0.1086
8 4 41 -0.0660 0.7143
8 4 42 0.4851 0.8843
8 4 43 1.9803 0.8268
8 5 -42 -1.7940 -1.2394
8 5 -41 0.5166 1.2848
8 5 -40 -0.8241 -1.5667
8 5 -39 -0.9253 1.9238
8 5 -38 -3.1591 1.6868
8 5 -37 -4.0922 2.2226
8 5 -36 -0.9541 2.3217
8 5 -35 -3.6979 -0.8677
8 5 -34 -6.3260 1.6133
8 5 -33 1.1005 6.3750
8 5 -32 -0.3328 4.6909
8 5 -31 1.2054 2.3305
8 5 -30 -0.1656 7.5409
8 5 -29 4.0230 -1.2972
8 5 -28 -0.6801 1.6303
8 5 -27 2.2156 4.9057
8 5 -26 -3.7275 -0.2561
8 5 -25 0.5162 -1.2648
8 5 -24 -3.2189 -1.8059
8 5 -23 -4.8174 -2.9054
8 5 -22 0.5740 0.1618
8 5 -21 1.5778 0.2721
8 5 -20 -4.0698 11.7133
8 5 -19 1.8285 -2.4923
8 5 -18 -2.4596 1.3703
8 5 -17 -2.5709 3.2459
8 5 -16 -4.5585 -7.3483
8 5 -15 3.1897 2.5168
8 5 -14 0.1878 0.1449
8 5 -13 1.1510 -4.8347
8 5 -12 2.8163 -2.4921
8 5 -11 -8.3337 -1.5248
8 5 -10 -1.0229 3.1804
8 5 -9 2.0687 0.5971
8 5 -8 1.0421 -6.5098
8 5 -7 2.8355 4.0676
8 5 -6 -5.5625 2.4427
8 5 -5 -0.6718 -2.1074
8 5 -4 -0.5909 9.9348
8 5 -3 5.1891 5.9342
8 5 -2 0.5050 7.5917
8 5 -1 2.8763 1.3703
8 5 0 1.3954 -1.0705
8 5 1 7.7430 -4.7659
8 5 2 2.8440 -1.6200
8 5 3 -1.4712 -3.2316
8 5 4 -5.5202 1.9718
8 5 5 3.3040 -2.8339
8 5 6 5.0649 -7.7581
8 5 7 2.7145 -6.9255
8 5 8 -0.0454 -0.3312
8 5 9 3.0319 -2.4686
8 5 10 -2.8217 -3.9626
8 5 11 -0.2226 -1.3805
8 5 12 4.1667 0.4363
8 5 13 -8.7718 -1.2767
8 5 14 -1.6848 3.6080
8 5 15 3.9953 0.8360
8 5 16 -0.5948 0.8249
8 5 17 -2.2956 2.7087
8 5 18 -6.0705 -4.9293
8 5 19 0.9179 1.2276
8 5 20 3.7396 2.0335
8 5 21 1.0512 1.8336
8 5 22 -2.8914 -2.4144
8 5 23 5.9015 0.4185
8 5 24 -1.8170 1.8651
8 5 25 0.1616 -0.2447
8 5 26 -0.9170 1.8909
8 5 27 2.9585 1.9251
8 5 28 -2.3439 -0.5309
8 5 29 -2.5111 -5.6231
8 5 30 -0.0928 3.6641
8 5 31 1.1087 -1.1936
8 5 32 1.0512 2.6876
8 5 33 3.0619 -1.1338
8 5 34 3.3521 -1.7658
8 5 35 0.5780 -1.1432
8 5 36 -2.5372 0.8126
8 5 37 -0.7701 2.0270
8 5 38 1.1404 -1.7747
8 5 39 0.0165 0.3277
8 5 40 -0.9162 0.1988
8 5 41 1.7331 -0.1433
8 5 42 0.8477 1.3900
8 6 -41 -0.1422 0.4329
8 6 -40 0.5838 -1.3100
8 6 -39 1.7632 -1.1799
8 6 -38 0.2508 -0.2420
8 6 -37 -3.1586 2.2513
8 6 -36 -1.3074 -2.5802
8 6 -35 0.9036 -4.9796
8 6 -34 -4.6862 2.3626
8 6 -33 2.8154 0.4404
8 6 -32 -2.1005 -1.5131
8 6 -31 0.3097 4.4868
8 6 -30 -3.1872 4.7687
8 6 -29 -1.8087 -2.5052
8 6 -28 0.3604 -0.1363
8 6 -27 2.8134 -0.4734
8 6 -26 -3.3958 1.6688
8 6 -25 -4.3847 -1.4708
8 6 -24 0.6431 -3.2737
8 6 -23 -2.0091 -2.3946
8 6 -22 1.8070 -1.2547
8 6 -21 0.4648 -2.0249
8 6 -20 1.3479 4.5443
8 6 -19 1.2111 -5.6666
8 6 -18 -6.1767 -1.1826
8 6 -17 0.7703 -0.5587
8 6 -16 1.0817 -2.3382
8 6 -15 -7.1559 -6.1504
8 6 -14 -1.1060 3.8176
8 6 -13 1.5054 1.1370
8 6 -12 1.0902 0.3644
8 6 -11 -6.6579 2.2577
8 6 -10 -1.7043 -2.1343
8 6 -9 -1.5557 0.9750
8 6 -8 -2.1698 3.6703
8 6 -7 -9.0431 1.7746
8 6 -6 1.7777 2.0692
8 6 -5 -2.8799 4.0921
8 6 -4 -3.4384 2.5684
8 6 -3 0.2074 2.2205
8 6 -2 -3.4257 5.9987
8 6 -1 -3.9536 6.8322
8 6 0 -3.9589 -1.2505
8 6 1 0.8090 -3.5380
8 6 2 2.8876 5.0370
8 6 3 -8.8374 4.0165
8 6 4 -3.4613 7.3578
8 6 5 3.8775 4.4224
8 6 6 3.4608 -4.8492
8 6 7 -2.2149 3.1966
8 6 8 5.0901 4.8652
8 6 9 4.0328 5.9607
8 6 10 -2.8519 5.5894
8 6 11 -1.5603 3.6396
8 6 12 5.4974 -0.7299
8 6 13 -3.4903 -1.5281
8 6 14 -1.0261 7.0756
8 6 15 -4.2758 -2.9279
8 6 16 2.7857 1.5849
8 6 17 1.9231 5.4807
8 6 18 -1.4449 3.3513
8 6 19 4.6162 -4.5865
8 6 20 3.8201 -0.0843
8 6 21 1.8736 2.2850
8 6 22 -5.0194 2.7620
8 6 23 1.1660 -1.9279
8 6 24 0.1021 -1.8873
8 6 25 1.3715 0.9956
8 6 26 -1.1844 -3.8502
8 6 27 -2.0006 -3.1432
8 6 28 0.6806 1.4150
8 6 29 1.6020 -4.6578
8 6 30 0.7605 0.5758
8 6 31 -1.0278 -3.8780
8 6 32 -3.2997 3.2336
8 6 33 5.0852 5.3862
8 6 34 3.1515 2.8747
8 6 35 1.0491 1.0951
8 6 36 -0.8808 1.8248
8 6 37 1.6239 1.2009
8 6 38 -0.4284 2.9569
8 6 39 -1.5982 -0.2298
8 6 40 -0.3810 2.9995
8 6 41 0.1790 2.5908
8 7 -40 -0.7335 1.1993
8 7 -39 -1.9745 -1.8924
8 7 -38 2.2524 -0.3371
8 7 -37 -3.4911 0.6181
8 7 -36 -4.4861 -4.5932
8 7 -35 -0.6162 -5.0111
8 7 -34 -0.5814 -0.9300
8 7 -33 4.4542 -1.3565
8 7 -32 0.0582 -3.5702
8 7 -31 -0.5074 3.7720
8 7 -30 -1.4082 -2.7785
8 7 -29 -3.7327 -2.3308
8 7 -28 3.4356 -0.8025
8 7 -27 2.3200 -4.9722
8 7 -26 -0.5843 -1.8058
8 7 -25 -5.5323 5.8569
8 7 -24 2.4459 -6.1625
8 7 -23 -0.2108 0.1247
8 7 -22 -0.6167 3.2167
8 7 -21 3.5373 0.7403
8 7 -20 2.1648 1.0648
8 7 -19 1.4018 0.2109
8 7 -18 -3.0470 -0.0201
8 7 -17 2.9741 3.5710
8 7 -16 8.3986 1.4729
8 7 -15 -1.1219 -5.7706
8 7 -14 -4.6278 -1.8380
8 7 -13 4.9219 -5.4431
8 7 -12 -3.5441 1.1584
8 7 -11 -6.6856 -0.1184
8 7 -10 5.1989 -4.9593
8 7 -9 -1.3461 2.4695
8 7 -8 -2.9125 -3.0021
8 7 -7 -3.3844 6.1599
8 7 -6 -6.5005 -5.6544
8 7 -5 -2.9923 -2.4024
8 7 -4 -6.2972 8.7608
8 7 -3 1.2259 -1.0202
8 7 -2 1.6614 -1.5889
8 7 -1 1.4626 3.1250
8 7 0 0.1049 -2.4221
8 7 1 -0.3314 -1.4889
8 7 2 7.7924 -3.7218
8 7 3 -2.0903 7.4329
8 7 4 -4.7848 6.6079
8 7 5 -0.1800 1.0988
8 7 6 -6.1816 -5.1343
8 7 7 -1.4824 3.8845
8 7 8 -0.9539 6.5724
8 7 9 -4.0586 1.6199
8 7 10 -3.1581 -0.4080
8 7 11 0.4824 5.7589
8 7 12 -1.1234 -7.1882
8 7 13 0.0541 -4.2377
8 7 14 2.0104 -3.6378
8 7 15 1.1035 -3.6022
8 7 16 0.9640 0.5021
8 7 17 -0.1426 -2.5286
8 7 18 5.3965 4.0090
8 7 19 5.3752 0.8228
8 7 20 1.1500 -1.1626
8 7 21 3.4684 1.7119
8 7 22 -0.3978 2.3395
8 7 23 1.8844 -0.8787
8 7 24 0.8775 -2.8525
8 7 25 2.6695 4.1063
8 7 26 8.4321 -5.9625
8 7 27 -2.2329 -1.9154
8 7 28 2.5912 -1.4862
8 7 29 1.9250 -0.6120
8 7 30 2.2421 -3.1270
8 7 31 -0.0467 -3.4887
8 7 32 -3.4845 -1.9375
8 7 33 4.2151 -0.2365
8 7 34 3.2125 -4.2242
8 7 35 -7.9066 -1.5657
8 7 36 -1.4964 -2.1672
8 7 37 1.5807 -1.6311
8 7 38 -0.5311 -3.5501
8 7 39 -2.2767 -1.7624
8 7 40 -2.6687 1.5841
8 8 0 4.0846 -9.0789
8 8 1 2.3945 -4.2119
8 8 2 6.2012 -6.3995
8 8 3 6.0544 -3.2058
8 8 4 1.3819 0.3310
8 8 5 -8.7706 -10.2098
8 8 6 -2.1868 -5.5952
8 8 7 3.0880 2.0966
8 8 8 -4.3109 -0.8901
8 8 9 -1.1031 -5.0443
8 8 10 -1.3901 3.0338
8 8 11 0.1465 1.9725
8 8 12 -1.5187 -6.8345
8 8 13 0.8972 -0.2772
8 8 14 -4.5139 1.5172
8 8 15 -3.0391 -2.0237
8 8 16 2.9729 1.6008
8 8 17 -5.6192 0.5812
8 8 18 -3.7559 0.0089
8 8 19 0.8286 1.8021
8 8 20 -3.5846 0.8807
8 8 21 1.7669 0.9072
8 8 22 -1.7193 4.3330
8 8 23 2.4992 -2.0581
8 8 24 3.3270 -2.0994
8 8 25 3.6543 8.8189
8 8 26 0.0115 -0.0877
8 8 27 2.7577 -2.4440
8 8 28 0.8070 5.7577
8 8 29 -4.6023 0.6754
8 8 30 -2.6511 -0.4394
8 8 31 -3.1888 5.5220
8 8 32 -3.1833 4.3933
8 8 33 6.4695 8.7349
8 8 34 5.1067 -1.9828
8 8 35 -4.8607 0.2143
8 8 36 -3.3832 3.0283
8 8 37 1.4319 0.2741
8 8 38 2.8263 -0.8420
9 0 -45 0.1260 -0.5315
9 0 -44 2.9530 -3.1758
9 0 -43 2.1572 0.3822
9 0 -42 3.4504 -0.9879
9 0 -41 -0.8027 0.6234
9 0 -40 0.0185 0.6608
9 0 -39 -3.4089 -0.3037
9 0 -38 -0.6146 -0.3559
9 0 -37 -1.2163 -1.6376
9 0 -36 -0.4367 -0.5409
9 0 -35 -2.3615 3.7116
9 0 -34 0.4481 1.0542
9 0 -33 -4.6594 -0.2148
9 0 -32 -0.6613 1.2134
9 0 -31 3.3982 2.3898
9 0 -30 1.1488 -0.6938
9 0 -29 -0.4105 2.2294
9 0 -28 -3.0664 -3.0316
9 0 -27 -5.1800 1.9619
9 0 -26 2.4121 -2.0850
9 0 -25 0.7344 -0.3830
9 0 -24 -1.1330 -0.5286
9 0 -23 0.9194 0.3388
9 0 -22 0.5420 -2.9233
9 0 -21 -3.8804 -1.4811
9 0 -20 -2.0883 2.7068
9 0 -19 2.4923 4.0897
9 0 -18 -2.9325 1.4062
9 0 -17 -5.1095 10.6119
9 0 -16 0.0997 0.4085
9 0 -15 -8.3160 0.5175
9 0 -14 -1.6744 2.0611
9 0 -13 1.5733 4.3858
9 0 -12 0.7638 -0.1081
9 0 -11 2.9847 -3.9622
9 0 -10 -0.2629 -1.9391
9 0 -9 6.3088 0.2668
9 0 -8 -1.2595 2.1779
9 0 -7 5.7768 11.0464
9 0 -6 -2.6862 0.1683
9 0 -5 2.8653 -4.3595
9 0 -4 -0.0462 -1.5912
9 0 -3 3.4979 -0.2163
9 0 -2 -0.1934 0.0254
9 0 -1 -0.9991 3.4693
9 0 0 -0.6984 0.8307
9 0 1 0.0280 -2.8029
9 0 2 -3.8311 -6.8393
9 0 3 -8.4256 0.7967
9 0 4 1.3309 -2.8441
9 0 5 -2.5468 -1.9250
9 0 6 -0.4296 -1.8309
9 0 7 -0.1463 -5.6317
9 0 8 0.4509 3.3948
9 0 9 -2.5422 0.7172
9 0 10 4.8714 -5.7704
9 0 11 -1.9798 -3.3104
9 0 12 4.0685 -0.4518
9 0 13 4.3445 -8.6583
9 0 14 1.3145 0.7444
9 0 15 1.1112 -1.3568
9 0 16 -1.6803 4.1586
9 0 17 4.0703 3.6311
9 0 18 3.6238 0.5523
9 0 19 1.7464 -0.7130
9 0 20 -2.5070 -4.6899
9 0 21 -5.1935 -0.1795
9 0 22 0.6749 -0.8446
9 0 23 -1.4692 -2.7901
9 0 24 -2.4128 -0.0831
9 0 25 -3.3610 4.0366
9 0 26 -0.7030 -2.2273
9 0 27 -4.3908 -0.5200
9 0 28 -0.2649 0.2737
9 0 29 0.3177 0.2208
9 0 30 -3.1768 0.9089
9 0 31 -1.1554 4.2328
9 0 32 -1.2364 -1.4426
9 0 33 -4.4461 0.7740
9 0 34 1.8776 -1.8462
9 0 35 0.7733 -0.7619
9 0 36 -4.9925 0.6357
9 0 37 0.5556 0.9514
9 0 38 -0.2000 -2.2380
9 0 39 -1.0774 -1.7130
9 0 40 -1.2329 0.7727
9 0 41 1.9152 3.3030
9 0 42 3.1154 -0.1087
9 0 43 -0.9658 0.9650
9 0 44 -1.9004 -1.8991
9 0 45 0.5888 0.8113
9 1 -45 -0.1122 1.5555
9 1 -44 -0.1984 -1.3491
9 1 -43 1.1999 0.8633
9 1 -42 0.0964 2.8557
9 1 -41 1.0385 3.5743
9 1 -40 3.1963 -1.5927
9 1 -39 -0.2525 -3.0799
9 1 -38 0.7890 -1.9975
9 1 -37 -0.6145 -4.7117
9 1 -36 -1.7715 -2.4063
9 1 -35 0.1228 3.2156
9 1 -34 -0.1818 -0.7438
9 1 -33 -0.7105 -6.1378
9 1 -32 -1.1920 -0.8907
9 1 -31 1.8481 0.1423
9 1 -30 2.4579 -2.8705
9 1 -29 0.2335 2.2324
9 1 -28 3.3005 -0.7887
9 1 -27 1.9257 -0.9820
9 1 -26 -2.4428 -1.5479
9 1 -25 5.8751 -4.0272
9 1 -24 0.3048 0.4089
9 1 -23 0.6522 0.9038
9 1 -22 1.0231 -2.6562
9 1 -21 -0.1971 -2.1066
9 1 -20 3.7818 0.4999
9 1 -19 0.0074 -2.6067
9 1 -18 -4.6893 -1.7775
9 1 -17 -2.0860 0.3573
9 1 -16 -2.1670 -0.8710
9 1 -15 -0.5002 -6.4554
9 1 -14 -2.3325 -1.8154
9 1 -13 1.4619 1.0774
9 1 -12 -0.9731 -3.8556
9 1 -11 8.1745 2.2334
9 1 -10 1.2524 4.6745
9 1 -9 2.8175 -8.8408
9 1 -8 2.1151 1.7606
9 1 -7 -11.7326 11.4248
9 1 -6 -6.9965 6.6140
9 1 -5 -6.3379 0.6691
9 1 -4 4.9457 -7.8262
9 1 -3 9.4243 0.4599
9 1 -2 -6.6525 -5.1466
9 1 -1 -2.6845 -4.3871
9 1 0 -6.7690 -4.4214
9 1 1 2.9707 2.8946
9 1 2 -11.5501 -5.8271
9 1 3 1.5802 -6.1077
9 1 4 -3.6266 -3.8532
9 1 5 -1.5330 -1.6886
9 1 6 -3.1439 0.6438
9 1 7 -4.2175 -5.6266
9 1 8 3.6589 4.6689
9 1 9 2.5805 3.2893
9 1 10 3.2870 -1.0202
9 1 11 -3.4488 -0.0797
9 1 12 -1.5385 -6.4321
9 1 13 1.3717 3.2689
9 1 14 -7.0419 0.5710
9 1 15 -1.1249 -0.0911
9 1 16 -5.6905 0.8062
9 1 17 -3.1139 5.4596
9 1 18 -0.8325 -3.4269
9 1 19 3.1514 0.6849
9 1 20 -5.4680 -2.0815
9 1 21 -1.6618 -5.8002
9 1 22 5.3785 -0.9137
9 1 23 -1.0170 -1.5814
9 1 24 -2.4600 -0.2299
9 1 25 0.0200 2.2022
9 1 26 -3.2880 -2.6575
9 1 27 -2.8893 -0.2762
9 1 28 0.4446 0.2421
9 1 29 1.7689 -3.0056
9 1 30 -2.2948 2.6030
9 1 31 0.3413 0.5627
9 1 32 -2.7553 -2.3100
9 1 33 -2.3450 0.0224
9 1 34 2.1350 -1.1017
9 1 35 0.5873 2.3958
9 1 36 -2.3864 3.2093
9 1 37 3.5559 2.2498
9 1 38 3.1695 0.4156
9 1 39 1.9417 -6.9321
9 1 40 -0.2546 0.6355
9 1 41 0.5080 4.5381
9 1 42 -0.0189 -0.9865
9 1 43 -0.0766 0.7007
9 1 44 -5.9377 -0.4848
9 1 45 -0.4279 -3.0954
9 2 -44 -1.5318 -0.5236
9 2 -43 0.2670 -0.7496
9 2 -42 -0.8080 0.5306
9 2 -41 0.6658 2.5751
9 2 -40 -1.0523 -1.0589
9 2 -39 0.8876 -3.6563
9 2 -38 3.5309 3.4748
9 2 -37 3.0753 -2.3505
9 2 -36 1.8289 3.6903
9 2 -35 2.7124 1.4830
9 2 -34 5.2879 1.6969
9 2 -33 2.5020 1.0708
9 2 -32 2.2443 -0.5769
9 2 -31 5.0802 1.9575
9 2 -30 5.2931 -1.0862
9 2 -29 2.6209 1.9251
9 2 -28 5.4197 2.7908
9 2 -27 1.5988 -7.0895
9 2 -26 -1.1539 3.1899
9 2 -25 3.6017 -1.8520
9 2 -24 0.7653 -4.7385
9 2 -23 -4.4079 -2.3319
9 2 -22 0.2060 -1.5686
9 2 -21 -2.4269 -1.6862
9 2 -20 2.9559 -0.1092
9 2 -19 -1.7649 -2.8503
9 2 -18 1.5152 2.3335
9 2 -17 -4.5020 1.9305
9 2 -16 2.3061 0.4181
9 2 -15 3.3714 5.6893
9 2 -14 2.6001 3.2311
9 2 -13 0.2945 4.0293
9 2 -12 -5.7743 -1.8186
9 2 -11 -7.1644 0.4337
9 2 -10 -1.2153 7.7150
9 2 -9 -6.9212 5.3704
9 2 -8 1.4754 -1.0040
9 2 -7 -10.0230 9.2425
9 2 -6 1.3776 5.8988
9 2 -5 -15.0481 3.3590
9 2 -4 -4.2303 -11.7638
9 2 -3 5.6750 5.0919
9 2 -2 2.7072 2.5876
9 2 -1 1.6017 -3.6948
9 2 0 -2.7625 2.0237
9 2 1 4.5565 -6.1464
9 2 2 -0.9717 1.5011
9 2 3 0.3837 -4.1190
9 2 4 0.3517 -2.7628
9 2 5 -8.7607 -5.0563
9 2 6 0.4945 0.0067
9 2 7 -10.6199 -3.0576
9 2 8 -2.3205 0.6924
9 2 9 8.4306 2.9349
9 2 10 -3.5502 10.6813
9 2 11 2.5586 -6.9869
9 2 12 -3.6384 0.4831
9 2 13 -2.1634 6.0525
9 2 14 -1.4123 -1.7534
9 2 15 -1.6582 3.4762
9 2 16 -3.0491 -1.1518
9 2 17 4.0198 -1.7801
9 2 18 1.8970 -3.9650
9 2 19 0.5018 -4.2927
9 2 20 -0.9853 3.4647
9 2 21 -2.0025 -2.8639
9 2 22 6.5393 -1.9156
9 2 23 0.2913 0.1888
9 2 24 -1.5363 0.7994
9 2 25 -2.7323 -4.0829
9 2 26 -3.6934 -5.1099
9 2 27 -1.5525 -5.4456
9 2 28 2.7512 -0.5951
9 2 29 0.7237 -1.9895
9 2 30 1.7629 -1.3318
9 2 31 -0.4419 -1.3401
9 2 32 -0.7708 -1.2255
9 2 33 -0.0026 -0.2208
9 2 34 1.0577 -3.6788
9 2 35 0.4795 0.3735
9 2 36 1.7439 1.1760
9 2 37 -4.0559 2.7102
9 2 38 0.5356 -0.2058
9 2 39 3.9492 -3.1522
9 2 40 0.0286 1.6080
9 2 41 2.0279 4.9914
9 2 42 1.8511 1.7934
9 2 43 -0.9697 -0.5516
9 2 44 -0.7303 0.9412
9 3 -43 -0.1302 -1.4915
9 3 -42 3.0063 0.5116
9 3 -41 1.3585 -0.1278
9 3 -40 0.6977 0.0632
9 3 -39 -0.0146 -0.0741
9 3 -38 2.9986 -0.1150
9 3 -37 0.2455 3.5176
9 3 -36 -2.9016 5.8611
9 3 -35 -0.4238 -0.5785
9 3 -34 -0.8281 0.5110
9 3 -33 -3.1780 2.9571
9 3 -32 -4.4010 0.0319
9 3 -31 -3.2800 -0.7248
9 3 -30 -1.3204 1.6611
9 3 -29 -1.3407 0.0842
9 3 -28 2.5761 3.6144
9 3 -27 -0.9285 -1.5362
9 3 -26 3.2616 3.8121
9 3 -25 6.6269 5.0978
9 3 -24 5.3311 -1.6834
9 3 -23 4.6616 3.4099
9 3 -22 -1.5731 -1.4801
9 3 -21 -1.2673 -3.4912
9 3 -20 4.6558 5.4381
9 3 -19 -3.0201 8.9882
9 3 -18 -2.5103 -1.0308
9 3 -17 2.1941 3.8690
9 3 -16 -0.2382 0.6641
9 3 -15 -1.3491 10.3205
9 3 -14 2.2896 1.0606
9 3 -13 -2.5655 6.7780
9 3 -12 -1.5559 -6.6040
9 3 -11 1.8475 -1.5151
9 3 -10 -6.9575 -8.2117
9 3 -9 5.3803 -6.0944
9 3 -8 5.1392 -5.2983
9 3 -7 1.5228 0.7504
9 3 -6 5.2280 -1.2362
9 3 -5 6.4134 -3.2190
9 3 -4 -1.3846 -11.8692
9 3 -3 3.6854 -6.8217
9 3 -2 10.6292 -6.0825
9 3 -1 -0.7494 -0.5860
9 3 0 7.5001 1.6550
9 3 1 3.9890 -5.8096
9 3 2 3.5837 -4.7106
9 3 3 4.4404 4.4654
9 3 4 1.9300 -3.6753
9 3 5 -5.0110 8.7601
9 3 6 1.5449 1.9639
9 3 7 4.8536 -0.0103
9 3 8 3.6681 7.1122
9 3 9 1.7522 -0.0771
9 3 10 5.2200 5.3079
9 3 11 1.1750 -4.7994
9 3 12 -5.2245 -5.8035
9 3 13 -0.5073 3.9245
9 3 14 3.8884 -8.6430
9 3 15 -5.5085 -0.5578
9 3 16 -2.9533 -1.0753
9 3 17 3.2360 -8.0845
9 3 18 0.6124 -3.3161
9 3 19 -5.0362 -0.3224
9 3 20 0.5516 0.0089
9 3 21 -1.5209 2.0986
9 3 22 2.3838 -3.5764
9 3 23 1.4914 1.5764
9 3 24 0.8449 4.0969
9 3 25 -1.3741 -1.5386
9 3 26 1.3202 -2.0051
9 3 27 2.5978 -4.1839
9 3 28 2.7731 -0.6415
9 3 29 5.2867 -0.6160
9 3 30 -0.6456 -0.2514
9 3 31 -3.4350 -2.5789
9 3 32 -0.5402 1.3398
9 3 33 -1.2425 1.6359
9 3 34 1.6769 1.1534
9 3 35 3.2422 2.9881
9 3 36 2.2589 0.1315
9 3 37 -2.5982 -0.5563
9 3 38 -2.3501 1.2233
9 3 39 -0.9327 0.0591
9 3 40 1.3750 -0.6332
9 3 41 3.1414 6.4444
9 3 42 0.7966 0.3561
9 3 43 -1.0179 -0.8494
9 4 -42 1.2405 -0.0762
9 4 -41 0.7377 0.2856
9 4 -40 -3.8601 0.0905
9 4 -39 2.4572 3.3102
9 4 -38 -2.2719 -1.9320
9 4 -37 -3.4799 1.5782
9 4 -36 -4.8723 0.4222
9 4 -35 -1.4803 -0.5666
9 4 -34 -1.5857 1.5791
9 4 -33 -0.7023 2.0543
9 4 -32 -0.5866 3.6715
9 4 -31 0.5163 0.6143
9 4 -30 -0.1022 3.4941
9 4 -29 -0.5979 -0.4477
9 4 -28 -3.3734 3.4566
9 4 -27 -2.5398 3.9071
9 4 -26 0.5076 0.2626
9 4 -25 1.7543 0.8914
9 4 -24 -4.2908 6.6506
9 4 -23 0.1793 0.8538
9 4 -22 -1.7801 -3.7410
9 4 -21 -4.4535 -0.7489
9 4 -20 -2.1157 4.9136
9 4 -19 1.6847 0.9292
9 4 -18 -3.6102 4.5847
9 4 -17 -1.8591 -3.4603
9 4 -16 -0.6255 -2.0772
9 4 -15 3.1636 5.9691
9 4 -14 -1.3132 -2.4124
9 4 -13 -2.3716 -3.3050
9 4 -12 -2.1085 0.1045
9 4 -11 1.6745 -3.5474
9 4 -10 -1.1933 -1.2010
9 4 -9 2.4814 -4.6564
9 4 -8 6.6686 -5.4636
9 4 -7 -0.8083 -5.0715
9 4 -6 -4.8809 8.6915
9 4 -5 -2.3033 2.5614
9 4 -4 -1.5742 0.8500
9 4 -3 8.9658 3.5667
9 4 -2 -2.5805 1.7139
9 4 -1 2.5250 1.9824
9 4 0 5.1718 10.6010
9 4 1 3.1259 -4.8082
9 4 2 2.0114 0.3738
9 4 3 7.5289 0.3020
9 4 4 -3.3214 -2.6282
9 4 5 -1.7436 2.1488
9 4 6 4.9562 -4.7853
9 4 7 4.3584 -4.3342
9 4 8 -1.7916 -3.7984
9 4 9 -1.2000 -2.8983
9 4 10 -1.7006 -0.8005
9 4 11 0.6010 -5.9538
9 4 12 -4.4152 -2.1811
9 4 13 -1.4995 2.9861
9 4 14 7.4394 -1.9452
9 4 15 -6.9935 0.2036
9 4 16 -1.3077 0.0722
9 4 17 0.3485 -4.7063
9 4 18 -10.2992 -5.3357
9 4 19 0.8116 3.2683
9 4 20 -2.6794 -0.4536
9 4 21 -0.2584 -2.3260
9 4 22 1.5525 -3.8234
9 4 23 3.2171 -1.0819
9 4 24 -3.7952 4.2458
9 4 25 -0.1556 0.8453
9 4 26 1.5440 2.2102
9 4 27 -0.6640 -2.3465
9 4 28 -0.9524 -0.2567
9 4 29 4.8913 -2.2689
9 4 30 -3.8868 3.1905
9 4 31 1.3906 -2.9498
9 4 32 0.7892 -1.4209
9 4 33 -0.6581 -5.5898
9 4 34 4.0170 2.6123
9 4 35 -0.7861 1.3733
9 4 36 0.3967 -1.8992
9 4 37 2.6785 1.2213
9 4 38 -2.6172 -2.1655
9 4 39 -0.1537 -3.3166
9 4 40 0.9715 -0.7366
9 4 41 1.5112 3.7714
9 4 42 0.7624 -1.0118
9 5 -41 2.4168 -0.5528
9 5 -40 -3.6703 -0.2912
9 5 -39 4.1604 1.0592
9 5 -38 -2.7516 -2.0547
9 5 -37 1.0002 -3.3661
9 5 -36 0.0811 -5.2247
9 5 -35 -1.1529 -5.3021
9 5 -34 1.9903 -4.1242
9 5 -33 0.3576 -2.0489
9 5 -32 -4.7329 0.0218
9 5 -31 2.5654 -0.2902
9 5 -30 -0.1930 1.9753
9 5 -29 -0.4682 -2.7640
9 5 -28 -4.1292 0.9043
9 5 -27 -2.7510 2.5542
9 5 -26 5.5246 -5.6948
9 5 -25 -0.1645 0.2127
9 5 -24 -4.5828 4.1512
9 5 -23 -0.2764 -0.9250
9 5 -22 0.6544 -1.6220
9 5 -21 -2.9494 -2.8878
9 5 -20 0.8981 3.7168
9 5 -19 -2.1997 -5.3324
9 5 -18 2.3208 -0.2509
9 5 -17 -4.8796 -3.3819
9 5 -16 -6.5912 -0.3191
9 5 -15 2.6507 1.3677
9 5 -14 2.7665 3.8206
9 5 -13 -1.6626 -2.5861
9 5 -12 0.2476 -1.2318
9 5 -11 -1.4070 -0.1051
9 5 -10 -2.2120 2.8901
9 5 -9 -6.3464 6.7568
9 5 -8 4.9476 -3.8593
9 5 -7 -3.6493 1.2388
9 5 -6 -3.8715 5.5632
9 5 -5 -6.8493 0.8481
9 5 -4 -0.2948 5.2575
9 5 -3 4.1022 1.5154
9 5 -2 -5.1236 5.5846
9 5 -1 -2.0740 3.9712
9 5 0 -5.1118 4.2973
9 5 1 -2.5983 -2.0143
9 5 2 -4.3467 5.7556
9 5 3 -5.3727 3.6109
9 5 4 -3.7233 3.6077
9 5 5 -3.7439 6.5901
9 5 6 3.1536 -3.2072
9 5 7 3.6259 -4.5516
9 5 8 -0.1119 3.1920
9 5 9 -8.2085 -0.8413
9 5 10 -1.1330 -2.0850
9 5 11 -0.1990 0.3615
9 5 12 -0.2207 -0.6812
9 5 13 -3.3606 3.6104
9 5 14 2.0079 2.2238
9 5 15 -3.0961 -1.2296
9 5 16 1.5133 3.7612
9 5 17 0.3506 -1.9725
9 5 18 -5.5403 -2.8476
9 5 19 3.4192 2.4298
9 5 20 1.0033 2.2329
9 5 21 -3.1141 -1.8986
9 5 22 0.4235 -1.3802
9 5 23 4.7305 -0.9893
9 5 24 -2.5428 1.4093
9 5 25 -0.0323 -0.6960
9 5 26 2.1912 -0.8558
9 5 27 -0.5822 -2.6895
9 5 28 1.5405 1.5690
9 5 29 0.2287 -5.0425
9 5 30 -0.6627 2.0717
9 5 31 2.1720 3.4650
9 5 32 0.6938 -0.0673
9 5 33 3.8868 -1.4311
9 5 34 3.6836 2.9907
9 5 35 2.1992 -1.5815
9 5 36 -4.4978 4.1303
9 5 37 -1.0141 4.1045
9 5 38 2.4287 1.4513
9 5 39 1.0972 2.2232
9 5 40 -2.2360 2.0092
9 5 41 1.1553 2.0240
9 6 -40 -1.5950 0.9112
9 6 -39 0.1432 -0.0863
9 6 -38 -0.8239 0.2884
9 6 -37 -0.7974 -1.6658
9 6 -36 2.2266 -4.5662
9 6 -35 1.2488 -0.6116
9 6 -34 2.6972 -2.6916
9 6 -33 1.8705 -2.1045
9 6 -32 -2.0266 -1.0206
9 6 -31 1.3686 -0.2284
9 6 -30 -0.7726 1.4741
9 6 -29 -0.4665 -0.8718
9 6 -28 -4.8504 -3.9115
9 6 -27 -1.7700 4.0878
9 6 -26 0.1908 -3.8190
9 6 -25 -5.5728 -0.6315
9 6 -24 0.8788 3.1803
9 6 -23 -5.9838 4.5606
9 6 -22 0.4523 -3.3957
9 6 -21 1.4916 -0.9926
9 6 -20 -0.5988 0.9620
9 6 -19 -0.9276 -0.9449
9 6 -18 2.3079 0.5618
9 6 -17 4.3946 -0.1669
9 6 -16 -2.0971 3.5839
9 6 -15 0.3213 -1.2209
9 6 -14 0.3992 0.5132
9 6 -13 2.6129 -1.8908
9 6 -12 0.7250 0.6748
9 6 -11 5.8496 -0.2260
9 6 -10 -0.9587 -6.0364
9 6 -9 2.2149 0.9080
9 6 -8 2.5105 -0.1275
9 6 -7 -8.5580 -1.5978
9 6 -6 1.2130 -8.2248
9 6 -5 -3.8412 2.0306
9 6 -4 -4.7092 1.4267
9 6 -3 3.0249 -3.4774
9 6 -2 -3.2536 3.3058
9 6 -1 3.5713 1.8766
9 6 0 -4.9276 -0.3184
9 6 1 2.4349 -3.2685
9 6 2 3.4344 -0.9048
9 6 3 -3.3273 7.3945
9 6 4 1.5208 2.6962
9 6 5 -2.9452 2.2484
9 6 6 0.8592 -0.3881
9 6 7 -2.2563 2.6032
9 6 8 0.6091 1.2068
9 6 9 -1.2781 7.7559
9 6 10 -6.8957 -0.1780
9 6 11 4.6589 0.0262
9 6 12 4.1896 -4.8720
9 6 13 -0.2460 1.3931
9 6 14 -3.5602 -0.8743
9 6 15 -1.0778 -6.0168
9 6 16 0.2385 -5.3824
9 6 17 3.3510 0.8124
9 6 18 0.3824 -1.3039
9 6 19 -0.2347 -3.2917
9 6 20 3.6948 0.4719
9 6 21 -0.8216 2.2791
9 6 22 -5.1012 1.4298
9 6 23 3.8723 1.3046
9 6 24 6.6084 1.1622
9 6 25 3.2201 0.5694
9 6 26 4.1612 -3.6002
9 6 27 -2.2303 0.4145
9 6 28 6.2204 -1.6019
9 6 29 0.9848 0.5797
9 6 30 -0.3682 -5.5351
9 6 31 -2.2893 -0.3670
9 6 32 -2.4713 -3.3649
9 6 33 0.0278 -0.2504
9 6 34 1.3530 1.2032
9 6 35 1.4693 -3.8888
9 6 36 -1.9602 -4.3806
9 6 37 -1.3997 -0.8258
9 6 38 0.5265 -1.2823
9 6 39 -1.7157 -2.3306
9 6 40 -1.8955 0.8177
9 7 -38 2.8982 -0.0936
9 7 -37 -1.2553 1.9809
9 7 -36 -0.3941 -2.1728
9 7 -35 1.7207 4.5904
9 7 -34 0.8713 3.9369
9 7 -33 -2.4395 3.3898
9 7 -32 0.2681 2.9637
9 7 -31 -1.4717 0.3307
9 7 -30 -5.2991 4.9719
9 7 -29 0.5146 -1.2202
9 7 -28 -2.3504 -2.5250
9 7 -27 0.4401 2.3652
9 7 -26 2.3640 -2.7714
9 7 -25 -1.1920 -0.8971
9 7 -24 2.6915 -0.9933
9 7 -23 1.5564 5.2043
9 7 -22 -3.0693 -2.2900
9 7 -21 2.3518 -3.1864
9 7 -20 -1.6592 2.6521
9 7 -19 -4.9864 -0.2388
9 7 -18 -2.1468 0.7952
9 7 -17 2.9064 2.1497
9 7 -16 0.7266 2.8250
9 7 -15 0.3333 -0.2261
9 7 -14 -4.8294 -3.7789
9 7 -13 0.8377 -6.9092
9 7 -12 -3.6182 5.4469
9 7 -11 -0.3051 2.3263
9 7 -10 3.1926 -3.3629
9 7 -9 -3.6624 6.5608
9 7 -8 0.9338 2.6253
9 7 -7 1.8486 3.2430
9 7 -6 -5.6227 -4.9988
9 7 -5 0.9616 -6.8177
9 7 -4 -0.5640 4.3514
9 7 -3 2.2895 -3.6198
9 7 -2 6.5668 1.2792
9 7 -1 4.1096 -4.2621
9 7 0 2.9114 -4.6154
9 7 1 -0.9788 -1.0513
9 7 2 11.0304 -9.5029
9 7 3 3.6716 1.4056
9 7 4 4.2668 -2.8518
9 7 5 -2.2108 -8.9991
9 7 6 -2.9127 -5.9969
9 7 7 3.1090 -5.7878
9 7 8 -0.6927 -0.4165
9 7 9 -1.4072 0.6685
9 7 10 -1.6593 -0.4395
9 7 11 7.5767 2.2033
9 7 12 1.9722 -0.5343
9 7 13 -1.4834 0.9649
9 7 14 -4.3908 4.2222
9 7 15 0.3187 0.2937
9 7 16 -5.7452 -1.3362
9 7 17 -2.7203 -0.5773
9 7 18 6.4237 1.0745
9 7 19 -0.1669 -1.2291
9 7 20 -1.7311 0.8759
9 7 21 2.9857 -0.8022
9 7 22 -3.0861 2.4464
9 7 23 2.1546 0.5003
9 7 24 4.1888 5.1489
9 7 25 3.3736 1.7974
9 7 26 1.4956 -2.0795
9 7 27 -0.4614 5.6527
9 7 28 -0.4062 1.0641
9 7 29 1.7054 1.4130
9 7 30 -2.3202 0.1838
9 7 31 -1.5786 4.0209
9 7 32 0.4648 -0.1505
9 7 33 1.9708 1.0670
9 7 34 1.9933 1.2258
9 7 35 -1.9494 2.2172
9 7 36 -0.3584 -2.5573
9 7 37 1.6147 1.8214
9 7 38 0.4917 -0.6463
9 8 -36 -0.8791 -0.4345
9 8 -35 -3.2567 -0.0540
9 8 -34 5.6457 -0.7598
9 8 -33 -2.3135 2.9927
9 8 -32 0.0540 0.7739
9 8 -31 -3.9786 -6.2387
9 8 -30 -5.4235 -0.6820
9 8 -29 -1.9289 -3.7073
9 8 -28 -5.6469 0.8857
9 8 -27 -3.5649 -5.8987
9 8 -26 -0.9940 1.9873
9 8 -25 0.0404 -2.7164
9 8 -24 -1.1162 1.2975
9 8 -23 2.2985 -0.6088
9 8 -22 -2.1382 -1.1486
9 8 -21 -2.0344 -1.6893
9 8 -20 -0.0764 -0.7283
9 8 -19 -2.0290 2.0192
9 8 -18 -2.1644 -3.8324
9 8 -17 2.2914 -2.8977
9 8 -16 2.6198 -0.2230
9 8 -15 -1.8866 2.5413
9 8 -14 -0.4823 0.8624
9 8 -13 -0.3990 1.2291
9 8 -12 -3.3415 -2.5456
9 8 -11 3.4080 6.1444
9 8 -10 2.9206 -0.1781
9 8 -9 -7.8801 -2.7493
9 8 -8 2.0383 3.0026
9 8 -7 3.5366 -1.4384
9 8 -6 0.2042 2.0850
9 8 -5 -3.6894 -3.8586
9 8 -4 0.1382 -6.6633
9 8 -3 5.7102 5.6807
9 8 -2 2.3544 4.4977
9 8 -1 -0.0790 -4.4682
9 8 0 -5.1708 -5.9500
9 8 1 -3.4924 5.4816
9 8 2 6.3367 -2.4144
9 8 3 3.3045 -6.1501
9 8 4 3.8077 2.0562
9 8 5 -5.2194 -5.5771
9 8 6 1.1156 -3.7259
9 8 7 5.3303 -1.5504
9 8 8 -1.3096 -3.7793
9 8 9 -1.9991 -1.1148
9 8 10 3.3529 4.6332
9 8 11 -2.5752 2.3213
9 8 12 4.7157 -3.1259
9 8 13 -0.4837 3.0246
9 8 14 -2.2097 4.1455
9 8 15 -1.2846 -1.9987
9 8 16 2.1404 -6.6639
9 8 17 -5.3455 0.4257
9 8 18 1.6096 -3.6250
9 8 19 1.5995 -0.2350
9 8 20 -2.2658 1.1073
9 8 21 -1.2100 1.3363
9 8 22 -1.9154 2.1527
9 8 23 1.3637 -2.5646
9 8 24 -0.7859 3.6660
9 8 25 1.6506 -1.3296
9 8 26 -6.9711 -1.6293
9 8 27 -0.3485 -8.8048
9 8 28 -0.1514 2.7475
9 8 29 -6.3737 -11.2644
9 8 30 -6.0337 -4.2458
9 8 31 -6.3627 1.1304
9 8 32 -0.1318 0.1831
9 8 33 2.0647 2.7395
9 8 34 4.2221 -2.4503
9 8 35 -2.3554 -1.0572
9 8 36 -0.4217 0.8606
9 9 0 -14.5376 -0.2013
9 9 1 1.6995 2.0123
9 9 2 6.7095 5.6597
9 9 3 1.4833 0.6984
9 9 4 -2.8485 4.7521
9 9 5 3.4632 3.1726
9 9 6 -0.3999 4.4699
9 9 7 4.0964 1.9665
9 9 8 5.5273 -0.7218
9 9 9 -2.9298 0.3990
9 9 10 6.2955 -0.7449
9 9 11 -1.5408 2.9912
9 9 12 -2.6722 -7.0992
9 9 13 1.8762 -0.8862
9 9 14 -0.8236 3.1592
9 9 15 2.5208 1.6446
9 9 16 2.4110 -4.5037
9 9 17 4.1342 -2.5264
9 9 18 3.9759 -2.7864
9 9 19 -0.7718 4.4536
9 9 20 -0.0360 -1.2018
9 9 21 2.4691 1.1477
9 9 22 -1.2322 0.0226
9 9 23 2.0480 0.5124
9 9 24 0.5731 1.4985
9 9 25 1.6195 -1.2570
9 9 26 -0.7428 1.8547
9 9 27 -0.3765 -5.5209
9 9 28 3.9486 2.7962
9 9 29 2.0956 -1.4850
9 9 30 -0.8601 -2.2667
9 9 31 0.6845 -1.4891
9 9 32 1.2343 -2.3893
9 9 33 -0.1200 1.6409
9 9 34 4.1969 -2.5607
9 9 35 -5.1453 0.2661
10 0 -44 0.3501 0.9824
10 0 -43 1.5979 3.0041
10 0 -42 0.6477 -0.4536
10 0 -41 0.6701 -0.2721
10 0 -40 0.0802 -1.3877
10 0 -39 0.9056 0.1534
10 0 -38 0.4474 0.2611
10 0 -37 -4.6290 -7.6012
10 0 -36 -2.0581 -0.2282
10 0 -35 0.6894 -0.6084
10 0 -34 -2.1352 -4.7207
10 0 -33 -2.9729 0.3435
10 0 -32 1.2229 -1.5318
10 0 -31 -0.8466 -0.7605
10 0 -30 -0.3604 -0.8118
10 0 -29 -2.7228 1.0079
10 0 -28 -1.2735 1.4613
10 0 -27 0.4348 2.0124
10 0 -26 1.2324 0.8656
10 0 -25 0.1969 0.8346
10 0 -24 -2.7582 0.3811
10 0 -23 2.6591 -5.0529
10 0 -22 -1.7818 -4.3513
10 0 -21 -1.7378 -0.5866
10 0 -20 1.7419 -3.8238
10 0 -19 -0.2557 -0.0637
10 0 -18 -2.7299 -0.0269
10 0 -17 -1.1293 0.8336
10 0 -16 -1.7615 -2.3349
10 0 -15 -1.6077 -1.5730
10 0 -14 -0.3072 -1.3945
10 0 -13 2.4507 1.1807
10 0 -12 3.8107 -0.8083
10 0 -11 5.4709 -10.0746
10 0 -10 -3.0455 -4.3243
10 0 -9 -1.1830 -0.9876
10 0 -8 -4.5748 4.2711
10 0 -7 -0.3202 2.5003
10 0 -6 0.7294 0.6678
10 0 -5 0.0173 -1.5275
10 0 -4 0.4296 -1.3098
10 0 -3 4.3007 -1.5427
10 0 -2 -0.3682 -0.0481
10 0 -1 1.0860 1.5265
10 0 0 -5.3716 0.8431
10 0 1 3.6507 -2.1896
10 0 2 -2.6618 -5.2582
10 0 3 -1.9253 1.4344
10 0 4 2.1685 -1.3797
10 0 5 4.8565 5.5084
10 0 6 -6.3625 -0.3798
10 0 7 5.7016 -9.2206
10 0 8 3.7163 7.0981
10 0 9 0.9758 0.5026
10 0 10 5.0582 -6.5069
10 0 11 2.2401 3.4168
10 0 12 -0.2080 0.6071
10 0 13 0.4552 -0.0716
10 0 14 -2.2663 -2.7999
10 0 15 -0.6344 0.0793
10 0 16 -3.4322 3.4963
10 0 17 -1.1189 -0.6844
10 0 18 0.5364 0.0485
10 0 19 1.6118 -1.3728
10 0 20 -5.7139 -8.7216
10 0 21 -1.0417 1.5742
10 0 22 1.1380 0.8044
10 0 23 0.3667 -1.1572
10 0 24 -4.2615 -0.8570
10 0 25 -1.1357 1.0783
10 0 26 0.3102 0.5340
10 0 27 -1.1805 0.0185
10 0 28 -0.6832 -0.2790
10 0 29 -1.7183 -1.2647
10 0 30 -0.9665 0.6287
10 0 31 0.6816 -2.8966
10 0 32 0.7623 2.6495
10 0 33 -2.3468 -0.9115
10 0 34 -0.3687 0.9924
10 0 35 2.9635 4.9874
10 0 36 -3.7718 -0.0148
10 0 37 0.8593 -1.6145
10 0 38 0.9508 0.0206
10 0 39 3.8740 -0.8967
10 0 40 -3.0593 4.0386
10 0 41 -0.3994 0.1352
10 0 42 2.4062 -0.4493
10 0 43 -0.8853 -0.0538
10 0 44 -2.2585 -3.0599
10 1 -43 -0.0067 -0.4608
10 1 -42 -1.1044 3.2844
10 1 -41 -0.3979 0.8132
10 1 -40 0.7014 -1.1213
10 1 -39 0.2064 0.3607
10 1 -38 0.7858 2.4363
10 1 -37 -2.5446 -3.7166
10 1 -36 -0.6967 1.3930
10 1 -35 5.3243 2.8294
10 1 -34 2.0987 0.6092
10 1 -33 1.8554 -3.8287
10 1 -32 4.0058 0.2400
10 1 -31 -1.4070 0.8292
10 1 -30 2.4908 -3.7453
10 1 -29 -0.4116 0.0550
10 1 -28 0.2660 -0.0444
10 1 -27 -0.1946 -0.6193
10 1 -26 0.5612 1.6789
10 1 -25 -0.5000 -2.9415
10 1 -24 -3.1658 0.5374
10 1 -23 3.8127 -0.5663
10 1 -22 -0.4335 -3.8612
10 1 -21 1.3784 -5.0703
10 1 -20 5.5640 -2.3861
10 1 -19 -2.3693 1.6407
10 1 -18 0.3408 1.0501
10 1 -17 -0.0859 1.9767
10 1 -16 0.4084 5.0090
10 1 -15 -0.8867 -1.1177
10 1 -14 6.0911 -3.1081
10 1 -13 -6.6999 9.1948
10 1 -12 -1.8039 -1.4785
10 1 -11 1.4849 -0.5419
10 1 -10 -0.1184 6.8343
10 1 -9 -4.7839 -2.2463
10 1 -8 -1.8388 1.3435
10 1 -7 -12.7237 13.6495
10 1 -6 -0.5912 1.3740
10 1 -5 -11.2065 5.0417
10 1 -4 6.4789 -0.2585
10 1 -3 4.5612 1.8963
10 1 -2 -3.3361 0.5370
10 1 -1 -5.7928 2.5280
10 1 0 -0.3229 1.2318
10 1 1 1.9368 2.6056
10 1 2 -2.7389 -0.9966
10 1 3 1.1018 -8.1286
10 1 4 -6.8218 -1.7475
10 1 5 -1.9554 -8.2291
10 1 6 -2.6201 1.4433
10 1 7 -8.2210 -11.3175
10 1 8 0.5062 1.1094
10 1 9 5.8339 3.3108
10 1 10 -1.5968 0.3870
10 1 11 -3.3648 -0.5616
10 1 12 1.4914 2.9737
10 1 13 -3.0713 3.6922
10 1 14 -5.5770 2.5956
10 1 15 1.3772 -2.9503
10 1 16 -1.8782 -3.2213
10 1 17 -1.7936 0.5172
10 1 18 -0.4689 -5.0266
10 1 19 5.0443 -5.0337
10 1 20 -3.7944 1.2331
10 1 21 -2.9601 -3.0597
10 1 22 2.7898 4.9011
10 1 23 -3.4659 0.9855
10 1 24 -2.7012 -4.9151
10 1 25 -5.0811 -0.6013
10 1 26 -2.0404 -1.2466
10 1 27 -1.4853 -0.0323
10 1 28 -0.1922 0.1388
10 1 29 -3.4285 0.7885
10 1 30 3.2564 0.7919
10 1 31 -0.5656 -3.1749
10 1 32 1.4367 1.6161
10 1 33 -3.5893 1.2896
10 1 34 -0.9369 -0.2653
10 1 35 -1.7739 5.0104
10 1 36 -4.8761 1.8626
10 1 37 1.5429 1.4475
10 1 38 4.5924 -0.7351
10 1 39 0.0196 -0.5016
10 1 40 1.9444 5.0979
10 1 41 -1.5452 5.2760
10 1 42 1.5869 -0.4517
10 1 43 1.7410 0.2129
10 2 -43 -0.4703 -0.6702
10 2 -42 0.3501 -1.4232
10 2 -41 0.3248 0.7071
10 2 -40 -0.6460 -1.5141
10 2 -39 0.6077 -2.1623
10 2 -38 -0.9960 4.6076
10 2 -37 0.9801 0.2299
10 2 -36 -0.9259 3.0523
10 2 -35 -1.6157 1.8063
10 2 -34 4.6752 2.4610
10 2 -33 -2.2745 1.3506
10 2 -32 -4.3354 -1.5843
10 2 -31 -4.6822 3.1824
10 2 -30 -0.3469 -0.3772
10 2 -29 1.8645 -3.7000
10 2 -28 -0.2758 -0.0535
10 2 -27 0.6649 0.4407
10 2 -26 6.0520 2.7701
10 2 -25 3.0215 -0.4318
10 2 -24 -0.0239 0.8976
10 2 -23 0.5191 0.6487
10 2 -22 1.3870 -2.7769
10 2 -21 0.6931 -1.2823
10 2 -20 0.5458 -2.0964
10 2 -19 -1.4738 3.3176
10 2 -18 0.6505 2.8120
10 2 -17 -2.5938 4.3941
10 2 -16 -3.9861 2.8534
10 2 -15 2.0906 7.6241
10 2 -14 5.0137 -4.3468
10 2 -13 -1.5673 6.2449
10 2 -12 -3.0220 -13.0919
10 2 -11 -3.6433 -4.2791
10 2 -10 -0.4420 0.7470
10 2 -9 9.7472 -3.9119
10 2 -8 -2.7513 0.9319
10 2 -7 3.2421 3.2464
10 2 -6 4.1917 -5.1409
10 2 -5 -5.8690 2.4733
10 2 -4 -0.2264 -8.6936
10 2 -3 6.1852 -0.9545
10 2 -2 1.0350 -1.3674
10 2 -1 -0.2112 -0.5179
10 2 0 -0.2855 -2.1178
10 2 1 -0.4388 -3.2629
10 2 2 10.4583 -1.6683
10 2 3 -2.5052 -3.3056
10 2 4 5.6949 0.0940
10 2 5 -1.3333 1.1495
10 2 6 5.3453 0.3907
10 2 7 0.9926 7.1632
10 2 8 2.7802 2.4668
10 2 9 11.2708 13.6511
10 2 10 0.0142 2.7578
10 2 11 -2.6805 -4.4955
10 2 12 3.4966 2.6972
10 2 13 -4.3334 2.6972
10 2 14 -4.7908 -1.4745
10 2 15 -0.8564 0.9216
10 2 16 -0.1875 -4.6396
10 2 17 -1.2975 -2.1679
10 2 18 0.8770 -1.5765
10 2 19 -1.5071 -6.8152
10 2 20 -0.0719 2.8617
10 2 21 -3.4751 1.7942
10 2 22 -2.4486 0.0822
10 2 23 1.3782 2.2782
10 2 24 -1.7741 -3.3424
10 2 25 -2.6071 -2.9596
10 2 26 0.8656 -2.6764
10 2 27 2.9636 -0.6950
10 2 28 1.6199 -1.2552
10 2 29 -1.6046 1.0703
10 2 30 -1.1784 -2.0720
10 2 31 1.3792 -4.4252
10 2 32 0.5952 0.8972
10 2 33 -0.8390 1.5003
10 2 34 -2.1779 -0.2980
10 2 35 -1.3399 -0.5700
10 2 36 -2.6186 1.9975
10 2 37 -2.9231 3.7673
10 2 38 0.5850 -2.6952
10 2 39 2.0199 5.2976
10 2 40 -0.4423 6.1597
10 2 41 -0.4697 4.7170
10 2 42 0.2806 0.9250
10 2 43 -0.6981 -1.3274
10 3 -42 0.6696 -1.9300
10 3 -41 -1.4167 0.9130
10 3 -40 0.0625 -1.4991
10 3 -39 0.4900 -3.5610
10 3 -38 -4.6272 -0.1111
10 3 -37 2.6171 1.8429
10 3 -36 -5.9908 -1.9158
10 3 -35 -0.5218 1.8937
10 3 -34 5.2994 1.4997
10 3 -33 0.4865 -0.1016
10 3 -32 -2.3231 0.8260
10 3 -31 -3.9351 -0.0023
10 3 -30 -0.2499 3.8195
10 3 -29 0.6210 -1.8393
10 3 -28 -1.2537 0.9602
10 3 -27 -1.9013 6.5042
10 3 -26 1.9639 5.8377
10 3 -25 0.2405 3.4754
10 3 -24 -0.8525 1.1981
10 3 -23 -1.2020 0.6485
10 3 -22 -5.9558 -5.1525
10 3 -21 -0.5459 -6.9514
10 3 -20 1.6480 0.6351
10 3 -19 2.0645 0.9056
10 3 -18 -1.1985 1.9338
10 3 -17 3.1304 -5.3371
10 3 -16 -1.1437 -0.0545
10 3 -15 -3.1251 1.8251
10 3 -14 0.1332 2.5357
10 3 -13 1.0475 0.1911
10 3 -12 2.6560 -10.5357
10 3 -11 -0.9922 -5.0156
10 3 -10 -2.6915 0.7092
10 3 -9 10.6815 -13.7706
10 3 -8 1.5210 3.4448
10 3 -7 1.0913 -4.4462
10 3 -6 -4.5226 -0.3624
10 3 -5 1.1091 -6.0328
10 3 -4 -4.3689 0.0899
10 3 -3 -1.7306 -4.9300
10 3 -2 0.3754 8.1083
10 3 -1 1.0057 5.1765
10 3 0 0.2899 3.0604
10 3 1 0.7620 9.0774
10 3 2 9.2492 -4.1499
10 3 3 3.4627 0.3964
10 3 4 1.5997 7.1918
10 3 5 3.5523 2.9999
10 3 6 -1.1105 -0.8908
10 3 7 3.7047 -0.7306
10 3 8 0.4121 0.4389
10 3 9 3.1933 6.7436
10 3 10 -1.1731 -5.0901
10 3 11 -3.3243 -2.9779
10 3 12 -1.7313 0.2551
10 3 13 5.5962 3.2157
10 3 14 -3.4169 2.1525
10 3 15 -6.8977 3.4006
10 3 16 0.2128 -4.3885
10 3 17 -5.2606 -3.5736
10 3 18 -6.1416 0.1189
10 3 19 -3.2198 -4.2276
10 3 20 -6.1894 0.5226
10 3 21 0.2210 -0.8142
10 3 22 -3.2150 1.2096
10 3 23 0.4083 -1.1264
10 3 24 -5.7418 1.7050
10 3 25 -1.8553 -0.1864
10 3 26 1.4296 0.2148
10 3 27 2.3618 2.0396
10 3 28 0.1938 0.1590
10 3 29 3.9128 -3.6227
10 3 30 -3.6167 -0.4382
10 3 31 0.0467 -7.3176
10 3 32 2.4579 0.6970
10 3 33 2.2450 -1.4039
10 3 34 1.7675 3.7323
10 3 35 1.3844 -1.2134
10 3 36 1.8530 -4.1612
10 3 37 0.9782 -3.1442
10 3 38 -2.6640 -3.1811
10 3 39 0.3620 1.4079
10 3 40 1.2477 1.2787
10 3 41 -0.9292 3.0606
10 3 42 -0.5442 -1.4323
10 4 -41 -1.5429 1.5582
10 4 -40 -2.5386 -0.3378
10 4 -39 5.3658 -3.7247
10 4 -38 -3.0369 1.1767
10 4 -37 3.0188 -4.2005
10 4 -36 -5.2697 -7.7392
10 4 -35 -0.0193 -1.0204
10 4 -34 3.3366 -1.8344
10 4 -33 -1.3561 -7.0355
10 4 -32 -0.0053 -1.7908
10 4 -31 -1.2246 -3.8128
10 4 -30 -1.6729 -4.0467
10 4 -29 -0.6841 -3.0556
10 4 -28 -1.9705 -2.7747
10 4 -27 -1.5014 -0.1347
10 4 -26 2.5128 0.6853
10 4 -25 -1.4899 2.4890
10 4 -24 -1.4890 0.5903
10 4 -23 -0.6837 0.6939
10 4 -22 -1.2234 -3.6981
10 4 -21 -0.3866 -4.3229
10 4 -20 1.9092 3.4530
10 4 -19 1.8221 -2.1665
10 4 -18 -2.7439 2.5571
10 4 -17 -2.8028 -3.8180
10 4 -16 1.1241 -2.3700
10 4 -15 -6.9748 -1.2087
10 4 -14 1.1218 3.5389
10 4 -13 -0.4057 -0.0237
10 4 -12 0.1975 -4.4383
10 4 -11 -3.8238 1.0690
10 4 -10 2.0932 9.4476
10 4 -9 3.2205 -0.1615
10 4 -8 3.9831 1.0457
10 4 -7 1.0357 -0.1839
10 4 -6 -0.0067 6.2402
10 4 -5 -3.4113 0.6009
10 4 -4 5.4799 -2.0397
10 4 -3 2.6524 -1.0027
10 4 -2 -3.9156 3.6504
10 4 -1 3.2665 1.3647
10 4 0 -13.0343 4.6901
10 4 1 -0.8364 1.8659
10 4 2 4.9501 3.3098
10 4 3 -7.3367 -0.1312
10 4 4 0.3925 8.5957
10 4 5 -0.3943 7.7294
10 4 6 2.5255 -3.6566
10 4 7 -3.0813 -3.7461
10 4 8 -3.6708 -4.8838
10 4 9 0.6038 -2.3775
10 4 10 -4.3475 -1.0585
10 4 11 -5.7223 -6.3425
10 4 12 -0.7047 2.2809
10 4 13 3.5394 2.2751
10 4 14 3.9678 3.2917
10 4 15 -6.9470 5.4580
10 4 16 3.7561 -7.7088
10 4 17 4.5200 -2.2318
10 4 18 -5.1834 2.1752
10 4 19 1.4940 -5.7350
10 4 20 1.7915 0.9153
10 4 21 -2.4144 -2.3596
10 4 22 5.5563 -0.6271
10 4 23 -1.0901 -1.5843
10 4 24 -7.6561 -0.2955
10 4 25 2.5325 1.9858
10 4 26 1.7345 1.9871
10 4 27 -0.0831 0.2957
10 4 28 3.0075 3.1493
10 4 29 2.6322 2.6572
10 4 30 -0.8787 1.9390
10 4 31 1.9871 -4.1506
10 4 32 3.0144 2.9836
10 4 33 0.8435 -4.1084
10 4 34 -0.0850 2.0849
10 4 35 -2.6711 5.5271
10 4 36 -4.1765 0.0353
10 4 37 4.4339 -0.1584
10 4 38 -2.1296 1.9448
10 4 39 -1.1408 2.3292
10 4 40 1.9839 2.0070
10 4 41 -1.0712 2.2724
10 5 -39 1.6579 -0.9838
10 5 -38 0.4786 2.8881
10 5 -37 4.2738 -1.3130
10 5 -36 1.2685 -1.1936
10 5 -35 -1.0494 -0.2302
10 5 -34 6.8852 -1.8721
10 5 -33 -0.4793 -3.3566
10 5 -32 -1.3457 -0.3658
10 5 -31 3.9703 1.8629
10 5 -30 -0.6590 -2.1401
10 5 -29 -2.3677 2.2093
10 5 -28 -3.3605 1.4447
10 5 -27 -3.8539 0.7357
10 5 -26 1.2274 -2.5728
10 5 -25 -4.7330 6.3149
10 5 -24 -7.4152 -1.8242
10 5 -23 -2.5074 0.6516
10 5 -22 0.8379 -0.3660
10 5 -21 -0.4869 -5.1510
10 5 -20 1.1642 3.3561
10 5 -19 2.7033 0.0335
10 5 -18 -2.2321 -1.2261
10 5 -17 0.3295 0.2131
10 5 -16 -2.9429 -0.3785
10 5 -15 -0.1937 0.0281
10 5 -14 4.5196 3.3953
10 5 -13 3.8196 0.4192
10 5 -12 -0.1933 -6.1047
10 5 -11 2.3194 -1.1888
10 5 -10 1.0362 5.5025
10 5 -9 1.9999 -0.0717
10 5 -8 -1.1235 -4.2198
10 5 -7 1.2234 -0.2297
10 5 -6 -2.8338 -3.3599
10 5 -5 -2.5842 2.6917
10 5 -4 -0.9923 -2.8946
10 5 -3 2.4528 -5.2497
10 5 -2 0.2741 2.7698
10 5 -1 0.3877 -3.2862
10 5 0 -9.2421 0.2908
10 5 1 -1.6320 -1.8916
10 5 2 1.4766 -3.6410
10 5 3 -0.8033 5.2924
10 5 4 -1.7625 5.1775
10 5 5 -1.5647 8.8063
10 5 6 4.4229 -3.7402
10 5 7 0.9755 -0.3833
10 5 8 -1.3683 0.0404
10 5 9 -4.1769 -2.3016
10 5 10 2.7857 -3.5451
10 5 11 0.5482 2.6206
10 5 12 -2.4649 -1.0895
10 5 13 2.1135 -2.0922
10 5 14 -2.6871 -2.4523
10 5 15 -2.1592 -2.4950
10 5 16 -3.0005 -8.0365
10 5 17 -0.5286 -2.2480
10 5 18 0.1367 -3.8984
10 5 19 -1.8257 2.9116
10 5 20 -2.1168 -1.9622
10 5 21 -1.4122 1.8420
10 5 22 2.0584 3.7810
10 5 23 0.4093 1.9240
10 5 24 -1.7656 3.5618
10 5 25 1.3484 -0.0978
10 5 26 5.5496 -1.6917
10 5 27 -0.4030 1.5329
10 5 28 0.2770 0.1604
10 5 29 -5.0329 4.8064
10 5 30 0.4258 -1.9425
10 5 31 -6.6054 2.7943
10 5 32 -4.1978 1.0256
10 5 33 4.8203 -0.5296
10 5 34 -2.8417 -0.8236
10 5 35 -0.2562 -2.3454
10 5 36 -4.6257 1.9011
10 5 37 -0.3522 -1.5432
10 5 38 3.3204 -3.0147
10 5 39 -1.8103 2.9996
10 6 -38 1.5963 1.3176
10 6 -37 0.9364 1.3869
10 6 -36 3.7974 1.8204
10 6 -35 -3.2434 5.9893
10 6 -34 1.2873 -0.0811
10 6 -33 0.4327 -0.9184
10 6 -32 -2.2810 3.0274
10 6 -31 4.3418 1.8439
10 6 -30 0.8836 0.4137
10 6 -29 -2.3831 -1.1058
10 6 -28 -0.0882 -2.4510
10 6 -27 2.1093 -1.0351
10 6 -26 -1.7271 -5.3270
10 6 -25 -0.3691 -1.7067
10 6 -24 0.8332 0.1348
10 6 -23 -4.0247 1.9452
10 6 -22 3.6197 -4.4665
10 6 -21 5.1511 -3.3050
10 6 -20 -5.2252 2.4421
10 6 -19 1.6078 -0.1359
10 6 -18 -0.5565 1.7459
10 6 -17 1.4233 -3.2592
10 6 -16 0.1529 -2.3405
10 6 -15 1.8151 -1.9095
10 6 -14 0.0280 -3.0234
10 6 -13 -0.7814 -4.4022
10 6 -12 -0.7470 0.0341
10 6 -11 3.5204 4.0769
10 6 -10 -2.7055 1.1165
10 6 -9 3.3690 2.1059
10 6 -8 1.1369 6.2419
10 6 -7 -3.2395 0.0674
10 6 -6 -0.5592 -4.4628
10 6 -5 2.7460 3.2998
10 6 -4 -0.4893 0.0935
10 6 -3 -0.0221 0.3356
10 6 -2 5.3097 2.3748
10 6 -1 4.3931 1.7261
10 6 0 1.0630 5.4882
10 6 1 -3.5606 -1.7562
10 6 2 7.7499 -2.0560
10 6 3 6.7524 1.3844
10 6 4 3.7307 -2.3119
10 6 5 -2.7585 -2.2893
10 6 6 3.0781 -5.9471
10 6 7 1.6116 -1.1836
10 6 8 1.2724 -2.1042
10 6 9 3.3745 4.1609
10 6 10 0.9550 -0.4266
10 6 11 6.3629 2.0768
10 6 12 3.4672 8.6765
10 6 13 0.3548 3.5058
10 6 14 -7.7170 5.1271
10 6 15 4.0838 0.0086
10 6 16 -2.7138 -0.3760
10 6 17 2.3226 0.8888
10 6 18 2.8488 -0.5370
10 6 19 -0.7686 -4.3950
10 6 20 0.2884 0.2547
10 6 21 -1.5315 0.0411
10 6 22 -2.5284 1.2102
10 6 23 -0.6272 2.7352
10 6 24 -1.6669 5.3564
10 6 25 1.7851 -3.0868
10 6 26 2.2648 -0.4287
10 6 27 -1.3595 1.5219
10 6 28 4.3594 -0.6971
10 6 29 0.2389 8.6315
10 6 30 0.3029 -7.1701
10 6 31 -2.4828 -3.1771
10 6 32 -4.5077 0.4303
10 6 33 1.8230 -0.8790
10 6 34 -0.3297 -0.4958
10 6 35 2.8116 -0.8894
10 6 36 -1.7704 -1.4416
10 6 37 0.9550 1.0236
10 6 38 1.2351 -2.0045
10 7 -36 -0.0105 -2.6517
10 7 -35 -1.3184 1.8898
10 7 -34 -1.8970 1.5591
10 7 -33 -3.8617 -5.0363
10 7 -32 1.8450 -0.2300
10 7 -31 1.0805 -0.6430
10 7 -30 -2.9548 2.9486
10 7 -29 -6.3281 -2.6647
10 7 -28 -0.6694 1.7245
10 7 -27 -1.5138 -0.5738
10 7 -26 -2.8848 -2.4044
10 7 -25 -2.0294 -0.9900
10 7 -24 -0.9978 0.3262
10 7 -23 -1.0576 -0.9230
10 7 -22 -1.4378 -1.7081
10 7 -21 4.9636 -4.8485
10 7 -20 -3.9042 -0.1783
10 7 -19 -3.0005 1.3777
10 7 -18 2.5877 -2.7382
10 7 -17 2.7328 0.0867
10 7 -16 1.1924 0.2934
10 7 -15 1.2456 1.7617
10 7 -14 -0.7847 -2.7551
10 7 -13 -3.6508 -3.9106
10 7 -12 -5.5534 4.3190
10 7 -11 0.7833 2.3491
10 7 -10 -2.6228 -4.5687
10 7 -9 -5.9233 6.5651
10 7 -8 1.1201 2.9771
10 7 -7 1.0892 2.3637
10 7 -6 -4.1234 -1.4117
10 7 -5 4.7200 -2.8814
10 7 -4 -3.3165 1.2613
10 7 -3 -0.2421 3.3548
10 7 -2 3.6599 -0.4168
10 7 -1 -0.9009 -0.2451
10 7 0 0.5868 -2.1935
10 7 1 -12.4827 1.4498
10 7 2 6.6276 -2.3308
10 7 3 4.8074 -2.8893
10 7 4 3.6532 -3.2745
10 7 5 0.3303 -5.3747
10 7 6 -0.1999 -5.8477
10 7 7 0.7468 -3.5618
10 7 8 0.4150 3.4179
10 7 9 -5.0319 3.2149
10 7 10 2.8195 -1.7824
10 7 11 1.1500 2.5882
10 7 12 2.3687 5.4840
10 7 13 -1.9327 -0.2165
10 7 14 -2.5294 2.2371
10 7 15 -4.0745 0.8273
10 7 16 1.7221 0.6932
10 7 17 -2.3458 2.0283
10 7 18 5.5705 -1.3382
10 7 19 1.0190 -0.7103
10 7 20 -2.8652 3.3976
10 7 21 0.2733 2.8178
10 7 22 -0.3168 3.9871
10 7 23 -0.4607 1.2807
10 7 24 -5.3506 6.5762
10 7 25 0.1482 -4.4694
10 7 26 -2.0602 -6.2801
10 7 27 -2.0455 -3.4699
10 7 28 -2.9693 -1.6800
10 7 29 -3.0090 -3.8053
10 7 30 -3.3992 -2.1420
10 7 31 -7.5401 -4.5349
10 7 32 0.1704 0.4006
10 7 33 -0.6368 -1.2884
10 7 34 0.7756 -1.1256
10 7 35 0.5075 0.8317
10 7 36 0.5569 -1.0700
10 8 -34 1.2395 -0.2689
10 8 -33 -1.2434 -1.4695
10 8 -32 3.6381 -2.2113
10 8 -31 1.4951 -2.1601
10 8 -30 -0.0567 -1.3475
10 8 -29 -0.6830 1.5332
10 8 -28 -4.0348 -0.9968
10 8 -27 -0.6873 -4.1040
10 8 -26 0.5175 0.0466
10 8 -25 -3.1637 -1.4803
10 8 -24 0.4973 0.0984
10 8 -23 -1.1154 -0.7569
10 8 -22 -1.3792 -0.8675
10 8 -21 2.0132 0.2713
10 8 -20 -4.2487 -0.0827
10 8 -19 -1.8412 8.0645
10 8 -18 2.2513 -4.6829
10 8 -17 6.3993 -1.0107
10 8 -16 0.2064 3.6340
10 8 -15 -2.4777 1.0993
10 8 -14 2.7222 -1.1702
10 8 -13 -1.4353 -2.2899
10 8 -12 -2.6744 -2.9326
10 8 -11 10.8218 -1.5595
10 8 -10 1.9667 -6.1672
10 8 -9 -2.5863 -5.3215
10 8 -8 4.5373 1.8559
10 8 -7 1.0452 0.7982
10 8 -6 3.2500 2.0148
10 8 -5 -0.0458 1.9767
10 8 -4 -6.0908 -3.5067
10 8 -3 9.2216 7.9742
10 8 -2 -1.2012 3.8565
10 8 -1 1.8622 -3.7092
10 8 0 -0.9115 -0.4473
10 8 1 -1.2720 4.5521
10 8 2 -0.0644 4.8637
10 8 3 2.8519 -6.0254
10 8 4 3.8746 9.5951
10 8 5 -0.7981 3.8626
10 8 6 2.8138 -0.7952
10 8 7 3.2692 5.2066
10 8 8 3.3593 2.4810
10 8 9 -3.7930 1.5233
10 8 10 -2.3820 -1.5041
10 8 11 -3.9083 -3.1754
10 8 12 0.0392 -3.7448
10 8 13 1.0331 2.7754
10 8 14 -0.1798 -4.8994
10 8 15 -5.0491 -2.0570
10 8 16 1.9036 -5.3010
10 8 17 0.3857 0.8597
10 8 18 0.2590 -3.8333
10 8 19 2.1023 -3.3952
10 8 20 -0.9260 -1.0689
10 8 21 -0.0100 3.3018
10 8 22 -2.0586 -0.2075
10 8 23 2.9209 -2.4715
10 8 24 -7.3248 5.2662
10 8 25 1.9296 -0.1963
10 8 26 -2.0836 -2.6704
10 8 27 4.0537 -3.2944
10 8 28 4.4336 2.7315
10 8 29 -1.3072 -4.2875
10 8 30 1.4389 -2.0563
10 8 31 -5.7462 0.1262
10 8 32 2.6829 -0.7559
10 8 33 1.7069 3.5564
10 8 34 0.3640 -3.8466
10 9 -32 -0.2021 -0.6344
10 9 -31 1.0455 -0.2621
10 9 -30 -4.7649 2.8748
10 9 -29 1.7698 2.3084
10 9 -28 -3.9312 -2.9773
10 9 -27 0.2279 -1.5240
10 9 -26 1.1928 -2.7257
10 9 -25 -1.0162 -4.4465
10 9 -24 1.8741 -2.7353
10 9 -23 1.4694 3.3622
10 9 -22 0.7012 -2.6082
10 9 -21 3.9614 -1.3505
10 9 -20 -2.9277 4.0884
10 9 -19 -4.4748 5.3199
10 9 -18 6.1874 -1.3194
10 9 -17 1.4684 -0.0451
10 9 -16 -0.9761 2.2651
10 9 -15 -4.2727 2.0565
10 9 -14 -2.7638 0.8568
10 9 -13 -2.4035 -4.7153
10 9 -12 -6.4574 -1.5174
10 9 -11 3.0398 1.4521
10 9 -10 3.1556 4.5478
10 9 -9 1.5219 2.4703
10 9 -8 6.4392 1.3684
10 9 -7 3.2073 5.8120
10 9 -6 0.3149 0.2303
10 9 -5 3.1753 2.2681
10 9 -4 -5.1000 2.0645
10 9 -3 1.3348 -0.5486
10 9 -2 0.2418 -4.0713
10 9 -1 2.0527 -4.4492
10 9 0 -8.1053 2.1415
10 9 1 1.6994 -6.2869
10 9 2 -3.4429 -0.9510
10 9 3 -0.8719 -3.4305
10 9 4 -2.6749 -0.2640
10 9 5 1.1939 -0.3018
10 9 6 0.7608 -1.0040
10 9 7 3.1100 3.1778
10 9 8 7.8861 2.8869
10 9 9 0.3206 3.0838
10 9 10 -0.8107 2.0695
10 9 11 -0.2168 -2.5650
10 9 12 -4.7408 -5.6092
10 9 13 4.1343 3.0928
10 9 14 -1.0164 4.0866
10 9 15 -0.4114 0.8615
10 9 16 0.8411 2.3654
10 9 17 1.9822 -1.1616
10 9 18 6.2349 0.9998
10 9 19 -7.0741 5.1103
10 9 20 0.5422 -0.5441
10 9 21 2.0909 0.6312
10 9 22 -1.0583 2.4065
10 9 23 0.7363 -3.8613
10 9 24 -2.6361 -1.9640
10 9 25 1.7193 -1.4255
10 9 26 -2.2307 -2.0047
10 9 27 1.8088 -2.8576
10 9 28 -0.1552 1.0114
10 9 29 -1.6958 3.0619
10 9 30 -2.2946 0.0337
10 9 31 -0.0797 0.1664
10 9 32 -2.7976 -0.7287
10 10 0 -2.8935 4.7328
10 10 1 0.7540 -1.1792
10 10 2 -5.9057 -0.3166
10 10 3 -3.1704 0.6091
10 10 4 -4.0038 -2.6037
10 10 5 -1.9509 1.3736
10 10 6 1.4281 -1.9030
10 10 7 2.2096 0.4105
10 10 8 2.7292 -1.1061
10 10 9 2.0704 2.9517
10 10 10 -1.2665 5.9483
10 10 11 1.1652 -1.4463
10 10 12 -3.6718 -3.3496
10 10 13 0.8954 0.1646
10 10 14 0.0829 4.9827
10 10 15 -3.4635 2.5954
10 10 16 -0.7405 2.0016
10 10 17 1.8748 1.8895
10 10 18 9.2048 -5.0151
10 10 19 -7.2914 3.0712
10 10 20 2.1993 -0.0175
10 10 21 -3.3279 -5.5893
10 10 22 0.2861 -0.5436
10 10 23 0.2485 0.5492
10 10 24 -2.9858 -3.9069
10 10 25 -2.8010 -1.0455
10 10 26 2.0118 -0.5744
10 10 27 1.0549 1.7048
10 10 28 -3.4467 -2.3081
10 10 29 -0.5860 0.4943
10 10 30 -2.2147 2.6981
11 0 -43 0.9244 -0.0197
11 0 -42 -2.3997 0.1838
11 0 -41 1.7602 -0.3240
11 0 -40 -0.0627 -1.2975
11 0 -39 -2.4188 0.1551
11 0 -38 -0.5078 0.1687
11 0 -37 -3.0972 -4.6444
11 0 -36 0.7389 -0.3945
11 0 -35 0.1109 0.3230
11 0 -34 -0.0244 -2.7996
11 0 -33 -1.0141 -1.1209
11 0 -32 0.7321 -0.7602
11 0 -31 -0.6336 -4.4473
11 0 -30 -3.2809 -2.3981
11 0 -29 -3.8141 4.4566
11 0 -28 -0.6907 -0.1067
11 0 -27 0.7094 1.1318
11 0 -26 0.5689 -0.1056
11 0 -25 -1.0830 -0.9464
11 0 -24 2.3283 -0.0557
11 0 -23 4.3683 -8.0067
11 0 -22 -0.2784 -1.5162
11 0 -21 2.3391 0.0369
11 0 -20 1.8436 -2.0803
11 0 -19 1.1948 1.4018
11 0 -18 -0.6121 1.1363
11 0 -17 -0.5036 2.6868
11 0 -16 -1.4815 -0.7700
11 0 -15 -4.1214 1.5235
11 0 -14 1.7760 -0.4588
11 0 -13 1.7898 1.8712
11 0 -12 5.8161 -0.2043
11 0 -11 -1.6682 1.3666
11 0 -10 0.6073 -1.5936
11 0 -9 -10.3900 -0.7066
11 0 -8 -4.2586 8.0473
11 0 -7 -1.1445 1.2264
11 0 -6 5.8811 1.6595
11 0 -5 -6.3090 9.2326
11 0 -4 -0.4805 1.0958
11 0 -3 -5.0780 -0.4344
11 0 -2 1.5815 -5.4080
11 0 -1 3.1269 8.6380
11 0 0 2.2883 1.1284
11 0 1 -0.6049 -1.8439
11 0 2 -0.0542 2.8642
11 0 3 -0.7967 -0.4157
11 0 4 3.1259 -3.9136
11 0 5 -0.2364 -0.3836
11 0 6 -6.2442 1.5097
11 0 7 9.2816 -15.4254
11 0 8 1.5664 1.5348
11 0 9 -1.5459 -1.5680
11 0 10 1.0787 -0.8440
11 0 11 4.1823 4.2588
11 0 12 0.5708 -0.7119
11 0 13 -2.0814 4.9436
11 0 14 1.9996 1.4380
11 0 15 2.7287 -1.2730
11 0 16 -2.5088 2.2211
11 0 17 -2.6651 -6.0766
11 0 18 4.9656 -1.4969
11 0 19 -0.3510 0.4911
11 0 20 -2.2219 -1.5380
11 0 21 -3.2649 1.1139
11 0 22 -1.2549 2.8251
11 0 23 -1.1658 -3.7152
11 0 24 -2.4228 -1.0304
11 0 25 -3.0284 5.3567
11 0 26 1.0539 1.4247
11 0 27 -6.0738 -0.5850
11 0 28 -2.2925 3.6003
11 0 29 -0.2498 -1.2425
11 0 30 3.3074 0.2864
11 0 31 -1.0440 3.7119
11 0 32 2.5802 4.3179
11 0 33 -6.7795 1.2121
11 0 34 0.5184 -0.4866
11 0 35 1.1068 2.3067
11 0 36 -0.0269 0.1458
11 0 37 0.8865 -0.1815
11 0 38 -0.8564 -1.8416
11 0 39 -1.1355 0.7262
11 0 40 -2.1603 3.3373
11 0 41 -0.7143 -1.4802
11 0 42 5.1123 0.1376
11 0 43 -1.2023 3.0697
11 1 -42 -0.1885 1.2062
11 1 -41 0.0827 0.3214
11 1 -40 -0.7967 -2.9373
11 1 -39 -1.5397 2.2213
11 1 -38 2.3307 -0.9420
11 1 -37 -1.6490 -0.6698
11 1 -36 -0.5219 4.6150
11 1 -35 6.8582 4.1902
11 1 -34 -0.6577 1.4225
11 1 -33 -2.3768 -2.6149
11 1 -32 5.1723 4.4266
11 1 -31 0.0304 -0.8970
11 1 -30 -1.3580 -6.6534
11 1 -29 -0.1638 1.7637
11 1 -28 0.6066 -1.4214
11 1 -27 3.8928 -0.1344
11 1 -26 0.8441 -3.4463
11 1 -25 -4.1264 1.4064
11 1 -24 5.1319 1.8655
11 1 -23 2.3159 -1.5954
11 1 -22 0.2858 0.6684
11 1 -21 2.7263 -7.2090
11 1 -20 -0.3152 -0.8315
11 1 -19 -1.4753 3.0816
11 1 -18 -1.1815 0.6090
11 1 -17 -1.5604 2.2644
11 1 -16 -0.8352 2.0968
11 1 -15 -0.7936 1.2301
11 1 -14 -0.8622 -10.9339
11 1 -13 -3.1011 3.8326
11 1 -12 -0.8740 -6.0231
11 1 -11 1.3603 1.4564
11 1 -10 0.7531 -3.0718
11 1 -9 -2.2798 -0.0153
11 1 -8 -1.4062 1.8043
11 1 -7 4.0410 1.3707
11 1 -6 1.2612 -0.1066
11 1 -5 0.1275 5.6654
11 1 -4 -0.0572 -3.2728
11 1 -3 0.7019 -1.9831
11 1 -2 -2.5204 -11.3172
11 1 -1 -0.9113 1.0827
11 1 0 6.2508 -1.6634
11 1 1 -5.9537 -0.7070
11 1 2 0.8559 -4.0441
11 1 3 2.5082 -6.0146
11 1 4 0.8384 -3.0145
11 1 5 -3.0470 0.7298
11 1 6 3.8202 2.4607
11 1 7 2.2862 0.7830
11 1 8 2.4005 -1.2540
11 1 9 7.1531 8.1664
11 1 10 -0.7860 2.9521
11 1 11 0.5588 1.7553
11 1 12 3.6168 1.2568
11 1 13 -6.9962 4.4422
11 1 14 -0.8238 1.5685
11 1 15 2.1190 -0.3548
11 1 16 -2.0001 -3.5396
11 1 17 3.2725 -1.8140
11 1 18 2.5588 -4.4485
11 1 19 2.1754 -3.6597
11 1 20 0.9861 1.3760
11 1 21 -6.0509 1.1682
11 1 22 0.3737 -0.4973
11 1 23 0.8325 -3.4328
11 1 24 0.6083 -3.9699
11 1 25 -0.0349 3.0301
11 1 26 0.2845 -1.1080
11 1 27 -3.9986 2.9702
11 1 28 -2.4981 0.2568
11 1 29 2.9087 -1.6832
11 1 30 1.0540 -1.3592
11 1 31 1.9210 -0.8464
11 1 32 -0.9310 1.4917
11 1 33 -2.1972 0.0011
11 1 34 -4.3972 -6.1581
11 1 35 -1.6755 2.1278
11 1 36 -0.4098 4.7129
11 1 37 1.5826 0.8650
11 1 38 0.8225 0.0748
11 1 39 -3.1465 6.4769
11 1 40 -0.4962 2.3317
11 1 41 0.9657 3.1166
11 1 42 0.7339 -0.5471
11 2 -41 1.8330 -0.0543
11 2 -40 -3.1151 -4.2133
11 2 -39 -0.1458 -1.4436
11 2 -38 2.2584 -0.9177
11 2 -37 0.2621 -2.8445
11 2 -36 -1.6286 5.3476
11 2 -35 3.9530 0.1781
11 2 -34 4.3334 -0.4841
11 2 -33 -4.9143 2.1192
11 2 -32 0.5942 2.4441
11 2 -31 3.8886 3.5252
11 2 -30 -1.4728 0.7027
11 2 -29 2.8921 2.5473
11 2 -28 1.1318 4.5789
11 2 -27 2.8688 5.0157
11 2 -26 1.2936 -0.3475
11 2 -25 -3.3364 5.2922
11 2 -24 2.1058 0.3170
11 2 -23 -3.9017 -2.0885
11 2 -22 -0.0333 1.1242
11 2 -21 2.4558 -7.7533
11 2 -20 -1.9735 -2.3511
11 2 -19 5.8148 1.1554
11 2 -18 4.1729 -0.3675
11 2 -17 0.1276 -1.3211
11 2 -16 -1.5504 6.8912
11 2 -15 3.7063 -2.1995
11 2 -14 1.6347 -3.1364
11 2 -13 -1.6864 -2.0345
11 2 -12 -1.8314 -5.4169
11 2 -11 2.5378 -5.3352
11 2 -10 -2.5079 -0.3029
11 2 -9 2.6325 -3.9283
11 2 -8 -0.9520 3.2960
11 2 -7 3.4412 -11.7661
11 2 -6 -2.1575 1.6034
11 2 -5 -3.8674 -6.0424
11 2 -4 -5.2604 1.1521
11 2 -3 -2.8803 -2.4492
11 2 -2 -2.8783 -0.7450
11 2 -1 0.9906 1.9233
11 2 0 1.2356 6.6213
11 2 1 -3.1200 5.9820
11 2 2 2.6705 2.4410
11 2 3 -0.5945 0.5919
11 2 4 6.2597 2.6219
11 2 5 -2.4280 7.6796
11 2 6 -4.2673 -4.2655
11 2 7 4.0538 2.2510
11 2 8 0.6058 -0.8942
11 2 9 4.6819 5.8697
11 2 10 -1.2315 -1.4784
11 2 11 0.1735 -4.3458
11 2 12 1.0529 3.5567
11 2 13 -0.8969 3.8905
11 2 14 -10.0619 2.1847
11 2 15 -0.5843 0.6447
11 2 16 -4.1824 -2.0983
11 2 17 -2.8870 0.6070
11 2 18 -2.7977 -0.3293
11 2 19 -1.2957 -2.3269
11 2 20 -1.1294 1.6309
11 2 21 -5.4903 4.0312
11 2 22 -7.2019 1.5880
11 2 23 2.2718 -5.1886
11 2 24 -2.4125 2.6739
11 2 25 -0.5808 0.9971
11 2 26 -1.3981 0.0577
11 2 27 0.2089 3.0440
11 2 28 -1.3009 -0.2120
11 2 29 2.0647 -4.5001
11 2 30 -0.7403 -0.0620
11 2 31 6.1039 -3.2357
11 2 32 1.0997 5.6308
11 2 33 3.1038 -3.5310
11 2 34 1.0950 -1.9049
11 2 35 1.2791 -3.6049
11 2 36 6.6152 -2.0123
11 2 37 -1.8238 0.1078
11 2 38 -0.4247 -3.9573
11 2 39 2.5362 2.1010
11 2 40 -4.4037 2.4358
11 2 41 0.0275 0.2244
11 3 -40 -0.2264 -2.0885
11 3 -39 0.8829 -0.9700
11 3 -38 0.1675 -1.2123
11 3 -37 0.6138 -2.6640
11 3 -36 -5.2539 2.3198
11 3 -35 2.6904 -1.3258
11 3 -34 2.3534 -2.2561
11 3 -33 -1.3228 -5.1901
11 3 -32 -1.3849 -1.0600
11 3 -31 -1.0919 -6.8510
11 3 -30 0.0405 -4.1425
11 3 -29 -0.5760 -2.1703
11 3 -28 -0.2124 -3.2038
11 3 -27 0.0542 2.3889
11 3 -26 -0.8589 -1.2448
11 3 -25 -0.6045 2.6010
11 3 -24 3.1521 -0.1713
11 3 -23 -0.1635 -1.7585
11 3 -22 -3.4015 3.6636
11 3 -21 0.3470 -1.7993
11 3 -20 -2.8701 0.9268
11 3 -19 4.2104 1.6548
11 3 -18 0.0349 2.2131
11 3 -17 -6.4370 -5.4457
11 3 -16 -0.8551 -0.5328
11 3 -15 -8.5703 -0.4904
11 3 -14 -1.0300 2.7543
11 3 -13 -4.1412 -4.3307
11 3 -12 2.4647 -1.2000
11 3 -11 -1.0137 1.2571
11 3 -10 -0.1441 2.2614
11 3 -9 4.4403 3.7225
11 3 -8 7.6611 4.2435
11 3 -7 5.5458 -1.8644
11 3 -6 2.2176 3.9215
11 3 -5 2.1839 -7.0102
11 3 -4 3.7561 4.8405
11 3 -3 -3.2212 -2.2943
11 3 -2 2.7303 -0.9916
11 3 -1 -1.4377 -0.0999
11 3 0 -0.5284 1.7602
11 3 1 4.1946 7.1621
11 3 2 -2.8099 -1.0940
11 3 3 1.3478 2.0983
11 3 4 6.0901 10.9980
11 3 5 1.1370 7.9473
11 3 6 -2.7452 -0.2887
11 3 7 -3.0678 -2.7807
11 3 8 9.3267 -2.6416
11 3 9 -1.5662 5.1767
11 3 10 -0.6589 -2.1113
11 3 11 -2.2903 -7.9012
11 3 12 -0.5488 7.1365
11 3 13 8.8625 3.3814
11 3 14 -3.5138 6.8376
11 3 15 0.8648 1.7184
11 3 16 8.1708 -5.7487
11 3 17 0.7676 0.0307
11 3 18 1.1878 -2.0876
11 3 19 2.7800 -0.5900
11 3 20 0.9705 0.7183
11 3 21 -1.7374 -4.8778
11 3 22 -0.8875 4.3301
11 3 23 -3.1628 -6.4190
11 3 24 -2.5055 -0.5596
11 3 25 -2.2282 2.9854
11 3 26 1.4399 3.6388
11 3 27 3.5350 6.7185
11 3 28 2.3296 1.0942
11 3 29 4.9200 -2.3265
11 3 30 -0.0883 0.2881
11 3 31 2.9019 -1.9184
11 3 32 1.8028 0.8393
11 3 33 -2.0212 -3.5849
11 3 34 -1.0530 4.8997
11 3 35 1.2266 0.0143
11 3 36 1.9023 -5.7998
11 3 37 -1.6749 1.5374
11 3 38 -2.4551 1.6644
11 3 39 0.8886 0.2924
11 3 40 -1.7597 1.1588
11 4 -39 4.6061 0.8743
11 4 -38 1.9853 3.5997
11 4 -37 -1.5781 -2.3983
11 4 -36 -0.8848 1.7259
11 4 -35 0.6107 0.2444
11 4 -34 3.9205 0.5872
11 4 -33 -0.7373 -2.5408
11 4 -32 3.5512 1.1397
11 4 -31 -2.4886 0.4827
11 4 -30 0.9144 -2.7644
11 4 -29 -0.2228 4.3895
11 4 -28 -2.8281 1.4587
11 4 -27 -1.2803 2.9076
11 4 -26 -3.4478 -1.2710
11 4 -25 -7.1409 -0.9995
11 4 -24 -0.4495 -0.8252
11 4 -23 1.3268 -0.7983
11 4 -22 -8.1086 -1.2954
11 4 -21 0.3832 0.9258
11 4 -20 -2.0569 0.8070
11 4 -19 1.0554 -3.3099
11 4 -18 -2.0775 0.5167
11 4 -17 1.2100 -2.2474
11 4 -16 -1.7063 -2.9794
11 4 -15 -3.1925 1.5224
11 4 -14 0.4940 1.0902
11 4 -13 1.0733 0.2282
11 4 -12 -2.7501 -3.4151
11 4 -11 -1.7721 1.7064
11 4 -10 -4.1682 1.8477
11 4 -9 2.0302 5.9427
[truncated: 2,723,190 more chars]
