# Supplementary material for: A General Access Route to High‐Nuclearity, Metal‐Functionalized Molecular Vanadium Oxides
Source: Angew Chem Int Ed Engl. 2022 Jan 17;61(9):e202114548. doi: 10.1002/anie.202114548 (PMC9302674; doi:10.1002/anie.202114548)
Supplement: Supplementary file 7 — Supporting Information [file ANIE-61-0-s002.cif]

data_sg20053_0m
_audit_creation_date               2021-09-10
_audit_creation_method
;
Olex2 1.2
(compiled 2018.05.29 svn.r3508 for OlexSys, GUI svn.r5506)
;
_shelxl_version_number             2014/6
_audit_contact_author_address      ?
_audit_contact_author_email        ?
_audit_contact_author_name         ''
_audit_contact_author_phone        ?
_publ_contact_author_id_orcid      ?
_publ_section_references
;
Dolomanov, O.V., Bourhis, L.J., Gildea, R.J, Howard, J.A.K. & Puschmann, H.
 (2009), J. Appl. Cryst. 42, 339-341.

Sheldrick, G.M. (2008). Acta Cryst. A64, 112-122.

Sheldrick, G.M. (2015). Acta Cryst. C71, 3-8.
;
_chemical_name_common              ?
_chemical_name_systematic          MA649
_chemical_formula_moiety          
 'O46 V18, 0.5(N2 O6), 4(C16 H36 N), C16 H30 N'
_chemical_formula_sum              'C80 H174 N6 O49 V18'
_chemical_formula_weight           2921.16
_chemical_absolute_configuration   ?
_chemical_melting_point            ?
loop_
  _atom_type_symbol
  _atom_type_description
  _atom_type_scat_dispersion_real
  _atom_type_scat_dispersion_imag
  _atom_type_scat_source
 'C' 'C' 0.0033 0.0016 'International Tables Vol C Tables 4.2.6.8 and 6.1.1.4'
 'H' 'H' 0.0000 0.0000 'International Tables Vol C Tables 4.2.6.8 and 6.1.1.4'
 'N' 'N' 0.0061 0.0033 'International Tables Vol C Tables 4.2.6.8 and 6.1.1.4'
 'O' 'O' 0.0106 0.0060 'International Tables Vol C Tables 4.2.6.8 and 6.1.1.4'
 'V' 'V' 0.3005 0.5294 'International Tables Vol C Tables 4.2.6.8 and 6.1.1.4'

_shelx_space_group_comment
;
The symmetry employed for this shelxl refinement is uniquely defined
by the following loop, which should always be used as a source of
symmetry information in preference to the above space-group names.
They are only intended as comments.
;
_space_group_crystal_system        'orthorhombic'
_space_group_IT_number             20
_space_group_name_H-M_alt          'C 2 2 21'
_space_group_name_Hall             'C 2c 2'
loop_
  _space_group_symop_operation_xyz
 'x, y, z'
 '-x, -y, z+1/2'
 'x, -y, -z'
 '-x, y, -z+1/2'
 'x+1/2, y+1/2, z'
 '-x+1/2, -y+1/2, z+1/2'
 'x+1/2, -y+1/2, -z'
 '-x+1/2, y+1/2, -z+1/2'

_cell_length_a                     19.3285(14)
_cell_length_b                     34.172(3)
_cell_length_c                     21.0228(15)
_cell_angle_alpha                  90
_cell_angle_beta                   90
_cell_angle_gamma                  90
_cell_volume                       13885.3(17)
_cell_formula_units_Z              4
_cell_measurement_reflns_used      7119
_cell_measurement_temperature      150(2)
_cell_measurement_theta_max        24.39
_cell_measurement_theta_min        2.28
_shelx_estimated_absorpt_T_max     0.819
_shelx_estimated_absorpt_T_min     0.716
_exptl_absorpt_coefficient_mu      1.220
_exptl_absorpt_correction_T_max    0.7454
_exptl_absorpt_correction_T_min    0.5869
_exptl_absorpt_correction_type     multi-scan
_exptl_absorpt_process_details    
 'SADABS-2016/2 (Bruker,2016/2) was used for absorption correction. wR2(int) was 0.1185 before and 0.0864 after correction. The Ratio of minimum to maximum transmission is 0.7874. The \l/2 correction factor is Not present.'
_exptl_absorpt_special_details     ?
_exptl_crystal_colour              ?
_exptl_crystal_density_diffrn      1.397
_exptl_crystal_density_meas        ?
_exptl_crystal_density_method      ?
_exptl_crystal_description         block
_exptl_crystal_F_000               6008
_exptl_crystal_preparation         MeCN/EtOAc
_exptl_crystal_size_max            0.294
_exptl_crystal_size_mid            0.263
_exptl_crystal_size_min            0.17
_exptl_transmission_factor_max     ?
_exptl_transmission_factor_min     ?
_diffrn_reflns_av_R_equivalents    0.1362
_diffrn_reflns_av_unetI/netI       0.1132
_diffrn_reflns_Laue_measured_fraction_full  0.996
_diffrn_reflns_Laue_measured_fraction_max  0.996
_diffrn_reflns_limit_h_max         23
_diffrn_reflns_limit_h_min         -24
_diffrn_reflns_limit_k_max         42
_diffrn_reflns_limit_k_min         -42
_diffrn_reflns_limit_l_max         26
_diffrn_reflns_limit_l_min         -23
_diffrn_reflns_number              54905
_diffrn_reflns_point_group_measured_fraction_full  0.997
_diffrn_reflns_point_group_measured_fraction_max  0.997
_diffrn_reflns_theta_full          25.242
_diffrn_reflns_theta_max           26.372
_diffrn_reflns_theta_min           3.573
_diffrn_ambient_temperature        150.0
_diffrn_detector_area_resol_mean   ?
_diffrn_measured_fraction_theta_full  0.996
_diffrn_measured_fraction_theta_max  0.996
_diffrn_measurement_device_type    'Bruker APEX-II CCD'
_diffrn_measurement_method         '\f and \w scans'
_diffrn_radiation_type             MoK\a
_diffrn_radiation_wavelength       0.71073
_diffrn_source                     ?
_diffrn_standards_number           0
_reflns_Friedel_coverage           0.860
_reflns_Friedel_fraction_full      0.998
_reflns_Friedel_fraction_max       0.998
_reflns_number_gt                  9909
_reflns_number_total               14173
_reflns_special_details
;
 Reflections were merged by SHELXL according to the crystal
 class for the calculation of statistics and refinement.
 
 Structure factors included contributions from the .fab file.
 
 _reflns_Friedel_fraction is defined as the number of unique
 Friedel pairs measured divided by the number that would be
 possible theoretically, ignoring centric projections and
 systematic absences.
;
_reflns_threshold_expression       'I > 2\s(I)'
_computing_cell_refinement         'SAINT v8.37A (Bruker, 2015)'
_computing_data_collection         ?
_computing_data_reduction          'SAINT v8.37A (Bruker, 2015)'
_computing_molecular_graphics      'Olex2 (Dolomanov et al., 2009)'
_computing_publication_material    'Olex2 (Dolomanov et al., 2009)'
_computing_structure_refinement    'ShelXL (Sheldrick, 2015)'
_computing_structure_solution      'ShelXS (Sheldrick, 2008)'
_refine_diff_density_max           0.816
_refine_diff_density_min           -0.424
_refine_diff_density_rms           0.107
_refine_ls_abs_structure_details
;
 Flack x determined using 3557 quotients [(I+)-(I-)]/[(I+)+(I-)]
 (Parsons, Flack and Wagner, Acta Cryst. B69 (2013) 249-259).
;
_refine_ls_abs_structure_Flack     0.00(2)
_refine_ls_extinction_coef         .
_refine_ls_extinction_method       none
_refine_ls_goodness_of_fit_ref     1.013
_refine_ls_hydrogen_treatment      constr
_refine_ls_matrix_type             full
_refine_ls_number_parameters       792
_refine_ls_number_reflns           14173
_refine_ls_number_restraints       304
_refine_ls_R_factor_all            0.1006
_refine_ls_R_factor_gt             0.0594
_refine_ls_restrained_S_all        1.008
_refine_ls_shift/su_max            0.001
_refine_ls_shift/su_mean           0.000
_refine_ls_structure_factor_coef   Fsqd
_refine_ls_weighting_details      
 'w=1/[\s^2^(Fo^2^)+(0.0768P)^2^] where P=(Fo^2^+2Fc^2^)/3'
_refine_ls_weighting_scheme        calc
_refine_ls_wR_factor_gt            0.1414
_refine_ls_wR_factor_ref           0.1637
_refine_special_details            ?
_olex2_refinement_description
;
1. Fixed Uiso
 At 1.2 times of:
  All C(H,H) groups
 At 1.5 times of:
  All C(H,H,H) groups
2. Restrained distances
 C35-C39
 1.45 with sigma of 0.02
 C35-C39 = C41-C40
 1.45 with sigma of 0.02
 C39-C41
 1.45 with sigma of 0.02
 C42-C44 = C43-C45
 1.45 with sigma of 0.02
 C38-C34 = C37-C36
 1.45 with sigma of 0.02
 C46-C33
 1.45 with sigma of 0.02
 C33-C48
 1.45 with sigma of 0.02
3. Rigid bond restraints
 C38, C34, C37, C36
 with sigma for 1-2 distances of 0.01 and sigma for 1-3 distances of 0.01
 C35, C39
 with sigma for 1-2 distances of 0.01 and sigma for 1-3 distances of 0.01
 C1, C8, C17, C31
 with sigma for 1-2 distances of 0.01 and sigma for 1-3 distances of 0.01
 C3, C6, C4, C22
 with sigma for 1-2 distances of 0.01 and sigma for 1-3 distances of 0.01
 C2, C5, C27, C26
 with sigma for 1-2 distances of 0.01 and sigma for 1-3 distances of 0.01
 C12, C21, C7, C18
 with sigma for 1-2 distances of 0.01 and sigma for 1-3 distances of 0.01
 C9, C23, C14, C24
 with sigma for 1-2 distances of 0.01 and sigma for 1-3 distances of 0.01
 C11, C10, C25, C30
 with sigma for 1-2 distances of 0.01 and sigma for 1-3 distances of 0.01
 C13, C19, C16, C28
 with sigma for 1-2 distances of 0.01 and sigma for 1-3 distances of 0.01
 C15, C20, C29, C32
 with sigma for 1-2 distances of 0.01 and sigma for 1-3 distances of 0.01
 C35, C39, C40
 with sigma for 1-2 distances of 0.01 and sigma for 1-3 distances of 0.01
 C35, C39, C41, C40
 with sigma for 1-2 distances of 0.01 and sigma for 1-3 distances of 0.01
 C33
 with sigma for 1-2 distances of 0.01 and sigma for 1-3 distances of 0.01
 C42, C44, C43, C45
 with sigma for 1-2 distances of 0.01 and sigma for 1-3 distances of 0.01
 C46, C33
 with sigma for 1-2 distances of 0.01 and sigma for 1-3 distances of 0.01
 C47, C46, C33
 with sigma for 1-2 distances of 0.01 and sigma for 1-3 distances of 0.01
 C47, C46, C33, C48
 with sigma for 1-2 distances of 0.01 and sigma for 1-3 distances of 0.01
4. Uiso/Uaniso restraints and constraints
C38 \\sim C34 \\sim C37 \\sim C36: within 2A with sigma of 0.04 and sigma for
terminal atoms of 0.08
C35 \\sim C39: within 2A with sigma of 0.04 and sigma for terminal atoms of 0.08
C1 \\sim C8 \\sim C17 \\sim C31: within 2A with sigma of 0.04 and sigma for
terminal atoms of 0.08
C3 \\sim C6 \\sim C4 \\sim C22: within 2A with sigma of 0.04 and sigma for
terminal atoms of 0.08
C2 \\sim C5 \\sim C27 \\sim C26: within 2A with sigma of 0.04 and sigma for
terminal atoms of 0.08
C12 \\sim C21 \\sim C7 \\sim C18: within 2A with sigma of 0.04 and sigma for
terminal atoms of 0.08
C9 \\sim C23 \\sim C14 \\sim C24: within 2A with sigma of 0.04 and sigma for
terminal atoms of 0.08
C11 \\sim C10 \\sim C25 \\sim C30: within 2A with sigma of 0.04 and sigma for
terminal atoms of 0.08
C13 \\sim C19 \\sim C16 \\sim C28: within 2A with sigma of 0.04 and sigma for
terminal atoms of 0.08
C15 \\sim C20 \\sim C29 \\sim C32: within 2A with sigma of 0.04 and sigma for
terminal atoms of 0.08
C35 \\sim C39 \\sim C40: within 2A with sigma of 0.04 and sigma for terminal
atoms of 0.08
C35 \\sim C39 \\sim C41 \\sim C40: within 2A with sigma of 0.04 and sigma for
terminal atoms of 0.08
C33: within 2A with sigma of 0.04 and sigma for terminal atoms of 0.08
C42 \\sim C44 \\sim C43 \\sim C45: within 2A with sigma of 0.04 and sigma for
terminal atoms of 0.08
C46 \\sim C33: within 2A with sigma of 0.04 and sigma for terminal atoms of 0.08
C47 \\sim C46 \\sim C33: within 2A with sigma of 0.04 and sigma for terminal
atoms of 0.08
C47 \\sim C46 \\sim C33 \\sim C48: within 2A with sigma of 0.04 and sigma for
terminal atoms of 0.08
Uanis(O25) \\sim Ueq, Uanis(O27) \\sim Ueq, Uanis(O27) \\sim Ueq, Uanis(O25)
\\sim Ueq, Uanis(O26) \\sim Ueq, Uanis(O26) \\sim Ueq: with sigma of 0.1 and
sigma for terminal atoms of 0.2
5. Others
 Fixed Sof: C33(0.5) H33A(0.5) H33B(0.5) C34(0.5) H34A(0.5) H34B(0.5) C35(0.5)
 H35A(0.5) H35B(0.5) C36(0.5) C37(0.5) H37A(0.5) H37B(0.5) C38(0.5) H38A(0.5)
 H38B(0.5) O25(0.5) O26(0.5) O27(0.5) C39(0.5) H39A(0.5) H39B(0.5) C40(0.5)
 H40A(0.5) H40B(0.5) H40C(0.5) C41(0.5) H41A(0.5) H41B(0.5) C42(0.5) H42A(0.5)
 H42B(0.5) C43(0.5) H43A(0.5) H43B(0.5) C44(0.5) H44A(0.5) H44B(0.5) C45(0.5)
 C46(0.5) H46A(0.5) H46B(0.5) N4(0.5) C47(0.5) H47A(0.5) H47B(0.5) C48(0.5)
 H48A(0.5) H48B(0.5) H48C(0.5)
6.a Secondary CH2 refined with riding coordinates:
 C1(H1A,H1B), C2(H2A,H2B), C3(H3A,H3B), C4(H4A,H4B), C5(H5A,H5B), C6(H6A,H6B),
 C7(H7A,H7B), C8(H8A,H8B), C9(H9A,H9B), C10(H10A,H10B), C11(H11A,H11B),
 C12(H12A,H12B), C13(H13A,H13B), C14(H14A,H14B), C15(H15A,H15B), C16(H16A,H16B),
  C17(H17A,H17B), C19(H19A,H19B), C20(H20A,H20B), C21(H21A,H21B), C23(H23A,
 H23B), C25(H25A,H25B), C27(H27A,H27B), C29(H29A,H29B), C33(H33A,H33B),
 C34(H34A,H34B), C35(H35A,H35B), C37(H37A,H37B), C38(H38A,H38B), C39(H39A,H39B),
  C41(H41A,H41B), C42(H42A,H42B), C43(H43A,H43B), C44(H44A,H44B), C46(H46A,
 H46B), C47(H47A,H47B)
6.b Idealised Me refined as rotating group:
 C18(H18A,H18B,H18C), C22(H22A,H22B,H22C), C24(H24A,H24B,H24C), C26(H26A,H26B,
 H26C), C28(H28A,H28B,H28C), C30(H30A,H30B,H30C), C31(H31A,H31B,H31C), C32(H32A,
 H32B,H32C), C40(H40A,H40B,H40C), C48(H48A,H48B,H48C)
;
_atom_sites_solution_hydrogens     geom
_atom_sites_solution_primary       direct
_atom_sites_solution_secondary     ?
loop_
  _atom_site_label
  _atom_site_type_symbol
  _atom_site_fract_x
  _atom_site_fract_y
  _atom_site_fract_z
  _atom_site_U_iso_or_equiv
  _atom_site_adp_type
  _atom_site_occupancy
  _atom_site_site_symmetry_order
  _atom_site_calc_flag
  _atom_site_refinement_flags_posn
  _atom_site_refinement_flags_adp
  _atom_site_refinement_flags_occupancy
  _atom_site_disorder_assembly
  _atom_site_disorder_group
 V1 V -0.5000 -0.01310(6) -0.7500 0.0233(5) Uani 1 2 d S T P . .
 V2 V -0.5000 -0.26264(7) -0.7500 0.0288(5) Uani 1 2 d S T P . .
 V3 V -0.64253(9) -0.06728(5) -0.79464(7) 0.0242(4) Uani 1 1 d . . . . .
 V4 V -0.49908(10) -0.20852(5) -0.61083(8) 0.0265(4) Uani 1 1 d . . . . .
 V5 V -0.69971(9) -0.11442(5) -0.68823(8) 0.0257(4) Uani 1 1 d . . . . .
 V6 V -0.46208(9) -0.11978(5) -0.58848(7) 0.0234(4) Uani 1 1 d . . . . .
 V7 V -0.65187(9) -0.21825(5) -0.70438(8) 0.0273(4) Uani 1 1 d . . . . .
 V8 V -0.59500(9) -0.05687(5) -0.63136(7) 0.0233(4) Uani 1 1 d . . . . .
 V9 V -0.34655(9) -0.15545(5) -0.66578(7) 0.0246(4) Uani 1 1 d . . . . .
 V10 V -0.62658(9) -0.16076(5) -0.59506(7) 0.0246(4) Uani 1 1 d . . . . .
 O1 O -0.6559(3) -0.06547(18) -0.7038(3) 0.0240(14) Uani 1 1 d . . . . .
 N1 N -0.5000 -0.1381(4) -0.7500 0.040(3) Uani 1 2 d S T P . .
 O2 O -0.6425(3) -0.10915(18) -0.6130(3) 0.0254(15) Uani 1 1 d . . . . .
 O3 O -0.5981(4) -0.21019(19) -0.6271(3) 0.0283(15) Uani 1 1 d . . . . .
 O4 O -0.4296(4) -0.17088(19) -0.6254(3) 0.0283(16) Uani 1 1 d . . . . .
 O5 O -0.5385(3) -0.15479(19) -0.5722(3) 0.0256(15) Uani 1 1 d . . . . .
 O6 O -0.6844(3) -0.16645(19) -0.6681(3) 0.0268(15) Uani 1 1 d . . . . .
 O7 O -0.7053(4) -0.0463(2) -0.8281(3) 0.0330(17) Uani 1 1 d . . . . .
 O8 O -0.5492(3) -0.02355(18) -0.6736(3) 0.0236(14) Uani 1 1 d . . . . .
 O9 O -0.5000 0.0340(2) -0.7500 0.026(2) Uani 1 2 d S T P . .
 O10 O -0.4209(3) -0.03287(18) -0.7074(3) 0.0248(15) Uani 1 1 d . . . . .
 O11 O -0.5167(3) -0.08039(18) -0.5925(3) 0.0246(14) Uani 1 1 d . . . . .
 O12 O -0.2886(4) -0.1586(2) -0.6121(3) 0.0331(16) Uani 1 1 d . . . . .
 O13 O -0.5943(4) -0.25122(19) -0.7316(3) 0.0293(16) Uani 1 1 d . . . . .
 O14 O -0.6668(4) -0.19456(19) -0.7852(3) 0.0306(16) Uani 1 1 d . . . . .
 O15 O -0.7180(4) -0.2440(2) -0.6875(3) 0.0331(17) Uani 1 1 d . . . . .
 O16 O -0.7774(4) -0.1049(2) -0.6708(3) 0.0343(17) Uani 1 1 d . . . . .
 O17 O -0.6710(4) -0.1698(2) -0.5326(3) 0.0300(16) Uani 1 1 d . . . . .
 O18 O -0.4805(3) -0.24293(19) -0.6657(3) 0.0281(16) Uani 1 1 d . . . . .
 O19 O -0.4848(4) -0.22951(19) -0.5449(3) 0.0319(17) Uani 1 1 d . . . . .
 O20 O -0.4247(4) -0.1168(2) -0.5220(3) 0.0305(16) Uani 1 1 d . . . . .
 C1 C -0.6515(6) 0.0542(3) -0.6593(5) 0.036(2) Uani 1 1 d . U . . .
 H1A H -0.6106 0.0486 -0.6861 0.043 Uiso 1 1 calc R . . . .
 H1B H -0.6640 0.0297 -0.6371 0.043 Uiso 1 1 calc R . . . .
 O21 O -0.6049(4) -0.10513(18) -0.8516(3) 0.0267(15) Uani 1 1 d . . . . .
 O22 O -0.6346(4) -0.03105(19) -0.5797(3) 0.0299(16) Uani 1 1 d . . . . .
 C2 C -0.6060(6) 0.1209(3) -0.6437(5) 0.035(2) Uani 1 1 d . U . . .
 H2A H -0.5673 0.1132 -0.6720 0.042 Uiso 1 1 calc R . . . .
 H2B H -0.6440 0.1305 -0.6712 0.042 Uiso 1 1 calc R . . . .
 C3 C -0.5740(6) 0.0666(3) -0.5676(5) 0.035(2) Uani 1 1 d . U . . .
 H3A H -0.5700 0.0826 -0.5285 0.042 Uiso 1 1 calc R . . . .
 H3B H -0.5886 0.0401 -0.5546 0.042 Uiso 1 1 calc R . . . .
 O23 O -0.6938(3) -0.11982(19) -0.7732(3) 0.0250(14) Uani 1 1 d . . . . .
 C4 C -0.4595(6) 0.0342(3) -0.5602(5) 0.041(3) Uani 1 1 d . U . . .
 H4A H -0.4582 0.0420 -0.5149 0.050 Uiso 1 1 calc R . . . .
 H4B H -0.4810 0.0079 -0.5630 0.050 Uiso 1 1 calc R . . . .
 C5 C -0.5821(6) 0.1539(3) -0.6036(5) 0.040(3) Uani 1 1 d . U . . .
 H5A H -0.5447 0.1451 -0.5748 0.048 Uiso 1 1 calc R . . . .
 H5B H -0.6209 0.1637 -0.5772 0.048 Uiso 1 1 calc R . . . .
 N2 N -0.7917(6) -0.2575(3) -0.5164(4) 0.043(2) Uani 1 1 d . . . . .
 N3 N -0.6312(5) 0.0844(2) -0.6097(4) 0.031(2) Uani 1 1 d . . . . .
 C6 C -0.5031(6) 0.0637(3) -0.5979(5) 0.036(2) Uani 1 1 d . U . . .
 H6A H -0.4803 0.0896 -0.5975 0.043 Uiso 1 1 calc R . . . .
 H6B H -0.5075 0.0550 -0.6426 0.043 Uiso 1 1 calc R . . . .
 C7 C -0.7855(8) 0.0785(5) -0.4926(6) 0.067(4) Uani 1 1 d . U . . .
 H7A H -0.7608 0.0939 -0.4599 0.081 Uiso 1 1 calc R . . . .
 H7B H -0.8161 0.0967 -0.5160 0.081 Uiso 1 1 calc R . . . .
 C8 C -0.7104(6) 0.0655(3) -0.7019(5) 0.039(3) Uani 1 1 d . U . . .
 H8A H -0.6979 0.0892 -0.7264 0.047 Uiso 1 1 calc R . . . .
 H8B H -0.7517 0.0716 -0.6759 0.047 Uiso 1 1 calc R . . . .
 C9 C -0.8349(6) -0.2932(3) -0.5344(5) 0.042(3) Uani 1 1 d . U . . .
 H9A H -0.8840 -0.2874 -0.5249 0.051 Uiso 1 1 calc R . . . .
 H9B H -0.8207 -0.3153 -0.5070 0.051 Uiso 1 1 calc R . . . .
 C10 C -0.6836(7) -0.2981(4) -0.4963(7) 0.061(4) Uani 1 1 d . U . . .
 H10A H -0.7091 -0.3221 -0.5084 0.074 Uiso 1 1 calc R . . . .
 H10B H -0.6870 -0.2951 -0.4496 0.074 Uiso 1 1 calc R . . . .
 C11 C -0.7159(6) -0.2640(3) -0.5275(6) 0.043(3) Uani 1 1 d . U . . .
 H11A H -0.7085 -0.2665 -0.5739 0.052 Uiso 1 1 calc R . . . .
 H11B H -0.6909 -0.2402 -0.5134 0.052 Uiso 1 1 calc R . . . .
 C12 C -0.6931(6) 0.0955(3) -0.5691(5) 0.034(2) Uani 1 1 d . U . . .
 H12A H -0.6771 0.1130 -0.5345 0.041 Uiso 1 1 calc R . . . .
 H12B H -0.7258 0.1107 -0.5957 0.041 Uiso 1 1 calc R . . . .
 C13 C -0.8073(8) -0.2506(3) -0.4461(5) 0.048(3) Uani 1 1 d . U . . .
 H13A H -0.7945 -0.2746 -0.4225 0.058 Uiso 1 1 calc R . . . .
 H13B H -0.8579 -0.2471 -0.4415 0.058 Uiso 1 1 calc R . . . .
 C14 C -0.8663(7) -0.3439(3) -0.6131(5) 0.049(3) Uani 1 1 d . U . . .
 H14A H -0.9148 -0.3410 -0.5986 0.058 Uiso 1 1 calc R . . . .
 H14B H -0.8441 -0.3642 -0.5863 0.058 Uiso 1 1 calc R . . . .
 C15 C -0.8131(7) -0.2215(4) -0.5567(6) 0.049(3) Uani 1 1 d . U . . .
 H15A H -0.7833 -0.1992 -0.5446 0.059 Uiso 1 1 calc R . . . .
 H15B H -0.8038 -0.2274 -0.6020 0.059 Uiso 1 1 calc R . . . .
 C16 C -0.8024(11) -0.2129(4) -0.3479(6) 0.078(5) Uani 1 1 d . U . . .
 H16A H -0.8528 -0.2085 -0.3517 0.094 Uiso 1 1 calc R . . . .
 H16B H -0.7955 -0.2381 -0.3255 0.094 Uiso 1 1 calc R . . . .
 C17 C -0.7269(9) 0.0314(4) -0.7480(8) 0.077(5) Uani 1 1 d . U . . .
 H17A H -0.7501 0.0099 -0.7247 0.093 Uiso 1 1 calc R . . . .
 H17B H -0.6835 0.0211 -0.7666 0.093 Uiso 1 1 calc R . . . .
 C18 C -0.8273(12) 0.0504(7) -0.4615(11) 0.143(10) Uani 1 1 d . U . . .
 H18A H -0.8558 0.0367 -0.4930 0.214 Uiso 1 1 calc GR . . . .
 H18B H -0.8572 0.0636 -0.4306 0.214 Uiso 1 1 calc GR . . . .
 H18C H -0.7977 0.0315 -0.4395 0.214 Uiso 1 1 calc GR . . . .
 C19 C -0.7715(8) -0.2159(4) -0.4140(5) 0.055(4) Uani 1 1 d . U . . .
 H19A H -0.7210 -0.2203 -0.4115 0.066 Uiso 1 1 calc R . . . .
 H19B H -0.7801 -0.1915 -0.4383 0.066 Uiso 1 1 calc R . . . .
 C20 C -0.8865(9) -0.2092(5) -0.5505(8) 0.073(4) Uani 1 1 d . U . . .
 H20A H -0.8966 -0.2007 -0.5064 0.087 Uiso 1 1 calc R . . . .
 H20B H -0.9180 -0.2310 -0.5617 0.087 Uiso 1 1 calc R . . . .
 C21 C -0.7315(6) 0.0618(4) -0.5398(5) 0.044(3) Uani 1 1 d . U . . .
 H21A H -0.6988 0.0444 -0.5172 0.052 Uiso 1 1 calc R . . . .
 H21B H -0.7550 0.0464 -0.5734 0.052 Uiso 1 1 calc R . . . .
 C22 C -0.3880(7) 0.0325(4) -0.5858(7) 0.058(4) Uani 1 1 d . U . . .
 H22A H -0.3881 0.0188 -0.6268 0.087 Uiso 1 1 calc GR . . . .
 H22B H -0.3581 0.0185 -0.5558 0.087 Uiso 1 1 calc GR . . . .
 H22C H -0.3704 0.0591 -0.5918 0.087 Uiso 1 1 calc GR . . . .
 C23 C -0.8294(7) -0.3061(4) -0.6041(6) 0.052(3) Uani 1 1 d . U . . .
 H23A H -0.8501 -0.2860 -0.6321 0.062 Uiso 1 1 calc R . . . .
 H23B H -0.7802 -0.3092 -0.6160 0.062 Uiso 1 1 calc R . . . .
 C24 C -0.8660(9) -0.3575(4) -0.6820(6) 0.069(4) Uani 1 1 d . U . . .
 H24A H -0.8910 -0.3385 -0.7082 0.104 Uiso 1 1 calc GR . . . .
 H24B H -0.8886 -0.3831 -0.6851 0.104 Uiso 1 1 calc GR . . . .
 H24C H -0.8181 -0.3596 -0.6970 0.104 Uiso 1 1 calc GR . . . .
 C25 C -0.6072(8) -0.3024(6) -0.5153(9) 0.090(5) Uani 1 1 d . U . . .
 H25A H -0.5850 -0.3222 -0.4877 0.108 Uiso 1 1 calc R . . . .
 H25B H -0.5832 -0.2772 -0.5087 0.108 Uiso 1 1 calc R . . . .
 C26 C -0.5395(9) 0.2245(4) -0.6094(7) 0.068(4) Uani 1 1 d . U . . .
 H26A H -0.5828 0.2362 -0.5943 0.102 Uiso 1 1 calc GR . . . .
 H26B H -0.5158 0.2429 -0.6377 0.102 Uiso 1 1 calc GR . . . .
 H26C H -0.5098 0.2185 -0.5730 0.102 Uiso 1 1 calc GR . . . .
 C27 C -0.5558(8) 0.1862(3) -0.6463(6) 0.050(3) Uani 1 1 d . U . . .
 H27A H -0.5910 0.1918 -0.6793 0.059 Uiso 1 1 calc R . . . .
 H27B H -0.5133 0.1771 -0.6681 0.059 Uiso 1 1 calc R . . . .
 C28 C -0.7714(12) -0.1806(6) -0.3086(8) 0.110(7) Uani 1 1 d . U . . .
 H28A H -0.7233 -0.1871 -0.2984 0.165 Uiso 1 1 calc GR . . . .
 H28B H -0.7979 -0.1777 -0.2691 0.165 Uiso 1 1 calc GR . . . .
 H28C H -0.7729 -0.1561 -0.3327 0.165 Uiso 1 1 calc GR . . . .
 C29 C -0.8953(12) -0.1739(6) -0.5988(11) 0.113(7) Uani 1 1 d . U . . .
 H29A H -0.8561 -0.1556 -0.5932 0.136 Uiso 1 1 calc R . . . .
 H29B H -0.8934 -0.1842 -0.6428 0.136 Uiso 1 1 calc R . . . .
 C30 C -0.5996(11) -0.3151(6) -0.5866(10) 0.123(8) Uani 1 1 d . U . . .
 H30A H -0.6321 -0.3364 -0.5957 0.185 Uiso 1 1 calc GR . . . .
 H30B H -0.5522 -0.3242 -0.5943 0.185 Uiso 1 1 calc GR . . . .
 H30C H -0.6097 -0.2928 -0.6143 0.185 Uiso 1 1 calc GR . . . .
 C31 C -0.7753(10) 0.0470(6) -0.8021(9) 0.113(8) Uani 1 1 d . U . . .
 H31A H -0.8237 0.0449 -0.7885 0.170 Uiso 1 1 calc GR . . . .
 H31B H -0.7683 0.0315 -0.8407 0.170 Uiso 1 1 calc GR . . . .
 H31C H -0.7643 0.0745 -0.8109 0.170 Uiso 1 1 calc GR . . . .
 C32 C -0.9571(17) -0.1537(10) -0.5904(18) 0.240(19) Uani 1 1 d . U . . .
 H32A H -0.9959 -0.1702 -0.6038 0.361 Uiso 1 1 calc GR . . . .
 H32B H -0.9564 -0.1297 -0.6161 0.361 Uiso 1 1 calc GR . . . .
 H32C H -0.9625 -0.1468 -0.5454 0.361 Uiso 1 1 calc GR . . . .
 O24 O -0.5000 -0.3092(3) -0.7500 0.042(3) Uani 1 2 d S T P . .
 C33 C -0.771(2) -0.0782(10) -0.994(2) 0.126(14) Uani 0.5 1 d D U . . .
 H33A H -0.7391 -0.0973 -0.9740 0.151 Uiso 0.5 1 calc R . . . .
 H33B H -0.7512 -0.0515 -0.9903 0.151 Uiso 0.5 1 calc R . . . .
 C34 C -0.8684(13) -0.1381(8) -0.8125(16) 0.069(8) Uani 0.5 1 d D U . . .
 H34A H -0.8405 -0.1311 -0.7746 0.082 Uiso 0.5 1 calc R . . . .
 H34B H -0.8364 -0.1388 -0.8492 0.082 Uiso 0.5 1 calc R . . . .
 C35 C -0.9564(17) -0.0457(9) -0.877(2) 0.092(11) Uani 0.5 1 d D U . . .
 H35A H -0.9758 -0.0582 -0.9155 0.111 Uiso 0.5 1 calc R . . . .
 H35B H -0.9926 -0.0463 -0.8436 0.111 Uiso 0.5 1 calc R . . . .
 C36 C -0.8488(13) -0.2094(8) -0.7810(12) 0.056(7) Uani 0.5 1 d D U . . .
 C37 C -0.8971(14) -0.1804(7) -0.8022(15) 0.064(7) Uani 0.5 1 d D U . . .
 H37A H -0.9352 -0.1790 -0.7709 0.077 Uiso 0.5 1 calc R . . . .
 H37B H -0.9173 -0.1894 -0.8429 0.077 Uiso 0.5 1 calc R . . . .
 C38 C -0.9168(16) -0.1071(9) -0.823(2) 0.115(14) Uani 0.5 1 d D U . . .
 H38A H -0.9373 -0.0999 -0.7817 0.138 Uiso 0.5 1 calc R . . . .
 H38B H -0.9546 -0.1176 -0.8500 0.138 Uiso 0.5 1 calc R . . . .
 O25 O -0.5469(11) -0.1360(10) -0.7187(9) 0.074(10) Uani 0.5 1 d . U . . .
 O26 O -0.5337(13) -0.1688(7) -0.7352(11) 0.080(8) Uani 0.5 1 d . U . . .
 O27 O -0.5279(16) -0.1071(7) -0.7271(12) 0.090(10) Uani 0.5 1 d . U . . .
 C39 C -0.940(2) -0.0046(9) -0.892(3) 0.128(14) Uani 0.5 1 d D U . . .
 H39A H -0.9020 -0.0042 -0.9229 0.153 Uiso 0.5 1 calc R . . . .
 H39B H -0.9231 0.0080 -0.8523 0.153 Uiso 0.5 1 calc R . . . .
 C40 C -0.995(3) 0.0621(11) -0.931(3) 0.21(3) Uani 0.5 1 d D U . . .
 H40A H -0.9528 0.0732 -0.9133 0.315 Uiso 0.5 1 calc GR . . . .
 H40B H -1.0355 0.0750 -0.9113 0.315 Uiso 0.5 1 calc GR . . . .
 H40C H -0.9965 0.0663 -0.9770 0.315 Uiso 0.5 1 calc GR . . . .
 C41 C -0.998(3) 0.0190(10) -0.917(3) 0.178(19) Uani 0.5 1 d D U . . .
 H41A H -1.0369 0.0153 -0.8871 0.214 Uiso 0.5 1 calc R . . . .
 H41B H -1.0119 0.0063 -0.9573 0.214 Uiso 0.5 1 calc R . . . .
 C42 C -0.8669(17) -0.0541(10) -0.7874(16) 0.084(9) Uani 0.5 1 d D U . . .
 H42A H -0.8252 -0.0690 -0.7748 0.101 Uiso 0.5 1 calc R . . . .
 H42B H -0.8519 -0.0269 -0.7951 0.101 Uiso 0.5 1 calc R . . . .
 C43 C -0.8901(19) -0.0271(13) -0.6805(19) 0.111(12) Uani 0.5 1 d D U . . .
 H43A H -0.8857 -0.0002 -0.6976 0.133 Uiso 0.5 1 calc R . . . .
 H43B H -0.8436 -0.0356 -0.6661 0.133 Uiso 0.5 1 calc R . . . .
 C44 C -0.9132(16) -0.0535(12) -0.7325(17) 0.103(11) Uani 0.5 1 d D U . . .
 H44A H -0.9174 -0.0804 -0.7155 0.123 Uiso 0.5 1 calc R . . . .
 H44B H -0.9598 -0.0452 -0.7468 0.123 Uiso 0.5 1 calc R . . . .
 C45 C -0.938(3) -0.026(2) -0.625(3) 0.20(3) Uani 0.5 1 d D U . . .
 C46 C -0.8414(19) -0.0805(11) -0.9672(19) 0.097(9) Uani 0.5 1 d D U . . .
 H46A H -0.8612 -0.1069 -0.9738 0.117 Uiso 0.5 1 calc R . . . .
 H46B H -0.8721 -0.0609 -0.9873 0.117 Uiso 0.5 1 calc R . . . .
 N4 N -0.8918(13) -0.0712(7) -0.8531(14) 0.073(8) Uani 0.5 1 d . . . . .
 C47 C -0.8328(13) -0.0723(8) -0.8985(17) 0.069(8) Uani 0.5 1 d . U . . .
 H47A H -0.8094 -0.0466 -0.8954 0.082 Uiso 0.5 1 calc R . . . .
 H47B H -0.7998 -0.0919 -0.8820 0.082 Uiso 0.5 1 calc R . . . .
 C48 C -0.788(3) -0.0886(13) -1.061(2) 0.153(19) Uani 0.5 1 d D U . . .
 H48A H -0.7895 -0.1172 -1.0653 0.230 Uiso 0.5 1 calc GR . . . .
 H48B H -0.7523 -0.0781 -1.0894 0.230 Uiso 0.5 1 calc GR . . . .
 H48C H -0.8330 -0.0776 -1.0723 0.230 Uiso 0.5 1 calc GR . . . .

loop_
  _atom_site_aniso_label
  _atom_site_aniso_U_11
  _atom_site_aniso_U_22
  _atom_site_aniso_U_33
  _atom_site_aniso_U_23
  _atom_site_aniso_U_13
  _atom_site_aniso_U_12
 V1 0.0313(13) 0.0198(11) 0.0189(11) 0.000 0.0009(10) 0.000
 V2 0.0408(15) 0.0208(11) 0.0249(12) 0.000 0.0052(11) 0.000
 V3 0.0275(9) 0.0251(9) 0.0200(8) -0.0002(6) -0.0010(7) 0.0012(7)
 V4 0.0347(9) 0.0232(8) 0.0215(8) 0.0021(6) 0.0016(7) -0.0002(8)
 V5 0.0274(9) 0.0265(9) 0.0233(8) -0.0026(7) 0.0014(7) -0.0012(8)
 V6 0.0289(9) 0.0234(8) 0.0179(8) -0.0010(7) -0.0002(7) -0.0008(7)
 V7 0.0335(10) 0.0253(9) 0.0232(8) -0.0021(7) 0.0030(8) -0.0066(8)
 V8 0.0296(9) 0.0219(8) 0.0184(8) -0.0003(7) 0.0008(7) 0.0001(7)
 V9 0.0284(9) 0.0251(9) 0.0202(8) 0.0023(7) -0.0001(7) 0.0019(8)
 V10 0.0312(9) 0.0225(8) 0.0202(8) -0.0002(7) 0.0034(7) -0.0028(7)
 O1 0.027(3) 0.026(3) 0.020(3) -0.003(3) 0.003(3) 0.002(3)
 N1 0.051(10) 0.046(9) 0.024(7) 0.000 -0.018(8) 0.000
 O2 0.028(4) 0.022(3) 0.026(3) -0.001(3) 0.005(3) -0.001(3)
 O3 0.035(4) 0.023(3) 0.027(4) -0.007(3) 0.008(3) -0.005(3)
 O4 0.038(4) 0.027(4) 0.021(3) 0.000(3) 0.002(3) -0.003(3)
 O5 0.033(4) 0.023(3) 0.021(3) -0.002(3) 0.003(3) -0.004(3)
 O6 0.033(4) 0.025(4) 0.022(3) -0.004(3) 0.001(3) -0.007(3)
 O7 0.030(4) 0.039(4) 0.031(4) -0.003(3) -0.004(3) 0.006(3)
 O8 0.028(4) 0.023(3) 0.019(3) -0.004(3) 0.000(3) 0.002(3)
 O9 0.032(5) 0.016(4) 0.031(5) 0.000 -0.001(4) 0.000
 O10 0.033(4) 0.019(3) 0.022(3) 0.000(3) 0.002(3) 0.000(3)
 O11 0.028(4) 0.023(3) 0.023(3) -0.002(3) -0.002(3) 0.000(3)
 O12 0.039(4) 0.035(4) 0.025(4) 0.004(3) -0.004(3) 0.000(4)
 O13 0.032(4) 0.030(4) 0.026(4) -0.003(3) 0.005(3) 0.000(3)
 O14 0.036(4) 0.027(4) 0.028(4) -0.005(3) 0.000(3) -0.002(3)
 O15 0.036(4) 0.031(4) 0.032(4) -0.001(3) 0.003(3) -0.010(3)
 O16 0.027(4) 0.040(4) 0.037(4) -0.005(3) 0.001(3) 0.001(3)
 O17 0.038(4) 0.028(4) 0.024(4) -0.003(3) 0.009(3) -0.005(3)
 O18 0.036(4) 0.029(4) 0.019(3) 0.000(3) 0.003(3) 0.001(3)
 O19 0.041(4) 0.026(4) 0.029(4) 0.005(3) -0.002(3) 0.001(3)
 O20 0.038(4) 0.034(4) 0.020(3) 0.005(3) -0.006(3) 0.005(3)
 C1 0.047(6) 0.033(6) 0.026(5) -0.006(4) -0.002(5) 0.008(5)
 O21 0.038(4) 0.020(3) 0.022(3) 0.000(3) 0.002(3) -0.003(3)
 O22 0.040(4) 0.027(4) 0.023(3) -0.001(3) 0.005(3) 0.001(3)
 C2 0.050(7) 0.025(5) 0.030(5) 0.008(4) -0.001(5) -0.003(5)
 C3 0.054(6) 0.028(6) 0.022(5) -0.003(4) -0.004(5) -0.002(5)
 O23 0.030(4) 0.024(3) 0.021(3) 0.001(3) -0.001(3) 0.002(3)
 C4 0.054(7) 0.033(6) 0.037(6) -0.003(5) -0.013(5) -0.005(5)
 C5 0.050(7) 0.033(6) 0.037(6) 0.005(5) 0.000(5) 0.000(5)
 N2 0.062(7) 0.025(5) 0.041(6) 0.002(4) 0.009(5) -0.013(5)
 N3 0.048(5) 0.023(4) 0.024(4) -0.001(3) -0.004(4) -0.001(4)
 C6 0.045(6) 0.035(5) 0.028(5) -0.005(4) 0.001(5) -0.008(5)
 C7 0.056(8) 0.103(12) 0.043(8) -0.018(7) 0.014(6) -0.019(8)
 C8 0.048(7) 0.033(6) 0.037(6) -0.005(5) 0.001(5) 0.003(5)
 C9 0.045(7) 0.044(7) 0.038(6) -0.007(5) 0.009(5) -0.015(6)
 C10 0.061(8) 0.061(8) 0.062(8) 0.030(7) 0.015(7) 0.004(7)
 C11 0.039(7) 0.042(7) 0.048(7) 0.011(5) 0.003(6) -0.010(5)
 C12 0.043(6) 0.034(6) 0.026(5) -0.009(4) 0.002(5) 0.001(5)
 C13 0.078(9) 0.036(6) 0.031(6) -0.007(5) 0.003(6) -0.015(7)
 C14 0.070(9) 0.046(7) 0.030(5) -0.002(5) 0.002(6) -0.022(7)
 C15 0.074(8) 0.036(6) 0.038(6) 0.003(5) 0.012(6) -0.012(6)
 C16 0.143(15) 0.052(8) 0.040(7) -0.014(6) 0.014(8) -0.027(10)
 C17 0.085(11) 0.075(9) 0.072(10) -0.040(8) -0.051(8) 0.026(9)
 C18 0.129(19) 0.18(2) 0.117(18) -0.037(16) 0.062(14) -0.070(17)
 C19 0.094(10) 0.045(7) 0.026(5) 0.006(5) -0.009(6) -0.025(7)
 C20 0.083(9) 0.065(9) 0.071(10) 0.017(7) 0.027(9) 0.004(8)
 C21 0.043(7) 0.056(7) 0.031(6) -0.008(5) 0.003(5) -0.005(6)
 C22 0.052(7) 0.056(8) 0.066(9) -0.019(7) -0.014(7) 0.005(7)
 C23 0.071(9) 0.047(7) 0.037(6) -0.005(5) 0.015(6) -0.027(6)
 C24 0.109(12) 0.045(8) 0.053(8) -0.013(6) 0.023(8) -0.029(8)
 C25 0.060(9) 0.095(13) 0.117(13) 0.044(11) 0.016(10) 0.018(9)
 C26 0.092(11) 0.045(7) 0.067(10) 0.000(7) -0.018(9) -0.017(8)
 C27 0.071(9) 0.037(6) 0.040(7) 0.007(5) 0.000(6) -0.008(6)
 C28 0.155(18) 0.117(15) 0.058(10) -0.027(9) 0.016(12) -0.056(14)
 C29 0.121(16) 0.082(13) 0.136(17) 0.041(11) 0.023(14) 0.024(11)
 C30 0.125(17) 0.116(16) 0.128(14) 0.063(13) 0.069(14) 0.063(14)
 C31 0.124(16) 0.106(15) 0.110(15) -0.031(12) -0.064(13) 0.034(13)
 C32 0.20(3) 0.21(3) 0.31(4) 0.14(3) 0.09(3) 0.12(2)
 O24 0.060(7) 0.024(5) 0.042(6) 0.000 0.010(6) 0.000
 C33 0.18(3) 0.039(17) 0.16(3) 0.02(2) 0.09(3) 0.00(2)
 C34 0.041(14) 0.069(13) 0.10(2) -0.007(15) -0.029(15) -0.011(11)
 C35 0.052(18) 0.079(18) 0.15(3) 0.01(2) -0.03(2) 0.008(16)
 C36 0.040(14) 0.074(15) 0.055(16) -0.015(13) -0.014(12) 0.012(13)
 C37 0.062(16) 0.051(12) 0.080(19) -0.028(13) -0.001(15) -0.006(11)
 C38 0.051(17) 0.070(17) 0.22(4) 0.04(2) 0.05(2) 0.003(14)
 O25 0.031(10) 0.17(3) 0.022(9) 0.038(17) 0.024(8) 0.034(18)
 O26 0.085(18) 0.078(14) 0.079(19) 0.036(14) -0.026(14) -0.040(14)
 O27 0.14(3) 0.067(14) 0.064(18) -0.026(12) -0.036(15) 0.069(18)
 C39 0.10(3) 0.09(2) 0.20(4) 0.01(2) -0.07(3) -0.013(18)
 C40 0.17(4) 0.09(2) 0.38(8) 0.03(4) -0.16(5) -0.04(3)
 C41 0.17(3) 0.09(2) 0.28(5) 0.03(3) -0.13(3) 0.01(3)
 C42 0.07(2) 0.08(2) 0.10(2) -0.012(18) -0.017(15) 0.012(19)
 C43 0.09(2) 0.12(3) 0.12(2) -0.04(2) -0.017(18) 0.06(2)
 C44 0.054(18) 0.14(3) 0.11(2) -0.02(2) -0.018(14) 0.01(2)
 C45 0.13(4) 0.32(7) 0.16(4) -0.09(5) 0.03(3) 0.03(5)
 C46 0.10(2) 0.07(2) 0.11(2) -0.008(19) -0.028(18) -0.01(2)
 N4 0.061(16) 0.052(15) 0.10(2) -0.009(14) -0.033(15) -0.015(13)
 C47 0.038(14) 0.056(16) 0.112(19) -0.013(17) -0.009(14) -0.031(13)
 C48 0.17(5) 0.08(3) 0.20(3) -0.02(3) 0.08(3) -0.06(3)

_geom_special_details
;
 All esds (except the esd in the dihedral angle between two l.s. planes)
 are estimated using the full covariance matrix.  The cell esds are taken
 into account individually in the estimation of esds in distances, angles
 and torsion angles; correlations between esds in cell parameters are only
 used when they are defined by crystal symmetry.  An approximate (isotropic)
 treatment of cell esds is used for estimating esds involving l.s. planes.
;
loop_
  _geom_bond_atom_site_label_1
  _geom_bond_atom_site_label_2
  _geom_bond_distance
  _geom_bond_site_symmetry_2
  _geom_bond_publ_flag
 V1 O8 1.901(6) . ?
 V1 O8 1.901(6) 4_453 ?
 V1 O9 1.610(9) . ?
 V1 O10 1.896(7) 4_453 ?
 V1 O10 1.896(7) . ?
 V2 O13 1.904(7) . ?
 V2 O13 1.904(7) 4_453 ?
 V2 O18 1.934(6) . ?
 V2 O18 1.934(6) 4_453 ?
 V2 O24 1.590(10) . ?
 V3 O1 1.928(6) . ?
 V3 O7 1.576(7) . ?
 V3 O10 1.700(7) 4_453 ?
 V3 O21 1.906(7) . ?
 V3 O23 2.100(7) . ?
 V4 O3 1.945(7) . ?
 V4 O4 1.884(7) . ?
 V4 O5 2.147(7) . ?
 V4 O18 1.685(7) . ?
 V4 O19 1.584(7) . ?
 V5 O1 1.903(6) . ?
 V5 O2 1.938(7) . ?
 V5 O6 1.851(7) . ?
 V5 O16 1.580(7) . ?
 V5 O23 1.800(6) . ?
 V6 O4 2.011(7) . ?
 V6 O5 1.931(7) . ?
 V6 O11 1.712(6) . ?
 V6 O20 1.576(6) . ?
 V6 O21 1.875(7) 4_453 ?
 V7 O3 1.948(7) . ?
 V7 O6 2.027(7) . ?
 V7 O13 1.684(7) . ?
 V7 O14 1.904(7) . ?
 V7 O15 1.591(7) . ?
 V8 O1 1.947(6) . ?
 V8 O2 2.045(6) . ?
 V8 O8 1.693(7) . ?
 V8 O11 1.899(6) . ?
 V8 O22 1.594(6) . ?
 V9 O4 1.892(7) . ?
 V9 O12 1.593(7) . ?
 V9 O14 1.708(7) 4_453 ?
 V9 O21 1.993(6) 4_453 ?
 V9 O23 1.933(6) 4_453 ?
 V10 O2 1.830(6) . ?
 V10 O3 1.900(7) . ?
 V10 O5 1.781(7) . ?
 V10 O6 1.910(7) . ?
 V10 O17 1.598(6) . ?
 N1 O25 1.123(18) 4_453 ?
 N1 O25 1.123(18) . ?
 N1 O26 1.27(2) . ?
 N1 O26 1.27(2) 4_453 ?
 N1 O27 1.28(2) . ?
 N1 O27 1.28(2) 4_453 ?
 O10 V3 1.699(7) 4_453 ?
 O14 V9 1.708(7) 4_453 ?
 C1 N3 1.518(12) . ?
 C1 C8 1.499(15) . ?
 O21 V6 1.875(7) 4_453 ?
 O21 V9 1.993(6) 4_453 ?
 C2 C5 1.484(14) . ?
 C2 N3 1.517(12) . ?
 C3 N3 1.541(13) . ?
 C3 C6 1.513(15) . ?
 O23 V9 1.933(6) 4_453 ?
 C4 C6 1.534(15) . ?
 C4 C22 1.485(18) . ?
 C5 C27 1.509(15) . ?
 N2 C9 1.525(14) . ?
 N2 C11 1.501(15) . ?
 N2 C13 1.525(14) . ?
 N2 C15 1.549(15) . ?
 N3 C12 1.519(13) . ?
 C7 C18 1.41(2) . ?
 C7 C21 1.549(17) . ?
 C8 C17 1.549(16) . ?
 C9 C23 1.536(15) . ?
 C10 C11 1.476(17) . ?
 C10 C25 1.54(2) . ?
 C12 C21 1.501(15) . ?
 C13 C19 1.530(15) . ?
 C14 C23 1.487(15) . ?
 C14 C24 1.521(15) . ?
 C15 C20 1.49(2) . ?
 C16 C19 1.516(17) . ?
 C16 C28 1.50(2) . ?
 C17 C31 1.57(2) . ?
 C20 C29 1.59(2) . ?
 C25 C30 1.57(3) . ?
 C26 C27 1.552(17) . ?
 C29 C32 1.39(3) . ?
 C33 C46 1.48(3) . ?
 C33 C48 1.49(3) . ?
 C34 C37 1.56(3) . ?
 C34 C38 1.43(2) . ?
 C35 C39 1.471(19) . ?
 C35 N4 1.60(4) . ?
 C36 C37 1.43(2) . ?
 C38 N4 1.46(4) . ?
 C39 C41 1.48(3) . ?
 C40 C41 1.50(3) . ?
 C42 C44 1.46(2) . ?
 C42 N4 1.57(4) . ?
 C43 C44 1.49(5) . ?
 C43 C45 1.49(3) . ?
 C46 C47 1.48(5) . ?
 N4 C47 1.49(4) . ?

loop_
  _geom_angle_atom_site_label_1
  _geom_angle_atom_site_label_2
  _geom_angle_atom_site_label_3
  _geom_angle
  _geom_angle_site_symmetry_1
  _geom_angle_site_symmetry_3
  _geom_angle_publ_flag
 O8 V1 O8 158.3(4) . 4_453 ?
 O9 V1 O8 100.8(2) . 4_453 ?
 O9 V1 O8 100.8(2) . . ?
 O9 V1 O10 110.9(2) . . ?
 O9 V1 O10 110.9(2) . 4_453 ?
 O10 V1 O8 86.4(3) 4_453 4_453 ?
 O10 V1 O8 86.4(3) . . ?
 O10 V1 O8 85.9(3) 4_453 . ?
 O10 V1 O8 85.9(3) . 4_453 ?
 O10 V1 O10 138.3(4) 4_453 . ?
 O13 V2 O13 156.4(4) 4_453 . ?
 O13 V2 O18 86.0(3) . . ?
 O13 V2 O18 85.9(3) 4_453 . ?
 O13 V2 O18 85.9(3) . 4_453 ?
 O13 V2 O18 86.0(3) 4_453 4_453 ?
 O18 V2 O18 139.2(4) 4_453 . ?
 O24 V2 O13 101.8(2) . . ?
 O24 V2 O13 101.8(2) . 4_453 ?
 O24 V2 O18 110.4(2) . 4_453 ?
 O24 V2 O18 110.4(2) . . ?
 O1 V3 O23 75.6(3) . . ?
 O7 V3 O1 108.9(3) . . ?
 O7 V3 O10 104.6(3) . 4_453 ?
 O7 V3 O21 108.8(3) . . ?
 O7 V3 O23 97.0(3) . . ?
 O10 V3 O1 92.8(3) 4_453 . ?
 O10 V3 O21 102.1(3) 4_453 . ?
 O10 V3 O23 157.9(3) 4_453 . ?
 O21 V3 O1 134.0(3) . . ?
 O21 V3 O23 74.6(3) . . ?
 O3 V4 O5 75.1(3) . . ?
 O4 V4 O3 133.8(3) . . ?
 O4 V4 O5 74.3(3) . . ?
 O18 V4 O3 93.9(3) . . ?
 O18 V4 O4 102.3(3) . . ?
 O18 V4 O5 158.6(3) . . ?
 O19 V4 O3 108.2(3) . . ?
 O19 V4 O4 109.1(3) . . ?
 O19 V4 O5 96.8(3) . . ?
 O19 V4 O18 104.2(3) . . ?
 O1 V5 O2 78.7(3) . . ?
 O6 V5 O1 144.3(3) . . ?
 O6 V5 O2 79.2(3) . . ?
 O16 V5 O1 106.3(3) . . ?
 O16 V5 O2 109.5(3) . . ?
 O16 V5 O6 107.3(4) . . ?
 O16 V5 O23 108.1(3) . . ?
 O23 V5 O1 83.7(3) . . ?
 O23 V5 O2 141.6(3) . . ?
 O23 V5 O6 96.8(3) . . ?
 O5 V6 O4 76.6(3) . . ?
 O11 V6 O4 148.8(3) . . ?
 O11 V6 O5 91.4(3) . . ?
 O11 V6 O21 100.5(3) . 4_453 ?
 O20 V6 O4 104.8(3) . . ?
 O20 V6 O5 103.5(3) . . ?
 O20 V6 O11 105.9(3) . . ?
 O20 V6 O21 105.2(3) . 4_453 ?
 O21 V6 O4 76.0(3) 4_453 . ?
 O21 V6 O5 144.3(3) 4_453 . ?
 O3 V7 O6 74.3(3) . . ?
 O13 V7 O3 91.5(3) . . ?
 O13 V7 O6 156.5(3) . . ?
 O13 V7 O14 94.7(3) . . ?
 O14 V7 O3 139.9(3) . . ?
 O14 V7 O6 85.3(3) . . ?
 O15 V7 O3 108.7(3) . . ?
 O15 V7 O6 98.6(3) . . ?
 O15 V7 O13 103.7(4) . . ?
 O15 V7 O14 108.2(3) . . ?
 O1 V8 O2 75.2(3) . . ?
 O8 V8 O1 90.4(3) . . ?
 O8 V8 O2 157.0(3) . . ?
 O8 V8 O11 95.3(3) . . ?
 O11 V8 O1 139.0(3) . . ?
 O11 V8 O2 84.7(3) . . ?
 O22 V8 O1 109.1(3) . . ?
 O22 V8 O2 98.0(3) . . ?
 O22 V8 O8 103.6(3) . . ?
 O22 V8 O11 108.9(3) . . ?
 O4 V9 O21 76.0(3) . 4_453 ?
 O4 V9 O23 144.7(3) . 4_453 ?
 O12 V9 O4 105.0(3) . . ?
 O12 V9 O14 105.6(4) . 4_453 ?
 O12 V9 O21 105.0(3) . 4_453 ?
 O12 V9 O23 103.2(3) . 4_453 ?
 O14 V9 O4 100.5(3) 4_453 . ?
 O14 V9 O21 149.0(3) 4_453 4_453 ?
 O14 V9 O23 91.8(3) 4_453 4_453 ?
 O23 V9 O21 76.6(3) 4_453 4_453 ?
 O2 V10 O3 146.3(3) . . ?
 O2 V10 O6 80.4(3) . . ?
 O3 V10 O6 78.1(3) . . ?
 O5 V10 O2 96.1(3) . . ?
 O5 V10 O3 85.4(3) . . ?
 O5 V10 O6 142.0(3) . . ?
 O17 V10 O2 105.4(3) . . ?
 O17 V10 O3 105.9(3) . . ?
 O17 V10 O5 108.3(3) . . ?
 O17 V10 O6 109.0(3) . . ?
 V3 O1 V8 134.3(3) . . ?
 V5 O1 V3 101.7(3) . . ?
 V5 O1 V8 105.5(3) . . ?
 O25 N1 O25 173(4) . 4_453 ?
 O25 N1 O26 59.7(18) 4_453 4_453 ?
 O25 N1 O26 59.7(18) . . ?
 O25 N1 O26 127(3) 4_453 . ?
 O25 N1 O26 127(3) . 4_453 ?
 O25 N1 O27 121(3) . 4_453 ?
 O25 N1 O27 121(3) 4_453 . ?
 O25 N1 O27 52.2(19) 4_453 4_453 ?
 O25 N1 O27 52.2(19) . . ?
 O26 N1 O26 69(3) . 4_453 ?
 O26 N1 O27 111.9(19) 4_453 4_453 ?
 O26 N1 O27 170.8(16) 4_453 . ?
 O26 N1 O27 170.8(16) . 4_453 ?
 O26 N1 O27 111.9(19) . . ?
 O27 N1 O27 69(3) 4_453 . ?
 V5 O2 V8 100.6(3) . . ?
 V10 O2 V5 100.1(3) . . ?
 V10 O2 V8 143.7(4) . . ?
 V4 O3 V7 132.6(3) . . ?
 V10 O3 V4 101.3(3) . . ?
 V10 O3 V7 105.5(3) . . ?
 V4 O4 V6 107.9(3) . . ?
 V4 O4 V9 150.2(4) . . ?
 V9 O4 V6 101.3(3) . . ?
 V6 O5 V4 101.1(3) . . ?
 V10 O5 V4 98.0(3) . . ?
 V10 O5 V6 139.0(4) . . ?
 V5 O6 V7 143.3(4) . . ?
 V5 O6 V10 100.3(3) . . ?
 V10 O6 V7 102.1(3) . . ?
 V8 O8 V1 146.2(4) . . ?
 V3 O10 V1 147.2(4) 4_453 . ?
 V6 O11 V8 147.7(4) . . ?
 V7 O13 V2 147.0(4) . . ?
 V9 O14 V7 148.1(4) 4_453 . ?
 V4 O18 V2 145.9(4) . . ?
 C8 C1 N3 115.6(9) . . ?
 V3 O21 V9 106.9(3) . 4_453 ?
 V6 O21 V3 150.1(4) 4_453 . ?
 V6 O21 V9 102.6(3) 4_453 4_453 ?
 C5 C2 N3 117.2(8) . . ?
 C6 C3 N3 115.8(8) . . ?
 V5 O23 V3 98.9(3) . . ?
 V5 O23 V9 138.5(4) . 4_453 ?
 V9 O23 V3 101.9(3) 4_453 . ?
 C22 C4 C6 110.5(10) . . ?
 C2 C5 C27 108.8(9) . . ?
 C9 N2 C15 110.7(10) . . ?
 C11 N2 C9 112.1(9) . . ?
 C11 N2 C13 111.5(10) . . ?
 C11 N2 C15 106.9(9) . . ?
 C13 N2 C9 104.8(8) . . ?
 C13 N2 C15 110.9(9) . . ?
 C1 N3 C2 108.5(8) . . ?
 C1 N3 C3 108.2(7) . . ?
 C1 N3 C12 110.6(8) . . ?
 C2 N3 C3 111.3(8) . . ?
 C2 N3 C12 108.2(8) . . ?
 C12 N3 C3 110.0(8) . . ?
 C3 C6 C4 108.9(9) . . ?
 C18 C7 C21 115.6(15) . . ?
 C1 C8 C17 109.7(9) . . ?
 N2 C9 C23 115.5(9) . . ?
 C11 C10 C25 111.5(12) . . ?
 C10 C11 N2 117.4(10) . . ?
 C21 C12 N3 115.4(9) . . ?
 N2 C13 C19 117.2(10) . . ?
 C23 C14 C24 112.5(10) . . ?
 C20 C15 N2 115.5(11) . . ?
 C28 C16 C19 113.3(13) . . ?
 C8 C17 C31 108.8(12) . . ?
 C16 C19 C13 106.2(11) . . ?
 C15 C20 C29 105.1(13) . . ?
 C12 C21 C7 108.3(11) . . ?
 C14 C23 C9 109.8(9) . . ?
 C10 C25 C30 111.4(16) . . ?
 C5 C27 C26 112.8(10) . . ?
 C32 C29 C20 113(2) . . ?
 C46 C33 C48 98(4) . . ?
 C38 C34 C37 118(2) . . ?
 C39 C35 N4 115(3) . . ?
 C36 C37 C34 117(2) . . ?
 C34 C38 N4 118(3) . . ?
 C35 C39 C41 116(3) . . ?
 C39 C41 C40 126(4) . . ?
 C44 C42 N4 121(3) . . ?
 C44 C43 C45 114(4) . . ?
 C42 C44 C43 114(3) . . ?
 C33 C46 C47 105(3) . . ?
 C38 N4 C35 109(2) . . ?
 C38 N4 C42 92(3) . . ?
 C38 N4 C47 121(3) . . ?
 C42 N4 C35 108(3) . . ?
 C47 N4 C35 114(3) . . ?
 C47 N4 C42 110(2) . . ?
 C46 C47 N4 123(2) . . ?

loop_
  _geom_torsion_atom_site_label_1
  _geom_torsion_atom_site_label_2
  _geom_torsion_atom_site_label_3
  _geom_torsion_atom_site_label_4
  _geom_torsion
  _geom_torsion_site_symmetry_1
  _geom_torsion_site_symmetry_2
  _geom_torsion_site_symmetry_3
  _geom_torsion_site_symmetry_4
  _geom_torsion_publ_flag
 O1 V5 O6 V7 -75.5(8) . . . . ?
 O1 V5 O6 V10 51.5(6) . . . . ?
 O1 V5 O23 V3 1.8(3) . . . . ?
 O1 V5 O23 V9 121.2(6) . . . 4_453 ?
 O1 V8 O8 V1 -52.7(7) . . . . ?
 O1 V8 O11 V6 -10.0(10) . . . . ?
 O2 V5 O6 V7 -128.1(6) . . . . ?
 O2 V5 O6 V10 -1.1(3) . . . . ?
 O2 V5 O23 V3 -61.2(5) . . . . ?
 O2 V5 O23 V9 58.2(8) . . . 4_453 ?
 O2 V8 O8 V1 -2.3(13) . . . . ?
 O2 V8 O11 V6 50.1(7) . . . . ?
 O2 V10 O5 V4 -143.5(3) . . . . ?
 O2 V10 O5 V6 -26.3(6) . . . . ?
 O3 V4 O4 V6 51.6(5) . . . . ?
 O3 V4 O4 V9 -117.1(8) . . . . ?
 O3 V4 O18 V2 41.2(7) . . . . ?
 O3 V7 O13 V2 -52.1(7) . . . . ?
 O3 V10 O2 V5 49.8(7) . . . . ?
 O3 V10 O2 V8 -73.9(8) . . . . ?
 O3 V10 O5 V4 2.7(3) . . . . ?
 O3 V10 O5 V6 120.0(6) . . . . ?
 O4 V4 O18 V2 -95.4(7) . . . . ?
 O4 V6 O11 V8 9.2(11) . . . . ?
 O5 V4 O4 V6 1.3(3) . . . . ?
 O5 V4 O4 V9 -167.3(8) . . . . ?
 O5 V4 O18 V2 -16.8(14) . . . . ?
 O5 V6 O11 V8 -56.8(7) . . . . ?
 O5 V10 O2 V5 140.7(3) . . . . ?
 O5 V10 O2 V8 17.0(6) . . . . ?
 O6 V5 O23 V3 -142.3(3) . . . . ?
 O6 V5 O23 V9 -22.9(6) . . . 4_453 ?
 O6 V7 O13 V2 -0.5(14) . . . . ?
 O6 V10 O2 V5 -1.1(3) . . . . ?
 O6 V10 O2 V8 -124.8(6) . . . . ?
 O6 V10 O5 V4 -61.2(5) . . . . ?
 O6 V10 O5 V6 56.0(8) . . . . ?
 O8 V1 O10 V3 119.0(7) . . . 4_453 ?
 O8 V1 O10 V3 -40.8(7) 4_453 . . 4_453 ?
 O8 V8 O11 V6 -106.8(8) . . . . ?
 O9 V1 O10 V3 -140.8(6) . . . 4_453 ?
 O10 V1 O10 V3 39.2(6) 4_453 . . 4_453 ?
 O11 V8 O8 V1 86.6(7) . . . . ?
 O12 V9 O4 V4 -103.9(8) . . . . ?
 O12 V9 O4 V6 87.2(4) . . . . ?
 O14 V7 O13 V2 88.3(7) . . . . ?
 O14 V9 O4 V4 5.6(8) 4_453 . . . ?
 O14 V9 O4 V6 -163.4(3) 4_453 . . . ?
 O15 V7 O13 V2 -161.8(7) . . . . ?
 O16 V5 O6 V7 124.6(6) . . . . ?
 O16 V5 O6 V10 -108.4(4) . . . . ?
 O16 V5 O23 V3 106.9(4) . . . . ?
 O16 V5 O23 V9 -133.6(6) . . . 4_453 ?
 O17 V10 O2 V5 -108.3(3) . . . . ?
 O17 V10 O2 V8 127.9(6) . . . . ?
 O17 V10 O5 V4 108.0(3) . . . . ?
 O17 V10 O5 V6 -134.8(5) . . . . ?
 O18 V4 O4 V6 159.5(3) . . . . ?
 O18 V4 O4 V9 -9.2(8) . . . . ?
 O19 V4 O4 V6 -90.6(4) . . . . ?
 O19 V4 O4 V9 100.7(8) . . . . ?
 O19 V4 O18 V2 151.0(7) . . . . ?
 O20 V6 O11 V8 -161.3(7) . . . . ?
 C1 N3 C12 C21 52.2(12) . . . . ?
 C1 C8 C17 C31 -166.5(13) . . . . ?
 O21 V6 O11 V8 89.4(8) 4_453 . . . ?
 O21 V9 O4 V4 154.0(8) 4_453 . . . ?
 O21 V9 O4 V6 -14.9(3) 4_453 . . . ?
 O22 V8 O8 V1 -162.5(7) . . . . ?
 O22 V8 O11 V6 146.8(7) . . . . ?
 C2 C5 C27 C26 171.7(11) . . . . ?
 C2 N3 C12 C21 171.0(9) . . . . ?
 C3 N3 C12 C21 -67.2(11) . . . . ?
 O23 V5 O6 V7 13.2(7) . . . . ?
 O23 V5 O6 V10 140.2(3) . . . . ?
 O23 V9 O4 V4 114.0(8) 4_453 . . . ?
 O23 V9 O4 V6 -55.0(6) 4_453 . . . ?
 C5 C2 N3 C1 -178.9(10) . . . . ?
 C5 C2 N3 C3 -59.9(12) . . . . ?
 C5 C2 N3 C12 61.1(12) . . . . ?
 N2 C9 C23 C14 172.6(11) . . . . ?
 N2 C13 C19 C16 173.2(13) . . . . ?
 N2 C15 C20 C29 -177.0(13) . . . . ?
 N3 C1 C8 C17 -178.0(11) . . . . ?
 N3 C2 C5 C27 177.0(10) . . . . ?
 N3 C3 C6 C4 -161.6(8) . . . . ?
 N3 C12 C21 C7 171.7(10) . . . . ?
 C6 C3 N3 C1 74.1(11) . . . . ?
 C6 C3 N3 C2 -45.1(11) . . . . ?
 C6 C3 N3 C12 -165.0(8) . . . . ?
 C8 C1 N3 C2 -63.2(12) . . . . ?
 C8 C1 N3 C3 175.9(9) . . . . ?
 C8 C1 N3 C12 55.4(12) . . . . ?
 C9 N2 C11 C10 -55.7(15) . . . . ?
 C9 N2 C13 C19 -179.4(12) . . . . ?
 C9 N2 C15 C20 59.7(14) . . . . ?
 C11 N2 C9 C23 -59.7(14) . . . . ?
 C11 N2 C13 C19 59.1(14) . . . . ?
 C11 N2 C15 C20 -177.9(12) . . . . ?
 C11 C10 C25 C30 -69.7(19) . . . . ?
 C13 N2 C9 C23 179.2(11) . . . . ?
 C13 N2 C11 C10 61.5(14) . . . . ?
 C13 N2 C15 C20 -56.2(15) . . . . ?
 C15 N2 C9 C23 59.6(14) . . . . ?
 C15 N2 C11 C10 -177.2(11) . . . . ?
 C15 N2 C13 C19 -59.9(15) . . . . ?
 C15 C20 C29 C32 -168(3) . . . . ?
 C18 C7 C21 C12 178.9(15) . . . . ?
 C22 C4 C6 C3 -176.1(9) . . . . ?
 C24 C14 C23 C9 177.1(13) . . . . ?
 C25 C10 C11 N2 176.5(13) . . . . ?
 C28 C16 C19 C13 178.4(16) . . . . ?
 C33 C46 C47 N4 179(3) . . . . ?
 C34 C38 N4 C35 165(4) . . . . ?
 C34 C38 N4 C42 -85(4) . . . . ?
 C34 C38 N4 C47 30(5) . . . . ?
 C35 C39 C41 C40 175(6) . . . . ?
 C35 N4 C47 C46 -48(4) . . . . ?
 C37 C34 C38 N4 -160(3) . . . . ?
 C38 C34 C37 C36 -170(3) . . . . ?
 C38 N4 C47 C46 86(4) . . . . ?
 C39 C35 N4 C38 164(4) . . . . ?
 C39 C35 N4 C42 65(4) . . . . ?
 C39 C35 N4 C47 -57(4) . . . . ?
 C42 N4 C47 C46 -170(3) . . . . ?
 C44 C42 N4 C35 61(4) . . . . ?
 C44 C42 N4 C38 -50(4) . . . . ?
 C44 C42 N4 C47 -174(3) . . . . ?
 C45 C43 C44 C42 180(4) . . . . ?
 N4 C35 C39 C41 177(5) . . . . ?
 N4 C42 C44 C43 -164(3) . . . . ?
 C48 C33 C46 C47 178(3) . . . . ?

_smtbx_masks_special_details       ?
loop_
  _smtbx_masks_void_nr
  _smtbx_masks_void_average_x
  _smtbx_masks_void_average_y
  _smtbx_masks_void_average_z
  _smtbx_masks_void_volume
  _smtbx_masks_void_count_electrons
  _smtbx_masks_void_content
 1 -0.350 -0.459 -0.769 7678.8 470.8 ?

_smtbx_masks_void_probe_radius     1.2
_smtbx_masks_void_truncation_radius  1.2
_shelx_fab_file
;
-24 -4 -2 0.8394 -1.4649
-24 -4 -1 -1.4734 0.8826
-24 -2 -2 -1.0724 0.1470
-24 -2 -1 -1.7550 0.8171
-23 -13 -1 -4.6291 -3.2198
-23 -11 -4 2.7401 2.9094
-23 -11 -3 1.4399 -1.6487
-23 -11 -2 -3.7969 -5.5829
-23 -11 -1 -0.1732 3.1221
-23 -9 -5 3.1695 1.7669
-23 -9 -4 -0.2838 0.5640
-23 -9 -3 -3.1797 -3.6441
-23 -9 -2 -2.6010 1.7860
-23 -9 -1 4.8068 4.0497
-23 -7 -6 2.4025 -0.3649
-23 -7 -5 -0.5290 0.1112
-23 -7 -4 -2.7639 -0.8698
-23 -7 -3 -1.8627 -0.1906
-23 -7 -2 3.4173 2.9988
-23 -7 -1 2.3758 -2.1380
-23 -5 -7 -0.1627 -1.0042
-23 -5 -6 1.1513 -0.1333
-23 -5 -5 -2.5633 0.5990
-23 -5 -4 -0.2480 0.3825
-23 -5 -3 1.7808 0.7612
-23 -5 -2 3.1533 -2.2244
-23 -5 -1 -3.2554 -0.7856
-23 -3 -7 2.0010 -0.2114
-23 -3 -6 -1.7062 0.7206
-23 -3 -5 -0.0775 1.1457
-23 -3 -4 0.6880 -0.3392
-23 -3 -3 2.0226 -1.2155
-23 -3 -2 -1.1934 -0.0579
-23 -3 -1 -3.1775 2.6023
-23 -1 -8 2.0816 -0.2207
-23 -1 -7 0.5650 -0.1735
-23 -1 -6 -0.0918 0.3171
-23 -1 -5 0.7426 -1.2259
-23 -1 -4 0.7039 -0.9129
-23 -1 -3 0.8720 0.1887
-23 -1 -2 -2.3717 2.0020
-23 -1 -1 -0.3548 -1.0732
-22 -16 -4 1.0223 -1.1333
-22 -16 -3 -1.4339 4.5887
-22 -16 -2 2.2553 2.7325
-22 -16 -1 2.2237 -0.2391
-22 -14 -6 0.0363 1.9717
-22 -14 -5 -0.6562 -3.7864
-22 -14 -4 -0.3826 3.2157
-22 -14 -3 0.9723 3.8041
-22 -14 -2 1.6376 -1.6177
-22 -14 -1 -6.4991 -4.8532
-22 -12 -8 -1.6767 0.6003
-22 -12 -7 0.1532 4.0229
-22 -12 -6 -0.8893 -2.8942
-22 -12 -5 -0.0861 -0.9089
-22 -12 -4 2.9392 3.9430
-22 -12 -3 0.8148 -1.4550
-22 -12 -2 -3.8528 -6.9028
-22 -12 -1 -5.4651 -0.7992
-22 -10 -8 0.9220 2.9407
-22 -10 -7 1.6051 0.7123
-22 -10 -6 -0.4753 -3.8096
-22 -10 -5 3.5045 2.9357
-22 -10 -4 0.9913 -0.1068
-22 -10 -3 -3.5188 -3.5919
-22 -10 -2 -4.2815 -0.8538
-22 -10 -1 4.8721 5.5501
-22 -8 -9 0.9135 -2.7926
-22 -8 -8 2.7764 1.4074
-22 -8 -7 -1.0266 -3.0331
-22 -8 -6 0.8295 0.0668
-22 -8 -5 0.9829 0.5016
-22 -8 -4 -3.7886 -0.9433
-22 -8 -3 -3.2503 0.5805
-22 -8 -2 2.2171 4.1439
-22 -8 -1 6.3026 0.0463
-22 -6 -10 -0.1926 -6.7108
-22 -6 -9 1.8200 -2.3840
-22 -6 -8 -0.9463 1.6458
-22 -6 -7 -0.9626 -1.6280
-22 -6 -6 1.1198 0.5122
-22 -6 -5 -2.4066 -0.6167
-22 -6 -4 -1.6954 2.4594
-22 -6 -3 0.9836 0.6128
-22 -6 -2 4.8880 -2.1193
-22 -6 -1 -2.4079 -2.9342
-22 -4 -10 0.4429 -5.1681
-22 -4 -9 0.3448 5.2260
-22 -4 -8 -0.5481 0.8448
-22 -4 -7 1.4571 0.0788
-22 -4 -6 -1.0898 0.0759
-22 -4 -5 -0.6867 3.1744
-22 -4 -4 0.6375 0.2518
-22 -4 -3 2.5527 -3.8003
-22 -4 -2 0.6494 -1.5769
-22 -4 -1 -5.3274 2.9390
-22 -2 -10 0.8061 3.3599
-22 -2 -9 0.3468 2.8405
-22 -2 -8 0.5868 -1.1562
-22 -2 -7 -0.8725 0.2721
-22 -2 -6 -0.8678 1.6178
-22 -2 -5 0.9058 0.3369
-22 -2 -4 0.4540 -4.6658
-22 -2 -3 2.0695 -0.2690
-22 -2 -2 -2.7322 4.8771
-22 -2 -1 -0.8387 0.9995
-21 -21 -1 -0.9301 -2.4023
-21 -19 -5 -3.8703 -2.1605
-21 -19 -4 1.6916 -1.0303
-21 -19 -3 0.3884 -2.5954
-21 -19 -2 -2.2440 -2.6548
-21 -19 -1 3.0182 0.9296
-21 -17 -7 0.4568 2.2055
-21 -17 -6 -0.1438 -2.1461
-21 -17 -5 -0.2356 -1.6557
-21 -17 -4 2.6819 -3.0854
-21 -17 -3 -0.5297 0.6063
-21 -17 -2 2.5793 2.3048
-21 -17 -1 3.3194 3.7890
-21 -15 -9 2.9703 1.6340
-21 -15 -8 -0.2383 -0.5954
-21 -15 -7 1.1511 -2.5233
-21 -15 -6 -0.6694 -0.4516
-21 -15 -5 -0.0750 -3.3061
-21 -15 -4 0.4012 2.1812
-21 -15 -3 2.3003 4.4707
-21 -15 -2 1.4181 3.1295
-21 -15 -1 -2.9129 -0.9609
-21 -13 -10 4.3533 -0.2810
-21 -13 -9 -1.1296 -4.0923
-21 -13 -8 -2.6552 -2.8567
-21 -13 -7 -0.6938 1.7181
-21 -13 -6 -1.7941 -0.4821
-21 -13 -5 -0.6833 -0.9963
-21 -13 -4 3.3660 5.1351
-21 -13 -3 0.8903 -0.4392
-21 -13 -2 -3.9291 -2.9117
-21 -13 -1 -6.1496 -3.9496
-21 -11 -11 2.9481 -0.7083
-21 -11 -10 -1.4871 -2.6759
-21 -11 -9 -4.5179 -0.7250
-21 -11 -8 0.0561 2.4195
-21 -11 -7 0.9676 3.6704
-21 -11 -6 0.3273 -3.8948
-21 -11 -5 3.2346 1.9023
-21 -11 -4 3.1115 -0.8428
-21 -11 -3 -4.2143 -3.2910
-21 -11 -2 -3.7183 -2.3637
-21 -11 -1 0.2740 2.0896
-21 -9 -11 -0.5804 1.3631
-21 -9 -10 -2.4788 2.8144
-21 -9 -9 1.8334 0.1080
-21 -9 -8 2.7428 2.8438
-21 -9 -7 1.1478 -2.3936
-21 -9 -6 1.0781 -2.8022
-21 -9 -5 1.9674 0.9540
-21 -9 -4 -2.9857 -1.3384
-21 -9 -3 -3.4179 2.0978
-21 -9 -2 0.6824 2.9173
-21 -9 -1 6.0841 2.3718
-21 -7 -12 0.1043 2.6231
-21 -7 -11 -0.3891 5.2604
-21 -7 -10 1.9071 -2.3308
-21 -7 -9 0.8181 -3.4307
-21 -7 -8 -1.9371 1.0943
-21 -7 -7 -0.2106 -3.6793
-21 -7 -6 -0.8420 0.9040
-21 -7 -5 -1.7742 0.0759
-21 -7 -4 -2.4408 4.0197
-21 -7 -3 0.1745 1.5750
-21 -7 -2 3.0322 -1.1087
-21 -7 -1 1.2984 -2.6495
-21 -5 -12 0.5344 5.7065
-21 -5 -11 1.1028 -1.3645
-21 -5 -10 -1.6706 -8.0036
-21 -5 -9 -4.2508 2.4631
-21 -5 -8 0.9252 0.8277
-21 -5 -7 1.3678 -0.4786
-21 -5 -6 -1.1658 0.5594
-21 -5 -5 0.1131 2.9298
-21 -5 -4 0.2860 1.9250
-21 -5 -3 0.9968 -5.4226
-21 -5 -2 2.1680 -2.9158
-21 -5 -1 -4.7042 0.9825
-21 -3 -12 1.6606 -0.1124
-21 -3 -11 -2.5799 -6.4408
-21 -3 -10 -3.3146 0.8883
-21 -3 -9 2.8920 5.4000
-21 -3 -8 5.0884 -1.2660
-21 -3 -7 -1.4609 0.4134
-21 -3 -6 -0.2841 1.2136
-21 -3 -5 0.7006 2.9834
-21 -3 -4 -0.4667 -5.6941
-21 -3 -3 2.4024 -3.1236
-21 -3 -2 -0.6756 4.8871
-21 -3 -1 -2.3156 2.8670
-21 -1 -12 -2.2082 -2.7391
-21 -1 -11 -2.6658 0.1650
-21 -1 -10 3.5227 4.1989
-21 -1 -9 4.9535 -2.0522
-21 -1 -8 -3.3353 -1.2153
-21 -1 -7 -2.9763 0.2983
-21 -1 -6 0.6857 1.3516
-21 -1 -5 -0.2978 -3.8364
-21 -1 -4 1.0622 -4.5241
-21 -1 -3 1.8865 5.9881
-21 -1 -2 -3.1678 4.5203
-21 -1 -1 0.6001 -3.5318
-20 -22 -5 2.0704 1.2847
-20 -22 -4 -1.5881 -1.9466
-20 -22 -3 1.4856 3.5294
-20 -22 -2 -3.7323 0.2596
-20 -22 -1 -2.9883 -2.5535
-20 -20 -8 -0.1738 -4.4805
-20 -20 -7 1.0244 -1.3082
-20 -20 -6 0.6169 5.1656
-20 -20 -5 -3.1726 -1.5698
-20 -20 -4 -1.9736 1.1202
-20 -20 -3 -0.8815 0.8233
-20 -20 -2 -4.0286 -5.1968
-20 -20 -1 3.2288 -2.0475
-20 -18 -9 -0.1428 -0.9319
-20 -18 -8 0.5179 0.0040
-20 -18 -7 -1.0432 6.6782
-20 -18 -6 -0.4626 1.3518
-20 -18 -5 -2.5541 -3.1952
-20 -18 -4 1.2270 -1.3018
-20 -18 -3 -1.4443 -3.1734
-20 -18 -2 3.4466 -3.7234
-20 -18 -1 2.0362 3.2287
-20 -16 -11 -3.8452 -2.8124
-20 -16 -10 0.7018 1.7648
-20 -16 -9 4.2083 3.2570
-20 -16 -8 0.0885 4.1751
-20 -16 -7 0.7304 1.2562
-20 -16 -6 0.1258 -4.6406
-20 -16 -5 0.1559 -4.2967
-20 -16 -4 -0.0522 0.2323
-20 -16 -3 3.3517 0.4037
-20 -16 -2 2.9453 2.2655
-20 -16 -1 -2.5054 4.6852
-20 -14 -11 0.8389 1.1541
-20 -14 -10 5.9596 3.7663
-20 -14 -9 1.5813 0.5774
-20 -14 -8 -2.9526 -1.6137
-20 -14 -7 0.0961 -3.5202
-20 -14 -6 -1.8266 -2.2256
-20 -14 -5 -1.6175 0.5373
-20 -14 -4 1.0737 5.2257
-20 -14 -3 4.1451 -0.3968
-20 -14 -2 -4.8566 2.7865
-20 -14 -1 -1.7439 -0.6173
-20 -12 -12 -0.6217 -0.2476
-20 -12 -11 4.2128 2.6679
-20 -12 -10 0.8800 -0.4584
-20 -12 -9 -5.7315 -2.2711
-20 -12 -8 -1.5677 -2.0450
-20 -12 -7 -0.6906 2.0367
-20 -12 -6 -1.1061 0.5018
-20 -12 -5 -0.0305 2.3605
-20 -12 -4 4.5783 -1.2718
-20 -12 -3 -2.8105 -3.1403
-20 -12 -2 -3.8156 0.6873
-20 -12 -1 -0.1715 -2.3072
-20 -10 -13 -1.9882 -0.2591
-20 -10 -12 2.7584 0.8549
-20 -10 -11 0.3217 0.5268
-20 -10 -10 -3.9780 -0.8648
-20 -10 -9 -0.1241 -1.2383
-20 -10 -8 2.5650 1.7954
-20 -10 -7 0.6266 1.9575
-20 -10 -6 1.3794 -3.0150
-20 -10 -5 2.2531 -1.8698
-20 -10 -4 0.8407 -3.3458
-20 -10 -3 -3.6274 3.2158
-20 -10 -2 1.3918 0.8770
-20 -10 -1 1.4401 0.6158
-20 -8 -13 1.5581 -2.1066
-20 -8 -12 0.7789 0.1034
-20 -8 -11 -1.3722 0.7577
-20 -8 -10 2.0657 -0.7838
-20 -8 -9 3.5804 -1.5746
-20 -8 -8 -2.0260 2.5823
-20 -8 -7 0.9097 -2.5602
-20 -8 -6 -0.6315 -2.5493
-20 -8 -5 -0.1543 -0.0014
-20 -8 -4 -1.7910 5.5428
-20 -8 -3 0.5222 3.4805
-20 -8 -2 0.5501 -1.5143
-20 -8 -1 2.2792 -0.0086
-20 -6 -14 -0.4894 -3.3572
-20 -6 -13 0.4650 -0.6318
-20 -6 -12 -0.2043 2.7257
-20 -6 -11 2.4606 1.0989
-20 -6 -10 1.8156 -3.2915
-20 -6 -9 -6.0016 1.2833
-20 -6 -8 -2.2410 1.5433
-20 -6 -7 1.6128 -2.1442
-20 -6 -6 -2.2647 0.5760
-20 -6 -5 0.5460 4.2194
-20 -6 -4 -0.0821 3.7287
-20 -6 -3 -0.3289 -5.8393
-20 -6 -2 -0.0507 -2.2525
-20 -6 -1 -1.0292 0.1537
-20 -4 -14 0.2665 1.2514
-20 -4 -13 0.6603 4.2682
-20 -4 -12 3.3033 2.7700
-20 -4 -11 0.1501 -2.5425
-20 -4 -10 -5.9695 -1.1953
-20 -4 -9 -3.3029 3.6808
-20 -4 -8 6.9142 -1.0685
-20 -4 -7 -0.0661 -0.7205
-20 -4 -6 0.5251 1.0034
-20 -4 -5 1.1411 3.1607
-20 -4 -4 -1.0715 -5.3612
-20 -4 -3 0.3261 -4.8565
-20 -4 -2 1.2392 3.5247
-20 -4 -1 -2.0274 1.7447
-20 -2 -14 0.7364 4.6869
-20 -2 -13 3.6099 1.1163
-20 -2 -12 -0.3166 -2.0364
-20 -2 -11 -5.1335 -2.0991
-20 -2 -10 -1.2913 2.4697
-20 -2 -9 8.0467 0.1406
-20 -2 -8 2.1215 -1.9429
-20 -2 -7 -3.3528 0.0141
-20 -2 -6 0.6698 1.6080
-20 -2 -5 -1.9528 -1.2515
-20 -2 -4 0.2384 -5.7525
-20 -2 -3 3.1660 3.8451
-20 -2 -2 -0.9216 5.2908
-20 -2 -1 0.7298 -1.3586
-19 -25 -5 -1.3892 -0.1416
-19 -25 -4 1.4323 -1.2985
-19 -25 -3 2.8617 -0.0578
-19 -25 -2 3.3166 0.9447
-19 -25 -1 -3.3917 -0.3665
-19 -23 -8 1.7578 5.6859
-19 -23 -7 0.9853 -0.7935
-19 -23 -6 1.1624 -2.5972
-19 -23 -5 1.7769 -1.3495
-19 -23 -4 3.8256 -1.9348
-19 -23 -3 1.7355 2.6655
-19 -23 -2 -1.6836 1.7005
-19 -23 -1 -6.1326 -1.1164
-19 -21 -9 2.6401 2.4567
-19 -21 -8 1.5238 -1.7525
-19 -21 -7 1.8899 -5.8116
-19 -21 -6 -0.7048 0.3763
-19 -21 -5 2.1661 0.4467
-19 -21 -4 -1.4530 1.9573
-19 -21 -3 -2.3882 4.5746
-19 -21 -2 -5.4762 -2.0395
-19 -21 -1 0.2974 -2.3938
-19 -19 -11 -3.7401 -0.3178
-19 -19 -10 -2.1598 -2.5170
-19 -19 -9 0.8421 -1.4460
-19 -19 -8 1.8635 -3.7541
-19 -19 -7 -2.1136 2.2422
-19 -19 -6 -0.1743 5.5173
-19 -19 -5 -1.6394 -0.0722
-19 -19 -4 -2.6597 1.8493
-19 -19 -3 -3.3891 -1.0397
-19 -19 -2 1.0267 -5.5173
-19 -19 -1 1.8242 -0.7312
-19 -17 -12 -1.3128 1.9846
-19 -17 -11 -6.5576 -3.3200
-19 -17 -10 0.3058 -1.5196
-19 -17 -9 4.2076 0.6197
-19 -17 -8 0.6026 3.2200
-19 -17 -7 -1.0020 5.9338
-19 -17 -6 0.8401 -1.5941
-19 -17 -5 -1.2507 -4.6888
-19 -17 -4 -0.6320 -0.6183
-19 -17 -3 0.9450 -2.8395
-19 -17 -2 5.1008 -2.8427
-19 -17 -1 -3.9224 3.3209
-19 -15 -13 1.5419 1.8984
-19 -15 -12 -5.9864 -1.8327
-19 -15 -11 -0.3310 -2.5307
-19 -15 -10 6.2940 1.5233
-19 -15 -9 3.6488 2.8375
-19 -15 -8 -2.2852 2.6709
-19 -15 -7 1.0162 -2.6047
-19 -15 -6 -0.8442 -6.2319
-19 -15 -5 0.2886 -0.4735
-19 -15 -4 -1.5850 3.6289
-19 -15 -3 5.5547 -1.4745
-19 -15 -2 -2.3215 1.9081
-19 -15 -1 -0.8658 4.2390
-19 -13 -14 2.3764 -1.3103
-19 -13 -13 -3.7427 -0.7115
-19 -13 -12 -1.8148 -2.3848
-19 -13 -11 5.2955 1.2959
-19 -13 -10 3.3686 2.5442
-19 -13 -9 -3.7304 1.2930
-19 -13 -8 -1.6352 -2.2407
-19 -13 -7 -0.4549 -3.2622
-19 -13 -6 -0.9380 1.3966
-19 -13 -5 -2.1623 5.2756
-19 -13 -4 0.5425 0.4729
-19 -13 -3 1.7665 -3.3170
-19 -13 -2 -5.1660 4.3589
-19 -13 -1 2.8151 -0.6532
-19 -11 -14 -2.1314 0.3315
-19 -11 -13 -3.4978 0.2700
-19 -11 -12 3.5645 2.2207
-19 -11 -11 2.1242 3.3466
-19 -11 -10 -2.8008 0.5799
-19 -11 -9 -2.4008 -1.9194
-19 -11 -8 1.7462 -2.3301
-19 -11 -7 -1.3405 2.0325
-19 -11 -6 -0.0473 2.5600
-19 -11 -5 -2.2089 -1.7259
-19 -11 -4 3.3420 -5.9168
-19 -11 -3 -2.0287 1.8508
-19 -11 -2 0.8159 2.0636
-19 -11 -1 -0.9409 -3.3650
-19 -9 -15 -0.2921 0.3976
-19 -9 -14 -4.4470 2.1428
-19 -9 -13 1.4861 1.5033
-19 -9 -12 2.2770 2.5697
-19 -9 -11 -1.1426 -1.4712
-19 -9 -10 -0.6203 -3.8834
-19 -9 -9 3.1641 -2.9533
-19 -9 -8 -1.1553 0.9583
-19 -9 -7 -0.2261 1.9758
-19 -9 -6 -0.5136 -2.8040
-19 -9 -5 1.0520 -4.4525
-19 -9 -4 2.3421 2.8735
-19 -9 -3 0.7108 5.6961
-19 -9 -2 0.5003 -3.2119
-19 -9 -1 -0.0694 -0.1651
-19 -7 -15 -4.2913 0.8497
-19 -7 -14 -1.9756 -0.9627
-19 -7 -13 1.8171 0.0058
-19 -7 -12 -0.3561 -1.9892
-19 -7 -11 0.5824 -4.7144
-19 -7 -10 2.3584 -1.6009
-19 -7 -9 -1.7668 2.2510
-19 -7 -8 -3.8020 3.5963
-19 -7 -7 1.7514 0.1468
-19 -7 -6 -1.1692 -2.5250
-19 -7 -5 2.4493 3.3312
-19 -7 -4 -0.0680 6.9222
-19 -7 -3 -0.1286 -3.6852
-19 -7 -2 -2.7580 -2.8082
-19 -7 -1 1.9293 2.2522
-19 -5 -15 -2.8895 -2.3364
-19 -5 -14 0.3901 -0.9108
-19 -5 -13 0.9311 0.3000
-19 -5 -12 1.9313 -1.9763
-19 -5 -11 1.5409 0.5294
-19 -5 -10 -1.6106 4.2225
-19 -5 -9 -5.6765 3.3494
-19 -5 -8 2.7204 0.9291
-19 -5 -7 1.1268 -2.1544
-19 -5 -6 0.7428 -0.3697
-19 -5 -5 0.5676 4.4299
-19 -5 -4 -2.0242 -3.3909
-19 -5 -3 -1.4968 -6.2870
-19 -5 -2 -0.1751 3.2141
-19 -5 -1 -0.1666 0.7195
-19 -3 -16 -0.2265 -2.3261
-19 -3 -15 0.6702 -0.9671
-19 -3 -14 1.6477 2.6351
-19 -3 -13 3.5392 0.5925
-19 -3 -12 2.0391 0.5006
-19 -3 -11 -1.8654 3.0357
-19 -3 -10 -3.5065 0.8349
-19 -3 -9 1.8870 -1.4547
-19 -3 -8 4.9286 -2.1809
-19 -3 -7 -0.8178 -2.3863
-19 -3 -6 1.4885 1.4802
-19 -3 -5 -3.3076 -0.3436
-19 -3 -4 -0.4252 -5.6367
-19 -3 -3 2.1063 2.0782
-19 -3 -2 1.1498 3.6481
-19 -3 -1 1.1607 -1.4071
-19 -1 -16 1.2737 -2.1548
-19 -1 -15 0.8386 2.9853
-19 -1 -14 1.6831 1.6962
-19 -1 -13 2.9186 -1.3491
-19 -1 -12 -3.7508 0.7020
-19 -1 -11 -1.9953 -0.7739
-19 -1 -10 1.1349 -2.1165
-19 -1 -9 3.8092 -0.8252
-19 -1 -8 -2.4487 -0.9215
-19 -1 -7 -0.7997 1.2701
-19 -1 -6 -2.6601 1.4268
-19 -1 -5 -2.7485 -2.2383
-19 -1 -4 3.6997 -0.9753
-19 -1 -3 2.2621 4.1598
-19 -1 -2 -1.2201 0.2761
-19 -1 -1 1.7042 -1.3097
-18 -28 -3 -2.1675 -1.2571
-18 -28 -2 0.9263 0.7734
-18 -28 -1 5.1316 0.6969
-18 -26 -7 0.4721 0.6121
-18 -26 -6 1.6364 4.3307
-18 -26 -5 -2.3291 1.7705
-18 -26 -4 -2.3091 -3.3675
-18 -26 -3 2.1879 -0.1514
-18 -26 -2 4.0039 0.7748
-18 -26 -1 0.3704 0.1607
-18 -24 -9 -4.0869 1.4425
-18 -24 -8 1.6642 4.5652
-18 -24 -7 4.1138 2.9815
-18 -24 -6 1.0701 1.6163
-18 -24 -5 -3.7314 -6.2246
-18 -24 -4 4.4300 -3.3472
-18 -24 -3 3.4263 0.9964
-18 -24 -2 1.0373 1.6738
-18 -24 -1 -4.6057 -0.2840
-18 -22 -11 2.0796 1.8229
-18 -22 -10 -4.1616 0.3144
-18 -22 -9 0.9003 2.6761
-18 -22 -8 4.2421 -0.0722
-18 -22 -7 4.0151 -1.6313
-18 -22 -6 -4.9957 -6.2999
-18 -22 -5 2.1105 -4.2470
-18 -22 -4 4.1733 2.2932
-18 -22 -3 -1.5019 4.9619
-18 -22 -2 -2.9547 0.8739
-18 -22 -1 -2.3913 -0.8188
-18 -20 -12 6.0827 2.0197
-18 -20 -11 -1.7931 0.8429
-18 -20 -10 -3.9654 -2.2022
-18 -20 -9 1.2139 -2.2415
-18 -20 -8 3.7700 -2.3053
-18 -20 -7 -3.3028 -2.1592
-18 -20 -6 -2.4448 -0.6763
-18 -20 -5 4.3065 3.7137
-18 -20 -4 -2.8763 5.8670
-18 -20 -3 -3.5920 2.2169
-18 -20 -2 -1.4861 -2.6483
-18 -20 -1 -0.1927 -0.7682
-18 -18 -13 5.1203 -0.6975
-18 -18 -12 2.1296 2.9468
-18 -18 -11 -7.8904 -2.2107
-18 -18 -10 -2.1855 -2.6697
-18 -18 -9 4.1614 -0.4952
-18 -18 -8 1.0877 2.2493
-18 -18 -7 -3.2386 2.5373
-18 -18 -6 3.3148 2.4790
-18 -18 -5 -1.7427 1.2128
-18 -18 -4 -2.8173 0.9382
-18 -18 -3 -1.4933 -4.0083
-18 -18 -2 2.7300 -2.5645
-18 -18 -1 -3.5094 -0.7166
-18 -16 -14 2.6124 -2.0249
-18 -16 -13 4.2389 2.1522
-18 -16 -12 -6.8767 1.2947
-18 -16 -11 -4.3377 -2.3589
-18 -16 -10 5.5719 -0.7858
-18 -16 -9 4.7476 2.1888
-18 -16 -8 -2.3537 2.5767
-18 -16 -7 1.5450 -0.4352
-18 -16 -6 -0.7055 -3.9282
-18 -16 -5 -1.0784 -1.1711
-18 -16 -4 -0.4446 -1.2112
-18 -16 -3 2.6284 -2.0825
-18 -16 -2 1.7125 -0.4693
-18 -16 -1 -1.9927 1.5130
-18 -14 -15 1.0828 -0.6632
-18 -14 -14 3.9405 -1.8939
-18 -14 -13 -4.4872 1.9314
-18 -14 -12 -5.3670 -1.5648
-18 -14 -11 4.7708 -1.9613
-18 -14 -10 5.2109 0.0439
-18 -14 -9 -2.3539 2.2411
-18 -14 -8 -1.2672 -0.4538
-18 -14 -7 0.8557 -3.8881
-18 -14 -6 -1.5382 -1.1124
-18 -14 -5 1.8531 4.0013
-18 -14 -4 -2.0410 0.8477
-18 -14 -3 3.9194 -0.2293
-18 -14 -2 -2.8875 2.1721
-18 -14 -1 2.6059 2.5987
-18 -12 -15 4.6703 -3.5095
-18 -12 -14 -2.0342 -0.6645
-18 -12 -13 -5.6460 0.1535
-18 -12 -12 3.1161 -0.5025
-18 -12 -11 4.1230 1.0286
-18 -12 -10 -1.1668 2.4603
-18 -12 -9 -2.6947 0.9712
-18 -12 -8 2.5720 -1.7648
-18 -12 -7 -1.6437 -1.1871
-18 -12 -6 1.0019 4.8290
-18 -12 -5 -3.5685 2.1264
-18 -12 -4 -0.8317 -2.8347
-18 -12 -3 0.8866 -0.1267
-18 -12 -2 -1.7539 3.2602
-18 -12 -1 -1.2401 -2.4072
-18 -10 -16 6.4593 -1.1274
-18 -10 -15 2.1901 -2.8366
-18 -10 -14 -5.1113 1.2897
-18 -10 -13 1.0045 1.5279
-18 -10 -12 3.6464 3.6736
-18 -10 -11 0.3037 1.6545
-18 -10 -10 -1.3162 -1.8377
-18 -10 -9 1.5544 -2.6252
-18 -10 -8 -0.2240 -2.1770
-18 -10 -7 -2.4365 1.4204
-18 -10 -6 -1.1937 2.2053
-18 -10 -5 -3.2600 -4.5993
-18 -10 -4 4.0172 -2.3538
-18 -10 -3 1.2054 3.6492
-18 -10 -2 0.1447 -1.8526
-18 -10 -1 -2.5875 -3.5828
-18 -8 -16 4.2737 -3.4634
-18 -8 -15 -4.2186 0.8652
-18 -8 -14 -3.1557 1.5547
-18 -8 -13 1.8803 3.5959
-18 -8 -12 0.5004 1.0644
-18 -8 -11 0.0401 -6.6033
-18 -8 -10 -0.7734 -5.0792
-18 -8 -9 -0.1596 0.3819
-18 -8 -8 -3.6440 0.8858
-18 -8 -7 0.2830 3.7790
-18 -8 -6 -0.5107 -1.6096
-18 -8 -5 3.9951 -2.2714
-18 -8 -4 3.1483 4.4872
-18 -8 -3 0.8332 1.2439
-18 -8 -2 -2.7363 -4.5823
-18 -8 -1 2.6333 2.0687
-18 -6 -17 1.8551 -3.0510
-18 -6 -16 -4.0436 0.9425
-18 -6 -15 -5.1556 1.6735
-18 -6 -14 -1.0283 1.2904
-18 -6 -13 1.1835 1.7048
-18 -6 -12 1.2541 -6.5909
-18 -6 -11 -0.8851 -5.9262
-18 -6 -10 -0.7539 5.3694
-18 -6 -9 -1.7144 4.5172
-18 -6 -8 0.1424 3.2113
-18 -6 -7 2.1945 1.5286
-18 -6 -6 2.3939 -3.1574
-18 -6 -5 1.9293 2.7426
-18 -6 -4 -2.7537 2.0438
-18 -6 -3 -1.8382 -4.2279
-18 -6 -2 -2.2778 0.6562
-18 -6 -1 1.9971 2.3724
-18 -4 -17 -3.4369 2.1814
-18 -4 -16 -2.3059 2.5742
-18 -4 -15 -0.6390 -0.7066
-18 -4 -14 2.1083 1.1643
-18 -4 -13 3.0477 -2.8909
-18 -4 -12 1.0058 -4.8584
-18 -4 -11 -0.9181 5.7978
-18 -4 -10 0.7773 6.6920
-18 -4 -9 -0.3746 -1.5586
-18 -4 -8 2.3297 -0.1107
-18 -4 -7 1.0454 -4.3924
-18 -4 -6 1.7306 -0.7668
-18 -4 -5 -4.9144 1.6352
-18 -4 -4 -1.9620 -3.2845
-18 -4 -3 0.5382 -1.0864
-18 -4 -2 0.7152 2.2720
-18 -4 -1 0.4561 -1.6192
-18 -2 -17 0.3527 1.6905
-18 -2 -16 1.3521 -2.1933
-18 -2 -15 1.6396 -0.3829
-18 -2 -14 1.9283 -0.4940
-18 -2 -13 2.1054 -2.4803
-18 -2 -12 -1.2433 2.1594
-18 -2 -11 0.5878 4.5350
-18 -2 -10 -0.1819 -4.1998
-18 -2 -9 -0.1439 -2.7205
-18 -2 -8 0.5444 -1.8296
-18 -2 -7 1.2196 -1.0638
-18 -2 -6 -2.4138 2.9605
-18 -2 -5 -4.9584 -1.1403
-18 -2 -4 3.3737 -1.3076
-18 -2 -3 2.7533 1.6786
-18 -2 -2 0.2082 -1.1481
-18 -2 -1 2.4754 -0.4072
-17 -29 -5 -1.0163 0.8079
-17 -29 -4 -1.2400 -0.1503
-17 -29 -3 -3.6692 0.0402
-17 -29 -2 -3.9975 0.8121
-17 -29 -1 5.6592 -0.7667
-17 -27 -8 -4.2852 -1.7112
-17 -27 -7 0.6152 -2.2355
-17 -27 -6 0.5579 1.8451
-17 -27 -5 -1.4838 5.0379
-17 -27 -4 -2.1489 -1.3535
-17 -27 -3 -1.4996 1.1653
-17 -27 -2 3.3172 -1.5189
-17 -27 -1 5.2623 -0.0748
-17 -25 -10 -1.1809 -2.4211
-17 -25 -9 -6.1689 -1.0160
-17 -25 -8 -0.9353 2.8780
-17 -25 -7 4.7414 1.5909
-17 -25 -6 2.6150 7.6632
-17 -25 -5 -3.0469 -3.3513
-17 -25 -4 -0.2482 -3.8361
-17 -25 -3 2.3519 -1.7580
-17 -25 -2 2.9259 -0.9755
-17 -25 -1 -2.0115 1.2261
-17 -23 -12 2.2057 2.5894
-17 -23 -11 2.2107 2.0747
-17 -23 -10 -3.6652 -0.0895
-17 -23 -9 -1.3268 3.7883
-17 -23 -8 5.0142 -0.6640
-17 -23 -7 6.3564 3.2155
-17 -23 -6 -4.0460 -2.8935
-17 -23 -5 -3.6075 -10.1774
-17 -23 -4 3.5007 -1.1717
-17 -23 -3 1.0601 1.3291
-17 -23 -2 -0.1830 2.7433
-17 -23 -1 -1.6632 0.5296
-17 -21 -13 -2.1140 1.9350
-17 -21 -12 4.1121 3.1509
-17 -21 -11 0.3304 0.9315
-17 -21 -10 -2.7847 -0.0050
-17 -21 -9 0.2502 -2.6922
-17 -21 -8 4.5111 -2.5702
-17 -21 -7 -2.3787 1.0635
-17 -21 -6 -7.2238 -8.5315
-17 -21 -5 4.1032 -0.9604
-17 -21 -4 1.6509 6.5105
-17 -21 -3 -0.9762 5.4133
-17 -21 -2 -0.4050 -0.0193
-17 -21 -1 -0.5683 0.3458
-17 -19 -14 -5.1143 2.0257
-17 -19 -13 2.5197 0.2140
-17 -19 -12 4.2834 0.9721
-17 -19 -11 -3.8870 -1.2551
-17 -19 -10 -4.7209 -2.6282
-17 -19 -9 1.3703 -3.3815
-17 -19 -8 1.7904 3.9524
-17 -19 -7 -5.2538 -0.4402
-17 -19 -6 3.3726 -1.9197
-17 -19 -5 2.9847 6.0937
-17 -19 -4 -2.9405 7.1602
-17 -19 -3 -1.0423 -2.7201
-17 -19 -2 -0.4916 -1.6387
-17 -19 -1 -2.0392 0.2887
-17 -17 -15 -4.1022 3.4540
-17 -17 -14 0.8332 -1.5203
-17 -17 -13 6.8349 -1.6748
-17 -17 -12 -2.3078 1.5493
-17 -17 -11 -6.5705 -0.5327
-17 -17 -10 0.6230 -1.6392
-17 -17 -9 5.7665 2.0792
-17 -17 -8 -1.2035 3.7293
-17 -17 -7 1.2002 -2.6544
-17 -17 -6 2.6053 -0.6222
-17 -17 -5 -4.7692 4.3175
-17 -17 -4 -0.8064 -2.2479
-17 -17 -3 0.0031 -6.7147
-17 -17 -2 1.7719 1.9338
-17 -17 -1 -1.1919 -1.9661
-17 -15 -16 -2.5732 3.7948
-17 -15 -15 0.0404 0.2266
-17 -15 -14 6.8691 -4.6076
-17 -15 -13 -0.9307 2.3871
-17 -15 -12 -6.8164 2.4366
-17 -15 -11 0.0382 -0.8982
-17 -15 -10 6.2982 -1.8883
-17 -15 -9 0.3875 1.8807
-17 -15 -8 -2.5970 -1.4430
-17 -15 -7 2.0355 -3.5006
-17 -15 -6 -4.5671 -0.2517
-17 -15 -5 0.7709 2.4792
-17 -15 -4 1.7570 -5.9609
-17 -15 -3 2.9743 1.9380
-17 -15 -2 1.7743 1.6997
-17 -15 -1 0.0505 -0.2234
-17 -13 -16 -1.6435 2.5590
-17 -13 -15 5.4740 -3.7561
-17 -13 -14 -0.0874 -0.4398
-17 -13 -13 -7.0547 3.5751
-17 -13 -12 -0.3918 -0.1713
-17 -13 -11 4.5816 -3.0956
-17 -13 -10 1.1824 -0.3228
-17 -13 -9 -4.1670 0.8788
-17 -13 -8 1.9072 -0.5968
-17 -13 -7 -0.6163 -1.0409
-17 -13 -6 0.1158 3.4131
-17 -13 -5 3.2859 1.0352
-17 -13 -4 -1.2413 -0.4661
-17 -13 -3 1.9625 4.3643
-17 -13 -2 -2.3838 0.7780
-17 -13 -1 -2.6006 0.7894
-17 -11 -17 -2.6652 3.0546
-17 -11 -16 4.4431 -0.4778
-17 -11 -15 3.2978 -2.8220
-17 -11 -14 -5.4211 1.4670
-17 -11 -13 -0.3460 0.3223
-17 -11 -12 3.8936 -0.9070
-17 -11 -11 1.8194 -0.0885
-17 -11 -10 -1.5916 1.1704
-17 -11 -9 0.3159 0.1836
-17 -11 -8 2.4926 0.3878
-17 -11 -7 -2.3340 -0.8803
-17 -11 -6 1.0779 3.5226
-17 -11 -5 -3.7001 -0.9517
-17 -11 -4 -0.7942 0.0878
-17 -11 -3 -0.0436 0.3075
-17 -11 -2 -2.0629 -0.0336
-17 -11 -1 -3.6786 -3.6240
-17 -9 -17 3.3824 1.0813
-17 -9 -16 6.0899 -3.2689
-17 -9 -15 -2.1718 -1.3877
-17 -9 -14 -2.2219 -0.0390
-17 -9 -13 2.2548 1.0882
-17 -9 -12 0.7563 2.4265
-17 -9 -11 0.6647 -0.6155
-17 -9 -10 -1.6242 -3.4388
-17 -9 -9 0.1762 0.7029
-17 -9 -8 -2.5047 -1.8793
-17 -9 -7 -2.1684 0.5778
-17 -9 -6 -1.0356 2.0499
-17 -9 -5 -0.1467 -2.8254
-17 -9 -4 3.2648 -1.6868
-17 -9 -3 1.4771 1.3456
-17 -9 -2 -0.8422 -3.0671
-17 -9 -1 0.8211 -2.0583
-17 -7 -18 0.8861 0.3524
-17 -7 -17 3.9697 -2.5977
-17 -7 -16 -0.8801 -2.3463
-17 -7 -15 -4.4672 1.1419
-17 -7 -14 -1.3594 1.4503
-17 -7 -13 -0.3964 4.6631
-17 -7 -12 1.2197 -0.4399
-17 -7 -11 -0.8871 -7.0887
-17 -7 -10 -3.2063 0.0420
-17 -7 -9 -0.3742 3.3504
-17 -7 -8 -1.1434 -0.8485
-17 -7 -7 1.6120 4.2091
-17 -7 -6 3.0819 -0.9852
-17 -7 -5 3.7087 -2.2835
-17 -7 -4 0.1617 1.8673
-17 -7 -3 0.0177 2.1687
-17 -7 -2 -2.2628 -2.7341
-17 -7 -1 2.5619 2.3494
-17 -5 -18 0.0565 -0.7814
-17 -5 -17 -1.0912 -1.2378
-17 -5 -16 -3.1528 3.1059
-17 -5 -15 -2.0088 2.1018
-17 -5 -14 0.4434 2.9481
-17 -5 -13 2.4515 1.0827
-17 -5 -12 1.4680 -7.3020
-17 -5 -11 -3.0849 -2.2487
-17 -5 -10 0.7151 7.9367
-17 -5 -9 2.2300 -0.1479
-17 -5 -8 0.9946 1.2549
-17 -5 -7 2.8711 -0.0589
-17 -5 -6 2.8542 -2.8835
-17 -5 -5 -3.4582 0.6960
-17 -5 -4 -3.0384 2.8757
-17 -5 -3 -0.7631 -1.0359
-17 -5 -2 -0.9112 -1.1675
-17 -5 -1 0.0364 0.3265
-17 -3 -18 -0.4621 0.3702
-17 -3 -17 0.2241 2.4528
-17 -3 -16 0.6424 2.1038
-17 -3 -15 1.3354 -0.2793
-17 -3 -14 2.6921 -0.2418
-17 -3 -13 1.4311 -4.2974
-17 -3 -12 -1.6598 -4.2713
-17 -3 -11 -0.2285 6.0510
-17 -3 -10 3.2262 1.3943
-17 -3 -9 -0.8016 -3.9829
-17 -3 -8 -0.3772 -0.2850
-17 -3 -7 2.2810 -3.2310
-17 -3 -6 -2.1335 1.4084
-17 -3 -5 -5.9622 0.8903
-17 -3 -4 1.2447 -0.0955
-17 -3 -3 1.7275 -2.4291
-17 -3 -2 0.2522 -1.8037
-17 -3 -1 -0.1809 -0.3906
-17 -1 -18 1.4236 0.7511
-17 -1 -17 1.7628 -0.0687
-17 -1 -16 -0.0759 -0.4848
-17 -1 -15 0.7813 -1.3963
-17 -1 -14 -0.9925 -1.8836
-17 -1 -13 -0.8439 -1.9094
-17 -1 -12 -0.6605 0.6732
-17 -1 -11 1.7039 2.6227
-17 -1 -10 -1.3979 -3.6554
-17 -1 -9 -2.4774 0.6621
-17 -1 -8 1.7215 -0.2482
-17 -1 -7 1.4250 2.9684
-17 -1 -6 -4.7814 1.9293
-17 -1 -5 -1.9468 -1.3323
-17 -1 -4 4.3820 -0.4904
-17 -1 -3 1.3427 -1.0495
-17 -1 -2 -1.1646 -0.9343
-17 -1 -1 0.5064 2.6660
-16 -32 -1 -8.5722 1.4152
-16 -30 -6 5.4596 -3.0797
-16 -30 -5 0.3933 -1.9807
-16 -30 -4 -1.4389 -1.0305
-16 -30 -3 -1.2834 -0.2646
-16 -30 -2 -7.3239 3.7653
-16 -30 -1 -2.3221 -0.6038
-16 -28 -9 0.2719 1.2454
-16 -28 -8 -5.2294 -2.5520
-16 -28 -7 1.0512 -3.2560
-16 -28 -6 1.5705 -2.1144
-16 -28 -5 -4.4805 3.1250
-16 -28 -4 -0.1000 0.2171
-16 -28 -3 -2.9132 4.7510
-16 -28 -2 -1.3863 0.3992
-16 -28 -1 6.5330 -2.5615
-16 -26 -11 4.4972 2.0705
-16 -26 -10 0.6146 0.9895
-16 -26 -9 -7.0170 -2.5453
-16 -26 -8 -3.3645 -0.3052
-16 -26 -7 5.4496 -0.9621
-16 -26 -6 0.0655 6.4801
-16 -26 -5 -0.1786 1.8909
-16 -26 -4 0.4142 0.0601
-16 -26 -3 -1.6441 0.9096
-16 -26 -2 3.2009 -5.1550
-16 -26 -1 1.2298 -0.2146
-16 -24 -12 3.3651 0.9930
-16 -24 -11 2.6681 3.5053
-16 -24 -10 -3.7041 -1.6830
-16 -24 -9 -2.7102 1.7772
-16 -24 -8 5.9912 -0.1426
-16 -24 -7 6.0283 2.9924
-16 -24 -6 -1.4851 3.7679
-16 -24 -5 -1.7526 -7.2651
-16 -24 -4 -2.5278 -1.7460
-16 -24 -3 0.3623 -4.1206
-16 -24 -2 1.2196 -0.5339
-16 -24 -1 -1.5400 1.9716
-16 -22 -14 0.9951 -5.8676
-16 -22 -13 0.6803 -0.6760
-16 -22 -12 3.4916 5.9815
-16 -22 -11 0.2658 -0.0383
-16 -22 -10 -0.4789 -0.0201
-16 -22 -9 1.8119 0.4982
-16 -22 -8 4.1838 -3.2631
-16 -22 -7 -2.0952 4.1078
-16 -22 -6 -5.9901 -6.6190
-16 -22 -5 -2.1294 -5.8328
-16 -22 -4 0.2997 0.8202
-16 -22 -3 2.0523 2.7978
-16 -22 -2 0.8245 2.8442
-16 -22 -1 0.2930 0.7200
-16 -20 -15 2.1216 -3.4982
-16 -20 -14 -2.1836 -0.5079
-16 -20 -13 0.5964 5.3872
-16 -20 -12 2.4236 1.3526
-16 -20 -11 -0.0489 -1.9857
-16 -20 -10 -2.3259 0.5211
-16 -20 -9 -2.3674 -4.0935
-16 -20 -8 -0.6344 1.8171
-16 -20 -7 -4.7847 1.4561
-16 -20 -6 0.0128 -6.1369
-16 -20 -5 3.4854 2.1071
-16 -20 -4 0.7813 7.7523
-16 -20 -3 1.7365 3.5526
-16 -20 -2 -0.7783 -1.9111
-16 -20 -1 0.9196 1.2344
-16 -18 -16 1.4052 -2.7751
-16 -18 -15 -2.8620 1.6441
-16 -18 -14 -2.5046 3.5717
-16 -18 -13 3.8879 -0.3360
-16 -18 -12 0.5657 -1.6783
-16 -18 -11 -2.8818 0.3974
-16 -18 -10 -4.9930 -1.0711
-16 -18 -9 1.7385 -1.0720
-16 -18 -8 1.3956 5.1407
-16 -18 -7 1.0471 -2.4729
-16 -18 -6 5.1319 -2.0172
-16 -18 -5 -2.2603 6.1619
-16 -18 -4 -1.9190 5.5696
-16 -18 -3 -0.1399 -7.9488
-16 -18 -2 -0.2763 0.0980
-16 -18 -1 2.6230 0.1157
-16 -16 -17 0.0629 -4.1344
-16 -16 -16 -2.1733 3.1085
-16 -16 -15 -2.9277 3.5643
-16 -16 -14 4.9036 -3.1368
-16 -16 -13 2.0728 -1.8911
-16 -16 -12 -2.4983 2.0321
-16 -16 -11 -3.2688 1.1828
-16 -16 -10 1.9958 -2.3787
-16 -16 -9 5.1181 1.9079
-16 -16 -8 -0.8371 0.2895
-16 -16 -7 1.9207 -3.8865
-16 -16 -6 -3.1583 -0.1501
-16 -16 -5 -5.8524 6.2101
-16 -16 -4 2.0388 -7.3621
-16 -16 -3 1.9006 -5.7794
-16 -16 -2 4.2543 4.2785
-16 -16 -1 -0.5069 -2.1847
-16 -14 -17 -2.5154 2.7497
-16 -14 -16 -2.3938 5.2103
-16 -14 -15 4.3133 -2.8398
-16 -14 -14 3.1189 -3.0207
-16 -14 -13 -3.8697 3.6133
-16 -14 -12 -1.7106 2.8606
-16 -14 -11 0.8061 -2.2627
-16 -14 -10 3.9877 -1.9520
-16 -14 -9 -2.2197 0.7241
-16 -14 -8 -2.0763 -1.7655
-16 -14 -7 -0.2972 -1.3031
-16 -14 -6 -4.2342 3.0098
-16 -14 -5 3.2015 0.5339
-16 -14 -4 5.0213 -7.8088
-16 -14 -3 3.4808 6.4044
-16 -14 -2 0.2881 2.0093
-16 -14 -1 -5.6460 0.5931
-16 -12 -18 -2.8389 0.9235
-16 -12 -17 -2.2069 5.8789
-16 -12 -16 2.9204 -0.5738
-16 -12 -15 4.1441 -3.0949
-16 -12 -14 -4.0668 2.2357
-16 -12 -13 -1.5938 2.7905
-16 -12 -12 1.3705 -1.7519
-16 -12 -11 1.7951 -3.6704
-16 -12 -10 -0.6129 0.4061
-16 -12 -9 -2.7139 -0.3518
-16 -12 -8 2.1663 1.8352
-16 -12 -7 -0.1913 0.4704
-16 -12 -6 1.2634 2.9371
-16 -12 -5 3.7208 -2.5815
-16 -12 -4 0.3495 2.1387
-16 -12 -3 -1.6506 4.6849
-16 -12 -2 -4.8749 0.4159
-16 -12 -1 -3.6406 -0.5562
-16 -10 -18 -1.4337 3.3874
-16 -10 -17 1.6564 0.4733
-16 -10 -16 4.6770 -2.3522
-16 -10 -15 -1.3247 -0.4131
-16 -10 -14 -2.2854 0.3235
-16 -10 -13 2.1416 -1.8512
-16 -10 -12 0.2685 -2.6759
-16 -10 -11 0.7352 0.6633
-16 -10 -10 -1.2482 -0.1203
-16 -10 -9 0.3561 1.9336
-16 -10 -8 0.8648 2.2259
-16 -10 -7 -1.7953 -1.7796
-16 -10 -6 0.2031 1.0048
-16 -10 -5 -1.0126 -1.1030
-16 -10 -4 -1.9003 0.4024
-16 -10 -3 -2.2206 -0.8625
-16 -10 -2 -0.3210 -0.6381
-16 -10 -1 0.1789 -4.2920
-16 -8 -19 0.0597 -0.2924
-16 -8 -18 -0.2020 -0.3977
-16 -8 -17 2.1245 -0.8725
-16 -8 -16 0.8645 -1.3069
-16 -8 -15 -2.9437 -0.9296
-16 -8 -14 0.2384 -1.6032
-16 -8 -13 -0.7424 -0.0377
-16 -8 -12 -0.1360 2.9354
-16 -8 -11 0.7242 0.8228
-16 -8 -10 -2.4098 -1.2097
-16 -8 -9 -0.5313 4.4371
-16 -8 -8 -1.2092 -3.2463
-16 -8 -7 -1.0040 -1.1710
-16 -8 -6 1.6294 0.6561
-16 -8 -5 0.7309 -1.9961
-16 -8 -4 0.2317 -2.1310
-16 -8 -3 2.0888 3.2218
-16 -8 -2 1.3334 -2.5380
-16 -8 -1 -0.0471 -1.0051
-16 -6 -19 -1.1452 -1.7927
-16 -6 -18 -2.1680 0.9643
-16 -6 -17 0.4722 0.1317
-16 -6 -16 -1.2488 -0.6980
-16 -6 -15 -1.4614 0.3716
-16 -6 -14 -0.2096 0.9563
-16 -6 -13 -0.0696 4.5905
-16 -6 -12 2.2975 2.1944
-16 -6 -11 -1.4599 -4.5663
-16 -6 -10 -2.1527 2.4625
-16 -6 -9 2.0786 0.4915
-16 -6 -8 -0.0377 -4.0892
-16 -6 -7 2.5177 1.9497
-16 -6 -6 3.3732 0.0250
-16 -6 -5 -0.6462 -1.3487
-16 -6 -4 0.0441 3.5623
-16 -6 -3 1.1079 3.4569
-16 -6 -2 -1.6295 -3.7068
-16 -6 -1 -1.1631 1.4069
-16 -4 -19 -3.0132 1.4083
-16 -4 -18 -0.7914 1.9241
-16 -4 -17 2.2101 -1.3148
-16 -4 -16 0.4765 1.3515
-16 -4 -15 0.4707 0.9335
-16 -4 -14 1.6164 2.0016
-16 -4 -13 1.6171 2.3847
-16 -4 -12 0.1723 -5.6031
-16 -4 -11 -2.7780 -2.9789
-16 -4 -10 2.0719 3.7458
-16 -4 -9 1.3832 -3.9513
-16 -4 -8 -1.2573 0.1646
-16 -4 -7 3.4713 0.7879
-16 -4 -6 -0.8422 0.3885
-16 -4 -5 -3.5599 0.3624
-16 -4 -4 -0.0586 3.5122
-16 -4 -3 -0.4109 -3.3002
-16 -4 -2 -1.1897 -3.0604
-16 -4 -1 -2.3858 0.5736
-16 -2 -19 -1.5239 1.4553
-16 -2 -18 2.5134 -1.5576
-16 -2 -17 3.4121 -0.1042
-16 -2 -16 -0.4650 1.9051
-16 -2 -15 0.8369 -0.4687
-16 -2 -14 -0.0212 0.4059
-16 -2 -13 -1.5770 -2.9361
-16 -2 -12 -1.5552 -6.4574
-16 -2 -11 -0.4427 3.4657
-16 -2 -10 1.7042 0.2508
-16 -2 -9 -3.2659 -1.5526
-16 -2 -8 1.1282 1.0372
-16 -2 -7 2.7050 0.9088
-16 -2 -6 -3.5672 1.0120
-16 -2 -5 -1.7390 -0.2727
-16 -2 -4 1.2015 -0.4340
-16 -2 -3 0.5485 -3.2063
-16 -2 -2 -1.3860 -0.3324
-16 -2 -1 -2.8816 1.4058
-15 -33 -3 3.4555 -1.8742
-15 -33 -2 3.1425 -0.9005
-15 -33 -1 -1.3556 2.1373
-15 -31 -7 -0.0075 -0.1070
-15 -31 -6 2.8834 -1.0289
-15 -31 -5 3.0609 -4.3310
-15 -31 -4 -0.7138 -2.5893
-15 -31 -3 1.0951 -0.8794
-15 -31 -2 -2.8865 4.0178
-15 -31 -1 -5.0583 1.8593
-15 -29 -10 5.8799 -0.5663
-15 -29 -9 2.8475 3.3510
-15 -29 -8 -3.6869 -0.4249
-15 -29 -7 -1.7856 -2.6093
-15 -29 -6 3.8037 -3.1258
-15 -29 -5 -3.8634 -0.9998
-15 -29 -4 -1.3741 0.4478
-15 -29 -3 -0.5313 4.1367
-15 -29 -2 -3.0144 4.5473
-15 -29 -1 0.7122 -1.9847
-15 -27 -12 -1.3203 -1.8247
-15 -27 -11 4.3859 -1.0134
-15 -27 -10 2.4530 2.5328
-15 -27 -9 -6.1206 0.7561
-15 -27 -8 -7.0492 -2.0787
-15 -27 -7 4.8300 -1.5997
-15 -27 -6 1.0038 1.6562
-15 -27 -5 -2.5479 2.6719
-15 -27 -4 3.2198 1.7463
-15 -27 -3 -1.5093 4.9652
-15 -27 -2 0.9438 -1.9004
-15 -27 -1 0.8298 -3.0227
-15 -25 -13 -2.7897 -2.7713
-15 -25 -12 1.8928 -2.7260
-15 -25 -11 2.1451 3.0092
-15 -25 -10 -3.3023 0.2993
-15 -25 -9 -5.5086 -0.9705
-15 -25 -8 4.6594 -0.7196
-15 -25 -7 8.2506 0.6886
-15 -25 -6 -2.4316 3.8275
-15 -25 -5 2.1294 -1.7756
-15 -25 -4 -1.8097 1.1799
-15 -25 -3 -1.9613 -1.1162
-15 -25 -2 0.1048 -4.4081
-15 -25 -1 -1.5640 -0.5026
-15 -23 -14 -2.6300 -2.9353
-15 -23 -13 1.0811 -6.6179
-15 -23 -12 2.4055 3.8521
-15 -23 -11 1.1725 0.7861
-15 -23 -10 -0.0432 -2.5109
-15 -23 -9 2.7150 0.4887
-15 -23 -8 6.9604 -1.7460
-15 -23 -7 -2.2437 2.2865
-15 -23 -6 -3.5688 -1.3567
-15 -23 -5 -1.8638 -3.2022
-15 -23 -4 -4.5404 -0.1903
-15 -23 -3 0.6829 -2.4265
-15 -23 -2 -0.0057 0.1547
-15 -23 -1 0.5044 0.6554
-15 -21 -16 0.0191 0.8571
-15 -21 -15 -1.7187 -2.4227
-15 -21 -14 0.8089 -7.6390
-15 -21 -13 1.8661 2.8061
-15 -21 -12 2.8872 4.3995
-15 -21 -11 1.8734 -3.3012
-15 -21 -10 0.8174 0.8836
-15 -21 -9 -1.3580 -0.0779
-15 -21 -8 -2.9260 -0.3458
-15 -21 -7 -5.3309 2.1208
-15 -21 -6 -0.3499 -2.9436
-15 -21 -5 -1.0488 -0.1651
-15 -21 -4 0.6865 0.5277
-15 -21 -3 2.7772 3.7677
-15 -21 -2 0.8695 -0.1216
-15 -21 -1 1.8182 0.5228
-15 -19 -16 -0.8641 -3.2157
-15 -19 -15 0.0632 -4.4566
-15 -19 -14 0.3420 1.4527
-15 -19 -13 2.4656 6.3536
-15 -19 -12 0.1534 -1.1592
-15 -19 -11 -0.2616 -0.4831
-15 -19 -10 -5.1114 2.2632
-15 -19 -9 -4.0595 -1.6013
-15 -19 -8 0.0669 2.0374
-15 -19 -7 2.0327 -0.0019
-15 -19 -6 3.6894 -1.0523
-15 -19 -5 0.9976 0.1642
-15 -19 -4 -0.3684 6.3564
-15 -19 -3 1.7044 0.3431
-15 -19 -2 -0.7479 -3.4376
-15 -19 -1 5.0157 1.2040
-15 -17 -17 -0.6801 -5.6208
-15 -17 -16 -0.9500 -1.4767
-15 -17 -15 -0.8312 2.4049
-15 -17 -14 1.9147 4.1267
-15 -17 -13 -0.1452 -0.1387
-15 -17 -12 -1.4697 -1.6255
-15 -17 -11 -1.4012 1.3201
-15 -17 -10 -3.6511 -1.6013
-15 -17 -9 4.3106 -0.9938
-15 -17 -8 3.8290 1.1090
-15 -17 -7 1.9782 -0.9599
-15 -17 -6 0.7093 -1.7801
-15 -17 -5 -5.4172 4.1954
-15 -17 -4 -1.8164 3.0464
-15 -17 -3 1.0776 -9.3287
-15 -17 -2 2.3785 -0.2471
-15 -17 -1 3.2893 0.1754
-15 -15 -18 -1.0250 -6.4500
-15 -15 -17 -2.1271 -1.2759
-15 -15 -16 -1.2873 5.7683
-15 -15 -15 1.8902 1.9310
-15 -15 -14 1.7472 -1.4893
-15 -15 -13 -2.3940 -1.2544
-15 -15 -12 1.8171 0.7079
-15 -15 -11 -1.0516 -0.7579
-15 -15 -10 2.1174 -2.1403
-15 -15 -9 3.2898 1.0198
-15 -15 -8 -2.1665 -0.1335
-15 -15 -7 -1.2673 -1.1497
-15 -15 -6 -3.8318 0.2957
-15 -15 -5 -4.9407 5.0853
-15 -15 -4 4.4833 -8.8868
-15 -15 -3 4.0865 -4.0388
-15 -15 -2 3.9230 3.6617
-15 -15 -1 -5.6844 1.1163
-15 -13 -18 -2.1088 -2.5776
-15 -13 -17 -1.6619 7.6647
-15 -13 -16 2.2971 2.3017
-15 -13 -15 3.4929 -3.0032
-15 -13 -14 -1.9100 -0.6606
-15 -13 -13 0.6389 1.4804
-15 -13 -12 1.4207 0.3015
-15 -13 -11 -1.3686 -2.1662
-15 -13 -10 0.9370 0.5197
-15 -13 -9 -2.2235 -0.0541
-15 -13 -8 -1.9161 0.0031
-15 -13 -7 0.6518 0.2843
-15 -13 -6 -2.0923 3.4806
-15 -13 -5 3.2595 -2.2474
-15 -13 -4 7.1094 -5.9376
-15 -13 -3 1.9128 5.9906
-15 -13 -2 -3.4261 3.9936
-15 -13 -1 -5.3478 1.9133
-15 -11 -19 -0.2600 -2.4095
-15 -11 -18 -0.8434 4.2689
-15 -11 -17 1.9290 2.4430
-15 -11 -16 3.8980 -3.6188
-15 -11 -15 -0.3987 -0.6964
-15 -11 -14 -1.8299 1.0755
-15 -11 -13 1.6492 -0.2232
-15 -11 -12 -1.8986 -2.9018
-15 -11 -11 -0.9017 -0.8588
-15 -11 -10 -0.1092 0.5985
-15 -11 -9 -0.4106 -0.7230
-15 -11 -8 1.1257 3.5526
-15 -11 -7 0.9972 1.2378
-15 -11 -6 -0.1686 0.7749
-15 -11 -5 4.2571 -4.4863
-15 -11 -4 0.1242 2.3842
-15 -11 -3 -4.9516 3.5151
-15 -11 -2 -3.7014 1.5527
-15 -11 -1 1.0191 -2.7940
-15 -9 -19 1.4704 -0.2856
-15 -9 -18 0.6933 0.1108
-15 -9 -17 1.3802 -2.3537
-15 -9 -16 0.4348 0.3697
-15 -9 -15 -2.6140 0.5188
-15 -9 -14 -0.2127 -1.4864
-15 -9 -13 -0.6760 -3.1286
-15 -9 -12 -1.5573 -1.0704
-15 -9 -11 0.9832 3.5050
-15 -9 -10 0.7359 -0.5828
-15 -9 -9 -0.7399 4.1673
-15 -9 -8 0.5520 2.3544
-15 -9 -7 -1.0586 -2.9341
-15 -9 -6 0.4652 -2.7958
-15 -9 -5 -0.0563 -1.6412
-15 -9 -4 -4.0992 0.7554
-15 -9 -3 -1.7682 0.6103
-15 -9 -2 3.4625 -1.3496
-15 -9 -1 -0.3644 -3.2628
-15 -7 -20 1.8070 -0.1316
-15 -7 -19 0.5139 -2.1513
-15 -7 -18 -2.9325 -0.3449
-15 -7 -17 -1.1146 3.3825
-15 -7 -16 -0.4064 0.7644
-15 -7 -15 -1.3920 -1.9264
-15 -7 -14 0.4939 -2.4012
-15 -7 -13 -0.5341 -0.1490
-15 -7 -12 0.9447 6.3950
-15 -7 -11 1.6715 1.7415
-15 -7 -10 -1.4055 -0.4761
-15 -7 -9 -0.0357 3.8350
-15 -7 -8 0.5139 -5.6460
-15 -7 -7 -0.6201 -3.5826
-15 -7 -6 1.6630 -0.4707
-15 -7 -5 -1.8121 0.8587
-15 -7 -4 0.5275 0.8661
-15 -7 -3 4.2951 2.9114
-15 -7 -2 2.1785 -2.1596
-15 -7 -1 -3.6318 0.5439
-15 -5 -20 1.2777 -1.5036
-15 -5 -19 -3.6164 -0.2184
-15 -5 -18 -3.4482 4.9090
-15 -5 -17 2.7179 0.3331
-15 -5 -16 1.4529 -3.1963
-15 -5 -15 0.3330 -1.3567
-15 -5 -14 1.4202 -0.2214
-15 -5 -13 0.3560 5.7525
-15 -5 -12 1.5846 3.8024
-15 -5 -11 -0.5724 -5.9586
-15 -5 -10 -0.9684 0.9418
-15 -5 -9 2.0616 -2.5230
-15 -5 -8 -2.3788 -4.9274
-15 -5 -7 1.7618 1.6966
-15 -5 -6 0.4070 2.9209
-15 -5 -5 -0.3880 0.7875
-15 -5 -4 3.0313 2.3554
-15 -5 -3 1.2922 0.0440
-15 -5 -2 -2.5084 -2.1889
-15 -5 -1 -4.0257 0.9942
-15 -3 -20 -0.3501 -0.8008
-15 -3 -19 -2.8682 2.9015
-15 -3 -18 2.3872 -0.6121
-15 -3 -17 5.3460 -4.7767
-15 -3 -16 -0.0265 0.1553
-15 -3 -15 0.0832 0.4538
-15 -3 -14 0.3255 2.6430
-15 -3 -13 -0.9963 3.6868
-15 -3 -12 0.0555 -6.8884
-15 -3 -11 -2.2212 -4.0379
-15 -3 -10 1.0685 2.6519
-15 -3 -9 -2.9036 -3.0800
-15 -3 -8 -1.8561 0.9421
-15 -3 -7 4.1862 2.9202
-15 -3 -6 -1.5093 0.8455
-15 -3 -5 0.8478 -1.3383
-15 -3 -4 -0.0685 0.5340
-15 -3 -3 -1.8025 -2.5970
-15 -3 -2 -2.8173 0.3711
-15 -3 -1 -4.9047 0.3677
-15 -1 -20 -0.9285 0.5591
-15 -1 -19 -0.3057 -0.8499
-15 -1 -18 3.9133 -3.5896
-15 -1 -17 1.9268 2.0957
-15 -1 -16 -3.4813 2.5347
-15 -1 -15 -0.1238 0.4268
-15 -1 -14 -1.7149 1.5528
-15 -1 -13 -1.1569 -4.4046
-15 -1 -12 -0.7304 -5.7826
-15 -1 -11 -1.1153 5.5720
-15 -1 -10 -0.3799 1.7256
-15 -1 -9 -3.3482 -0.3912
-15 -1 -8 6.0789 1.2085
-15 -1 -7 2.4088 1.1356
-15 -1 -6 -1.8538 -0.9649
-15 -1 -5 0.1160 0.1006
-15 -1 -4 -1.4449 0.3324
-15 -1 -3 -0.4850 0.7772
-15 -1 -2 -2.5332 1.0150
-15 -1 -1 -2.6997 -0.5852
-14 -34 -4 -0.8693 -1.6089
-14 -34 -3 0.3141 -5.2227
-14 -34 -2 1.6611 -3.3110
-14 -34 -1 0.7900 1.4046
-14 -32 -8 -0.5129 1.8764
-14 -32 -7 1.4992 -0.5538
-14 -32 -6 0.9074 1.7128
-14 -32 -5 1.4762 -1.8689
-14 -32 -4 -0.5233 -7.5642
-14 -32 -3 0.6480 -3.2545
-14 -32 -2 -0.0592 3.5426
-14 -32 -1 0.8006 3.8513
-14 -30 -10 6.2081 -2.8426
-14 -30 -9 2.7619 0.8847
-14 -30 -8 -0.8481 0.1635
-14 -30 -7 -1.6092 -1.9470
-14 -30 -6 1.1039 -0.2388
-14 -30 -5 -0.7355 -5.0806
-14 -30 -4 -2.7584 -1.9226
-14 -30 -3 -0.0065 4.3919
-14 -30 -2 0.3377 5.5994
-14 -30 -1 1.3704 -0.1681
-14 -28 -12 -0.9077 2.1563
-14 -28 -11 5.6121 -1.8154
-14 -28 -10 3.4093 -0.6779
-14 -28 -9 -3.6955 2.5058
-14 -28 -8 -6.0760 -0.9585
-14 -28 -7 -0.5217 0.6387
-14 -28 -6 3.0625 -0.3850
-14 -28 -5 -3.0026 -1.0303
-14 -28 -4 0.9317 3.3189
-14 -28 -3 1.3744 3.8669
-14 -28 -2 3.0501 1.4261
-14 -28 -1 -2.0881 -2.1074
-14 -26 -14 -2.7792 2.3660
-14 -26 -13 -2.2029 3.4734
-14 -26 -12 3.0472 -0.4895
-14 -26 -11 0.2205 -0.3963
-14 -26 -10 -2.8740 1.9125
-14 -26 -9 -5.2096 1.0221
-14 -26 -8 -1.0641 0.0389
-14 -26 -7 7.7145 0.6803
-14 -26 -6 0.4984 -1.5513
-14 -26 -5 0.1155 0.6417
-14 -26 -4 1.3518 1.3734
-14 -26 -3 1.3986 1.5616
-14 -26 -2 -0.6480 -0.3125
-14 -26 -1 -5.1272 -2.2843
-14 -24 -15 0.0572 3.2497
-14 -24 -14 -4.5964 3.0541
-14 -24 -13 1.3779 -2.9909
-14 -24 -12 -1.9078 -1.0913
-14 -24 -11 -0.7057 0.4550
-14 -24 -10 1.3939 -1.0340
-14 -24 -9 0.1560 -0.9356
-14 -24 -8 5.7632 -0.8503
-14 -24 -7 2.6704 -2.5612
-14 -24 -6 -3.2802 -1.3080
-14 -24 -5 -0.2984 1.0096
-14 -24 -4 -2.2979 1.1903
-14 -24 -3 -0.2439 0.7720
-14 -24 -2 -4.6294 -1.6013
-14 -24 -1 0.2190 -2.2347
-14 -22 -16 1.3385 3.3759
-14 -22 -15 -5.4126 1.4890
-14 -22 -14 -0.7838 -5.8285
-14 -22 -13 0.2106 -4.2497
-14 -22 -12 0.7920 1.9814
-14 -22 -11 5.4618 -2.2250
-14 -22 -10 2.2268 -1.5300
-14 -22 -9 -1.3408 0.4596
-14 -22 -8 -0.1307 -1.2486
-14 -22 -7 -4.2108 -0.7657
-14 -22 -6 -1.2747 2.1744
-14 -22 -5 -1.8956 2.8193
-14 -22 -4 -0.0916 -0.7888
-14 -22 -3 -1.6193 0.4080
-14 -22 -2 0.4440 -1.6956
-14 -22 -1 3.1802 -1.0697
-14 -20 -17 0.3275 3.0369
-14 -20 -16 -3.6006 -0.4979
-14 -20 -15 -2.8892 -5.5534
-14 -20 -14 2.8745 -6.0305
-14 -20 -13 2.7449 4.2830
-14 -20 -12 3.6918 2.0466
-14 -20 -11 1.3494 -1.3255
-14 -20 -10 -4.3204 2.6501
-14 -20 -9 -4.9730 1.4330
-14 -20 -8 -0.9309 0.0349
-14 -20 -7 0.8959 1.4429
-14 -20 -6 1.3276 3.5875
-14 -20 -5 1.7903 -1.6533
-14 -20 -4 0.1462 -1.2812
-14 -20 -3 0.6694 3.3510
-14 -20 -2 3.3086 -3.0527
-14 -20 -1 1.8494 0.0362
-14 -18 -18 -0.6961 1.8623
-14 -18 -17 -1.9036 -3.0938
-14 -18 -16 -3.2996 -4.2718
-14 -18 -15 2.4958 -3.5038
-14 -18 -14 4.0099 3.9522
-14 -18 -13 1.0469 6.2534
-14 -18 -12 -3.0159 -0.6923
-14 -18 -11 -1.8353 0.7149
-14 -18 -10 -4.7143 1.1702
-14 -18 -9 0.8167 -1.0299
-14 -18 -8 4.5438 -0.9780
-14 -18 -7 1.9331 1.2639
-14 -18 -6 1.9713 -0.2388
-14 -18 -5 0.5185 -3.6786
-14 -18 -4 -3.8096 5.8026
-14 -18 -3 2.3309 -1.0084
-14 -18 -2 -0.3045 -5.1450
-14 -18 -1 2.6275 1.1276
-14 -16 -19 -0.8442 1.1504
-14 -16 -18 -1.9722 -4.2070
-14 -16 -17 -2.5586 -4.4117
-14 -16 -16 0.1654 1.7689
-14 -16 -15 3.7566 3.2353
-14 -16 -14 0.8638 4.9292
-14 -16 -13 -5.3045 -0.2345
-14 -16 -12 0.0150 -2.7725
-14 -16 -11 1.2143 -1.3214
-14 -16 -10 -0.6632 -1.8427
-14 -16 -9 4.2193 -1.1127
-14 -16 -8 0.9844 -0.2103
-14 -16 -7 -1.2971 1.0407
-14 -16 -6 0.9423 -2.2792
-14 -16 -5 -6.5335 3.6825
-14 -16 -4 -2.1536 2.0460
-14 -16 -3 1.7186 -9.0459
-14 -16 -2 1.4612 -1.4613
-14 -16 -1 -0.4362 2.5790
-14 -14 -19 -2.4335 -1.2160
-14 -14 -18 -1.1836 -4.3465
-14 -14 -17 -1.3620 4.6744
-14 -14 -16 2.9501 4.8675
-14 -14 -15 2.5701 0.4674
-14 -14 -14 -3.4408 -0.6831
-14 -14 -13 -0.5102 -2.9911
-14 -14 -12 5.2915 -2.2529
-14 -14 -11 -1.4811 -0.9027
-14 -14 -10 -0.4202 0.8712
-14 -14 -9 0.6504 1.0311
-14 -14 -8 -2.1251 0.2822
-14 -14 -7 0.1553 0.0084
-14 -14 -6 -1.8943 1.7167
-14 -14 -5 -5.1684 2.9076
-14 -14 -4 5.0593 -7.9861
-14 -14 -3 4.0661 -3.2609
-14 -14 -2 2.5106 4.6601
-14 -14 -1 -3.7959 3.4585
-14 -12 -20 -1.7781 1.9158
-14 -12 -19 -0.4360 -2.1206
-14 -12 -18 -0.2831 2.0404
-14 -12 -17 1.3693 5.0133
-14 -12 -16 4.0376 -2.4980
-14 -12 -15 -0.7172 -2.2544
-14 -12 -14 -1.7533 -0.9055
-14 -12 -13 3.7241 -1.5740
-14 -12 -12 -1.0510 -0.4948
-14 -12 -11 -3.7207 1.3127
-14 -12 -10 -0.1275 2.1211
-14 -12 -9 1.1488 -1.2506
-14 -12 -8 -0.8736 0.0319
-14 -12 -7 1.8065 2.1644
-14 -12 -6 -2.3973 2.8373
-14 -12 -5 2.8420 -4.7746
-14 -12 -4 6.2835 -3.5184
-14 -12 -3 0.8175 4.9349
-14 -12 -2 -3.0206 4.3587
-14 -12 -1 -1.3016 0.2557
-14 -10 -20 -1.6185 0.1456
-14 -10 -19 1.9086 -1.2867
-14 -10 -18 0.5826 0.8888
-14 -10 -17 2.4664 -2.6623
-14 -10 -16 0.5633 -2.0279
-14 -10 -15 -2.4091 1.2629
-14 -10 -14 -0.1558 -0.6645
-14 -10 -13 -0.7557 -1.4123
-14 -10 -12 -3.0065 -0.1102
-14 -10 -11 -0.7472 2.5479
-14 -10 -10 2.9386 -0.6071
-14 -10 -9 0.3131 -1.1320
-14 -10 -8 -0.5628 3.8356
-14 -10 -7 1.4990 2.0862
-14 -10 -6 -0.9687 -2.7377
-14 -10 -5 3.1548 -4.9160
-14 -10 -4 -2.0912 3.1114
-14 -10 -3 -4.7931 1.9038
-14 -10 -2 -1.3408 -0.2439
-14 -10 -1 0.1475 -2.0477
-14 -8 -20 1.7340 0.0828
-14 -8 -19 2.3403 -1.9711
-14 -8 -18 -0.8745 -1.6762
-14 -8 -17 -0.9524 1.5645
-14 -8 -16 -1.2259 3.6810
-14 -8 -15 -1.6614 -0.3488
-14 -8 -14 -0.6718 -2.2922
-14 -8 -13 -0.0573 -1.3242
-14 -8 -12 -0.0059 2.6735
-14 -8 -11 1.5766 2.9160
-14 -8 -10 2.2979 -2.3401
-14 -8 -9 -2.4103 3.5653
-14 -8 -8 2.1091 1.5054
-14 -8 -7 -0.9190 -3.5808
-14 -8 -6 -0.6526 -4.8565
-14 -8 -5 -2.3448 0.5074
-14 -8 -4 -3.5438 2.1403
-14 -8 -3 1.2508 -1.2165
-14 -8 -2 4.4851 0.0006
-14 -8 -1 -1.6723 0.2379
-14 -6 -21 -0.6248 2.8804
-14 -6 -20 3.4136 0.0336
-14 -6 -19 -1.7313 -1.2419
-14 -6 -18 -4.0107 3.8113
-14 -6 -17 0.1045 4.6839
-14 -6 -16 1.3462 -1.8095
-14 -6 -15 -0.5472 -3.5618
-14 -6 -14 1.7145 -1.5504
-14 -6 -13 1.2597 1.3860
-14 -6 -12 -0.5756 5.4260
-14 -6 -11 2.4589 -1.8458
-14 -6 -10 -0.6240 -1.0189
-14 -6 -9 0.9722 2.5393
-14 -6 -8 0.0141 -4.6137
-14 -6 -7 -2.6436 -3.1108
-14 -6 -6 -0.3233 0.3387
-14 -6 -5 -1.3350 3.4212
-14 -6 -4 3.8422 -0.4637
-14 -6 -3 5.3990 0.1275
-14 -6 -2 1.1981 1.7018
-14 -6 -1 -4.1123 0.4471
-14 -4 -21 1.9296 2.9091
-14 -4 -20 -0.1465 -1.4862
-14 -4 -19 -4.0539 1.8255
-14 -4 -18 -0.2940 2.5517
-14 -4 -17 4.9179 -4.1726
-14 -4 -16 1.0582 -4.3455
-14 -4 -15 -0.3292 -0.4635
-14 -4 -14 1.3918 0.5428
-14 -4 -13 -1.7841 3.9324
-14 -4 -12 0.4718 0.7923
-14 -4 -11 1.2911 -5.2834
-14 -4 -10 -0.3693 2.2281
-14 -4 -9 -0.7566 -1.4077
-14 -4 -8 -5.3669 -3.0400
-14 -4 -7 1.5350 1.2645
-14 -4 -6 0.2526 2.6849
-14 -4 -5 2.6550 -0.1338
-14 -4 -4 2.9374 -1.5502
-14 -4 -3 -0.0198 0.8857
-14 -4 -2 -4.0878 1.6916
-14 -4 -1 -5.4500 -0.5146
-14 -2 -21 1.6661 -1.4273
-14 -2 -20 -1.3365 -1.2054
-14 -2 -19 -0.3307 0.4728
-14 -2 -18 3.5874 -4.6811
-14 -2 -17 3.4629 -2.3680
-14 -2 -16 -2.7203 2.2759
-14 -2 -15 -1.0571 1.3156
-14 -2 -14 -0.6404 1.2697
-14 -2 -13 -1.5433 1.4720
-14 -2 -12 1.3954 -4.0865
-14 -2 -11 -0.8864 -0.1841
-14 -2 -10 -1.3083 3.2305
-14 -2 -9 -6.2391 -2.3871
-14 -2 -8 1.5832 -0.3164
-14 -2 -7 4.7834 1.7598
-14 -2 -6 -0.1275 0.1171
-14 -2 -5 1.5642 -1.4436
-14 -2 -4 -1.5158 0.4616
-14 -2 -3 -1.9005 2.1664
-14 -2 -2 -3.4785 2.1673
-14 -2 -1 -3.4978 -1.8382
-13 -35 -5 0.2084 4.3808
-13 -35 -4 -0.0909 7.2728
-13 -35 -3 -2.3081 -2.0169
-13 -35 -2 -0.2129 -6.2405
-13 -35 -1 -1.0915 -1.7233
-13 -33 -8 -0.8252 2.0065
-13 -33 -7 -0.8866 -0.2866
-13 -33 -6 0.9139 -0.0771
-13 -33 -5 1.1166 5.9132
-13 -33 -4 -1.1328 -4.4637
-13 -33 -3 -1.7135 -10.1127
-13 -33 -2 -0.2130 -0.5642
-13 -33 -1 0.6401 4.6505
-13 -31 -11 -3.9785 1.8864
-13 -31 -10 5.2896 -2.6479
-13 -31 -9 2.8529 -1.3574
-13 -31 -8 -3.0401 0.1041
-13 -31 -7 0.2149 -3.7800
-13 -31 -6 0.5071 2.8883
-13 -31 -5 0.5495 -0.8827
-13 -31 -4 -3.4010 -9.6852
-13 -31 -3 -1.1322 1.4209
-13 -31 -2 0.3242 7.8895
-13 -31 -1 5.0187 1.6660
-13 -29 -13 -3.6042 -1.8317
-13 -29 -12 -3.9609 2.0209
-13 -29 -11 5.1765 -0.8529
-13 -29 -10 5.2794 -4.0241
-13 -29 -9 -3.9508 0.4216
-13 -29 -8 -3.0878 -1.0192
-13 -29 -7 -0.8662 1.5601
-13 -29 -6 1.7159 4.6346
-13 -29 -5 -1.3278 -6.3197
-13 -29 -4 -2.8238 0.7053
-13 -29 -3 0.4473 6.7737
-13 -29 -2 5.1132 1.3275
-13 -29 -1 2.5268 -2.2057
-13 -27 -14 -1.4729 -0.1031
-13 -27 -13 -3.2221 1.7397
-13 -27 -12 5.0722 2.9979
-13 -27 -11 2.5657 -2.3625
-13 -27 -10 -3.2974 -0.3225
-13 -27 -9 -3.3072 3.1290
-13 -27 -8 -1.1080 2.0822
-13 -27 -7 2.1080 5.4391
-13 -27 -6 3.2512 -4.3350
-13 -27 -5 -1.9952 -3.3980
-13 -27 -4 -0.9467 4.3868
-13 -27 -3 4.7135 -0.6976
-13 -27 -2 4.6886 -0.2218
-13 -27 -1 -5.5733 -0.3369
-13 -25 -15 1.2870 3.7095
-13 -25 -14 -3.8380 1.5419
-13 -25 -13 3.7938 3.0943
-13 -25 -12 -0.0648 -0.1303
-13 -25 -11 -4.8571 -2.0757
-13 -25 -10 1.1997 1.9907
-13 -25 -9 1.3266 1.6531
-13 -25 -8 -0.3844 1.7670
-13 -25 -7 3.8673 -4.2964
-13 -25 -6 0.1572 -7.7549
-13 -25 -5 -3.1818 3.7581
-13 -25 -4 0.9503 0.3396
-13 -25 -3 5.6599 0.5242
-13 -25 -2 -5.0164 2.7930
-13 -25 -1 -4.0729 -1.4453
-13 -23 -17 2.0953 -1.3003
-13 -23 -16 1.9933 5.5836
-13 -23 -15 -3.9144 2.5160
-13 -23 -14 -1.3955 -0.7596
-13 -23 -13 1.1265 -1.2926
-13 -23 -12 -5.7812 -2.8448
-13 -23 -11 3.7927 -1.4118
-13 -23 -10 5.4119 -0.1109
-13 -23 -9 -3.6237 -0.5785
-13 -23 -8 -1.6309 -2.8804
-13 -23 -7 1.6460 -7.2110
-13 -23 -6 -2.5779 3.2599
-13 -23 -5 -2.7899 5.9435
-13 -23 -4 4.6198 -0.6844
-13 -23 -3 -2.4189 2.8764
-13 -23 -2 -5.6464 -0.0485
-13 -23 -1 3.6526 -3.2201
-13 -21 -18 3.7456 -0.6300
-13 -21 -17 1.0268 4.5327
-13 -21 -16 -2.4791 3.7496
-13 -21 -15 -6.0529 -3.5066
-13 -21 -14 2.2052 -4.3008
-13 -21 -13 -1.2291 -2.0665
-13 -21 -12 2.9796 -0.3693
-13 -21 -11 5.9382 -0.5176
-13 -21 -10 -3.1751 0.6322
-13 -21 -9 -6.7144 0.4329
-13 -21 -8 1.5943 -2.1086
-13 -21 -7 1.7906 1.5854
-13 -21 -6 -2.3394 8.2450
-13 -21 -5 2.7336 0.4247
-13 -21 -4 2.6637 -2.9342
-13 -21 -3 -6.0776 2.1306
-13 -21 -2 5.1462 -3.0044
-13 -21 -1 1.4965 -2.6283
-13 -19 -18 0.8669 2.4232
-13 -19 -17 -1.7792 2.2303
-13 -19 -16 -6.0048 -3.7008
-13 -19 -15 0.4505 -4.9016
-13 -19 -14 4.3855 -1.2581
-13 -19 -13 2.8053 3.6533
-13 -19 -12 1.4672 1.5524
-13 -19 -11 -2.1350 1.1949
-13 -19 -10 -5.1183 1.9094
-13 -19 -9 -0.1650 0.7405
-13 -19 -8 4.8736 -0.0887
-13 -19 -7 0.2355 3.2056
-13 -19 -6 0.4295 1.8755
-13 -19 -5 5.6975 -5.8697
-13 -19 -4 -4.3621 -0.1555
-13 -19 -3 1.2162 2.8152
-13 -19 -2 3.9992 -5.2196
-13 -19 -1 -4.0189 0.3593
-13 -17 -19 1.0485 1.1999
-13 -17 -18 -3.0056 -0.5463
-13 -17 -17 -3.5908 -3.6828
-13 -17 -16 -1.8015 -2.0639
-13 -17 -15 5.5479 0.4244
-13 -17 -14 3.8041 4.2982
-13 -17 -13 -2.4507 3.5933
-13 -17 -12 -4.0403 -0.7319
-13 -17 -11 0.1967 -0.4228
-13 -17 -10 -0.7398 -0.6648
-13 -17 -9 2.7983 -0.7844
-13 -17 -8 1.3334 -1.1840
-13 -17 -7 -1.2150 0.4633
-13 -17 -6 3.8713 -2.3704
-13 -17 -5 -1.1889 -1.9729
-13 -17 -4 -6.2327 5.4556
-13 -17 -3 2.0913 -2.4605
-13 -17 -2 -3.7216 -3.7794
-13 -17 -1 -1.5902 2.8255
-13 -15 -20 1.2274 1.3775
-13 -15 -19 -3.8684 -0.1553
-13 -15 -18 -1.5936 -2.9713
-13 -15 -17 -1.2623 0.6024
-13 -15 -16 3.4376 3.7482
-13 -15 -15 4.9727 1.7273
-13 -15 -14 -2.4499 2.0760
-13 -15 -13 -5.5926 -1.5286
-13 -15 -12 2.9382 -3.3830
-13 -15 -11 1.3203 -2.1508
-13 -15 -10 -1.0951 0.0295
-13 -15 -9 0.3277 0.1747
-13 -15 -8 -0.2628 -0.5215
-13 -15 -7 0.5875 -0.1175
-13 -15 -6 1.3658 0.3278
-13 -15 -5 -7.5804 3.4259
-13 -15 -4 -2.1009 -0.2912
-13 -15 -3 0.4463 -5.4479
-13 -15 -2 1.5420 0.9481
-13 -15 -1 1.9704 1.8187
-13 -13 -20 -1.7940 2.0759
-13 -13 -19 -1.2904 -0.8046
-13 -13 -18 1.5770 0.4311
-13 -13 -17 0.8129 4.2905
-13 -13 -16 4.8464 0.1223
-13 -13 -15 -0.4073 -2.1975
-13 -13 -14 -5.2678 -0.6355
-13 -13 -13 1.8287 -3.0639
-13 -13 -12 2.7629 -2.5011
-13 -13 -11 -2.6358 1.5661
-13 -13 -10 -1.2035 2.9187
-13 -13 -9 1.6044 0.5022
-13 -13 -8 0.3380 -1.8468
-13 -13 -7 0.6701 1.0248
-13 -13 -6 -1.6893 3.3299
-13 -13 -5 -3.3599 -1.0525
-13 -13 -4 3.8598 -4.2525
-13 -13 -3 4.7929 0.1724
-13 -13 -2 4.0307 1.5681
-13 -13 -1 -0.4733 0.8750
-13 -11 -21 0.8733 1.9360
-13 -11 -20 -2.6013 0.0779
-13 -11 -19 2.1629 -0.7487
-13 -11 -18 -0.0423 0.4138
-13 -11 -17 1.8387 -0.7837
-13 -11 -16 1.2654 -3.8395
-13 -11 -15 -4.3239 -0.0179
-13 -11 -14 -0.7687 -0.1573
-13 -11 -13 1.9509 -2.5278
-13 -11 -12 -1.7730 1.6868
-13 -11 -11 -1.3206 3.9895
-13 -11 -10 1.1255 1.1877
-13 -11 -9 2.4913 -3.2219
-13 -11 -8 -1.9360 -1.3385
-13 -11 -7 2.4852 4.6588
-13 -11 -6 -1.1417 0.4313
-13 -11 -5 1.6689 -4.3914
-13 -11 -4 2.7205 0.9312
-13 -11 -3 0.8314 0.9466
-13 -11 -2 -3.0258 -0.4500
-13 -11 -1 -3.3863 1.4466
-13 -9 -21 -2.9867 -1.0796
-13 -9 -20 -0.3108 -0.4715
-13 -9 -19 1.9166 -1.6154
-13 -9 -18 -0.6174 -1.7637
-13 -9 -17 1.0860 -1.2469
-13 -9 -16 -2.2931 1.7171
-13 -9 -15 -1.8180 2.1617
-13 -9 -14 0.6189 -2.1378
-13 -9 -13 0.0112 0.4890
-13 -9 -12 0.5397 3.7318
-13 -9 -11 -1.1472 1.4172
-13 -9 -10 3.0296 -3.0001
-13 -9 -9 -1.4533 -2.9411
-13 -9 -8 0.8654 4.0738
-13 -9 -7 2.2431 2.9545
-13 -9 -6 -2.8161 -4.0970
-13 -9 -5 -0.8118 -1.4305
-13 -9 -4 -3.4588 2.1176
-13 -9 -3 -2.4397 -3.0913
-13 -9 -2 -0.9471 1.5019
-13 -9 -1 -0.3932 1.8816
-13 -7 -21 -1.6849 0.7677
-13 -7 -20 3.7854 1.1115
-13 -7 -19 0.6110 -1.0268
-13 -7 -18 -0.8534 1.1193
-13 -7 -17 -0.8678 3.6000
-13 -7 -16 -0.3335 2.3905
-13 -7 -15 0.3122 -2.6361
-13 -7 -14 0.5255 -0.7496
-13 -7 -13 2.5133 2.4386
-13 -7 -12 -2.1928 0.7412
-13 -7 -11 0.0692 -1.8795
-13 -7 -10 2.7900 -3.4905
-13 -7 -9 -1.2576 2.7442
-13 -7 -8 3.6271 3.4683
-13 -7 -7 -3.8748 -2.4739
-13 -7 -6 -2.2529 -3.6144
-13 -7 -5 -2.3589 1.8385
-13 -7 -4 -0.0911 -1.2867
-13 -7 -3 4.1442 -1.9224
-13 -7 -2 3.8862 4.6452
-13 -7 -1 0.8988 -0.0636
-13 -5 -21 2.5869 4.3105
-13 -5 -20 2.3594 0.4795
-13 -5 -19 -2.5123 0.4443
-13 -5 -18 -1.6654 2.1398
-13 -5 -17 1.0141 0.1587
-13 -5 -16 1.6543 -3.6937
-13 -5 -15 -0.7227 -1.6557
-13 -5 -14 1.6708 1.7521
-13 -5 -13 -0.8625 -1.3981
-13 -5 -12 -3.5219 -0.6625
-13 -5 -11 4.9798 -1.8579
-13 -5 -10 0.5513 1.0775
-13 -5 -9 1.0366 4.1217
-13 -5 -8 -2.8164 -1.7327
-13 -5 -7 -3.4169 -3.2653
-13 -5 -6 0.6611 -0.0074
-13 -5 -5 0.5597 1.5255
-13 -5 -4 4.0448 -3.2874
-13 -5 -3 4.0908 2.4318
-13 -5 -2 -0.5214 3.1653
-13 -5 -1 -3.5241 -1.6495
-13 -3 -22 -0.3010 5.2413
-13 -3 -21 2.8283 1.3604
-13 -3 -20 -1.9316 -2.1071
-13 -3 -19 -2.0084 -0.3150
-13 -3 -18 0.8202 -2.5516
-13 -3 -17 3.0782 -3.3012
-13 -3 -16 -0.6834 -0.2738
-13 -3 -15 -1.6305 2.3633
-13 -3 -14 0.4837 -2.0975
-13 -3 -13 -3.2743 -1.4166
-13 -3 -12 2.1506 2.6067
-13 -3 -11 3.4746 0.1136
-13 -3 -10 -1.7717 3.5489
-13 -3 -9 -3.4201 -0.4547
-13 -3 -8 -4.2270 -3.9571
-13 -3 -7 2.0858 -0.7336
-13 -3 -6 0.4309 2.0870
-13 -3 -5 1.3252 -1.0305
-13 -3 -4 1.0188 -0.5802
-13 -3 -3 0.4340 4.0629
-13 -3 -2 -4.0837 1.4435
-13 -3 -1 -3.2540 -1.2913
-13 -1 -22 3.1195 2.9104
-13 -1 -21 0.8646 -4.2453
-13 -1 -20 -1.1516 -1.3804
-13 -1 -19 0.2648 -1.4475
-13 -1 -18 2.1690 -2.5335
-13 -1 -17 1.1540 2.9267
-13 -1 -16 -3.2322 2.7653
-13 -1 -15 -0.6910 -1.4322
-13 -1 -14 0.0387 -2.8329
-13 -1 -13 -0.8433 4.4189
-13 -1 -12 3.1337 2.2906
-13 -1 -11 -0.2279 -0.0502
-13 -1 -10 -3.3887 1.1629
-13 -1 -9 -3.5898 -4.2562
-13 -1 -8 4.0451 -1.8266
-13 -1 -7 1.9519 2.8373
-13 -1 -6 0.4972 1.3451
-13 -1 -5 0.2533 -0.8878
-13 -1 -4 1.3797 1.5869
-13 -1 -3 0.1033 2.2458
-13 -1 -2 -2.4723 0.2641
-13 -1 -1 -0.1050 -2.9198
-12 -36 -5 -0.4857 -1.9204
-12 -36 -4 1.5977 6.7574
-12 -36 -3 -0.2048 5.2007
-12 -36 -2 -2.8782 -1.7736
-12 -36 -1 0.3683 -3.0305
-12 -34 -9 1.7188 -0.6368
-12 -34 -8 1.9032 0.7433
-12 -34 -7 -0.8544 2.3228
-12 -34 -6 -0.6155 -3.1906
-12 -34 -5 1.0145 4.8519
-12 -34 -4 1.3246 6.1578
-12 -34 -3 -4.4686 -7.6593
-12 -34 -2 -0.8705 -5.4632
-12 -34 -1 0.2769 1.1131
-12 -32 -11 -3.6258 3.6896
-12 -32 -10 1.3267 0.2411
-12 -32 -9 4.4233 -2.2130
-12 -32 -8 -3.1586 0.8409
-12 -32 -7 -2.5979 -3.7929
-12 -32 -6 0.7379 -1.1864
-12 -32 -5 2.7103 8.0636
-12 -32 -4 -3.0767 -7.9189
-12 -32 -3 -2.9723 -7.2060
-12 -32 -2 1.2086 5.5025
-12 -32 -1 2.4041 3.4399
-12 -30 -13 0.1083 0.2578
-12 -30 -12 -4.5032 2.2119
-12 -30 -11 -0.4944 1.1208
-12 -30 -10 5.5810 -4.8982
-12 -30 -9 -1.9467 -2.6589
-12 -30 -8 -5.5907 -1.2192
-12 -30 -7 0.6327 -2.4147
-12 -30 -6 3.0906 9.0868
-12 -30 -5 0.7002 -1.5457
-12 -30 -4 -4.8986 -8.5517
-12 -30 -3 -0.5673 6.9998
-12 -30 -2 2.0279 4.9910
-12 -30 -1 3.8568 -2.2654
-12 -28 -14 -0.3404 2.6240
-12 -28 -13 -3.4150 0.2647
-12 -28 -12 0.4943 2.4334
-12 -28 -11 4.2121 -3.1275
-12 -28 -10 0.1316 -4.4721
-12 -28 -9 -4.5630 2.2209
-12 -28 -8 0.6259 1.8567
-12 -28 -7 2.3358 7.6511
-12 -28 -6 3.3797 2.7967
-12 -28 -5 -2.6045 -10.0728
-12 -28 -4 -4.6886 3.7085
-12 -28 -3 1.8387 4.0152
-12 -28 -2 5.3110 -3.8768
-12 -28 -1 1.5269 -1.8972
-12 -26 -16 0.7621 -4.2049
-12 -26 -15 0.3888 5.1830
-12 -26 -14 -2.1646 0.7058
-12 -26 -13 1.6254 0.6717
-12 -26 -12 4.1307 1.8287
-12 -26 -11 -1.8158 -4.4509
-12 -26 -10 -1.1673 1.9941
-12 -26 -9 2.5102 5.1363
-12 -26 -8 0.3658 4.1998
-12 -26 -7 0.6360 1.3879
-12 -26 -6 1.8711 -11.5851
-12 -26 -5 -5.8639 -0.3687
-12 -26 -4 -1.5257 4.5193
-12 -26 -3 8.0036 -4.2314
-12 -26 -2 2.9623 -0.6674
-12 -26 -1 -1.9093 2.1408
-12 -24 -17 2.4474 -5.3051
-12 -24 -16 1.1017 3.4033
-12 -24 -15 -1.0425 4.5920
-12 -24 -14 -1.3678 -3.5269
-12 -24 -13 4.7066 3.7435
-12 -24 -12 -3.9222 -2.0809
-12 -24 -11 -1.8115 -2.1626
-12 -24 -10 4.9427 3.9149
-12 -24 -9 -0.5520 1.5167
-12 -24 -8 -5.8851 -1.6030
-12 -24 -7 2.2051 -10.1517
-12 -24 -6 -1.2429 -2.7924
-12 -24 -5 -5.6175 8.3614
-12 -24 -4 6.6546 -2.1863
-12 -24 -3 5.2692 -0.4238
-12 -24 -2 -5.2204 4.8128
-12 -24 -1 -1.0121 0.8348
-12 -22 -18 1.9660 -3.1589
-12 -22 -17 2.0047 -0.4351
-12 -22 -16 0.3548 7.6914
-12 -22 -15 -4.6614 -3.7755
-12 -22 -14 2.0884 -0.0382
-12 -22 -13 -1.0597 1.1778
-12 -22 -12 -3.7547 -4.3943
-12 -22 -11 4.4625 0.1102
-12 -22 -10 1.0753 1.5241
-12 -22 -9 -7.8146 -1.5421
-12 -22 -8 -1.2551 -5.3446
-12 -22 -7 4.6213 -2.5640
-12 -22 -6 -3.7571 9.6768
-12 -22 -5 1.4075 2.3925
-12 -22 -4 8.2740 -3.1560
-12 -22 -3 -6.6280 3.6065
-12 -22 -2 -1.5108 2.0238
-12 -22 -1 0.8699 -4.0439
-12 -20 -19 0.3201 -0.2905
-12 -20 -18 3.4162 -1.5520
-12 -20 -17 1.3715 5.6969
-12 -20 -16 -4.1226 -0.2397
-12 -20 -15 -2.4952 -3.9764
-12 -20 -14 2.8712 1.6704
-12 -20 -13 -1.2793 -2.2269
-12 -20 -12 2.1131 -1.5231
-12 -20 -11 1.5831 1.8364
-12 -20 -10 -3.3469 1.3779
-12 -20 -9 -2.7140 -1.3937
-12 -20 -8 5.1909 -0.6578
-12 -20 -7 1.1868 5.5469
-12 -20 -6 -1.5810 4.2312
-12 -20 -5 7.4053 -4.2774
-12 -20 -4 -1.3831 -1.8568
-12 -20 -3 -5.4945 2.1529
-12 -20 -2 6.7950 -4.4344
-12 -20 -1 -3.8338 -2.6868
-12 -18 -19 3.6877 -0.5104
-12 -18 -18 0.2303 1.4561
-12 -18 -17 -2.4751 1.3181
-12 -18 -16 -4.8642 -3.4926
-12 -18 -15 2.7410 0.7632
-12 -18 -14 3.2660 -0.0832
-12 -18 -13 1.0768 -0.1907
-12 -18 -12 -1.0567 1.0246
-12 -18 -11 -0.1542 2.4869
-12 -18 -10 -0.8506 -0.3778
-12 -18 -9 1.3978 -0.2485
-12 -18 -8 1.6105 1.3789
-12 -18 -7 -0.8113 1.4367
-12 -18 -6 3.3355 -2.7024
-12 -18 -5 3.1648 -3.7988
-12 -18 -4 -7.1569 0.3445
-12 -18 -3 2.5399 -0.0459
-12 -18 -2 0.1307 -2.0377
-12 -18 -1 -6.8006 3.5344
-12 -16 -20 2.9091 0.8576
-12 -16 -19 -1.6369 0.3496
-12 -16 -18 -2.5385 0.5161
-12 -16 -17 -2.6909 -0.8614
-12 -16 -16 0.8238 1.2823
-12 -16 -15 5.8676 0.4144
-12 -16 -14 1.8486 -0.5378
-12 -16 -13 -3.6848 0.7429
-12 -16 -12 -1.2994 0.8219
-12 -16 -11 1.0225 -0.9297
-12 -16 -10 -1.0015 -1.0649
-12 -16 -9 -0.5629 0.8417
-12 -16 -8 0.0491 -0.2326
-12 -16 -7 1.3713 -2.0520
-12 -16 -6 1.9930 -1.4570
-12 -16 -5 -4.2595 0.3556
-12 -16 -4 -4.7064 1.6730
-12 -16 -3 0.1102 1.3887
-12 -16 -2 -3.7875 3.4889
-12 -16 -1 -0.2342 -0.0547
-12 -14 -21 2.3989 1.7778
-12 -14 -20 -0.1555 2.5157
-12 -14 -19 -2.7882 -0.1317
-12 -14 -18 1.5764 0.4401
-12 -14 -17 0.9319 1.2714
-12 -14 -16 5.2196 0.8017
-12 -14 -15 2.8862 -2.8626
-12 -14 -14 -4.8657 0.0795
-12 -14 -13 -3.4968 0.7141
-12 -14 -12 1.6298 -1.6444
-12 -14 -11 -0.8044 -1.1106
-12 -14 -10 -0.0878 2.1248
-12 -14 -9 0.0034 1.0821
-12 -14 -8 1.4632 -2.2086
-12 -14 -7 -0.5644 -2.2383
-12 -14 -6 -0.4425 2.7539
-12 -14 -5 -3.7539 0.7157
-12 -14 -4 -1.3161 1.1459
-12 -14 -3 1.2877 2.6631
-12 -14 -2 4.3134 -2.7219
-12 -14 -1 3.1662 -4.3311
-12 -12 -21 2.3651 3.7072
-12 -12 -20 -2.0776 -0.2597
-12 -12 -19 2.0703 -0.5879
-12 -12 -18 1.6586 -0.0562
-12 -12 -17 1.3740 -0.0583
-12 -12 -16 2.3880 -2.8728
-12 -12 -15 -5.0685 -1.5616
-12 -12 -14 -5.1716 2.3747
-12 -12 -13 1.9228 -1.2593
-12 -12 -12 0.4642 -1.3097
-12 -12 -11 1.5360 3.2374
-12 -12 -10 0.2735 1.9375
-12 -12 -9 0.4627 -1.4628
-12 -12 -8 -1.2114 -5.5310
-12 -12 -7 1.2165 2.4935
-12 -12 -6 2.1710 3.4098
-12 -12 -5 -1.3140 -1.6108
-12 -12 -4 1.2078 1.9773
-12 -12 -3 5.0562 -2.0373
-12 -12 -2 2.0782 -6.3858
-12 -12 -1 -2.8612 2.1719
-12 -10 -21 -2.0264 0.3472
-12 -10 -20 -1.1327 -2.3224
-12 -10 -19 1.1854 -0.4169
-12 -10 -18 -1.5731 -1.2362
-12 -10 -17 1.0308 -1.1035
-12 -10 -16 -2.9919 -1.2721
-12 -10 -15 -5.1618 2.8476
-12 -10 -14 2.1169 -0.0119
-12 -10 -13 2.4777 -1.9317
-12 -10 -12 2.1666 3.7410
-12 -10 -11 0.1641 1.8876
-12 -10 -10 -1.9162 -1.1647
-12 -10 -9 -0.2004 -5.4712
-12 -10 -8 0.3386 -1.0451
-12 -10 -7 5.6459 7.4612
-12 -10 -6 -2.0915 -0.9167
-12 -10 -5 -2.3744 -0.3569
-12 -10 -4 -0.3999 0.8760
-12 -10 -3 -0.0625 -5.1876
-12 -10 -2 -4.0998 1.4119
-12 -10 -1 -3.6217 5.0831
-12 -8 -22 -2.7245 0.8864
-12 -8 -21 -2.3630 -2.2234
-12 -8 -20 1.3919 0.1708
-12 -8 -19 0.2084 0.2858
-12 -8 -18 0.7882 -0.0950
-12 -8 -17 0.3627 0.2509
-12 -8 -16 -3.1590 2.3604
-12 -8 -15 1.7872 0.5400
-12 -8 -14 3.4503 -2.1862
-12 -8 -13 2.0363 3.6954
-12 -8 -12 -0.2679 1.7542
-12 -8 -11 -5.0203 -2.6719
-12 -8 -10 1.7601 -3.0397
-12 -8 -9 0.0994 -3.2568
-12 -8 -8 4.5867 7.0925
-12 -8 -7 -1.3831 2.3628
-12 -8 -6 -5.4794 -3.0189
-12 -8 -5 -1.2735 1.0717
-12 -8 -4 -1.9128 -2.4093
-12 -8 -3 0.3000 -2.3873
-12 -8 -2 0.4709 5.6300
-12 -8 -1 2.7059 -0.2314
-12 -6 -22 -1.3552 -1.3758
-12 -6 -21 1.7690 0.6764
-12 -6 -20 3.5612 2.7722
-12 -6 -19 0.6869 0.5771
-12 -6 -18 0.7977 -0.2573
-12 -6 -17 -1.9329 0.6587
-12 -6 -16 0.5076 0.3413
-12 -6 -15 2.4833 -2.2019
-12 -6 -14 0.3821 3.0059
-12 -6 -13 0.0892 1.1726
-12 -6 -12 -6.4092 -5.2278
-12 -6 -11 1.5447 -1.3425
-12 -6 -10 3.8858 -1.8193
-12 -6 -9 0.6589 3.9256
-12 -6 -8 1.5121 4.2872
-12 -6 -7 -5.7384 -3.8654
-12 -6 -6 0.8053 -0.9016
-12 -6 -5 -0.4169 -0.0441
-12 -6 -4 0.8254 -4.1682
-12 -6 -3 4.1210 1.8583
-12 -6 -2 2.5480 2.5930
-12 -6 -1 1.3162 -2.8548
-12 -4 -22 -0.3887 1.0483
-12 -4 -21 3.9578 3.8542
-12 -4 -20 0.7624 0.4990
-12 -4 -19 -1.8503 -1.8015
-12 -4 -18 -1.9953 -2.0873
-12 -4 -17 -0.6620 -0.5455
-12 -4 -16 1.8339 -0.7799
-12 -4 -15 -1.2167 2.2319
-12 -4 -14 -0.2378 0.7477
-12 -4 -13 -3.3690 -6.9317
-12 -4 -12 -1.5896 -0.2168
-12 -4 -11 7.1464 2.6172
-12 -4 -10 -1.0303 1.6071
-12 -4 -9 0.5342 4.2027
-12 -4 -8 -2.8352 -3.2475
-12 -4 -7 -1.3092 -2.5777
-12 -4 -6 0.6973 1.4315
-12 -4 -5 -1.6997 -1.6289
-12 -4 -4 1.2107 -1.5286
-12 -4 -3 3.1926 4.8602
-12 -4 -2 -1.1768 -0.5128
-12 -4 -1 -2.3013 -0.6176
-12 -2 -22 1.9128 4.3285
-12 -2 -21 3.2434 -0.4876
-12 -2 -20 -2.6776 -3.1780
-12 -2 -19 -2.1333 -2.0429
-12 -2 -18 -0.0438 -1.6417
-12 -2 -17 2.1245 1.2086
-12 -2 -16 -0.5525 2.8822
-12 -2 -15 -1.8405 0.5540
-12 -2 -14 0.2024 -6.5392
-12 -2 -13 -2.4008 0.0880
-12 -2 -12 4.1814 7.4350
-12 -2 -11 1.7554 0.4936
-12 -2 -10 -2.4460 1.6917
-12 -2 -9 -0.5516 -2.0624
-12 -2 -8 -2.2864 -3.8830
-12 -2 -7 -0.8873 1.8305
-12 -2 -6 -0.5306 2.1373
-12 -2 -5 -0.6108 -1.6706
-12 -2 -4 2.9783 2.8590
-12 -2 -3 3.1493 1.9432
-12 -2 -2 -2.7743 -1.2461
-12 -2 -1 0.4695 -0.1353
-11 -37 -5 0.3501 -1.6574
-11 -37 -4 -0.2751 1.3251
-11 -37 -3 4.1028 2.9407
-11 -37 -2 -2.4794 1.0359
-11 -37 -1 -0.3041 0.9502
-11 -35 -9 0.4225 -0.3091
-11 -35 -8 0.3429 -0.5412
-11 -35 -7 0.1066 2.2095
-11 -35 -6 0.8471 -0.6586
-11 -35 -5 -0.1422 -0.4961
-11 -35 -4 3.7905 6.4831
-11 -35 -3 -2.0199 -1.0893
-11 -35 -2 -4.9668 -1.5097
-11 -35 -1 2.2033 -0.6418
-11 -33 -11 0.8575 1.3756
-11 -33 -10 -0.4423 2.3269
-11 -33 -9 2.1951 0.0271
-11 -33 -8 -0.3956 0.4778
-11 -33 -7 -2.8133 -0.2840
-11 -33 -6 -0.1616 -4.5975
-11 -33 -5 2.7680 6.2878
-11 -33 -4 0.0680 0.6731
-11 -33 -3 -6.3326 -6.9358
-11 -33 -2 1.4643 1.1038
-11 -33 -1 3.5692 0.5600
-11 -31 -13 1.4738 0.4793
-11 -31 -12 0.2541 2.5137
-11 -31 -11 -2.9890 3.4283
-11 -31 -10 0.6749 -1.0456
-11 -31 -9 1.3132 -3.6919
-11 -31 -8 -5.5975 -1.4201
-11 -31 -7 -1.6744 -4.0435
-11 -31 -6 3.7395 3.6744
-11 -31 -5 3.2107 6.5495
-11 -31 -4 -4.5714 -8.8844
-11 -31 -3 -1.2680 0.8553
-11 -31 -2 3.4828 4.8047
-11 -31 -1 0.6132 -0.4950
-11 -29 -15 -1.7633 -5.3679
-11 -29 -14 -0.4339 2.3855
-11 -29 -13 0.2671 3.3869
-11 -29 -12 -2.8336 2.6793
-11 -29 -11 -1.2154 -1.3377
-11 -29 -10 2.6967 -6.6160
-11 -29 -9 -2.4620 -1.8029
-11 -29 -8 -2.5755 1.3217
-11 -29 -7 4.0169 2.9312
-11 -29 -6 5.0372 8.8385
-11 -29 -5 -1.1130 -6.1721
-11 -29 -4 -5.7635 -3.1702
-11 -29 -3 0.3153 7.4719
-11 -29 -2 0.3538 -1.0167
-11 -29 -1 0.5619 -3.2499
-11 -27 -16 -0.2007 -5.0582
-11 -27 -15 -0.7548 2.5535
-11 -27 -14 0.6604 5.4158
-11 -27 -13 -0.6246 -1.4234
-11 -27 -12 0.1263 0.6666
-11 -27 -11 1.8984 -6.0465
-11 -27 -10 1.6418 -2.2458
-11 -27 -9 -0.2934 6.0602
-11 -27 -8 2.5129 3.9643
-11 -27 -7 2.2463 4.7324
-11 -27 -6 1.6952 -4.1392
-11 -27 -5 -6.2709 -6.7154
-11 -27 -4 -4.5155 6.1811
-11 -27 -3 2.3835 -0.6340
-11 -27 -2 3.7005 -6.7527
-11 -27 -1 5.0715 -0.5613
-11 -25 -17 0.0699 -2.7240
-11 -25 -16 -0.0339 -1.6136
-11 -25 -15 0.5594 7.8062
-11 -25 -14 -0.4291 -5.0744
-11 -25 -13 2.0076 0.2863
-11 -25 -12 1.1879 -0.1303
-11 -25 -11 0.5350 -4.0780
-11 -25 -10 1.3506 5.6338
-11 -25 -9 1.4514 5.0798
-11 -25 -8 -2.7016 -0.4666
-11 -25 -7 -0.5680 -4.5699
-11 -25 -6 -1.4302 -6.7559
-11 -25 -5 -6.6146 4.7193
-11 -25 -4 2.2335 1.0194
-11 -25 -3 7.2786 -6.6507
-11 -25 -2 4.1453 -0.8714
-11 -25 -1 1.0798 5.5911
-11 -23 -18 -3.2636 0.4371
-11 -23 -17 -0.1729 -5.0618
-11 -23 -16 1.4516 6.3601
-11 -23 -15 -1.2542 -2.0542
-11 -23 -14 0.7135 -3.9641
-11 -23 -13 2.2165 6.2947
-11 -23 -12 -2.3630 -3.4805
-11 -23 -11 -0.7519 -0.0242
-11 -23 -10 0.9371 4.7436
-11 -23 -9 -2.9752 -1.0620
-11 -23 -8 -4.6470 -4.9647
-11 -23 -7 1.7048 -4.4720
-11 -23 -6 -2.4892 4.2603
-11 -23 -5 -0.5239 3.7355
-11 -23 -4 7.8794 -3.9631
-11 -23 -3 2.1291 -0.6979
-11 -23 -2 -2.4422 7.4338
-11 -23 -1 -4.5012 2.3046
-11 -21 -19 -5.3855 1.8323
-11 -21 -18 -0.9250 -3.6614
-11 -21 -17 3.7641 1.1649
-11 -21 -16 0.8372 3.6082
-11 -21 -15 -2.3055 -5.6660
-11 -21 -14 2.4168 6.1542
-11 -21 -13 -1.4826 0.2688
-11 -21 -12 -2.8031 -4.8522
-11 -21 -11 0.0957 1.6415
-11 -21 -10 0.8913 2.1277
-11 -21 -9 -2.7529 -3.2468
-11 -21 -8 0.1193 -2.6670
-11 -21 -7 1.8271 2.9658
-11 -21 -6 -0.0023 4.9270
-11 -21 -5 4.8728 -1.4875
-11 -21 -4 2.8739 -1.4706
-11 -21 -3 -6.1580 2.3597
-11 -21 -2 -0.0772 1.6330
-11 -21 -1 -2.4242 -4.7995
-11 -19 -20 -3.7462 1.2890
-11 -19 -19 -0.5094 -0.9620
-11 -19 -18 3.8136 -2.7063
-11 -19 -17 3.3221 4.5393
-11 -19 -16 -3.5647 -1.9747
-11 -19 -15 -0.7167 2.1326
-11 -19 -14 1.3935 2.3419
-11 -19 -13 -1.6186 -5.1252
-11 -19 -12 -0.4625 -1.4550
-11 -19 -11 2.3115 3.5463
-11 -19 -10 1.9922 -0.0123
-11 -19 -9 -1.3409 -2.3869
-11 -19 -8 -0.1104 1.2063
-11 -19 -7 1.9879 3.4102
-11 -19 -6 3.1532 -0.0938
-11 -19 -5 2.5591 -2.5164
-11 -19 -4 -4.8861 -3.1012
-11 -19 -3 -1.5994 -1.8221
-11 -19 -2 4.5474 -2.0960
-11 -19 -1 -2.9049 1.4179
-11 -17 -20 0.6602 0.8642
-11 -17 -19 1.3796 -2.0526
-11 -17 -18 1.3909 1.8103
-11 -17 -17 -2.1300 2.6033
-11 -17 -16 -3.4523 0.1343
-11 -17 -15 2.5470 1.5018
-11 -17 -14 1.4536 -4.3894
-11 -17 -13 -0.4527 -2.1355
-11 -17 -12 0.2891 2.3397
-11 -17 -11 2.2581 1.9762
-11 -17 -10 -0.9416 -2.1967
-11 -17 -9 -2.6546 0.8068
-11 -17 -8 0.4509 1.8605
-11 -17 -7 3.7736 0.6060
-11 -17 -6 0.4370 -2.9900
-11 -17 -5 -2.7834 -3.2841
-11 -17 -4 -3.7947 -2.9869
-11 -17 -3 2.8819 3.1937
-11 -17 -2 -0.6593 8.0684
-11 -17 -1 -4.3440 2.5446
-11 -15 -21 0.9266 2.0005
-11 -15 -20 1.2315 1.7273
-11 -15 -19 -1.4241 -0.4176
-11 -15 -18 0.1339 3.2715
-11 -15 -17 -1.2330 0.0459
-11 -15 -16 2.5994 -0.5260
-11 -15 -15 3.7174 -4.1159
-11 -15 -14 -0.6836 -2.6224
-11 -15 -13 -2.3306 2.1378
-11 -15 -12 0.0941 2.6337
-11 -15 -11 -1.0258 -1.4085
-11 -15 -10 -0.6497 1.5058
-11 -15 -9 -0.4077 1.9633
-11 -15 -8 1.9566 0.4780
-11 -15 -7 -0.4795 -3.9988
-11 -15 -6 -2.6905 -2.2009
-11 -15 -5 -1.5062 -0.0041
-11 -15 -4 -0.9580 3.5058
-11 -15 -3 -0.0666 10.0990
-11 -15 -2 -0.7007 1.9959
-11 -15 -1 -0.5659 -8.4779
-11 -13 -21 3.0412 3.4728
-11 -13 -20 -0.7689 -0.2698
-11 -13 -19 0.8767 -0.4129
-11 -13 -18 1.7430 0.2091
-11 -13 -17 2.0450 -2.3556
-11 -13 -16 3.1201 -2.4153
-11 -13 -15 -1.8907 -2.7307
-11 -13 -14 -5.1209 2.5999
-11 -13 -13 -0.6290 3.8267
-11 -13 -12 -0.2505 -0.6749
-11 -13 -11 1.2274 0.9997
-11 -13 -10 2.6410 2.0501
-11 -13 -9 -1.6987 -0.6265
-11 -13 -8 -1.7337 -4.9326
-11 -13 -7 -1.6346 -4.3021
-11 -13 -6 3.1502 4.1202
-11 -13 -5 0.4248 1.7858
-11 -13 -4 -1.4605 4.9386
-11 -13 -3 2.5513 0.5564
-11 -13 -2 2.9266 -11.8803
-11 -13 -1 0.0443 -3.5129
-11 -11 -22 2.7362 0.7153
-11 -11 -21 -0.6175 2.0627
-11 -11 -20 -0.4128 -3.1729
-11 -11 -19 0.6917 -0.3040
-11 -11 -18 -0.1694 -1.4959
-11 -11 -17 1.0616 -0.6505
-11 -11 -16 -2.3886 -0.8332
-11 -11 -15 -6.7812 1.7614
-11 -11 -14 -0.7694 4.0616
-11 -11 -13 3.3513 -0.3008
-11 -11 -12 1.2256 -0.6323
-11 -11 -11 4.1832 1.1046
-11 -11 -10 -2.6862 -1.7983
-11 -11 -9 -4.0328 -3.1201
-11 -11 -8 -0.0235 -6.4130
-11 -11 -7 6.4018 5.8832
-11 -11 -6 2.7534 3.6273
-11 -11 -5 -3.7318 -0.1607
-11 -11 -4 0.1734 0.5424
-11 -11 -3 2.9459 -6.8390
-11 -11 -2 -1.5339 -2.5400
-11 -11 -1 -2.6593 6.7612
-11 -9 -22 -2.3800 3.6659
-11 -9 -21 -2.2639 -0.9940
-11 -9 -20 -0.2639 -2.2816
-11 -9 -19 -1.1523 1.1081
-11 -9 -18 0.7427 0.2203
-11 -9 -17 0.3336 0.1003
-11 -9 -16 -5.0915 0.4646
-11 -9 -15 -1.3230 2.5783
-11 -9 -14 6.6242 -0.4728
-11 -9 -13 2.3933 -1.0045
-11 -9 -12 1.8225 0.9700
-11 -9 -11 -2.4343 -2.6373
-11 -9 -10 -4.6647 0.1768
-11 -9 -9 0.4742 -4.4032
-11 -9 -8 5.7080 3.2185
-11 -9 -7 3.4022 7.0280
-11 -9 -6 -6.5905 -2.6650
-11 -9 -5 -1.8974 1.4071
-11 -9 -4 0.5217 -1.4657
-11 -9 -3 -1.3696 -0.9963
-11 -9 -2 -1.9386 6.1899
-11 -9 -1 0.0130 0.6242
-11 -7 -23 -1.2849 2.9111
-11 -7 -22 -2.9098 1.7151
-11 -7 -21 0.7258 -4.1469
-11 -7 -20 1.6403 1.3122
-11 -7 -19 1.7734 1.9581
-11 -7 -18 2.8803 -0.9758
-11 -7 -17 -1.9847 -1.1185
-11 -7 -16 -2.9199 1.6443
-11 -7 -15 5.7360 -0.2674
-11 -7 -14 3.6387 -0.5860
-11 -7 -13 -0.9663 2.2515
-11 -7 -12 -3.1079 -3.1893
-11 -7 -11 -4.4019 -0.0673
-11 -7 -10 1.8293 0.3414
-11 -7 -9 2.3909 -1.8115
-11 -7 -8 3.6217 6.7688
-11 -7 -7 -5.6243 -3.3187
-11 -7 -6 -1.8523 -0.0403
-11 -7 -5 2.4542 2.0093
-11 -7 -4 -1.7129 -3.1237
-11 -7 -3 0.5182 1.1933
-11 -7 -2 2.3340 -0.0442
-11 -7 -1 1.5652 -4.4688
-11 -5 -23 -2.1630 1.0497
-11 -5 -22 -0.7271 -4.0738
-11 -5 -21 3.2350 -0.1403
-11 -5 -20 2.9949 4.0236
-11 -5 -19 0.8192 -1.0845
-11 -5 -18 -1.3456 -2.9813
-11 -5 -17 -4.4220 0.7211
-11 -5 -16 1.9208 1.2120
-11 -5 -15 3.6758 -0.3569
-11 -5 -14 -2.1607 2.3701
-11 -5 -13 -2.7475 -2.6868
-11 -5 -12 -4.2351 -3.5475
-11 -5 -11 2.9923 3.6739
-11 -5 -10 1.4619 -2.7996
-11 -5 -9 1.5718 2.6724
-11 -5 -8 0.0023 -0.9260
-11 -5 -7 -2.5218 -2.7634
-11 -5 -6 3.2761 4.5552
-11 -5 -5 -2.1338 -2.5789
-11 -5 -4 -1.8026 -3.9864
-11 -5 -3 2.8021 2.2264
-11 -5 -2 1.3136 -2.6645
-11 -5 -1 -2.0057 -0.2702
-11 -3 -23 -2.7979 -2.4490
-11 -3 -22 0.3344 -0.3000
-11 -3 -21 4.8673 4.2651
-11 -3 -20 -0.6957 -0.6930
-11 -3 -19 -3.4180 -3.5648
-11 -3 -18 -3.2010 -0.7334
-11 -3 -17 0.0068 1.8075
-11 -3 -16 3.4238 0.9719
-11 -3 -15 -1.4361 1.2661
-11 -3 -14 -1.7812 -1.8292
-11 -3 -13 -2.2859 -4.7792
-11 -3 -12 1.1289 4.0632
-11 -3 -11 3.1203 1.3959
-11 -3 -10 -1.3285 -0.8372
-11 -3 -9 3.1733 1.5630
-11 -3 -8 -1.5063 -2.8177
-11 -3 -7 -1.7279 3.7330
-11 -3 -6 -1.7945 1.8663
-11 -3 -5 -2.9170 -4.5160
-11 -3 -4 1.0166 1.8477
-11 -3 -3 4.1135 3.3366
-11 -3 -2 -1.2148 -2.3491
-11 -3 -1 -0.3410 2.0226
-11 -1 -23 -1.9115 0.2232
-11 -1 -22 5.0800 2.3945
-11 -1 -21 2.9044 -1.5698
-11 -1 -20 -4.8064 -2.8773
-11 -1 -19 -2.2804 0.1567
-11 -1 -18 1.6917 0.6003
-11 -1 -17 2.3333 1.5227
-11 -1 -16 -0.4943 1.6871
-11 -1 -15 -1.6535 -1.6084
-11 -1 -14 0.1106 -3.5244
-11 -1 -13 -0.7665 3.3244
-11 -1 -12 2.9628 4.3222
-11 -1 -11 -0.1181 -2.2148
-11 -1 -10 1.6459 0.1297
-11 -1 -9 1.6889 -1.8889
-11 -1 -8 -4.6088 0.7104
-11 -1 -7 -2.4147 2.6542
-11 -1 -6 1.5529 -0.7287
-11 -1 -5 0.5465 -1.5045
-11 -1 -4 4.7230 3.3595
-11 -1 -3 2.5980 -3.3583
-11 -1 -2 -2.5058 -1.6761
-11 -1 -1 1.6630 0.9703
-10 -38 -5 0.4814 -0.4779
-10 -38 -4 -2.3155 1.3641
-10 -38 -3 3.1689 1.1111
-10 -38 -2 0.9096 -3.4262
-10 -38 -1 -0.9407 0.9673
-10 -36 -9 1.0349 -1.8103
-10 -36 -8 -0.1488 0.1461
-10 -36 -7 -2.7348 -0.4651
-10 -36 -6 0.4635 0.4628
-10 -36 -5 0.8763 0.1906
-10 -36 -4 2.6787 2.8107
-10 -36 -3 3.8713 -1.6904
-10 -36 -2 -5.2203 0.0154
-10 -36 -1 0.9930 3.2693
-10 -34 -11 1.7024 -1.3426
-10 -34 -10 0.7841 -0.4890
-10 -34 -9 1.2342 2.0320
-10 -34 -8 -0.9367 0.8448
-10 -34 -7 -2.6181 -0.0010
-10 -34 -6 1.7803 -0.8520
-10 -34 -5 2.0769 1.4677
-10 -34 -4 2.8197 1.8940
-10 -34 -3 -5.0205 -3.2277
-10 -34 -2 -4.0292 3.3078
-10 -34 -1 4.6930 -1.0591
-10 -32 -13 0.7078 -1.4344
-10 -32 -12 2.1587 1.1031
-10 -32 -11 -0.2326 2.1688
-10 -32 -10 -0.9577 2.4788
-10 -32 -9 0.1640 0.2450
-10 -32 -8 -3.6062 -2.8477
-10 -32 -7 -1.8459 -1.4205
-10 -32 -6 3.6100 -0.6344
-10 -32 -5 2.3771 4.5345
-10 -32 -4 -1.9896 -3.7387
-10 -32 -3 -4.7552 -0.6064
-10 -32 -2 4.1143 1.4299
-10 -32 -1 4.4535 -2.0484
-10 -30 -15 -3.7249 -4.5863
-10 -30 -14 -0.5809 -1.3245
-10 -30 -13 2.3864 4.2335
-10 -30 -12 -0.4288 3.6783
-10 -30 -11 -3.5600 1.7072
-10 -30 -10 -0.8059 -2.8179
-10 -30 -9 -0.0596 -5.0417
-10 -30 -8 -3.4030 -0.5253
-10 -30 -7 3.1603 0.5448
-10 -30 -6 4.5326 4.3540
-10 -30 -5 0.6141 0.0316
-10 -30 -4 -4.2382 -4.3500
-10 -30 -3 0.1939 4.4520
-10 -30 -2 2.6992 0.5613
-10 -30 -1 -1.6787 -0.2617
-10 -28 -16 -3.4158 -2.9175
-10 -28 -15 -0.6911 -1.8485
-10 -28 -14 2.6601 6.8758
-10 -28 -13 1.5181 1.7324
-10 -28 -12 -3.4032 0.1236
-10 -28 -11 -1.9816 -4.4675
-10 -28 -10 3.4246 -6.1512
-10 -28 -9 0.2822 1.8333
-10 -28 -8 0.9253 4.4262
-10 -28 -7 4.0497 1.5985
-10 -28 -6 1.8523 2.0118
-10 -28 -5 -3.4865 -4.2045
-10 -28 -4 -4.1668 3.1910
-10 -28 -3 -0.1845 3.6977
-10 -28 -2 -0.5039 -3.0631
-10 -28 -1 1.3102 -3.1732
-10 -26 -17 -2.2225 0.1607
-10 -26 -16 -0.0167 -3.5870
-10 -26 -15 1.9806 6.4334
-10 -26 -14 1.9960 0.1313
-10 -26 -13 -1.2206 -4.0535
-10 -26 -12 -2.0798 -0.8496
-10 -26 -11 3.3154 -5.5566
-10 -26 -10 3.3325 2.1733
-10 -26 -9 -0.0828 7.6322
-10 -26 -8 0.8375 -0.4447
-10 -26 -7 -0.0172 -1.3837
-10 -26 -6 -1.6296 -1.4734
-10 -26 -5 -4.8605 0.5320
-10 -26 -4 -1.2405 2.9466
-10 -26 -3 0.9515 -4.3643
-10 -26 -2 5.2664 -7.8869
-10 -26 -1 4.4771 0.7908
-10 -24 -18 -3.0319 2.1195
-10 -24 -17 -2.8372 -2.4288
-10 -24 -16 1.5719 1.8812
-10 -24 -15 0.3926 2.3176
-10 -24 -14 -0.1831 -7.8785
-10 -24 -13 -0.6549 3.4395
-10 -24 -12 1.3501 -0.6404
-10 -24 -11 1.9035 -1.0128
-10 -24 -10 -1.1611 6.5749
-10 -24 -9 -0.5483 1.0218
-10 -24 -8 -2.0037 -5.0978
-10 -24 -7 -1.9175 -0.3023
-10 -24 -6 -2.0550 0.8865
-10 -24 -5 -0.0595 0.9688
-10 -24 -4 1.4607 -2.6078
-10 -24 -3 4.5430 -6.0766
-10 -24 -2 4.4455 0.9446
-10 -24 -1 -3.8527 8.2027
-10 -22 -19 -2.9564 2.1709
-10 -22 -18 -6.9724 1.6964
-10 -22 -17 1.2875 -2.8296
-10 -22 -16 2.5344 3.5406
-10 -22 -15 -0.3328 -6.2947
-10 -22 -14 0.6041 2.5797
-10 -22 -13 0.9058 5.3560
-10 -22 -12 -0.9052 -3.6810
-10 -22 -11 -2.7914 1.2754
-10 -22 -10 -0.1418 3.0566
-10 -22 -9 0.9183 -3.6150
-10 -22 -8 -2.9149 -1.6563
-10 -22 -7 -1.6200 1.7807
-10 -22 -6 2.8130 0.8069
-10 -22 -5 2.4851 -0.1405
-10 -22 -4 0.6926 -0.6092
-10 -22 -3 1.2932 -0.6595
-10 -22 -2 -3.1904 7.7914
-10 -22 -1 -4.7399 0.9102
-10 -20 -20 -1.3619 1.3531
-10 -20 -19 -5.5472 3.8890
-10 -20 -18 -0.4229 -4.4755
-10 -20 -17 6.5949 -0.0316
-10 -20 -16 1.5372 -0.6880
-10 -20 -15 -1.0508 -0.0926
-10 -20 -14 0.9745 6.8407
-10 -20 -13 -1.5694 -3.4275
-10 -20 -12 -3.1417 -2.9902
-10 -20 -11 0.0351 2.1220
-10 -20 -10 4.6682 0.4379
-10 -20 -9 -0.0725 -2.5377
-10 -20 -8 -4.5873 0.5440
-10 -20 -7 2.3977 0.5317
-10 -20 -6 5.6131 1.8439
-10 -20 -5 -1.4335 1.3739
-10 -20 -4 -2.4957 -2.9619
-10 -20 -3 -2.5562 -2.1816
-10 -20 -2 0.4682 0.7684
-10 -20 -1 1.8590 -2.9863
-10 -18 -21 -1.6671 -0.6074
-10 -18 -20 -0.8580 3.7394
-10 -18 -19 -1.4505 -2.5505
-10 -18 -18 4.7091 -4.3334
-10 -18 -17 3.8731 4.0790
-10 -18 -16 -3.0544 1.0353
-10 -18 -15 -1.2169 4.2125
-10 -18 -14 -0.5960 -2.6325
-10 -18 -13 -2.1172 -4.0642
-10 -18 -12 0.1307 0.3665
-10 -18 -11 3.7878 1.8640
-10 -18 -10 2.8104 -1.8949
-10 -18 -9 -4.5836 -0.0627
-10 -18 -8 -2.1300 -0.1935
-10 -18 -7 6.3914 2.7409
-10 -18 -6 0.7833 1.2788
-10 -18 -5 -4.7646 -4.6236
-10 -18 -4 -2.2576 -7.6491
-10 -18 -3 2.7030 0.0657
-10 -18 -2 4.6108 5.2565
-10 -18 -1 0.0455 3.5354
-10 -16 -21 0.7213 3.3623
-10 -16 -20 0.4240 2.0955
-10 -16 -19 0.0010 -4.8198
-10 -16 -18 2.9373 4.0834
-10 -16 -17 -1.5935 4.3395
-10 -16 -16 -2.3581 -0.0091
-10 -16 -15 0.0707 -3.2732
-10 -16 -14 -0.7420 -4.6194
-10 -16 -13 0.3385 0.0192
-10 -16 -12 1.6130 1.8897
-10 -16 -11 1.6516 -0.7562
-10 -16 -10 -1.1187 0.9759
-10 -16 -9 -2.8122 1.6884
-10 -16 -8 2.1591 1.4506
-10 -16 -7 2.6215 1.8414
-10 -16 -6 -3.9103 -5.5041
-10 -16 -5 -2.3842 -4.7956
-10 -16 -4 1.8192 1.4327
-10 -16 -3 3.2273 11.0733
-10 -16 -2 -0.2039 8.5418
-10 -16 -1 -3.8479 -3.8758
-10 -14 -22 0.4132 2.1273
-10 -14 -21 3.0381 4.3725
-10 -14 -20 -0.6715 -2.0702
-10 -14 -19 1.0050 -0.7972
-10 -14 -18 0.2835 4.5902
-10 -14 -17 -0.1907 -3.0577
-10 -14 -16 0.7998 -4.4984
-10 -14 -15 -0.5741 -3.8179
-10 -14 -14 -0.4946 0.4451
-10 -14 -13 1.0902 3.2106
-10 -14 -12 0.5470 1.7432
-10 -14 -11 -0.1457 0.7922
-10 -14 -10 1.0700 3.9867
-10 -14 -9 -1.0561 -0.8177
-10 -14 -8 -1.0928 0.4889
-10 -14 -7 -1.7194 -5.9949
-10 -14 -6 -0.7675 -2.0228
-10 -14 -5 1.4653 3.9620
-10 -14 -4 0.2400 7.1300
-10 -14 -3 -0.3278 5.5569
-10 -14 -2 -0.3353 -7.5604
-10 -14 -1 -2.1607 -8.6826
-10 -12 -22 3.5316 1.2487
-10 -12 -21 -0.2502 0.6735
-10 -12 -20 -0.1527 -3.5253
-10 -12 -19 -0.1745 1.2707
-10 -12 -18 -0.1638 -1.8926
-10 -12 -17 2.0006 -3.9381
-10 -12 -16 -1.2030 -0.5993
-10 -12 -15 -2.9642 1.5807
-10 -12 -14 -0.2692 3.6680
-10 -12 -13 2.3169 4.2157
-10 -12 -12 -0.9128 -0.3454
-10 -12 -11 1.5012 1.4569
-10 -12 -10 0.6226 -2.4275
-10 -12 -9 -5.4227 -1.9093
-10 -12 -8 -1.7933 -5.1095
-10 -12 -7 2.9242 -2.2713
-10 -12 -6 3.4674 5.9933
-10 -12 -5 -1.5063 1.7213
-10 -12 -4 -0.8796 -0.7158
-10 -12 -3 2.6376 -6.2057
-10 -12 -2 0.5860 -7.2257
-10 -12 -1 -0.1582 3.2986
-10 -10 -23 1.6527 -1.5615
-10 -10 -22 -0.8428 1.9069
-10 -10 -21 -2.5902 0.4026
-10 -10 -20 -0.1565 -1.4544
-10 -10 -19 -2.1344 0.3208
-10 -10 -18 1.9158 -1.1604
-10 -10 -17 0.7035 1.0698
-10 -10 -16 -4.1195 1.8421
-10 -10 -15 -3.0879 2.1139
-10 -10 -14 4.0839 3.1886
-10 -10 -13 1.8937 -0.4367
-10 -10 -12 -1.5113 -2.7247
-10 -10 -11 2.4662 -3.6641
-10 -10 -10 -3.9385 -1.4353
-10 -10 -9 -3.4427 -0.4633
-10 -10 -8 4.3988 -2.8786
-10 -10 -7 5.5242 7.0766
-10 -10 -6 -2.3877 0.2250
-10 -10 -5 -2.8701 -2.0802
-10 -10 -4 3.5073 -1.7723
-10 -10 -3 0.5574 0.4837
-10 -10 -2 -1.4583 5.9596
-10 -10 -1 0.2330 3.1918
-10 -8 -23 1.1449 2.5525
-10 -8 -22 -3.6769 4.6692
-10 -8 -21 0.2667 -2.0808
-10 -8 -20 0.0703 -1.8163
-10 -8 -19 1.1109 1.0251
-10 -8 -18 3.4275 0.3399
-10 -8 -17 -1.4832 -0.5072
-10 -8 -16 -5.0656 0.8227
-10 -8 -15 2.6118 1.3925
-10 -8 -14 6.6492 -0.4429
-10 -8 -13 -1.9864 -2.9178
-10 -8 -12 0.3826 -3.3653
-10 -8 -11 -0.2564 -0.4311
-10 -8 -10 -3.9614 5.7895
-10 -8 -9 1.7246 -2.6911
-10 -8 -8 4.9724 3.9825
-10 -8 -7 -1.6336 0.3647
-10 -8 -6 -4.6314 -2.7824
-10 -8 -5 3.8213 3.0230
-10 -8 -4 0.9069 1.9498
-10 -8 -3 -3.5129 3.8787
-10 -8 -2 1.2129 -0.2556
-10 -8 -1 -0.3666 -5.2837
-10 -6 -23 -0.6941 4.2231
-10 -6 -22 -1.7048 -2.2179
-10 -6 -21 2.3924 -5.7762
-10 -6 -20 2.1833 1.5772
-10 -6 -19 2.2485 1.2867
-10 -6 -18 0.4149 -2.5750
-10 -6 -17 -4.8100 0.1490
-10 -6 -16 -1.6273 2.5155
-10 -6 -15 7.5534 -0.4895
-10 -6 -14 0.6370 -1.9943
-10 -6 -13 -3.3187 -0.8374
-10 -6 -12 0.2506 -1.2506
-10 -6 -11 -3.0604 6.5413
-10 -6 -10 -1.3913 -0.5883
-10 -6 -9 2.8085 -3.1272
-10 -6 -8 1.3233 0.5307
-10 -6 -7 -3.5606 -4.8607
-10 -6 -6 2.7478 5.3582
-10 -6 -5 2.2122 1.8793
-10 -6 -4 -4.3583 -2.7481
-10 -6 -3 -0.6737 -2.4119
-10 -6 -2 2.8922 -5.8021
-10 -6 -1 -4.1068 -1.1844
-10 -4 -23 -3.6958 -1.2148
-10 -4 -22 -1.1600 -6.1633
-10 -4 -21 3.6852 1.5261
-10 -4 -20 1.0384 3.8680
-10 -4 -19 -1.9148 -2.3876
-10 -4 -18 -3.2229 -0.8936
-10 -4 -17 -3.4342 3.3369
-10 -4 -16 4.3790 0.3583
-10 -4 -15 3.3477 -2.5801
-10 -4 -14 -4.3076 0.6414
-10 -4 -13 -1.2346 -0.3385
-10 -4 -12 -1.3244 1.7662
-10 -4 -11 -1.7654 2.2840
-10 -4 -10 1.0571 -5.8653
-10 -4 -9 3.7635 0.2692
-10 -4 -8 -0.3411 -2.7776
-10 -4 -7 -0.4707 4.2492
-10 -4 -6 1.0254 5.4139
-10 -4 -5 -2.9893 -4.6983
-10 -4 -4 -2.1679 -3.5157
-10 -4 -3 2.3740 0.7431
-10 -4 -2 0.5153 -0.4866
-10 -4 -1 -4.2208 3.4615
-10 -2 -23 -4.4888 -3.1220
-10 -2 -22 2.6460 0.0185
-10 -2 -21 4.4529 3.7894
-10 -2 -20 -3.0792 -1.7706
-10 -2 -19 -3.1441 -1.4787
-10 -2 -18 -0.7961 2.2983
-10 -2 -17 1.9743 0.4769
-10 -2 -16 3.2491 -2.0405
-10 -2 -15 -2.0794 0.4201
-10 -2 -14 -1.8272 1.9758
-10 -2 -13 0.1769 -0.9748
-10 -2 -12 -0.3731 1.9178
-10 -2 -11 0.3019 -2.0764
-10 -2 -10 2.7713 -0.6663
-10 -2 -9 2.7245 0.4883
-10 -2 -8 -2.4524 1.9820
-10 -2 -7 -1.8118 5.2005
-10 -2 -6 -0.6230 -1.3267
-10 -2 -5 0.6034 -4.2364
-10 -2 -4 0.6612 2.3177
-10 -2 -3 3.1459 1.4060
-10 -2 -2 -1.5589 -0.0344
-10 -2 -1 0.7566 1.2638
-9 -39 -4 -1.8569 0.5469
-9 -39 -3 0.0629 2.7685
-9 -39 -2 0.7222 -2.5547
-9 -39 -1 -2.3561 -3.6628
-9 -37 -8 0.6296 1.5382
-9 -37 -7 -2.0767 -0.2164
-9 -37 -6 -2.7321 -1.1929
-9 -37 -5 0.6157 0.6658
-9 -37 -4 1.2760 0.7646
-9 -37 -3 4.4318 -0.0261
-9 -37 -2 -1.5070 -4.4630
-9 -37 -1 0.2233 2.7547
-9 -35 -11 0.4607 -1.0355
-9 -35 -10 -1.8548 -2.4484
-9 -35 -9 1.4587 1.3019
-9 -35 -8 0.2916 2.6158
-9 -35 -7 -3.6867 -2.2733
-9 -35 -6 0.7938 1.2000
-9 -35 -5 3.8144 0.3021
-9 -35 -4 2.8504 1.6578
-9 -35 -3 0.3162 -2.0405
-9 -35 -2 -5.7531 2.4826
-9 -35 -1 1.7349 2.3224
-9 -33 -13 0.9067 -2.7804
-9 -33 -12 1.0776 -0.3954
-9 -33 -11 -1.3410 0.7153
-9 -33 -10 1.2404 1.8479
-9 -33 -9 1.1411 4.0097
-9 -33 -8 -2.9227 -2.5737
-9 -33 -7 -2.6137 -1.3366
-9 -33 -6 5.0412 1.2906
-9 -33 -5 1.6867 1.0296
-9 -33 -4 -0.0957 -0.7092
-9 -33 -3 -5.1934 -0.9091
-9 -33 -2 -2.1035 1.3071
-9 -33 -1 5.5150 -3.5149
-9 -31 -15 -6.6348 -1.8582
-9 -31 -14 -0.8911 -2.8586
-9 -31 -13 2.8010 1.8093
-9 -31 -12 -0.1738 3.9408
-9 -31 -11 -0.3823 2.8985
-9 -31 -10 -0.2919 1.4610
-9 -31 -9 -1.6294 -3.1073
-9 -31 -8 -3.4510 -4.1981
-9 -31 -7 2.5365 1.7396
-9 -31 -6 4.0004 0.6104
-9 -31 -5 -0.8048 -0.2294
-9 -31 -4 -1.9791 -3.0934
-9 -31 -3 -3.2757 0.9442
-9 -31 -2 4.3063 -1.9133
-9 -31 -1 4.2855 1.0403
-9 -29 -16 -7.6839 0.1078
-9 -29 -15 -2.3775 -2.6680
-9 -29 -14 4.5842 3.4858
-9 -29 -13 3.0220 4.7601
-9 -29 -12 -1.5017 1.3021
-9 -29 -11 -2.7972 -1.8798
-9 -29 -10 -1.0149 -4.9671
-9 -29 -9 0.1795 -3.8325
-9 -29 -8 0.2121 3.0937
-9 -29 -7 4.3078 1.2640
-9 -29 -6 0.2977 -0.1013
-9 -29 -5 -0.8827 -1.1221
-9 -29 -4 -2.4309 1.4296
-9 -29 -3 0.4588 2.8093
-9 -29 -2 2.8863 2.1882
-9 -29 -1 -0.2545 1.2208
-9 -27 -17 -4.2367 1.3368
-9 -27 -16 -1.8774 -2.5350
-9 -27 -15 5.2209 1.5011
-9 -27 -14 3.8963 4.4029
-9 -27 -13 -0.3106 -2.9904
-9 -27 -12 -4.8246 -2.9596
-9 -27 -11 -1.5807 -4.6849
-9 -27 -10 3.8120 -2.1049
-9 -27 -9 1.2472 5.3064
-9 -27 -8 1.6102 2.7853
-9 -27 -7 0.7368 -2.6649
-9 -27 -6 -1.2347 1.3183
-9 -27 -5 -1.2342 1.7491
-9 -27 -4 -0.7044 3.0910
-9 -27 -3 -0.9992 0.5131
-9 -27 -2 1.7245 -2.8651
-9 -27 -1 -0.8669 -4.9182
-9 -25 -18 -0.1590 0.4013
-9 -25 -17 -3.5042 -0.0373
-9 -25 -16 4.2375 -1.3410
-9 -25 -15 1.2730 4.0269
-9 -25 -14 -0.0434 -4.9335
-9 -25 -13 -3.4850 -2.8656
-9 -25 -12 -2.6142 0.0640
-9 -25 -11 4.0087 -0.7233
-9 -25 -10 2.6721 4.7743
-9 -25 -9 -0.5023 4.1250
-9 -25 -8 0.0476 -5.0727
-9 -25 -7 -2.4239 -0.3650
-9 -25 -6 -1.3084 2.9647
-9 -25 -5 1.6938 0.2371
-9 -25 -4 -1.7169 -1.8396
-9 -25 -3 -1.3118 -4.5291
-9 -25 -2 4.9079 -7.1392
-9 -25 -1 -3.8066 2.6528
-9 -23 -19 2.0224 -0.5353
-9 -23 -18 -5.6594 4.2799
-9 -23 -17 -0.0559 -0.7763
-9 -23 -16 1.3831 2.1536
-9 -23 -15 -0.9709 -3.0994
-9 -23 -14 -0.1931 -3.6090
-9 -23 -13 -1.6875 4.9103
-9 -23 -12 1.6103 0.5353
-9 -23 -11 1.6468 1.3502
-9 -23 -10 -1.2688 2.7363
-9 -23 -9 0.5094 -3.3679
-9 -23 -8 -1.9625 -3.0862
-9 -23 -7 -3.7025 3.5130
-9 -23 -6 3.5767 -0.1003
-9 -23 -5 3.1365 -1.5062
-9 -23 -4 -5.1948 -0.9409
-9 -23 -3 3.6522 -3.5994
-9 -23 -2 0.5907 3.5085
-9 -23 -1 -4.1980 7.5412
-9 -21 -20 1.2219 -0.6983
-9 -21 -19 -2.5901 6.4576
-9 -21 -18 -4.6479 1.2168
-9 -21 -17 3.0742 -2.8037
-9 -21 -16 1.9828 -1.2522
-9 -21 -15 1.3169 -4.2487
-9 -21 -14 -0.2182 5.6093
-9 -21 -13 -0.2371 1.5041
-9 -21 -12 -0.5758 -1.3854
-9 -21 -11 -1.2036 0.0385
-9 -21 -10 1.3572 -0.9804
-9 -21 -9 1.8222 -2.3374
-9 -21 -8 -4.9150 2.4276
-9 -21 -7 0.5523 0.2382
-9 -21 -6 7.9563 0.4494
-9 -21 -5 -3.3404 2.5965
-9 -21 -4 -4.2457 -0.6967
-9 -21 -3 1.9647 -1.7285
-9 -21 -2 -3.2868 6.0765
-9 -21 -1 2.5584 -1.7541
-9 -19 -21 -1.5400 -1.9459
-9 -19 -20 1.5715 4.7435
-9 -19 -19 -3.5830 2.5828
-9 -19 -18 0.4848 -7.9125
-9 -19 -17 5.8429 -1.1634
-9 -19 -16 2.4608 -0.8119
-9 -19 -15 -1.5345 3.8675
-9 -19 -14 -1.7511 2.2840
-9 -19 -13 -1.7213 -2.3757
-9 -19 -12 -0.6496 -0.2230
-9 -19 -11 0.9254 -0.9792
-9 -19 -10 3.8880 -1.1453
-9 -19 -9 -1.7526 1.9268
-9 -19 -8 -4.3981 -0.2902
-9 -19 -7 5.5937 -0.3720
-9 -19 -6 2.2635 4.1619
-9 -19 -5 -7.5222 -1.7123
-9 -19 -4 -2.0986 -7.2968
-9 -19 -3 0.8129 -0.9155
-9 -19 -2 3.5499 0.9946
-9 -19 -1 4.7318 -1.7576
-9 -17 -22 -3.5484 -3.0525
-9 -17 -21 0.9721 1.6252
-9 -17 -20 1.5132 4.7874
-9 -17 -19 -2.4274 -7.3516
-9 -17 -18 4.0889 -2.5759
-9 -17 -17 3.7596 5.9157
-9 -17 -16 -2.4209 2.7043
-9 -17 -15 -4.4457 1.1638
-9 -17 -14 -2.2157 -3.2512
-9 -17 -13 0.2757 0.3218
-9 -17 -12 0.9128 -1.0031
-9 -17 -11 1.8123 -2.1608
-9 -17 -10 2.2033 1.3054
-9 -17 -9 -3.8872 2.0491
-9 -17 -8 -0.5202 -2.9459
-9 -17 -7 3.5589 3.9082
-9 -17 -6 -2.0654 -1.3536
-9 -17 -5 -4.4076 -7.5975
-9 -17 -4 1.9173 -2.2431
-9 -17 -3 5.7179 5.7745
-9 -17 -2 4.1027 4.3677
-9 -17 -1 -0.6270 2.0956
-9 -15 -22 -0.6531 -0.3261
-9 -15 -21 5.1545 5.9158
-9 -15 -20 -0.7300 -1.9309
-9 -15 -19 0.2670 -5.1384
-9 -15 -18 2.2102 7.6670
-9 -15 -17 -0.7648 2.3596
-9 -15 -16 -4.3395 -3.1226
-9 -15 -15 -3.3370 -4.3565
-9 -15 -14 1.1425 -0.1784
-9 -15 -13 3.0291 0.1107
-9 -15 -12 0.7739 -1.5282
-9 -15 -11 2.6091 -0.1364
-9 -15 -10 0.2784 5.1813
-9 -15 -9 -2.2930 -1.7068
-9 -15 -8 -0.7772 0.7627
-9 -15 -7 1.9930 1.2984
-9 -15 -6 -1.0318 -4.8651
-9 -15 -5 -0.8398 0.9792
-9 -15 -4 3.6918 6.7831
-9 -15 -3 1.3888 5.4499
-9 -15 -2 -1.8164 0.8248
-9 -15 -1 -3.7761 -4.0806
-9 -13 -23 0.0975 -1.8007
-9 -13 -22 5.5219 3.1293
-9 -13 -21 1.5269 1.5888
-9 -13 -20 -1.8786 -5.9455
-9 -13 -19 -0.4246 2.7821
-9 -13 -18 -1.2174 2.2672
-9 -13 -17 -0.2097 -5.5903
-9 -13 -16 -2.5813 -3.9289
-9 -13 -15 0.0231 0.8712
-9 -13 -14 4.1230 1.6575
-9 -13 -13 2.6201 1.1767
-9 -13 -12 0.7363 0.8301
-9 -13 -11 -0.0810 3.3144
-9 -13 -10 -0.9850 1.0753
-9 -13 -9 -3.5587 -2.6904
-9 -13 -8 -0.9876 1.6751
-9 -13 -7 2.4818 -3.5301
-9 -13 -6 -1.3159 1.9030
-9 -13 -5 -0.5784 3.7743
-9 -13 -4 -0.7651 -0.5760
-9 -13 -3 -1.4295 -3.7863
-9 -13 -2 0.0144 -5.3479
-9 -13 -1 -0.3452 -2.4153
-9 -11 -23 2.4411 -0.6063
-9 -11 -22 1.2937 2.3910
-9 -11 -21 -4.3439 -2.5601
-9 -11 -20 -1.0102 -0.2741
-9 -11 -19 -2.4921 2.1732
-9 -11 -18 1.5177 -3.2290
-9 -11 -17 1.4880 -1.5274
-9 -11 -16 -1.6590 2.3820
-9 -11 -15 0.6208 2.9084
-9 -11 -14 3.0528 1.4680
-9 -11 -13 0.8459 2.9332
-9 -11 -12 -3.7476 -0.7229
-9 -11 -11 -1.5980 -1.0844
-9 -11 -10 -0.3132 -3.4626
-9 -11 -9 -3.4957 1.6269
-9 -11 -8 2.0889 -2.9605
-9 -11 -7 1.3566 0.2418
-9 -11 -6 -0.9000 2.2517
-9 -11 -5 -1.7397 -3.8619
-9 -11 -4 1.5205 -4.7608
-9 -11 -3 2.8190 -0.4246
-9 -11 -2 2.1513 2.1313
-9 -11 -1 1.6064 3.6617
-9 -9 -23 0.9815 3.6298
-9 -9 -22 -4.2523 2.2025
-9 -9 -21 -1.1692 0.4653
-9 -9 -20 0.5462 0.7027
-9 -9 -19 0.4231 -1.6073
-9 -9 -18 3.6800 0.1356
-9 -9 -17 -0.2353 0.9340
-9 -9 -16 -3.5249 1.9913
-9 -9 -15 -0.1665 0.5068
-9 -9 -14 3.8123 1.9327
-9 -9 -13 -2.6034 -1.6816
-9 -9 -12 -3.5070 -4.8450
-9 -9 -11 4.5704 -3.1703
-9 -9 -10 -1.0514 4.3632
-9 -9 -9 -0.9848 0.5240
-9 -9 -8 2.4343 -2.3472
-9 -9 -7 0.9993 2.8756
-9 -9 -6 -1.3216 -2.3293
-9 -9 -5 1.6563 -1.2276
-9 -9 -4 4.8354 3.3908
-9 -9 -3 -0.4512 6.1940
-9 -9 -2 0.4574 2.9548
-9 -9 -1 -1.2565 -1.5197
-9 -7 -24 1.3807 3.3211
-9 -7 -23 0.7455 4.0718
-9 -7 -22 -1.6736 0.1429
-9 -7 -21 2.8379 -2.6817
-9 -7 -20 1.4572 -3.1461
-9 -7 -19 1.3903 0.3655
-9 -7 -18 1.0598 -0.6277
-9 -7 -17 -2.9729 -0.3883
-9 -7 -16 -3.8781 2.0991
-9 -7 -15 4.6519 0.5657
-9 -7 -14 3.3425 -1.7491
-9 -7 -13 -4.3168 -4.4176
-9 -7 -12 4.0625 -2.3865
-9 -7 -11 1.9672 5.4003
-9 -7 -10 -5.3005 5.4366
-9 -7 -9 0.7792 -4.9068
-9 -7 -8 1.7708 0.7503
-9 -7 -7 -0.3250 -1.3100
-9 -7 -6 -0.5253 0.8856
-9 -7 -5 4.0310 3.1915
-9 -7 -4 -1.3167 3.1726
-9 -7 -3 -4.1151 -1.3532
-9 -7 -2 0.8013 -5.2437
-9 -7 -1 -3.7824 -3.0295
-9 -5 -24 4.2436 2.5932
-9 -5 -23 -1.1478 -0.0543
-9 -5 -22 -1.0601 -4.4303
-9 -5 -21 2.1129 -3.9429
-9 -5 -20 0.0334 1.7315
-9 -5 -19 -1.2938 0.8380
-9 -5 -18 -0.8634 -1.3449
-9 -5 -17 -3.7286 3.9264
-9 -5 -16 1.2485 1.8486
-9 -5 -15 6.4309 -3.4637
-9 -5 -14 -2.6659 -3.0551
-9 -5 -13 -1.3984 0.5270
-9 -5 -12 2.7159 2.9067
-9 -5 -11 -6.9203 5.8956
-9 -5 -10 -1.6160 -4.4813
-9 -5 -9 3.7021 -3.1360
-9 -5 -8 0.4439 -1.0894
-9 -5 -7 -1.4737 0.5625
-9 -5 -6 1.2190 3.7131
-9 -5 -5 0.1553 -0.1346
-9 -5 -4 -3.7755 -3.5628
-9 -5 -3 -1.6805 -5.3408
-9 -5 -2 2.7076 -1.0187
-9 -5 -1 -5.3215 3.2058
-9 -3 -24 0.1044 1.6554
-9 -3 -23 -5.0586 -1.7426
-9 -3 -22 -0.7017 -3.6107
-9 -3 -21 2.4980 2.4745
-9 -3 -20 -1.9762 2.6005
-9 -3 -19 -1.3207 -1.3507
-9 -3 -18 -0.7406 2.9534
-9 -3 -17 -0.6519 2.8318
-9 -3 -16 4.0683 -4.7933
-9 -3 -15 0.5741 -3.5890
-9 -3 -14 -4.1198 3.8744
-9 -3 -13 1.7151 2.2679
-9 -3 -12 -2.7755 1.4206
-9 -3 -11 -2.8031 -1.4475
-9 -3 -10 4.9531 -3.3171
-9 -3 -9 1.8911 0.2983
-9 -3 -8 -1.7839 0.1715
-9 -3 -7 -0.1018 4.7704
-9 -3 -6 0.4921 0.6065
-9 -3 -5 1.1497 -2.4338
-9 -3 -4 -1.6020 -3.8233
-9 -3 -3 1.8262 1.5388
-9 -3 -2 1.8018 5.8834
-9 -3 -1 -4.2423 2.1936
-9 -1 -24 -3.8563 1.6510
-9 -1 -23 -3.4628 -3.1800
-9 -1 -22 4.6108 -0.6818
-9 -1 -21 1.7722 2.2368
-9 -1 -20 -2.1333 -0.5430
-9 -1 -19 -0.0085 1.1449
-9 -1 -18 0.6665 2.4109
-9 -1 -17 1.0651 -4.5921
-9 -1 -16 1.1965 -3.7548
-9 -1 -15 -1.4669 5.3086
-9 -1 -14 0.3935 3.9325
-9 -1 -13 1.2317 -2.9503
-9 -1 -12 -1.7361 -0.7879
-9 -1 -11 1.4566 -0.6719
-9 -1 -10 1.7907 0.6516
-9 -1 -9 -0.7338 -0.7016
-9 -1 -8 -0.3281 2.3905
-9 -1 -7 0.4928 0.6534
-9 -1 -6 1.9782 -1.2133
-9 -1 -5 2.1487 -3.1689
-9 -1 -4 -3.1201 -0.7685
-9 -1 -3 2.3412 4.8029
-9 -1 -2 -3.1188 3.0858
-9 -1 -1 -1.3908 -3.8125
-8 -40 -3 0.5801 1.0041
-8 -40 -2 0.2425 2.2877
-8 -40 -1 -3.1927 -3.8960
-8 -38 -8 -1.9516 1.8496
-8 -38 -7 -0.8380 2.1163
-8 -38 -6 -2.3330 -0.7097
-8 -38 -5 -1.6973 1.4320
-8 -38 -4 2.3908 -2.7640
-8 -38 -3 1.8123 1.8743
-8 -38 -2 -0.5741 -3.0707
-8 -38 -1 -2.6023 -2.6360
-8 -36 -11 2.2637 -1.0881
-8 -36 -10 -3.4414 -2.5048
-8 -36 -9 -2.2707 0.7509
-8 -36 -8 0.0676 4.2269
-8 -36 -7 -0.5464 -2.0002
-8 -36 -6 -2.1417 0.8022
-8 -36 -5 3.9356 -1.3698
-8 -36 -4 2.9931 -0.9230
-8 -36 -3 1.4042 2.3326
-8 -36 -2 -2.9818 -1.9306
-8 -36 -1 -0.1265 2.7512
-8 -34 -13 1.0925 -3.3380
-8 -34 -12 1.9063 -2.4439
-8 -34 -11 -3.9953 0.2569
-8 -34 -10 -1.2576 1.8156
-8 -34 -9 2.2889 4.6445
-8 -34 -8 0.6679 -0.7936
-8 -34 -7 -2.0929 -2.5312
-8 -34 -6 2.5815 2.1227
-8 -34 -5 3.8398 -1.7264
-8 -34 -4 0.0605 2.9711
-8 -34 -3 -1.6466 0.4296
-8 -34 -2 -4.9798 0.1030
-8 -34 -1 2.1820 -1.3087
-8 -32 -15 -5.8126 -0.8717
-8 -32 -14 -2.6865 -2.4658
-8 -32 -13 3.4507 -1.2186
-8 -32 -12 -1.4875 2.8230
-8 -32 -11 -1.4809 4.1956
-8 -32 -10 4.1146 3.2652
-8 -32 -9 0.1467 -0.6162
-8 -32 -8 -2.3712 -5.2367
-8 -32 -7 -0.7200 1.2076
-8 -32 -6 3.9687 0.3335
-8 -32 -5 -1.1630 -0.7177
-8 -32 -4 -0.8046 0.2668
-8 -32 -3 -5.3292 -2.2481
-8 -32 -2 -0.7720 -3.9064
-8 -32 -1 4.5285 -0.7929
-8 -30 -16 -6.6053 2.0977
-8 -30 -15 -6.3950 -0.5857
-8 -30 -14 4.8407 0.2705
-8 -30 -13 4.1493 4.5874
-8 -30 -12 -1.3873 3.5399
-8 -30 -11 1.6740 0.5344
-8 -30 -10 -1.0876 -2.8609
-8 -30 -9 -2.4974 -5.3721
-8 -30 -8 -2.0478 -0.7470
-8 -30 -7 2.4555 2.7171
-8 -30 -6 0.3702 -1.7806
-8 -30 -5 -0.7872 -0.2357
-8 -30 -4 -1.8115 -0.5854
-8 -30 -3 -2.0194 -1.5839
-8 -30 -2 5.2077 0.8661
-8 -30 -1 4.8833 5.4681
-8 -28 -17 -3.3609 3.6792
-8 -28 -16 -6.1266 0.7533
-8 -28 -15 5.5243 -1.6587
-8 -28 -14 6.7357 3.7151
-8 -28 -13 0.4153 1.0099
-8 -28 -12 -2.7576 -3.2550
-8 -28 -11 -3.6989 -4.0375
-8 -28 -10 -1.5335 -3.2377
-8 -28 -9 0.7522 0.2507
-8 -28 -8 0.9854 4.5216
-8 -28 -7 2.0735 -0.6363
-8 -28 -6 -0.5956 -0.3111
-8 -28 -5 0.9652 1.8345
-8 -28 -4 -0.3387 1.5036
-8 -28 -3 2.2040 1.1200
-8 -28 -2 3.4968 5.4891
-8 -28 -1 0.4523 -1.0552
-8 -26 -18 0.2691 1.4846
-8 -26 -17 -4.3146 1.4116
-8 -26 -16 4.8304 -3.1503
-8 -26 -15 4.9346 0.9599
-8 -26 -14 -0.3585 0.2983
-8 -26 -13 -2.9852 -5.0517
-8 -26 -12 -5.7174 -2.6483
-8 -26 -11 -0.9921 0.4920
-8 -26 -10 4.7771 2.3823
-8 -26 -9 1.7235 4.2903
-8 -26 -8 1.2679 -0.0403
-8 -26 -7 -0.9046 -2.6558
-8 -26 -6 -0.4094 1.7322
-8 -26 -5 2.0209 1.2746
-8 -26 -4 0.2543 -0.4790
-8 -26 -3 -3.2651 0.2419
-8 -26 -2 1.6171 -2.8391
-8 -26 -1 -6.8805 -5.3277
-8 -24 -19 1.0356 -1.2399
-8 -24 -18 -2.0240 3.2268
-8 -24 -17 1.1061 -0.2504
-8 -24 -16 3.4905 0.0029
-8 -24 -15 -3.0034 1.0405
-8 -24 -14 -0.3664 -4.3800
-8 -24 -13 -3.4039 -0.3582
-8 -24 -12 -1.8079 3.2164
-8 -24 -11 4.7634 3.5814
-8 -24 -10 3.2492 1.3495
-8 -24 -9 -0.5317 -0.7847
-8 -24 -8 -1.6106 -4.3859
-8 -24 -7 -3.9413 -0.1978
-8 -24 -6 1.9438 0.7309
-8 -24 -5 3.8817 0.0680
-8 -24 -4 -6.1663 -1.4907
-8 -24 -3 -1.6415 -2.1845
-8 -24 -2 2.8267 -4.0603
-8 -24 -1 -6.6364 3.7054
-8 -22 -20 -0.4297 -1.8865
-8 -22 -19 1.7195 5.3390
-8 -22 -18 -1.7517 3.9940
-8 -22 -17 1.7664 -1.0290
-8 -22 -16 -1.8548 0.4984
-8 -22 -15 1.2296 -4.5558
-8 -22 -14 0.3614 -0.0276
-8 -22 -13 -2.4168 3.7636
-8 -22 -12 1.1651 2.7488
-8 -22 -11 2.9485 -0.6063
-8 -22 -10 -0.3861 -3.1950
-8 -22 -9 -0.9966 -2.9206
-8 -22 -8 -4.1916 -0.1789
-8 -22 -7 -0.6081 1.1302
-8 -22 -6 8.0784 2.1381
-8 -22 -5 -0.5787 2.1812
-8 -22 -4 -6.9679 -0.9394
-8 -22 -3 5.2202 -1.7093
-8 -22 -2 -1.9940 4.9379
-8 -22 -1 1.1541 3.6644
-8 -20 -21 -1.4196 -1.0712
-8 -20 -20 3.0533 3.8172
-8 -20 -19 0.3866 5.4859
-8 -20 -18 -1.9162 -4.5090
-8 -20 -17 0.3503 -2.8448
-8 -20 -16 3.0218 -3.5444
-8 -20 -15 1.9390 -1.5737
-8 -20 -14 -3.5865 4.2316
-8 -20 -13 -1.1261 1.1456
-8 -20 -12 1.7347 0.5510
-8 -20 -11 1.0832 -3.9830
-8 -20 -10 -0.1763 -2.3799
-8 -20 -9 -0.8043 2.2336
-8 -20 -8 -2.5978 2.3801
-8 -20 -7 5.5250 0.6844
-8 -20 -6 4.4180 4.4401
-8 -20 -5 -7.2035 -0.7578
-8 -20 -4 -2.8424 -4.2830
-8 -20 -3 0.6589 1.2366
-8 -20 -2 -2.0953 3.1261
-8 -20 -1 6.0399 -4.8492
-8 -18 -22 -1.9174 -0.0123
-8 -18 -21 -0.6111 0.0307
-8 -18 -20 3.7193 4.4160
-8 -18 -19 -2.7338 -4.9846
-8 -18 -18 -0.9099 -6.6460
-8 -18 -17 4.1060 1.3414
-8 -18 -16 3.6005 -0.0943
-8 -18 -15 -5.6170 4.2334
-8 -18 -14 -3.1295 1.0031
-8 -18 -13 1.8741 1.6591
-8 -18 -12 1.9555 -1.1668
-8 -18 -11 -1.5034 -4.1444
-8 -18 -10 1.1841 1.6426
-8 -18 -9 -1.1792 4.6454
-8 -18 -8 -0.2381 -2.1393
-8 -18 -7 2.0033 0.4695
-8 -18 -6 -2.1016 0.2640
-8 -18 -5 -5.8130 -6.2193
-8 -18 -4 -0.9974 -2.2046
-8 -18 -3 1.8110 3.4306
-8 -18 -2 5.8858 -4.0991
-8 -18 -1 4.1822 -1.0089
-8 -16 -22 -4.2813 -1.6743
-8 -16 -21 4.5721 2.7329
-8 -16 -20 1.6650 -0.3801
-8 -16 -19 -2.0073 -7.2141
-8 -16 -18 1.7517 4.0704
-8 -16 -17 4.1713 4.2454
-8 -16 -16 -4.3578 1.7352
-8 -16 -15 -6.9400 -0.0155
-8 -16 -14 1.6058 0.3586
-8 -16 -13 3.6835 1.1920
-8 -16 -12 -2.1207 -4.8055
-8 -16 -11 0.1438 -2.5402
-8 -16 -10 2.7736 4.5782
-8 -16 -9 -1.4284 -0.0570
-8 -16 -8 -2.1240 -4.4968
-8 -16 -7 0.7266 1.3673
-8 -16 -6 1.2544 -1.8884
-8 -16 -5 -1.9464 -0.6800
-8 -16 -4 3.4734 4.8406
-8 -16 -3 5.7705 0.2383
-8 -16 -2 2.6269 -0.8774
-8 -16 -1 -2.9733 4.3114
-8 -14 -23 -3.2896 -2.5564
-8 -14 -22 4.0697 0.2450
-8 -14 -21 5.9912 3.2381
-8 -14 -20 -1.5384 -5.2921
-8 -14 -19 -1.6488 0.9213
-8 -14 -18 0.2777 5.1844
-8 -14 -17 -0.3580 -1.1239
-8 -14 -16 -6.6646 -2.4862
-8 -14 -15 -0.8232 -1.4777
-8 -14 -14 5.6256 1.7359
-8 -14 -13 1.5995 -3.3728
-8 -14 -12 -1.0292 -3.8003
-8 -14 -11 4.0843 1.8768
-8 -14 -10 -0.0479 4.0272
-8 -14 -9 -2.9837 -3.2401
-8 -14 -8 -1.3641 0.9303
-8 -14 -7 5.4936 2.5650
-8 -14 -6 -0.5762 2.3072
-8 -14 -5 -0.7521 3.6713
-8 -14 -4 2.0578 -0.4010
-8 -14 -3 -2.1470 -3.5879
-8 -14 -2 -3.9817 2.4054
-8 -14 -1 -2.6303 -1.0608
-8 -12 -23 2.3695 -3.5179
-8 -12 -22 5.5317 4.1971
-8 -12 -21 -2.7150 -2.3651
-8 -12 -20 -3.5625 -2.2965
-8 -12 -19 -2.8316 3.5814
-8 -12 -18 0.9485 -1.4592
-8 -12 -17 -0.6932 -1.8893
-8 -12 -16 -1.6532 -1.2969
-8 -12 -15 3.4297 2.3845
-8 -12 -14 4.7101 -1.0082
-8 -12 -13 -0.1437 -1.5528
-8 -12 -12 0.4370 1.3388
-8 -12 -11 -1.8869 3.4412
-8 -12 -10 -2.4584 0.3029
-8 -12 -9 -2.3214 0.7379
-8 -12 -8 2.6816 1.9430
-8 -12 -7 0.2726 0.2356
-8 -12 -6 -3.5594 1.3250
-8 -12 -5 -0.4051 -4.0960
-8 -12 -4 -3.3014 -6.5201
-8 -12 -3 -3.1513 -0.1505
-8 -12 -2 2.9474 -0.0128
-8 -12 -1 4.5739 -1.0704
-8 -10 -24 -0.0290 -5.4028
-8 -10 -23 2.0808 4.6959
-8 -10 -22 -3.4800 2.5804
-8 -10 -21 -4.0622 -2.5313
-8 -10 -20 -0.3113 3.2140
-8 -10 -19 0.9747 -0.6293
-8 -10 -18 2.5086 -0.0029
-8 -10 -17 0.2889 0.1795
-8 -10 -16 -0.4978 1.2129
-8 -10 -15 1.4001 0.9602
-8 -10 -14 1.9254 -0.7572
-8 -10 -13 -1.7454 2.4219
-8 -10 -12 -4.8914 0.1160
-8 -10 -11 -1.4800 -1.0339
-8 -10 -10 1.6602 1.0075
-8 -10 -9 0.5128 1.6444
-8 -10 -8 0.3695 -4.4859
-8 -10 -7 -2.6791 -0.5229
-8 -10 -6 2.0273 -1.8427
-8 -10 -5 -0.6467 -4.9985
-8 -10 -4 -0.2628 0.7262
-8 -10 -3 4.4258 4.0298
-8 -10 -2 7.4105 1.3286
-8 -10 -1 -0.1818 2.7456
-8 -8 -24 0.3916 3.0804
-8 -8 -23 -0.8279 6.1945
-8 -8 -22 -2.3088 -2.4624
-8 -8 -21 2.5695 0.9397
-8 -8 -20 2.6750 -0.8230
-8 -8 -19 0.6538 -1.5259
-8 -8 -18 -0.2656 0.6354
-8 -8 -17 -0.4655 -1.6741
-8 -8 -16 -2.7169 1.6358
-8 -8 -15 1.9269 -0.3544
-8 -8 -14 1.8667 1.1321
-8 -8 -13 -4.2627 -1.1054
-8 -8 -12 -1.0341 -3.9582
-8 -8 -11 6.0042 0.0520
-8 -8 -10 -0.0441 4.4593
-8 -8 -9 -0.5149 -4.0007
-8 -8 -8 -1.5482 -3.0470
-8 -8 -7 3.2670 2.9602
-8 -8 -6 1.5812 0.2909
-8 -8 -5 -0.4510 0.3155
-8 -8 -4 2.3042 4.5883
-8 -8 -3 3.3794 1.6255
-8 -8 -2 -1.2821 0.7113
-8 -8 -1 -5.7799 -0.7697
-8 -6 -24 2.0141 3.9503
-8 -6 -23 0.3709 -2.0059
-8 -6 -22 1.2564 -2.5235
-8 -6 -21 2.1684 -1.3663
-8 -6 -20 -0.6135 -2.7069
-8 -6 -19 -3.3612 0.8159
-8 -6 -18 0.5826 -1.8079
-8 -6 -17 -0.9860 1.8447
-8 -6 -16 -0.3926 2.7096
-8 -6 -15 4.3995 -1.3558
-8 -6 -14 -0.9208 -1.6088
-8 -6 -13 -2.9916 -2.9143
-8 -6 -12 5.3388 -0.6168
-8 -6 -11 -1.1746 5.2527
-8 -6 -10 -3.7469 0.5493
-8 -6 -9 0.2994 -4.2999
-8 -6 -8 1.2363 2.0866
-8 -6 -7 1.1415 3.2688
-8 -6 -6 -2.6363 -0.5732
-8 -6 -5 -0.2846 -0.6241
-8 -6 -4 0.2088 1.2045
-8 -6 -3 -3.7686 -3.8182
-8 -6 -2 -2.7242 -1.9234
-8 -6 -1 -0.6830 -0.2471
-8 -4 -24 1.0978 -0.2944
-8 -4 -23 -1.2336 -1.1014
-8 -4 -22 -1.5457 -0.8615
-8 -4 -21 -0.1257 -1.3616
-8 -4 -20 -3.0552 1.8170
-8 -4 -19 -0.7400 0.4001
-8 -4 -18 2.1438 1.5324
-8 -4 -17 -0.8793 5.3423
-8 -4 -16 1.7956 -2.4505
-8 -4 -15 1.0774 -4.3106
-8 -4 -14 -3.8853 -0.0251
-8 -4 -13 1.4525 1.1861
-8 -4 -12 0.2016 2.5957
-8 -4 -11 -5.6235 2.1287
-8 -4 -10 2.7281 -2.4498
-8 -4 -9 1.6484 -0.2010
-8 -4 -8 -0.5793 1.1659
-8 -4 -7 -2.5372 1.2413
-8 -4 -6 -0.8029 -3.3495
-8 -4 -5 1.7092 0.6938
-8 -4 -4 -0.9012 -2.5803
-8 -4 -3 -2.6191 -4.0796
-8 -4 -2 6.5726 4.9593
-8 -4 -1 -1.9889 3.4214
-8 -2 -24 -1.3660 2.4059
-8 -2 -23 -3.5866 0.1523
-8 -2 -22 0.1818 -2.1359
-8 -2 -21 0.8346 1.2067
-8 -2 -20 -1.0695 1.6317
-8 -2 -19 1.9727 0.2908
-8 -2 -18 0.5385 4.3283
-8 -2 -17 -0.0791 -1.8169
-8 -2 -16 0.6276 -7.5715
-8 -2 -15 -1.3976 1.1977
-8 -2 -14 -0.4229 4.5821
-8 -2 -13 2.8532 0.2224
-8 -2 -12 -2.8333 -0.1023
-8 -2 -11 1.9629 -0.3835
-8 -2 -10 2.8836 0.9554
-8 -2 -9 -1.5527 -1.0211
-8 -2 -8 -1.1839 0.5979
-8 -2 -7 0.3776 -0.4358
-8 -2 -6 2.1985 -1.4962
-8 -2 -5 4.3580 0.5535
-8 -2 -4 -2.6014 -5.1224
-8 -2 -3 4.4145 4.9584
-8 -2 -2 1.8105 9.8467
-8 -2 -1 -7.1081 -2.6038
-7 -39 -7 -2.1540 3.4989
-7 -39 -6 -0.7036 0.8220
-7 -39 -5 -3.6875 1.8758
-7 -39 -4 3.5093 -2.2188
-7 -39 -3 2.3045 -0.3424
-7 -39 -2 -0.5610 1.7693
-7 -39 -1 -3.7465 -4.0118
-7 -37 -10 -0.2773 -2.3100
-7 -37 -9 -3.0708 -0.6324
-7 -37 -8 -3.8199 4.4407
-7 -37 -7 1.3254 0.6758
-7 -37 -6 -1.6169 0.3179
-7 -37 -5 0.8790 -0.5570
-7 -37 -4 5.2859 -4.9482
-7 -37 -3 -0.9079 3.2471
-7 -37 -2 -1.7039 -1.6731
-7 -37 -1 -3.5566 -0.7213
-7 -35 -13 0.3405 -3.1717
-7 -35 -12 2.7471 -4.0871
-7 -35 -11 -2.3183 -0.5970
-7 -35 -10 -3.8552 1.8364
-7 -35 -9 -0.9072 4.6418
-7 -35 -8 1.5153 0.6151
-7 -35 -7 2.9274 -2.1653
-7 -35 -6 -1.3494 1.9781
-7 -35 -5 4.7506 -3.8916
-7 -35 -4 0.6874 0.5494
-7 -35 -3 -0.4541 4.1729
-7 -35 -2 -2.6586 -1.0351
-7 -35 -1 0.9746 0.9430
-7 -33 -14 -3.6434 -2.2707
-7 -33 -13 2.3707 -3.4277
-7 -33 -12 -0.0280 0.6612
-7 -33 -11 -4.6231 3.9766
-7 -33 -10 3.3812 5.3528
-7 -33 -9 2.6155 -0.1411
-7 -33 -8 2.6691 -4.2926
-7 -33 -7 -1.6879 0.8562
-7 -33 -6 0.3534 0.3747
-7 -33 -5 1.3508 -3.6175
-7 -33 -4 -0.7001 4.2966
-7 -33 -3 -2.8147 0.0628
-7 -33 -2 -3.6398 -2.9733
-7 -33 -1 0.4759 -1.7324
-7 -31 -16 -1.7755 1.2125
-7 -31 -15 -6.7804 0.5665
-7 -31 -14 1.2644 -1.4075
-7 -31 -13 5.6163 2.4290
-7 -31 -12 -1.9560 3.6481
-7 -31 -11 2.1784 3.5598
-7 -31 -10 3.4873 -0.9683
-7 -31 -9 -1.0915 -5.4988
-7 -31 -8 -2.4979 -1.9463
-7 -31 -7 -3.3952 2.7807
-7 -31 -6 0.8251 -3.2146
-7 -31 -5 -0.1971 0.3189
-7 -31 -4 -1.6305 2.5189
-7 -31 -3 -5.1865 -3.8472
-7 -31 -2 1.1939 -3.3697
-7 -31 -1 2.1227 2.6009
-7 -29 -17 -0.0973 2.8842
-7 -29 -16 -5.6218 3.6752
-7 -29 -15 0.6998 -1.3085
-7 -29 -14 8.2498 0.8834
-7 -29 -13 2.3317 2.8192
-7 -29 -12 -1.8583 -0.8326
-7 -29 -11 -0.5550 -2.0961
-7 -29 -10 -3.4521 -3.7385
-7 -29 -9 -1.8626 -2.1633
-7 -29 -8 -3.0816 2.9770
-7 -29 -7 0.8334 1.1968
-7 -29 -6 2.0678 -1.5929
-7 -29 -5 1.4268 3.5215
-7 -29 -4 -2.3022 -0.6576
-7 -29 -3 2.4273 -3.3828
-7 -29 -2 4.7488 3.7276
-7 -29 -1 6.4202 4.7262
-7 -27 -18 -0.2556 0.7808
-7 -27 -17 -2.6705 4.0414
-7 -27 -16 0.5566 -1.4330
-7 -27 -15 6.6103 -3.1808
-7 -27 -14 2.0059 1.7138
-7 -27 -13 -2.7699 -2.0866
-7 -27 -12 -5.0953 -3.5401
-7 -27 -11 -4.4865 -0.2631
-7 -27 -10 1.5149 1.1397
-7 -27 -9 1.8590 1.5301
-7 -27 -8 0.7437 3.6053
-7 -27 -7 3.0692 -1.3099
-7 -27 -6 1.9213 0.5200
-7 -27 -5 0.5608 0.5644
-7 -27 -4 1.1613 -2.4344
-7 -27 -3 1.5401 0.4879
-7 -27 -2 0.8625 5.8459
-7 -27 -1 -0.4241 -2.3281
-7 -25 -19 -2.5544 -2.8472
-7 -25 -18 -0.8857 3.5365
-7 -25 -17 0.0985 0.6630
-7 -25 -16 4.5806 -3.5636
-7 -25 -15 -1.0766 0.6874
-7 -25 -14 -1.5764 -0.1383
-7 -25 -13 -3.2678 -2.9188
-7 -25 -12 -4.3280 1.0876
-7 -25 -11 2.6516 4.8166
-7 -25 -10 6.6119 0.3293
-7 -25 -9 0.7178 0.7400
-7 -25 -8 -0.0277 -0.3009
-7 -25 -7 -1.4894 -3.3287
-7 -25 -6 -0.5826 -1.4394
-7 -25 -5 0.9803 -0.3586
-7 -25 -4 -1.9358 -0.4989
-7 -25 -3 -5.5240 2.3977
-7 -25 -2 2.1041 -0.9922
-7 -25 -1 -8.1811 -3.9534
-7 -23 -20 -3.6076 -3.4418
-7 -23 -19 0.5723 3.9708
-7 -23 -18 1.1916 4.4080
-7 -23 -17 3.4180 -1.6880
-7 -23 -16 -1.5119 0.6955
-7 -23 -15 -1.1096 0.0599
-7 -23 -14 1.3877 -2.1742
-7 -23 -13 -3.2040 0.7920
-7 -23 -12 0.0762 4.8918
-7 -23 -11 5.2311 1.3605
-7 -23 -10 2.0350 -3.8954
-7 -23 -9 -3.0823 -0.5039
-7 -23 -8 -4.3132 -2.7833
-7 -23 -7 -2.8521 -2.9017
-7 -23 -6 3.7582 1.5072
-7 -23 -5 1.8853 3.9032
-7 -23 -4 -5.8713 -0.1190
-7 -23 -3 2.7382 -0.3369
-7 -23 -2 2.8689 -1.6535
-7 -23 -1 -4.4524 2.1894
-7 -21 -21 -1.8669 -0.4841
-7 -21 -20 1.7991 3.0269
-7 -21 -19 3.8480 5.9278
-7 -21 -18 1.8100 -2.5643
-7 -21 -17 -1.2315 -1.3771
-7 -21 -16 -1.7146 -0.5901
-7 -21 -15 3.7943 -4.2756
-7 -21 -14 -3.3921 0.4482
-7 -21 -13 -2.3603 3.1484
-7 -21 -12 1.7652 2.6813
-7 -21 -11 3.2848 -4.3755
-7 -21 -10 -1.5475 -3.1828
-7 -21 -9 -3.4503 0.3560
-7 -21 -8 -2.7981 -0.6588
-7 -21 -7 5.0879 1.4542
-7 -21 -6 6.7993 6.5379
-7 -21 -5 -2.0891 1.1602
-7 -21 -4 -2.2238 -3.6152
-7 -21 -3 4.4514 0.4327
-7 -21 -2 -5.2793 4.2189
-7 -21 -1 2.2640 -0.4407
-7 -19 -22 0.1998 1.5098
-7 -19 -21 0.1314 1.4524
-7 -19 -20 4.1614 3.3905
-7 -19 -19 0.5785 -3.8923
-7 -19 -18 -2.4406 -5.4827
-7 -19 -17 -2.9635 0.8818
-7 -19 -16 4.8347 -4.0668
-7 -19 -15 -2.4655 -0.2801
-7 -19 -14 -4.7727 3.6911
-7 -19 -13 2.4989 3.1277
-7 -19 -12 3.8935 -0.4176
-7 -19 -11 0.3185 -4.7592
-7 -19 -10 -2.2036 0.2397
-7 -19 -9 -1.4209 3.1244
-7 -19 -8 2.4127 1.7845
-7 -19 -7 4.9615 2.5470
-7 -19 -6 -0.9387 1.4875
-7 -19 -5 -5.4664 -5.5487
-7 -19 -4 -2.0799 -2.1249
-7 -19 -3 -4.0712 5.0827
-7 -19 -2 -1.0977 -2.1423
-7 -19 -1 7.5409 -5.6821
-7 -17 -22 -3.3691 1.3765
-7 -17 -21 1.0870 0.8127
-7 -17 -20 2.0346 -2.4094
-7 -17 -19 -1.7409 -6.2440
-7 -17 -18 -3.1496 2.5433
-7 -17 -17 3.7447 0.7130
-7 -17 -16 2.3093 -0.5750
-7 -17 -15 -7.3426 4.5374
-7 -17 -14 2.2141 3.1122
-7 -17 -13 5.2608 2.7233
-7 -17 -12 -0.5217 -3.4081
-7 -17 -11 -4.4228 -3.6492
-7 -17 -10 0.0952 2.4118
-7 -17 -9 0.5667 3.3886
-7 -17 -8 0.8744 -1.8270
-7 -17 -7 -2.3494 -2.6352
-7 -17 -6 -2.0339 -3.2649
-7 -17 -5 -2.6817 -2.0340
-7 -17 -4 -0.5680 4.5280
-7 -17 -3 1.8998 0.0511
-7 -17 -2 9.2232 -8.1811
-7 -17 -1 1.9527 2.8025
-7 -15 -23 -3.3499 0.5953
-7 -15 -22 -1.6360 -0.7116
-7 -15 -21 4.8437 -0.0335
-7 -15 -20 1.2549 -4.0403
-7 -15 -19 -1.9031 1.5785
-7 -15 -18 -0.7848 3.2677
-7 -15 -17 4.9328 -0.8923
-7 -15 -16 -5.6686 3.2819
-7 -15 -15 -2.7772 1.4656
-7 -15 -14 5.2939 1.8378
-7 -15 -13 0.8693 -1.9692
-7 -15 -12 -6.2730 -7.0842
-7 -15 -11 0.8388 -2.0972
-7 -15 -10 3.0854 3.5364
-7 -15 -9 0.1047 0.1364
-7 -15 -8 -2.4617 -4.6930
-7 -15 -7 1.6012 -1.1335
-7 -15 -6 2.0652 3.2845
-7 -15 -5 1.7220 5.3821
-7 -15 -4 3.5481 1.4667
-7 -15 -3 4.1513 -6.5659
-7 -15 -2 -0.6691 2.6260
-7 -15 -1 -7.6342 5.5015
-7 -13 -23 -1.7432 -4.4558
-7 -13 -22 4.6346 1.0052
-7 -13 -21 1.9694 -1.2848
-7 -13 -20 -1.7620 -1.2684
-7 -13 -19 -4.2450 2.3375
-7 -13 -18 2.0562 -1.9222
-7 -13 -17 -0.2533 2.3741
-7 -13 -16 -4.7618 0.6248
-7 -13 -15 2.3444 -1.1525
-7 -13 -14 3.7871 -0.8841
-7 -13 -13 -2.5398 -6.6762
-7 -13 -12 -0.4680 -3.4474
-7 -13 -11 4.6330 3.2234
-7 -13 -10 -0.1670 4.5907
-7 -13 -9 -1.9151 -0.0661
-7 -13 -8 0.7513 -0.6901
-7 -13 -7 2.7498 4.0186
-7 -13 -6 -0.4893 6.3177
-7 -13 -5 2.6547 -0.3911
-7 -13 -4 -2.7079 -7.4157
-7 -13 -3 -7.4298 -0.6755
-7 -13 -2 -6.2715 4.7142
-7 -13 -1 2.6930 -2.8338
-7 -11 -24 -1.2048 -6.8078
-7 -11 -23 1.8091 0.6411
-7 -11 -22 -0.2758 3.9775
-7 -11 -21 -2.6058 -2.5789
-7 -11 -20 -2.6556 1.5349
-7 -11 -19 0.2655 -0.9447
-7 -11 -18 2.9346 2.0553
-7 -11 -17 -2.2103 3.0466
-7 -11 -16 0.1852 -2.9215
-7 -11 -15 2.0843 -0.2643
-7 -11 -14 2.2358 -3.1314
-7 -11 -13 -1.1529 -1.3361
-7 -11 -12 1.1872 4.3375
-7 -11 -11 -2.1484 4.6645
-7 -11 -10 -1.7265 3.0271
-7 -11 -9 0.0546 0.2216
-7 -11 -8 1.1391 -2.0458
-7 -11 -7 -3.6755 1.6049
-7 -11 -6 2.4341 -0.1431
-7 -11 -5 -0.7372 -8.1496
-7 -11 -4 -9.7185 -3.3608
-7 -11 -3 -4.5932 3.4443
-7 -11 -2 10.6023 -1.9074
-7 -11 -1 8.9248 0.0672
-7 -9 -24 0.9514 -0.3054
-7 -9 -23 -0.9498 8.0493
-7 -9 -22 -2.1109 -1.2173
-7 -9 -21 1.2537 -1.1009
-7 -9 -20 1.8487 1.1244
-7 -9 -19 2.5679 0.4356
-7 -9 -18 -2.5183 3.6913
-7 -9 -17 -0.0870 -2.8155
-7 -9 -16 -0.4057 -1.7202
-7 -9 -15 1.8269 -0.2175
-7 -9 -14 1.4502 -0.5551
-7 -9 -13 -1.8328 4.2983
-7 -9 -12 -3.3820 1.5759
-7 -9 -11 -0.7221 -0.8235
-7 -9 -10 2.1035 0.6903
-7 -9 -9 1.8992 -4.0220
-7 -9 -8 -3.1782 -5.2446
-7 -9 -7 1.4379 1.7987
-7 -9 -6 5.6321 -1.3748
-7 -9 -5 -5.3951 -3.1146
-7 -9 -4 -5.1714 2.8663
-7 -9 -3 11.1696 1.4962
-7 -9 -2 11.1316 2.1151
-7 -9 -1 -5.1052 2.7527
-7 -7 -24 1.5473 4.8780
-7 -7 -23 -1.2133 -0.4516
-7 -7 -22 2.7775 -4.8698
-7 -7 -21 1.9926 0.5308
-7 -7 -20 0.8104 -0.5264
-7 -7 -19 -4.6285 1.0055
-7 -7 -18 -1.7293 -1.8629
-7 -7 -17 2.0890 -2.7398
-7 -7 -16 0.0928 1.3310
-7 -7 -15 3.2350 -0.8497
-7 -7 -14 -1.0503 2.0535
-7 -7 -13 -3.3694 0.5761
-7 -7 -12 -0.0784 -4.3340
-7 -7 -11 2.8256 -0.2483
-7 -7 -10 1.6422 0.7257
-7 -7 -9 -0.6614 -4.8343
-7 -7 -8 -1.0910 0.5597
-7 -7 -7 5.7360 5.9164
-7 -7 -6 -1.8374 0.8331
-7 -7 -5 -6.2343 -1.3664
-7 -7 -4 3.1453 1.7516
-7 -7 -3 8.2971 2.1301
-7 -7 -2 -6.9464 1.0529
-7 -7 -1 -4.9849 -2.1514
-7 -5 -24 -1.2463 -1.3059
-7 -5 -23 0.9050 -3.9909
-7 -5 -22 0.4516 0.3141
-7 -5 -21 -1.2558 0.6117
-7 -5 -20 -3.1364 0.2173
-7 -5 -19 -3.2784 -0.2488
-7 -5 -18 4.1931 -1.2310
-7 -5 -17 1.4866 3.0039
-7 -5 -16 1.5498 0.2651
-7 -5 -15 -0.6563 -0.9844
-7 -5 -14 -3.5111 1.6205
-7 -5 -13 -0.6893 -2.7113
-7 -5 -12 1.7254 -1.0984
-7 -5 -11 -0.8342 3.4409
-7 -5 -10 1.1493 0.2651
-7 -5 -9 -1.1618 -1.1001
-7 -5 -8 1.8237 3.9658
-7 -5 -7 -1.7535 4.4282
-7 -5 -6 -5.4651 -3.9286
-7 -5 -5 -1.7603 -3.3622
-7 -5 -4 4.2418 2.6246
-7 -5 -3 -5.0895 -2.0213
-7 -5 -2 -1.1131 -2.3299
-7 -5 -1 4.0850 0.7695
-7 -3 -25 -1.1518 -1.0533
-7 -3 -24 -1.3810 -0.1658
-7 -3 -23 0.1729 2.7260
-7 -3 -22 -1.9079 0.9627
-7 -3 -21 -0.3353 0.1436
-7 -3 -20 -1.6779 0.8134
-7 -3 -19 2.1391 0.1381
-7 -3 -18 2.4953 2.7477
-7 -3 -17 0.4845 1.8303
-7 -3 -16 -1.1033 -4.1538
-7 -3 -15 -3.3937 0.4821
-7 -3 -14 -0.6564 0.6900
-7 -3 -13 2.3193 -1.2961
-7 -3 -12 -1.0304 1.5313
-7 -3 -11 1.7475 1.6379
-7 -3 -10 1.9730 0.2270
-7 -3 -9 -0.4359 -0.3765
-7 -3 -8 -0.9537 2.2862
-7 -3 -7 -4.0674 -0.4569
-7 -3 -6 -0.3482 -7.3243
-7 -3 -5 4.2247 1.3278
-7 -3 -4 0.3093 -0.4187
-7 -3 -3 1.2272 -3.0679
-7 -3 -2 9.3848 6.1608
-7 -3 -1 -3.1462 2.0040
-7 -1 -25 -1.5210 0.7321
-7 -1 -24 1.0187 3.0517
-7 -1 -23 -0.6289 -0.7153
-7 -1 -22 0.6183 -2.0329
-7 -1 -21 0.5497 -0.0263
-7 -1 -20 0.3091 0.8348
-7 -1 -19 1.2864 0.5778
-7 -1 -18 0.5881 1.8701
-7 -1 -17 0.4105 -4.7335
-7 -1 -16 -2.4167 -3.2579
-7 -1 -15 -0.8843 3.1121
-7 -1 -14 3.1168 -0.0139
-7 -1 -13 1.0802 -0.5238
-7 -1 -12 0.3018 0.2904
-7 -1 -11 3.0941 1.2485
-7 -1 -10 -2.1897 0.5726
-7 -1 -9 -0.4436 -1.6027
-7 -1 -8 -2.1739 1.0195
-7 -1 -7 -0.9302 -4.7135
-7 -1 -6 4.2715 -3.3608
-7 -1 -5 3.9168 3.2650
-7 -1 -4 -1.0576 -1.9775
-7 -1 -3 5.7968 7.2264
-7 -1 -2 -5.1455 5.7115
-7 -1 -1 -5.8505 -5.4489
-6 -40 -6 0.5171 3.7381
-6 -40 -5 -3.2861 0.1363
-6 -40 -4 1.0257 -1.0605
-6 -40 -3 4.7202 -1.6293
-6 -40 -2 -0.6863 2.6758
-6 -40 -1 -0.0216 -0.3469
-6 -38 -10 0.8643 -0.6057
-6 -38 -9 -0.4009 -1.7876
-6 -38 -8 -4.3920 1.7423
-6 -38 -7 0.2202 3.8097
-6 -38 -6 1.1227 0.5890
-6 -38 -5 -3.2771 -1.2436
-6 -38 -4 6.0752 -3.2426
-6 -38 -3 -0.5627 0.0105
-6 -38 -2 -2.5510 1.1519
-6 -38 -1 -4.4220 -1.9123
-6 -36 -12 1.5342 -5.2899
-6 -36 -11 -0.2778 -0.9345
-6 -36 -10 -2.7293 1.3783
-6 -36 -9 -2.4110 3.3310
-6 -36 -8 -0.9157 1.2597
-6 -36 -7 6.0120 -0.0179
-6 -36 -6 -2.3510 -0.0915
-6 -36 -5 1.4544 -1.8630
-6 -36 -4 3.2770 -3.1484
-6 -36 -3 -2.6887 2.5851
-6 -36 -2 -0.3057 0.0771
-6 -36 -1 -0.1536 0.6903
-6 -34 -14 -2.8661 -0.7755
-6 -34 -13 -0.3939 -4.8992
-6 -34 -12 1.3379 -1.0883
-6 -34 -11 -4.0187 2.5584
-6 -34 -10 0.1246 5.8807
-6 -34 -9 2.1860 0.4786
-6 -34 -8 5.2779 -3.5203
-6 -34 -7 1.5262 0.5598
-6 -34 -6 -4.1712 1.2799
-6 -34 -5 3.4335 -4.6175
-6 -34 -4 -0.5387 0.3791
-6 -34 -3 0.1228 3.3759
-6 -34 -2 -0.9633 0.5310
-6 -34 -1 0.0035 0.1240
-6 -32 -16 0.5114 0.3886
-6 -32 -15 -3.3694 0.9538
-6 -32 -14 -2.8368 -2.6048
-6 -32 -13 4.0289 -0.0967
-6 -32 -12 -0.1051 2.3595
-6 -32 -11 -0.4075 3.8327
-6 -32 -10 5.0455 2.0406
-6 -32 -9 2.3138 -6.1930
-6 -32 -8 0.5464 -1.7775
-6 -32 -7 -6.6565 3.4034
-6 -32 -6 -0.8969 -2.5303
-6 -32 -5 1.6074 -3.7294
-6 -32 -4 -1.1761 5.2240
-6 -32 -3 -3.3591 1.2088
-6 -32 -2 -2.7057 -1.6204
-6 -32 -1 -4.0585 -1.6967
-6 -30 -17 1.0225 0.4521
-6 -30 -16 -0.8881 3.1782
-6 -30 -15 -3.2342 -0.3937
-6 -30 -14 4.6483 -1.6215
-6 -30 -13 5.1012 2.0247
-6 -30 -12 -1.0818 -0.2242
-6 -30 -11 1.0792 1.3822
-6 -30 -10 -0.2611 -3.4600
-6 -30 -9 -2.0681 -3.2945
-6 -30 -8 -5.5550 2.8303
-6 -30 -7 -3.7146 2.3271
-6 -30 -6 3.7620 -4.2793
-6 -30 -5 1.1489 3.7829
-6 -30 -4 -2.8009 3.6236
-6 -30 -3 -1.3441 -3.5562
-6 -30 -2 1.3574 -3.0981
-6 -30 -1 3.6665 1.2044
-6 -28 -18 -0.1221 -1.5792
-6 -28 -17 1.4012 2.5970
-6 -28 -16 -2.1008 1.3264
-6 -28 -15 2.4730 -4.3127
-6 -28 -14 5.1081 -0.3458
-6 -28 -13 -0.3351 0.0234
-6 -28 -12 -4.3769 -0.6721
-6 -28 -11 -3.7130 0.3385
-6 -28 -10 -1.2527 -0.3214
-6 -28 -9 0.0558 0.4562
-6 -28 -8 -2.4964 3.7034
-6 -28 -7 4.2336 -0.6701
-6 -28 -6 4.7032 -0.7401
-6 -28 -5 -0.0054 3.5111
-6 -28 -4 -0.8365 -3.7329
-6 -28 -3 4.2119 -4.5383
-6 -28 -2 1.7736 2.3715
-6 -28 -1 7.8036 3.9350
-6 -26 -19 -2.3189 -4.1183
-6 -26 -18 -0.2052 0.2132
-6 -26 -17 -0.9454 3.0074
-6 -26 -16 0.3839 -3.2782
-6 -26 -15 1.5881 -2.9064
-6 -26 -14 0.1463 2.1011
-6 -26 -13 -3.6891 0.3662
-6 -26 -12 -5.2822 0.2104
-6 -26 -11 0.2760 2.5961
-6 -26 -10 6.0059 -0.1871
-6 -26 -9 1.5648 -0.6349
-6 -26 -8 0.3342 2.3725
-6 -26 -7 3.1800 -3.0037
-6 -26 -6 -0.0764 -0.6828
-6 -26 -5 -2.0917 -1.8885
-6 -26 -4 0.3888 -2.9785
-6 -26 -3 -2.1090 1.7522
-6 -26 -2 0.2992 6.5220
-6 -26 -1 -1.7599 -1.0250
-6 -24 -20 -3.3644 -2.9423
-6 -24 -19 -2.3570 -0.7132
-6 -24 -18 0.3386 5.0495
-6 -24 -17 1.5302 -0.0278
-6 -24 -16 0.4285 -2.5820
-6 -24 -15 -0.3475 1.7015
-6 -24 -14 1.0150 1.9073
-6 -24 -13 -3.7201 -1.1434
-6 -24 -12 0.0259 1.5864
-6 -24 -11 5.4811 1.7058
-6 -24 -10 4.3341 -3.8380
-6 -24 -9 -3.3119 1.5269
-6 -24 -8 -2.6623 -0.1209
-6 -24 -7 -2.6036 -3.9179
-6 -24 -6 -1.3871 -0.9311
-6 -24 -5 -0.6359 1.4162
-6 -24 -4 -2.1507 1.6645
-6 -24 -3 -1.8594 3.5457
-6 -24 -2 4.5604 -0.2741
-6 -24 -1 -6.4851 -3.7442
-6 -22 -21 -3.1600 0.9300
-6 -22 -20 -0.8405 0.1525
-6 -22 -19 2.6291 5.1329
-6 -22 -18 3.5333 0.5230
-6 -22 -17 1.7565 -2.5792
-6 -22 -16 -2.5549 0.6783
-6 -22 -15 3.0362 0.2341
-6 -22 -14 -2.2183 -2.0726
-6 -22 -13 -2.2566 -0.0541
-6 -22 -12 2.0446 3.1653
-6 -22 -11 2.6457 -2.2134
-6 -22 -10 -1.5846 -1.5976
-6 -22 -9 -4.8569 2.1838
-6 -22 -8 -3.4875 -3.0813
-6 -22 -7 1.1238 -1.7492
-6 -22 -6 4.4996 3.2707
-6 -22 -5 1.7055 3.5977
-6 -22 -4 -0.2284 -0.9789
-6 -22 -3 5.8928 -0.8942
-6 -22 -2 -0.4577 -1.2048
-6 -22 -1 -3.6322 0.9684
-6 -20 -22 -1.6248 1.3230
-6 -20 -21 0.5943 1.4203
-6 -20 -20 4.1783 2.7126
-6 -20 -19 2.6021 -1.6936
-6 -20 -18 1.2139 -5.0719
-6 -20 -17 -5.2478 1.2261
-6 -20 -16 0.1795 -0.8471
-6 -20 -15 0.3338 -3.6545
-6 -20 -14 -5.3107 -0.0467
-6 -20 -13 2.1077 3.9063
-6 -20 -12 1.7085 0.8537
-6 -20 -11 1.3443 -2.9694
-6 -20 -10 -1.8799 0.3239
-6 -20 -9 -2.0053 -0.7958
-6 -20 -8 1.0949 -0.7804
-6 -20 -7 7.1258 2.4938
-6 -20 -6 3.1719 3.8598
-6 -20 -5 -1.4470 -1.0996
-6 -20 -4 0.0401 -3.3941
-6 -20 -3 -1.6785 2.0738
-6 -20 -2 -8.0204 2.7924
-6 -20 -1 4.0024 -1.8631
-6 -18 -22 -0.4701 1.7792
-6 -18 -21 1.8627 2.0504
-6 -18 -20 0.8344 -2.3829
-6 -18 -19 -0.8351 -6.7851
-6 -18 -18 -4.3340 2.6132
-6 -18 -17 -3.5347 1.6437
-6 -18 -16 4.9449 -4.2744
-6 -18 -15 -4.1486 0.4386
-6 -18 -14 1.7336 5.0896
-6 -18 -13 4.8785 3.2821
-6 -18 -12 1.5749 -1.3276
-6 -18 -11 -1.5632 -2.2858
-6 -18 -10 -1.4602 -0.7505
-6 -18 -9 -0.8087 1.5731
-6 -18 -8 3.5284 3.2226
-6 -18 -7 1.3324 0.3386
-6 -18 -6 -4.2825 -1.2689
-6 -18 -5 -4.0910 -3.7869
-6 -18 -4 -2.1739 0.9173
-6 -18 -3 -6.4820 3.6840
-6 -18 -2 4.2489 -4.7673
-6 -18 -1 7.8905 -2.8396
-6 -16 -23 0.4264 1.1697
-6 -16 -22 -1.8540 2.4491
-6 -16 -21 0.4020 -0.0133
-6 -16 -20 -0.5381 -6.3942
-6 -16 -19 -0.2253 2.1838
-6 -16 -18 -4.1800 4.4505
-6 -16 -17 5.5658 -4.2068
-6 -16 -16 1.5756 0.9237
-6 -16 -15 -2.2355 5.6202
-6 -16 -14 4.9392 3.5028
-6 -16 -13 1.3897 0.3163
-6 -16 -12 -4.4242 -3.8922
-6 -16 -11 -3.9817 -4.0137
-6 -16 -10 0.0602 0.7368
-6 -16 -9 0.8745 4.6642
-6 -16 -8 0.8141 -1.6416
-6 -16 -7 -3.7135 -5.4198
-6 -16 -6 -2.6049 -2.1979
-6 -16 -5 2.3137 1.5939
-6 -16 -4 1.6172 3.9434
-6 -16 -3 3.4432 -3.8361
-6 -16 -2 9.4135 -3.0800
-6 -16 -1 -4.9788 4.4721
-6 -14 -23 -1.9240 -0.9943
-6 -14 -22 -0.6610 0.9242
-6 -14 -21 0.1559 -4.1082
-6 -14 -20 1.9675 -1.3147
-6 -14 -19 -2.5666 4.7605
-6 -14 -18 0.4962 -4.5813
-6 -14 -17 5.0032 0.4848
-6 -14 -16 -4.1027 6.2681
-6 -14 -15 0.1235 0.7029
-6 -14 -14 1.1993 -1.0664
-6 -14 -13 -2.9514 -4.1465
-6 -14 -12 -5.5330 -7.1954
-6 -14 -11 2.1104 -1.4191
-6 -14 -10 2.8986 5.1952
-6 -14 -9 1.9510 2.3109
-6 -14 -8 -1.1594 -6.2138
-6 -14 -7 -0.8770 -2.3772
-6 -14 -6 3.2265 5.6020
-6 -14 -5 8.0299 6.6813
-6 -14 -4 0.9949 -2.8180
-6 -14 -3 -0.2037 -3.1662
-6 -14 -2 -7.7508 5.5829
-6 -14 -1 -6.9212 0.8057
-6 -12 -24 -0.5520 -4.5571
-6 -12 -23 -1.6912 -1.6149
-6 -12 -22 -1.8357 0.7146
-6 -12 -21 0.7697 -2.8033
-6 -12 -20 0.2241 2.8669
-6 -12 -19 -2.6672 -2.8305
-6 -12 -18 4.3042 -0.8064
-6 -12 -17 -1.9281 7.8120
-6 -12 -16 -2.2373 -0.3216
-6 -12 -15 0.2465 -4.3925
-6 -12 -14 0.8655 -2.2368
-6 -12 -13 -2.0957 -5.6137
-6 -12 -12 1.2040 -0.4793
-6 -12 -11 3.8632 6.2864
-6 -12 -10 1.3454 6.3254
-6 -12 -9 -0.4276 -1.0443
-6 -12 -8 -1.2815 -4.3016
-6 -12 -7 -1.3275 3.6486
-6 -12 -6 5.9945 8.6524
-6 -12 -5 2.9700 -2.6694
-6 -12 -4 -9.6860 -7.3300
-6 -12 -3 -13.3356 2.4809
-6 -12 -2 -3.3170 0.6106
-6 -12 -1 11.4705 -2.7799
-6 -10 -24 -0.7409 -2.4719
-6 -10 -23 -2.0267 4.6660
-6 -10 -22 -1.1586 0.6162
-6 -10 -21 3.6726 -0.0318
-6 -10 -20 -0.5195 -0.5996
-6 -10 -19 2.6692 -0.8422
-6 -10 -18 -0.6354 7.1174
-6 -10 -17 -2.5587 1.8774
-6 -10 -16 0.6884 -5.9354
-6 -10 -15 0.7688 -1.5847
-6 -10 -14 2.0534 -1.3358
-6 -10 -13 -0.3769 1.0706
-6 -10 -12 1.1344 6.7551
-6 -10 -11 -1.0296 3.8606
-6 -10 -10 -0.7977 0.7199
-6 -10 -9 -0.3706 -4.3788
-6 -10 -8 -2.7549 -4.0514
-6 -10 -7 0.2058 4.5294
-6 -10 -6 7.0701 0.2451
-6 -10 -5 -5.7262 -8.7130
-6 -10 -4 -15.0610 -1.4430
-6 -10 -3 -1.2620 2.0084
-6 -10 -2 19.3525 0.5358
-6 -10 -1 10.3754 0.7326
-6 -8 -24 2.0107 3.6807
-6 -8 -23 -1.8254 1.9420
-6 -8 -22 3.9409 -2.6310
-6 -8 -21 2.0627 -1.8802
-6 -8 -20 0.1255 -0.4569
-6 -8 -19 -1.3803 4.3960
-6 -8 -18 -4.8188 2.0244
-6 -8 -17 2.1409 -4.5343
-6 -8 -16 0.6457 -3.4198
-6 -8 -15 2.3339 -0.2357
-6 -8 -14 -0.1816 0.6451
-6 -8 -13 -1.2203 5.3656
-6 -8 -12 -2.0174 -0.3049
-6 -8 -11 -1.2900 -3.3352
-6 -8 -10 1.7626 -1.5433
-6 -8 -9 0.8626 -5.2075
-6 -8 -8 -2.4281 -1.6205
-6 -8 -7 6.0999 3.7552
-6 -8 -6 2.2641 -1.9194
-6 -8 -5 -9.6576 -1.4294
-6 -8 -4 -5.0709 0.7772
-6 -8 -3 17.9712 5.2188
-6 -8 -2 10.7690 2.4922
-6 -8 -1 -6.4219 -2.3998
-6 -6 -25 4.1433 0.4938
-6 -6 -24 -1.0427 -1.3625
-6 -6 -23 -0.1946 -3.9253
-6 -6 -22 2.0874 -2.1250
-6 -6 -21 -2.2129 -0.6059
-6 -6 -20 -1.3840 3.5015
-6 -6 -19 -4.7760 0.9090
-6 -6 -18 1.5825 -2.4723
-6 -6 -17 3.4593 -2.9239
-6 -6 -16 1.6332 -1.1573
-6 -6 -15 -0.2831 0.1120
-6 -6 -14 -2.7290 4.7965
-6 -6 -13 -0.8498 0.4282
-6 -6 -12 -1.6331 -5.6486
-6 -6 -11 0.9252 0.6302
-6 -6 -10 3.9399 1.2920
-6 -6 -9 -1.5724 -2.8561
-6 -6 -8 1.4138 2.2920
-6 -6 -7 3.0689 4.7378
-6 -6 -6 -4.9119 2.6955
-6 -6 -5 -7.2257 -3.1703
-6 -6 -4 6.1634 2.1935
-6 -6 -3 7.4639 6.0116
-6 -6 -2 -6.9656 -5.6415
-6 -6 -1 -7.9222 -2.5517
-6 -4 -25 0.0305 -2.2155
-6 -4 -24 -3.4596 -3.2304
-6 -4 -23 1.2809 1.8084
-6 -4 -22 -1.0400 0.9765
-6 -4 -21 -0.6019 2.8761
-6 -4 -20 -0.7887 1.6640
-6 -4 -19 -0.2359 -1.2620
-6 -4 -18 3.4263 -0.6528
-6 -4 -17 2.1511 -0.4343
-6 -4 -16 -0.0530 -0.1509
-6 -4 -15 -4.6901 4.1008
-6 -4 -14 -0.5898 3.0832
-6 -4 -13 0.4179 -4.7970
-6 -4 -12 -1.3961 -0.6818
-6 -4 -11 3.6237 4.2561
-6 -4 -10 1.8328 -0.4606
-6 -4 -9 -1.6698 -2.0766
-6 -4 -8 1.8501 3.7937
-6 -4 -7 -4.5127 5.6635
-6 -4 -6 -4.6949 -4.1403
-6 -4 -5 -0.1427 -6.6301
-6 -4 -4 4.4496 6.5500
-6 -4 -3 -2.9118 -2.8136
-6 -4 -2 0.9748 -5.7282
-6 -4 -1 -1.0317 1.7476
-6 -2 -25 -3.1690 -1.2533
-6 -2 -24 0.7721 3.3927
-6 -2 -23 2.0655 2.4950
-6 -2 -22 -0.3890 -0.2477
-6 -2 -21 1.1611 0.6726
-6 -2 -20 -0.7489 -0.9311
-6 -2 -19 -0.1255 -0.2743
-6 -2 -18 1.7164 -0.2369
-6 -2 -17 2.3191 -0.4023
-6 -2 -16 -3.7531 0.7569
-6 -2 -15 -3.0997 2.6004
-6 -2 -14 2.7349 -3.5660
-6 -2 -13 -0.0476 -2.5006
-6 -2 -12 1.0062 1.8899
-6 -2 -11 5.1343 1.0029
-6 -2 -10 -1.7000 -2.7378
-6 -2 -9 0.7686 0.2709
-6 -2 -8 -2.6945 4.7055
-6 -2 -7 -4.5138 -1.7085
-6 -2 -6 1.7470 -11.2325
-6 -2 -5 4.7222 2.6891
-6 -2 -4 1.2619 4.2007
-6 -2 -3 5.4438 -4.2902
-6 -2 -2 2.2871 0.2382
-6 -2 -1 0.6606 1.6626
-5 -41 -5 0.4368 1.3062
-5 -41 -4 -1.7693 -1.6515
-5 -41 -3 3.9347 -1.3792
-5 -41 -2 -0.0868 -0.5466
-5 -41 -1 0.2724 1.9630
-5 -39 -9 0.0960 -0.6538
-5 -39 -8 -2.4302 -1.3568
-5 -39 -7 -0.8738 3.3300
-5 -39 -6 3.8801 4.1978
-5 -39 -5 -3.3861 -3.0658
-5 -39 -4 1.4453 -1.7035
-5 -39 -3 2.7177 -1.9219
-5 -39 -2 -3.9437 1.4294
-5 -39 -1 -2.1492 1.1154
-5 -37 -12 0.4215 -3.5575
-5 -37 -11 -0.0440 -2.1238
-5 -37 -10 -2.0762 1.3214
-5 -37 -9 -1.9437 1.6264
-5 -37 -8 -1.2749 -0.3318
-5 -37 -7 5.6322 3.2942
-5 -37 -6 0.1940 -0.8262
-5 -37 -5 -4.2559 -2.7124
-5 -37 -4 4.2040 -1.6582
-5 -37 -3 -2.8391 -0.9998
-5 -37 -2 -1.8182 2.3700
-5 -37 -1 0.0517 0.0450
-5 -35 -14 -0.7260 2.3253
-5 -35 -13 -2.2376 -2.9952
-5 -35 -12 0.8008 -3.5347
-5 -35 -11 -1.9697 1.1234
-5 -35 -10 -1.8655 4.6004
-5 -35 -9 1.3824 0.8813
-5 -35 -8 5.1708 -2.4647
-5 -35 -7 4.0611 1.3533
-5 -35 -6 -6.0642 -1.1468
-5 -35 -5 1.3904 -1.4756
-5 -35 -4 1.2592 -2.9446
-5 -35 -3 -0.8697 1.7713
-5 -35 -2 2.3437 2.2431
-5 -35 -1 2.1286 0.5804
-5 -33 -15 0.5722 2.5590
-5 -33 -14 -3.9664 -1.0926
-5 -33 -13 0.4095 -3.3231
-5 -33 -12 1.2569 0.9638
-5 -33 -11 -1.4801 2.7250
-5 -33 -10 2.6544 4.0768
-5 -33 -9 4.9839 -5.2385
-5 -33 -8 2.7245 -2.1202
-5 -33 -7 -5.6671 1.9728
-5 -33 -6 -3.4016 -0.1404
-5 -33 -5 3.1387 -3.9406
-5 -33 -4 -1.5205 0.6998
-5 -33 -3 1.1934 4.2737
-5 -33 -2 -0.9321 2.4937
-5 -33 -1 -4.0958 -0.5625
-5 -31 -17 0.3323 1.1806
-5 -31 -16 3.0042 2.4383
-5 -31 -15 -3.3096 0.6431
-5 -31 -14 -0.7854 -3.7552
-5 -31 -13 4.1996 0.1532
-5 -31 -12 0.5938 -0.2582
-5 -31 -11 -0.1943 2.7028
-5 -31 -10 3.1692 -1.6018
-5 -31 -9 0.2694 -5.1648
-5 -31 -8 -5.4031 2.1394
-5 -31 -7 -6.1359 3.4910
-5 -31 -6 3.4520 -2.1502
-5 -31 -5 0.1441 -0.9466
-5 -31 -4 -1.1608 5.4454
-5 -31 -3 -0.8048 2.2974
-5 -31 -2 -3.0293 -1.3549
-5 -31 -1 -2.8199 -3.8695
-5 -29 -18 0.4352 0.3207
-5 -29 -17 4.6488 0.0057
-5 -29 -16 -1.2622 0.9767
-5 -29 -15 -2.9631 -3.9151
-5 -29 -14 3.6648 -2.7142
-5 -29 -13 2.7699 -0.0802
-5 -29 -12 -2.8127 0.7891
-5 -29 -11 -1.6095 2.2438
-5 -29 -10 0.0444 -1.9749
-5 -29 -9 -1.9962 0.3450
-5 -29 -8 -4.3655 3.9614
-5 -29 -7 2.5011 1.7190
-5 -29 -6 4.8549 -3.2997
-5 -29 -5 -0.7776 2.9226
-5 -29 -4 0.1216 0.7480
-5 -29 -3 0.5508 -3.3796
-5 -29 -2 0.2619 -5.5544
-5 -29 -1 6.9054 0.2148
-5 -27 -19 0.4266 -0.8369
-5 -27 -18 2.3134 -3.8003
-5 -27 -17 -0.0805 0.4485
-5 -27 -16 -4.5551 -1.1011
-5 -27 -15 0.2552 -4.1205
-5 -27 -14 3.1636 0.5675
-5 -27 -13 -1.3399 3.1192
-5 -27 -12 -5.0873 2.6578
-5 -27 -11 -0.0104 0.9156
-5 -27 -10 2.9691 -0.3098
-5 -27 -9 1.2634 -0.6053
-5 -27 -8 -0.5479 2.2648
-5 -27 -7 4.8221 -2.7723
-5 -27 -6 0.7410 -2.2766
-5 -27 -5 -1.0909 0.4176
-5 -27 -4 -0.5918 -2.9377
-5 -27 -3 0.4906 -3.1615
-5 -27 -2 1.4760 1.8567
-5 -27 -1 4.4702 5.2429
-5 -25 -20 -0.1546 0.5887
-5 -25 -19 -0.8989 -4.5129
-5 -25 -18 -0.6372 0.0745
-5 -25 -17 -2.7801 3.2658
-5 -25 -16 -1.0752 -1.7193
-5 -25 -15 1.7973 -0.9052
-5 -25 -14 2.6943 4.9229
-5 -25 -13 -4.1875 1.9991
-5 -25 -12 -1.0393 -1.0866
-5 -25 -11 4.4667 -0.4386
-5 -25 -10 4.8352 -3.2988
-5 -25 -9 -2.0753 -0.3693
-5 -25 -8 -1.8870 1.4186
-5 -25 -7 -0.1567 -3.1769
-5 -25 -6 -2.0541 0.4366
-5 -25 -5 -2.4370 0.5018
-5 -25 -4 -1.5894 0.4011
-5 -25 -3 -0.4829 1.8494
-5 -25 -2 2.1934 5.5623
-5 -25 -1 -3.9288 -0.9494
-5 -23 -21 -1.7484 3.0514
-5 -23 -20 -1.0064 -0.7436
-5 -23 -19 0.3487 -0.6809
-5 -23 -18 0.4003 4.0924
-5 -23 -17 1.6958 0.6338
-5 -23 -16 -0.3507 -2.5220
-5 -23 -15 3.5096 2.5258
-5 -23 -14 -0.8085 1.5178
-5 -23 -13 -3.4178 -3.4864
-5 -23 -12 3.3115 -0.1966
-5 -23 -11 2.8392 -1.2469
-5 -23 -10 -1.0508 -1.2329
-5 -23 -9 -5.7857 3.9562
-5 -23 -8 -2.1388 0.0347
-5 -23 -7 -1.1283 -0.9426
-5 -23 -6 0.9090 0.9318
-5 -23 -5 -0.3870 1.0943
-5 -23 -4 1.4708 0.2238
-5 -23 -3 3.1429 0.5222
-5 -23 -2 1.6128 -1.1324
-5 -23 -1 -4.4502 -2.6692
-5 -21 -22 -1.7016 1.9460
-5 -21 -21 -0.8815 2.2266
-5 -21 -20 3.1570 -1.3287
-5 -21 -19 1.7344 0.4682
-5 -21 -18 2.5223 -0.6903
-5 -21 -17 -1.9022 -1.7690
-5 -21 -16 -1.8040 0.0178
-5 -21 -15 1.8378 0.8148
-5 -21 -14 -5.1698 -3.7968
-5 -21 -13 1.7063 0.8822
-5 -21 -12 1.4089 1.6554
-5 -21 -11 -0.8815 -0.7854
-5 -21 -10 -2.9698 2.2114
-5 -21 -9 -1.0527 0.7627
-5 -21 -8 -0.0499 -2.3473
-5 -21 -7 4.0509 -1.0508
-5 -21 -6 3.8548 -0.6425
-5 -21 -5 1.3543 1.0654
-5 -21 -4 2.3438 -1.5593
-5 -21 -3 1.6618 -0.7017
-5 -21 -2 -4.7828 0.6597
-5 -21 -1 0.5418 1.1052
-5 -19 -22 -1.3599 0.8994
-5 -19 -21 2.6556 -0.2369
-5 -19 -20 1.8514 -1.0026
-5 -19 -19 -0.9310 -3.6536
-5 -19 -18 -2.0829 0.3118
-5 -19 -17 -6.5779 1.4922
-5 -19 -16 2.2424 -0.2311
-5 -19 -15 -1.4176 -3.2588
-5 -19 -14 0.0641 1.1804
-5 -19 -13 4.0690 3.6893
-5 -19 -12 -0.5245 -0.6783
-5 -19 -11 -0.4010 -0.0409
-5 -19 -10 1.0920 -0.9871
-5 -19 -9 0.6158 -1.8294
-5 -19 -8 1.2609 0.6472
-5 -19 -7 4.9896 -0.4145
-5 -19 -6 -1.2664 2.0691
-5 -19 -5 -2.8218 1.2624
-5 -19 -4 -0.8880 -1.5736
-5 -19 -3 -5.5209 2.1786
-5 -19 -2 -3.1719 1.2900
-5 -19 -1 6.1618 -1.2247
-5 -17 -23 0.9637 -0.3461
-5 -17 -22 0.2555 1.0878
-5 -17 -21 1.1393 2.5972
-5 -17 -20 -2.7994 -3.8964
-5 -17 -19 -1.0789 -0.7399
-5 -17 -18 -4.5044 5.0537
-5 -17 -17 0.8536 -1.5363
-5 -17 -16 5.2578 -2.7933
-5 -17 -15 -0.1191 1.2228
-5 -17 -14 4.3856 4.6575
-5 -17 -13 0.8012 0.1517
-5 -17 -12 -1.1024 -0.0247
-5 -17 -11 -0.9986 -2.2254
-5 -17 -10 0.1831 -1.6755
-5 -17 -9 -2.2081 3.7853
-5 -17 -8 2.2647 2.2213
-5 -17 -7 -1.8095 -1.2358
-5 -17 -6 -6.7730 0.4666
-5 -17 -5 -1.0578 -2.9764
-5 -17 -4 0.5457 0.0859
-5 -17 -3 -2.8921 0.0595
-5 -17 -2 7.8358 -1.4258
-5 -17 -1 1.9290 -0.0131
-5 -15 -23 1.4042 0.0978
-5 -15 -22 -0.4827 3.8997
-5 -15 -21 -2.9757 -0.9112
-5 -15 -20 -0.3931 -5.2710
-5 -15 -19 0.3700 5.3627
-5 -15 -18 -1.2784 -1.3487
-5 -15 -17 6.3479 -3.6989
-5 -15 -16 0.9656 2.8152
-5 -15 -15 0.2752 4.3069
-5 -15 -14 -0.2142 -0.4777
-5 -15 -13 -1.7867 0.2637
-5 -15 -12 -3.6841 -2.9033
-5 -15 -11 -2.2803 -4.4671
-5 -15 -10 -1.0089 3.2770
-5 -15 -9 1.7402 4.6646
-5 -15 -8 0.9692 -4.0396
-5 -15 -7 -5.8011 -4.8910
-5 -15 -6 -0.6070 -3.1165
-5 -15 -5 8.9300 2.2637
-5 -15 -4 2.7989 1.6673
-5 -15 -3 3.1898 -0.7459
-5 -15 -2 1.9961 2.7425
-5 -15 -1 -7.0095 0.4918
-5 -13 -24 2.5461 -1.6232
-5 -13 -23 -0.9514 -0.4097
-5 -13 -22 -4.8668 1.7240
-5 -13 -21 -2.2084 -6.2466
-5 -13 -20 3.3461 1.7352
-5 -13 -19 -1.7089 0.9971
-5 -13 -18 2.2017 -4.7241
-5 -13 -17 1.7784 3.8221
-5 -13 -16 -2.2178 4.8400
-5 -13 -15 -1.5141 -3.0489
-5 -13 -14 -1.6719 -1.6692
-5 -13 -13 -1.3317 -1.3045
-5 -13 -12 -3.1962 -6.3743
-5 -13 -11 0.8591 1.7387
-5 -13 -10 4.2769 6.6926
-5 -13 -9 4.0349 -0.7052
-5 -13 -8 -3.2745 -6.6685
-5 -13 -7 -2.8272 -2.9613
-5 -13 -6 8.5656 6.7951
-5 -13 -5 8.5145 7.2872
-5 -13 -4 -3.0825 -2.8646
-5 -13 -3 -6.8981 1.6175
-5 -13 -2 -10.6908 0.8681
-5 -13 -1 1.0733 -1.7379
-5 -11 -24 -0.2903 -2.8616
-5 -11 -23 -3.9539 2.4040
-5 -11 -22 -4.5340 -1.5558
-5 -11 -21 4.5854 -0.4690
-5 -11 -20 1.9673 2.0369
-5 -11 -19 -0.5847 -3.7259
-5 -11 -18 2.0608 2.8902
-5 -11 -17 -1.8346 6.1140
-5 -11 -16 -0.0743 -2.2831
-5 -11 -15 -1.0006 -4.9478
-5 -11 -14 1.0634 1.5485
-5 -11 -13 -0.6479 -3.5108
-5 -11 -12 0.1626 1.6613
-5 -11 -11 3.9308 7.2680
-5 -11 -10 4.2304 2.6416
-5 -11 -9 -1.9946 -4.0851
-5 -11 -8 -5.0686 -4.4619
-5 -11 -7 0.9184 4.6209
-5 -11 -6 8.4962 9.6365
-5 -11 -5 -1.7658 -4.5527
-5 -11 -4 -12.7124 -4.8279
-5 -11 -3 -14.5839 0.0652
-5 -11 -2 4.1823 0.3924
-5 -11 -1 18.0062 -0.6548
-5 -9 -25 -0.5110 -0.4600
-5 -9 -24 1.1375 2.5627
-5 -9 -23 -3.0208 1.2513
-5 -9 -22 2.8924 -0.4709
-5 -9 -21 5.4917 0.5558
-5 -9 -20 -1.0730 -3.5534
-5 -9 -19 0.5395 2.3273
-5 -9 -18 -1.9077 5.3807
-5 -9 -17 0.0357 1.0802
-5 -9 -16 0.9168 -6.1595
-5 -9 -15 -0.1651 -0.5084
-5 -9 -14 0.2689 0.0689
-5 -9 -13 -0.4588 1.2879
-5 -9 -12 1.1030 5.3259
-5 -9 -11 1.3467 -0.2242
-5 -9 -10 -1.2606 -2.6375
-5 -9 -9 -3.1074 -4.4093
-5 -9 -8 -3.2671 -1.8300
-5 -9 -7 3.9477 5.9407
-5 -9 -6 4.0246 -2.4590
-5 -9 -5 -6.9701 -5.7617
-5 -9 -4 -12.7671 -2.2981
-5 -9 -3 3.5148 3.2348
-5 -9 -2 24.1742 3.2108
-5 -9 -1 13.3976 -3.6490
-5 -7 -25 2.9228 2.1605
-5 -7 -24 0.0903 -0.5038
-5 -7 -23 -1.2511 -2.7206
-5 -7 -22 3.0976 0.2389
-5 -7 -21 -1.1237 -4.5569
-5 -7 -20 -1.9667 1.8420
-5 -7 -19 -1.5661 4.7618
-5 -7 -18 -1.7561 1.2328
-5 -7 -17 2.1100 -4.0695
-5 -7 -16 0.3550 -5.5496
-5 -7 -15 -1.2567 -0.0040
-5 -7 -14 -1.1907 1.8585
-5 -7 -13 1.1533 4.6641
-5 -7 -12 -0.5428 -3.3495
-5 -7 -11 -1.7982 -3.4242
-5 -7 -10 0.8798 0.6568
-5 -7 -9 -0.8344 -2.9177
-5 -7 -8 -0.5802 0.8988
-5 -7 -7 5.3443 0.9077
-5 -7 -6 0.2648 0.2528
-5 -7 -5 -6.5168 0.3966
-5 -7 -4 -1.7034 -1.5613
-5 -7 -3 16.0317 9.8092
-5 -7 -2 13.4561 -3.2437
-5 -7 -1 -14.3736 -3.2588
-5 -5 -25 0.2614 -1.1734
-5 -5 -24 -3.1863 -5.1596
-5 -5 -23 -0.9157 1.7056
-5 -5 -22 0.0327 -1.2847
-5 -5 -21 -1.2948 -0.1402
-5 -5 -20 0.6982 5.8523
-5 -5 -19 -0.8995 0.0697
-5 -5 -18 0.4210 -1.7916
-5 -5 -17 2.4786 -5.7944
-5 -5 -16 0.1968 -1.3343
-5 -5 -15 -3.0791 4.0239
-5 -5 -14 1.1959 6.7420
-5 -5 -13 1.6586 -1.9341
-5 -5 -12 -3.2491 -5.0474
-5 -5 -11 1.1199 4.4240
-5 -5 -10 3.3315 1.6197
-5 -5 -9 -2.3943 -3.5395
-5 -5 -8 2.3072 1.2703
-5 -5 -7 1.3064 3.8403
-5 -5 -6 -2.9772 6.1610
-5 -5 -5 -3.8131 -7.5007
-5 -5 -4 3.2861 5.3169
-5 -5 -3 5.5562 6.5129
-5 -5 -2 -5.0808 -8.2500
-5 -5 -1 -24.1190 -1.3451
-5 -3 -25 -2.0668 -3.0539
-5 -3 -24 -0.8980 1.6672
-5 -3 -23 2.0498 4.0826
-5 -3 -22 1.5103 -1.8732
-5 -3 -21 1.6250 3.9213
-5 -3 -20 0.9447 0.6201
-5 -3 -19 -2.5229 -1.4291
-5 -3 -18 0.7756 -3.1345
-5 -3 -17 3.7080 -1.5849
-5 -3 -16 -1.9382 4.0557
-5 -3 -15 -2.7581 6.4179
-5 -3 -14 3.1947 -0.7158
-5 -3 -13 -1.7135 -6.3963
-5 -3 -12 -1.9297 1.6606
-5 -3 -11 4.9803 4.3294
-5 -3 -10 -0.5770 -5.4981
-5 -3 -9 -0.5399 -2.2705
-5 -3 -8 1.0934 4.0287
-5 -3 -7 -3.5398 6.2026
-5 -3 -6 -1.7882 -6.6644
-5 -3 -5 0.3583 -6.4911
-5 -3 -4 0.9682 11.2164
-5 -3 -3 2.1820 -4.0624
-5 -3 -2 -5.9478 -11.8386
-5 -3 -1 0.4331 -0.9157
-5 -1 -25 -0.2004 0.0715
-5 -1 -24 2.2908 3.7796
-5 -1 -23 2.2434 -2.6227
-5 -1 -22 -0.6650 -1.0881
-5 -1 -21 0.3375 0.1798
-5 -1 -20 -3.3854 -0.9850
-5 -1 -19 -2.3981 -1.5710
-5 -1 -18 4.5059 -1.9102
-5 -1 -17 2.7019 2.3491
-5 -1 -16 -5.1024 3.2911
-5 -1 -15 -0.9686 -1.7954
-5 -1 -14 1.4538 -5.1275
-5 -1 -13 -2.0364 -0.2324
-5 -1 -12 3.4537 2.8991
-5 -1 -11 2.6371 -2.8972
-5 -1 -10 -2.2860 -4.7762
-5 -1 -9 0.8397 4.4584
-5 -1 -8 -3.4559 3.7461
-5 -1 -7 -1.9340 -4.0246
-5 -1 -6 3.0526 -8.9101
-5 -1 -5 1.8371 8.2035
-5 -1 -4 2.3899 5.6548
-5 -1 -3 2.8693 -12.0090
-5 -1 -2 -1.3451 -8.0865
-5 -1 -1 8.8243 9.7059
-4 -42 -2 0.2492 -1.6920
-4 -42 -1 -2.4223 0.1604
-4 -40 -8 -0.6099 -1.3108
-4 -40 -7 -0.6030 -0.4617
-4 -40 -6 3.1210 4.9451
-4 -40 -5 0.8472 0.1804
-4 -40 -4 -3.0761 -2.0676
-4 -40 -3 2.6542 -1.7072
-4 -40 -2 -2.4861 -1.1359
-4 -40 -1 -1.9030 2.5987
-4 -38 -11 1.1463 -1.2042
-4 -38 -10 -2.2629 0.6327
-4 -38 -9 -2.0885 1.1308
-4 -38 -8 0.0461 -2.5507
-4 -38 -7 3.2333 2.1334
-4 -38 -6 2.7634 3.5965
-4 -38 -5 -5.3344 -3.9759
-4 -38 -4 0.0829 -1.5993
-4 -38 -3 1.1503 -1.9307
-4 -38 -2 -3.8518 2.9864
-4 -38 -1 -0.5475 1.5911
-4 -36 -13 -2.4001 1.8105
-4 -36 -12 0.6352 -2.8597
-4 -36 -11 -0.5688 -1.1402
-4 -36 -10 -2.5175 2.1313
-4 -36 -9 0.0304 0.2689
-4 -36 -8 4.1730 -2.9134
-4 -36 -7 3.8013 3.9571
-4 -36 -6 -3.3528 -1.6050
-4 -36 -5 -2.9949 -2.8365
-4 -36 -4 2.8889 -1.2538
-4 -36 -3 -1.3209 0.4314
-4 -36 -2 -0.4441 3.0058
-4 -36 -1 2.6589 -1.1732
-4 -34 -15 2.4627 3.0433
-4 -34 -14 -2.3971 2.8931
-4 -34 -13 -1.1290 -3.4276
-4 -34 -12 1.2286 -2.2705
-4 -34 -11 -0.5931 1.0228
-4 -34 -10 -0.8694 3.7437
-4 -34 -9 4.6634 -2.7110
-4 -34 -8 3.8119 -1.3013
-4 -34 -7 -2.4850 1.5622
-4 -34 -6 -3.9370 -2.5064
-4 -34 -5 1.8588 -0.4117
-4 -34 -4 -1.0750 -1.2171
-4 -34 -3 0.5278 2.7209
-4 -34 -2 1.5598 1.4582
-4 -34 -1 1.9834 0.2822
-4 -32 -16 4.2376 2.9706
-4 -32 -15 -0.7784 2.7297
-4 -32 -14 -2.5837 -3.0413
-4 -32 -13 1.5838 -3.1719
-4 -32 -12 1.1937 -0.0337
-4 -32 -11 -1.9017 3.0652
-4 -32 -10 2.0508 1.0648
-4 -32 -9 3.9435 -4.9365
-4 -32 -8 -3.5061 0.5093
-4 -32 -7 -5.2222 0.4061
-4 -32 -6 1.3288 1.4565
-4 -32 -5 -0.8407 -0.3332
-4 -32 -4 -1.6206 1.4554
-4 -32 -3 3.3691 3.5997
-4 -32 -2 -0.8917 2.0246
-4 -32 -1 -2.3521 -1.6196
-4 -30 -18 -0.4685 3.0512
-4 -30 -17 5.9313 1.4680
-4 -30 -16 1.3850 0.4506
-4 -30 -15 -4.7998 -2.8197
-4 -30 -14 0.2262 -4.2093
-4 -30 -13 1.8779 -0.7109
-4 -30 -12 -1.7450 1.7627
-4 -30 -11 -1.8063 2.9757
-4 -30 -10 3.8642 -2.8325
-4 -30 -9 -1.3841 -1.4554
-4 -30 -8 -5.0984 1.9611
-4 -30 -7 0.6828 3.4788
-4 -30 -6 3.3603 1.4477
-4 -30 -5 -2.6640 -1.5709
-4 -30 -4 3.6824 1.6609
-4 -30 -3 0.8448 1.3707
-4 -30 -2 -2.9545 -3.5823
-4 -30 -1 -0.1096 -4.3875
-4 -28 -19 -0.3037 2.6580
-4 -28 -18 4.9845 -1.7555
-4 -28 -17 2.6652 -2.6814
-4 -28 -16 -6.5859 -1.8368
-4 -28 -15 -2.9538 -3.0220
-4 -28 -14 2.1337 -1.3523
-4 -28 -13 0.7612 2.9818
-4 -28 -12 -3.2565 3.6661
-4 -28 -11 2.3809 -0.1971
-4 -28 -10 2.6059 -1.4409
-4 -28 -9 -1.5329 0.6737
-4 -28 -8 -0.9681 1.7430
-4 -28 -7 4.3110 2.1456
-4 -28 -6 0.0386 -4.4357
-4 -28 -5 0.2477 -2.4764
-4 -28 -4 1.7591 0.5551
-4 -28 -3 -3.3922 -2.1579
-4 -28 -2 0.4409 -5.3112
-4 -28 -1 4.3192 2.4485
-4 -26 -20 -1.0433 2.4028
-4 -26 -19 2.5719 -2.4871
-4 -26 -18 2.2428 -5.0250
-4 -26 -17 -5.5674 0.6143
-4 -26 -16 -4.4887 1.5022
-4 -26 -15 1.3115 -1.6510
-4 -26 -14 4.1969 3.1816
-4 -26 -13 -1.1509 4.7021
-4 -26 -12 -0.7030 -0.8853
-4 -26 -11 3.7253 -1.9575
-4 -26 -10 1.3809 -0.9685
-4 -26 -9 -1.1317 -1.6321
-4 -26 -8 -0.9825 1.3514
-4 -26 -7 1.1495 -2.1438
-4 -26 -6 -2.0407 -3.7383
-4 -26 -5 0.1630 2.3540
-4 -26 -4 -3.9310 2.1359
-4 -26 -3 0.2273 -1.9496
-4 -26 -2 3.7653 2.3948
-4 -26 -1 -0.2904 4.4398
-4 -24 -21 -1.8413 2.2337
-4 -24 -20 1.1311 1.6324
-4 -24 -19 2.8024 -5.1083
-4 -24 -18 -2.6381 0.8033
-4 -24 -17 -2.2147 5.6259
-4 -24 -16 0.2513 -1.1928
-4 -24 -15 3.9500 -0.6509
-4 -24 -14 2.7435 4.8508
-4 -24 -13 -3.4343 -2.3910
-4 -24 -12 1.6804 -2.9352
-4 -24 -11 1.5381 -0.8685
-4 -24 -10 -0.1996 -1.5441
-4 -24 -9 -4.2114 0.7996
-4 -24 -8 -0.9102 2.9869
-4 -24 -7 -1.2120 -0.9052
-4 -24 -6 0.1607 2.4351
-4 -24 -5 -1.8211 3.1735
-4 -24 -4 -0.3654 -0.6432
-4 -24 -3 4.6489 -1.5189
-4 -24 -2 -0.0532 2.6653
-4 -24 -1 -5.2254 -1.2126
-4 -22 -22 -0.5030 1.2180
-4 -22 -21 -0.2109 4.8197
-4 -22 -20 3.9331 -3.0458
-4 -22 -19 0.4894 -2.7654
-4 -22 -18 -0.6892 4.3674
-4 -22 -17 -0.1147 0.6902
-4 -22 -16 -0.9592 -4.4737
-4 -22 -15 3.8910 3.5207
-4 -22 -14 -2.7738 -1.3627
-4 -22 -13 -1.5170 -2.9156
-4 -22 -12 1.6334 1.0398
-4 -22 -11 -0.3926 -0.0183
-4 -22 -10 -2.9606 0.7964
-4 -22 -9 -1.4117 3.5240
-4 -22 -8 0.6225 1.4655
-4 -22 -7 0.4453 -1.0637
-4 -22 -6 2.7175 -1.2884
-4 -22 -5 -0.3235 -2.1444
-4 -22 -4 3.5922 -2.7569
-4 -22 -3 1.1113 -0.7105
-4 -22 -2 -4.0957 0.7976
-4 -22 -1 0.5520 -0.8098
-4 -20 -22 -1.0296 2.8407
-4 -20 -21 1.6365 -1.4786
-4 -20 -20 2.2111 -4.3549
-4 -20 -19 -1.6674 0.1254
-4 -20 -18 -1.3748 2.3106
-4 -20 -17 -4.7992 -2.5012
-4 -20 -16 1.0148 1.3246
-4 -20 -15 1.3100 1.2297
-4 -20 -14 -2.6635 -3.1469
-4 -20 -13 2.0507 2.2518
-4 -20 -12 -0.0040 -0.3191
-4 -20 -11 -1.7082 0.1423
-4 -20 -10 -0.0871 0.1225
-4 -20 -9 3.0827 1.0259
-4 -20 -8 -0.7872 -1.9194
-4 -20 -7 3.7881 -4.1996
-4 -20 -6 1.4068 -2.1975
-4 -20 -5 -1.0252 2.3451
-4 -20 -4 0.3055 0.3352
-4 -20 -3 -2.8923 2.1598
-4 -20 -2 -1.8969 0.9333
-4 -20 -1 5.9274 0.2370
-4 -18 -23 0.3037 0.1274
-4 -18 -22 -0.7849 -1.1406
-4 -18 -21 1.4001 -1.5491
-4 -18 -20 -1.2865 0.3905
-4 -18 -19 -2.3359 0.6203
-4 -18 -18 -3.8680 2.1756
-4 -18 -17 -1.0766 0.1240
-4 -18 -16 4.8910 1.2820
-4 -18 -15 0.1370 -3.2719
-4 -18 -14 1.5713 1.1710
-4 -18 -13 1.2157 -0.7145
-4 -18 -12 -0.8369 0.1769
-4 -18 -11 -0.2100 -0.4755
-4 -18 -10 3.6562 -0.5914
-4 -18 -9 -0.9258 1.8384
-4 -18 -8 0.0555 -1.1641
-4 -18 -7 2.3885 -1.3694
-4 -18 -6 -5.0562 5.6214
-4 -18 -5 -3.0868 2.1395
-4 -18 -4 -0.1676 -1.0262
-4 -18 -3 -2.2995 -0.7021
-4 -18 -2 2.6607 -0.4296
-4 -18 -1 2.1695 0.7115
-4 -16 -23 1.4564 -0.1135
-4 -16 -22 0.7388 0.1966
-4 -16 -21 -0.5675 4.2953
-4 -16 -20 -1.6096 -2.1697
-4 -16 -19 -1.0367 1.2706
-4 -16 -18 -0.7553 1.4807
-4 -16 -17 4.4853 -1.1499
-4 -16 -16 2.8007 -2.2885
-4 -16 -15 0.6791 0.4226
-4 -16 -14 0.4460 -0.2614
-4 -16 -13 -0.7346 0.6953
-4 -16 -12 -0.7871 2.9628
-4 -16 -11 -0.0911 -2.9911
-4 -16 -10 -1.0107 2.6556
-4 -16 -9 -2.0416 3.1751
-4 -16 -8 2.1828 -2.1627
-4 -16 -7 -5.4022 1.0568
-4 -16 -6 -5.6780 0.0211
-4 -16 -5 3.6829 -4.6495
-4 -16 -4 3.4376 -2.0412
-4 -16 -3 0.9961 -0.9457
-4 -16 -2 3.1880 3.9787
-4 -16 -1 -1.1294 -0.4082
-4 -14 -24 3.0503 1.1438
-4 -14 -23 1.8819 -1.2307
-4 -14 -22 -1.9499 4.4383
-4 -14 -21 -3.1498 -1.4282
-4 -14 -20 0.0836 -3.6400
-4 -14 -19 -0.0150 2.9900
-4 -14 -18 1.0352 -1.5209
-4 -14 -17 2.0110 -1.7883
-4 -14 -16 0.1747 1.1286
-4 -14 -15 -0.5532 0.5500
-4 -14 -14 -2.2750 -1.5256
-4 -14 -13 -0.4886 5.5388
-4 -14 -12 -2.3612 -3.8181
-4 -14 -11 -3.1657 -2.5999
-4 -14 -10 -0.1176 4.9311
-4 -14 -9 4.7876 -1.1191
-4 -14 -8 -2.1959 -4.4013
-4 -14 -7 -6.4690 -2.6168
-4 -14 -6 4.9467 -3.8145
-4 -14 -5 9.7751 2.6174
-4 -14 -4 2.4559 0.8972
-4 -14 -3 -0.9543 5.3577
-4 -14 -2 -3.8171 1.0236
-4 -14 -1 -1.1618 -3.0262
-4 -12 -24 1.5540 -1.7985
-4 -12 -23 -1.5285 1.2347
-4 -12 -22 -5.8750 1.2913
-4 -12 -21 -1.0387 -4.2681
-4 -12 -20 2.4150 2.1946
-4 -12 -19 -0.3812 -0.1381
-4 -12 -18 0.3485 -1.9391
-4 -12 -17 0.9143 0.9249
-4 -12 -16 0.8026 2.4217
-4 -12 -15 -1.7190 -3.8774
-4 -12 -14 -1.1770 3.4812
-4 -12 -13 -0.0823 0.2284
-4 -12 -12 -3.2716 -6.3939
-4 -12 -11 0.6711 4.3300
-4 -12 -10 8.3160 3.3377
-4 -12 -9 2.2785 -4.1269
-4 -12 -8 -6.7578 -3.1876
-4 -12 -7 0.3351 -1.3209
-4 -12 -6 9.0724 7.3183
-4 -12 -5 3.8028 4.1350
-4 -12 -4 -4.5091 1.5116
-4 -12 -3 -10.8935 1.0459
-4 -12 -2 -6.8212 -4.1642
-4 -12 -1 6.9624 0.4399
-4 -10 -25 -0.3049 -0.2825
-4 -10 -24 1.8696 0.0977
-4 -10 -23 -3.2001 1.7381
-4 -10 -22 -2.4302 -1.5954
-4 -10 -21 4.3942 1.2743
-4 -10 -20 2.3478 -0.9520
-4 -10 -19 -0.8382 -1.8817
-4 -10 -18 1.7326 0.7669
-4 -10 -17 1.6776 3.9206
-4 -10 -16 0.5647 -1.4471
-4 -10 -15 -2.0258 -1.8062
-4 -10 -14 -0.4887 3.8138
-4 -10 -13 -0.4592 -4.1338
-4 -10 -12 -0.4484 1.9921
-4 -10 -11 6.3841 4.7222
-4 -10 -10 4.0203 -2.1664
-4 -10 -9 -5.7052 -3.4513
-4 -10 -8 -5.1979 -1.6134
-4 -10 -7 1.9107 5.6908
-4 -10 -6 4.0846 4.7400
-4 -10 -5 -2.2441 -2.6401
-4 -10 -4 -9.3676 -1.4225
-4 -10 -3 -11.3538 -5.3700
-4 -10 -2 9.4820 1.3648
-4 -10 -1 23.8248 -1.0387
-4 -8 -25 3.2618 0.5689
-4 -8 -24 1.0957 0.4479
-4 -8 -23 -2.4370 -1.8250
-4 -8 -22 0.8727 1.7174
-4 -8 -21 3.5813 -1.8388
-4 -8 -20 -1.5562 -3.0588
-4 -8 -19 0.0534 2.7547
-4 -8 -18 1.0464 3.3838
-4 -8 -17 -0.4486 1.8607
-4 -8 -16 -0.8083 -5.5136
-4 -8 -15 -3.5740 0.5933
-4 -8 -14 -0.8505 -0.3567
-4 -8 -13 0.9490 0.8043
-4 -8 -12 2.4910 1.8604
-4 -8 -11 1.9242 -3.2118
-4 -8 -10 -3.1690 -2.2977
-4 -8 -9 -4.0967 -1.2969
-4 -8 -8 -3.6796 1.5864
-4 -8 -7 2.5972 3.5216
-4 -8 -6 3.7068 -3.6363
-4 -8 -5 -1.1760 -0.0438
-4 -8 -4 -6.8280 -7.4713
-4 -8 -3 1.6418 1.2980
-4 -8 -2 27.5324 1.9358
-4 -8 -1 9.2675 -1.1372
-4 -6 -25 0.1379 0.1292
-4 -6 -24 -2.4238 -3.3307
-4 -6 -23 -3.0909 1.4058
-4 -6 -22 0.5186 1.1504
-4 -6 -21 0.3668 -4.7705
-4 -6 -20 -1.3474 3.6071
-4 -6 -19 1.6637 3.1572
-4 -6 -18 -2.3592 1.0956
-4 -6 -17 -0.0789 -5.0911
-4 -6 -16 -1.2534 -3.9683
-4 -6 -15 -3.4561 1.4250
-4 -6 -14 2.3913 3.0949
-4 -6 -13 3.9369 1.6993
-4 -6 -12 -0.0897 -5.0314
-4 -6 -11 -2.3452 -0.2187
-4 -6 -10 0.3932 3.6483
-4 -6 -9 -2.7633 -0.5052
-4 -6 -8 -1.3006 2.0203
-4 -6 -7 6.3719 -2.7605
-4 -6 -6 3.6169 3.3105
-4 -6 -5 -0.6558 -3.2647
-4 -6 -4 -4.6983 -3.5976
-4 -6 -3 9.3106 11.0537
-4 -6 -2 16.0487 2.9136
-4 -6 -1 -33.4203 0.7197
-4 -4 -25 -2.9935 -1.8746
-4 -4 -24 -1.1304 -0.1345
-4 -4 -23 -0.7273 4.6905
-4 -4 -22 3.3690 -3.6941
-4 -4 -21 0.6814 0.4002
-4 -4 -20 2.3789 4.0286
-4 -4 -19 -1.4831 -0.3756
-4 -4 -18 -2.4761 -2.9370
-4 -4 -17 3.1641 -3.7664
-4 -4 -16 -1.3824 1.8779
-4 -4 -15 -0.4732 4.8336
-4 -4 -14 5.6548 3.6950
-4 -4 -13 0.8680 -5.0464
-4 -4 -12 -4.1154 -1.5930
-4 -4 -11 0.8151 7.3830
-4 -4 -10 0.6260 -0.4499
-4 -4 -9 -3.3710 -2.7514
-4 -4 -8 3.3957 -1.2952
-4 -4 -7 3.9281 1.5920
-4 -4 -6 -0.0249 4.1119
-4 -4 -5 -3.1803 -8.0454
-4 -4 -4 -5.2347 9.8384
-4 -4 -3 8.1705 10.0470
-4 -4 -2 -8.8356 -6.8281
-4 -4 -1 -27.9519 -10.1745
-4 -2 -25 1.1538 -0.8413
-4 -2 -24 1.0176 3.9191
-4 -2 -23 3.0647 -0.8721
-4 -2 -22 1.6550 -3.6594
-4 -2 -21 0.2403 2.8500
-4 -2 -20 -0.7813 0.4913
-4 -2 -19 -5.2436 -1.5815
-4 -2 -18 2.4386 -2.2677
-4 -2 -17 3.6575 1.0991
-4 -2 -16 -2.5029 3.0065
-4 -2 -15 1.0689 2.4618
-4 -2 -14 1.9650 -3.8593
-4 -2 -13 -4.3599 -3.6696
-4 -2 -12 -0.9507 5.0609
-4 -2 -11 1.9364 1.0367
-4 -2 -10 -1.5656 -7.7941
-4 -2 -9 0.2963 -0.5907
-4 -2 -8 2.1667 -0.2016
-4 -2 -7 -0.6222 4.4954
-4 -2 -6 -0.8623 -4.7294
-4 -2 -5 -3.7535 -0.1372
-4 -2 -4 0.1264 10.9426
-4 -2 -3 5.1594 -7.7495
-4 -2 -2 -9.4259 -23.6203
-4 -2 -1 9.0659 1.7446
-3 -41 -6 1.5386 0.2820
-3 -41 -5 2.0614 3.5349
-3 -41 -4 -1.8056 -1.3257
-3 -41 -3 -0.1838 -1.1677
-3 -41 -2 -1.4926 -0.1592
-3 -41 -1 -2.2971 0.6697
-3 -39 -10 -0.4955 0.7610
-3 -39 -9 -2.3913 1.5947
-3 -39 -8 1.4345 -1.7483
-3 -39 -7 2.6492 -2.8101
-3 -39 -6 0.8986 4.9145
-3 -39 -5 -2.7051 0.1359
-3 -39 -4 -3.0985 -3.8485
-3 -39 -3 2.4597 0.1791
-3 -39 -2 -1.6956 1.9391
-3 -39 -1 -1.1777 1.3411
-3 -37 -12 0.8918 0.8058
-3 -37 -11 1.4741 -0.6123
-3 -37 -10 -1.7442 0.3616
-3 -37 -9 -1.2884 -0.5349
-3 -37 -8 2.7427 -4.5565
-3 -37 -7 0.7926 2.0339
-3 -37 -6 -1.5295 3.4481
-3 -37 -5 -3.2596 -4.7740
-3 -37 -4 1.8520 -0.5821
-3 -37 -3 2.3527 1.9900
-3 -37 -2 -3.2390 2.0968
-3 -37 -1 -1.6898 -1.7068
-3 -35 -14 -1.5784 4.4013
-3 -35 -13 -0.7931 -0.3097
-3 -35 -12 1.7163 -3.1390
-3 -35 -11 0.5937 -1.0573
-3 -35 -10 -2.0303 0.6766
-3 -35 -9 0.8720 -1.8929
-3 -35 -8 2.5656 -1.4936
-3 -35 -7 -0.7232 4.0235
-3 -35 -6 -0.4653 -2.8252
-3 -35 -5 0.2362 -1.3693
-3 -35 -4 1.0379 1.2261
-3 -35 -3 -1.3226 1.2106
-3 -35 -2 -3.0445 -0.7785
-3 -35 -1 3.3286 -1.3471
-3 -33 -16 2.1603 2.8084
-3 -33 -15 0.4118 3.4953
-3 -33 -14 -1.2736 -0.4295
-3 -33 -13 1.5669 -4.3807
-3 -33 -12 0.9572 -1.5588
-3 -33 -11 -1.1729 2.0232
-3 -33 -10 -1.8145 1.7980
-3 -33 -9 3.6163 -1.9369
-3 -33 -8 -0.3714 1.1517
-3 -33 -7 -1.0978 -0.9219
-3 -33 -6 0.6443 -0.9776
-3 -33 -5 -2.1034 2.7809
-3 -33 -4 -2.7795 -0.4452
-3 -33 -3 1.1290 1.6669
-3 -33 -2 1.5751 0.3068
-3 -33 -1 5.7963 0.6696
-3 -31 -17 3.9307 3.2160
-3 -31 -16 2.9622 1.2696
-3 -31 -15 -2.6996 -1.4335
-3 -31 -14 0.3918 -3.2121
-3 -31 -13 0.1362 -1.7945
-3 -31 -12 -1.5709 2.7366
-3 -31 -11 -3.4346 3.4399
-3 -31 -10 3.0140 -1.1158
-3 -31 -9 2.0135 -1.6993
-3 -31 -8 -3.4566 -0.4052
-3 -31 -7 0.2476 -0.9768
-3 -31 -6 0.1943 5.7883
-3 -31 -5 -4.0729 -0.3931
-3 -31 -4 2.9360 -0.3504
-3 -31 -3 4.6678 2.3471
-3 -31 -2 0.6089 -0.9955
-3 -31 -1 -1.3470 -2.2382
-3 -29 -19 -2.6389 2.1411
-3 -29 -18 3.6773 1.5196
-3 -29 -17 5.1702 -1.0446
-3 -29 -16 -4.3310 -2.9556
-3 -29 -15 -3.3656 -1.1666
-3 -29 -14 -0.1242 -1.1329
-3 -29 -13 -1.0094 1.9085
-3 -29 -12 -2.8124 3.8020
-3 -29 -11 2.0820 -0.9369
-3 -29 -10 5.5279 -3.0590
-3 -29 -9 -2.4436 -0.0188
-3 -29 -8 -1.8453 -1.6755
-3 -29 -7 2.6596 4.9390
-3 -29 -6 -0.5733 2.3302
-3 -29 -5 -0.1670 -6.0780
-3 -29 -4 5.6937 0.9435
-3 -29 -3 -2.4789 -1.0392
-3 -29 -2 -3.2337 -4.5322
-3 -29 -1 -2.4808 -0.4845
-3 -27 -20 -4.3956 1.9558
-3 -27 -19 0.9132 0.1471
-3 -27 -18 6.0614 -3.3096
-3 -27 -17 -3.6142 -2.8470
-3 -27 -16 -6.3865 1.5181
-3 -27 -15 -0.6780 0.7538
-3 -27 -14 1.6670 -0.0459
-3 -27 -13 0.5166 3.8780
-3 -27 -12 0.8175 -0.8516
-3 -27 -11 5.7685 -3.4959
-3 -27 -10 -0.1151 -0.0021
-3 -27 -9 -3.3377 -1.0190
-3 -27 -8 0.1952 0.1017
-3 -27 -7 1.9870 5.1448
-3 -27 -6 -2.0108 -6.8158
-3 -27 -5 1.7443 -2.2918
-3 -27 -4 -2.2381 2.9984
-3 -27 -3 -4.4166 -2.0257
-3 -27 -2 2.3201 -0.1558
-3 -27 -1 2.4744 3.5635
-3 -25 -21 -5.0437 0.9247
-3 -25 -20 -1.6313 2.0265
-3 -25 -19 6.7890 -3.3958
-3 -25 -18 -0.0556 -2.8474
-3 -25 -17 -5.7734 3.9824
-3 -25 -16 -1.3058 3.2359
-3 -25 -15 2.3461 -3.1108
-3 -25 -14 4.1822 2.9165
-3 -25 -13 0.2680 -0.0106
-3 -25 -12 1.5584 -3.5036
-3 -25 -11 0.2183 -0.1829
-3 -25 -10 -2.9861 0.6262
-3 -25 -9 -2.0857 -2.5807
-3 -25 -8 0.9367 4.8774
-3 -25 -7 -0.4372 0.0107
-3 -25 -6 -1.0894 -4.0303
-3 -25 -5 -0.0614 5.7378
-3 -25 -4 -3.4361 1.6647
-3 -25 -3 4.3533 -1.1872
-3 -25 -2 3.7482 1.8468
-3 -25 -1 -3.0892 0.7887
-3 -23 -21 -2.0037 4.4247
-3 -23 -20 6.5268 -0.5316
-3 -23 -19 4.1773 -4.4768
-3 -23 -18 -3.8529 2.3626
-3 -23 -17 -1.9963 5.2045
-3 -23 -16 -0.3725 -4.9079
-3 -23 -15 4.0487 -0.0889
-3 -23 -14 2.1212 2.6865
-3 -23 -13 -2.3537 -3.2146
-3 -23 -12 -1.1293 0.4703
-3 -23 -11 -1.1540 1.2439
-3 -23 -10 -1.2550 -1.4986
-3 -23 -9 0.0357 1.4347
-3 -23 -8 1.5340 6.1808
-3 -23 -7 -1.6252 -3.5588
-3 -23 -6 1.5408 1.3832
-3 -23 -5 -0.7686 1.3290
-3 -23 -4 1.7787 -3.2838
-3 -23 -3 3.8155 -2.4792
-3 -23 -2 -4.7690 0.9694
-3 -23 -1 -4.4140 -0.6479
-3 -21 -22 -0.7645 3.9693
-3 -21 -21 3.0374 1.6134
-3 -21 -20 4.6908 -5.5936
-3 -21 -19 -2.4933 -1.8345
-3 -21 -18 -3.4585 4.6676
-3 -21 -17 -3.3286 -1.5850
-3 -21 -16 0.8515 -2.8635
-3 -21 -15 4.4684 5.3977
-3 -21 -14 -1.6779 -1.8563
-3 -21 -13 -2.9148 -0.0836
-3 -21 -12 0.2977 0.3324
-3 -21 -11 0.1159 -0.5287
-3 -21 -10 -0.6301 -2.1939
-3 -21 -9 2.5681 5.1962
-3 -21 -8 -1.3472 -0.3665
-3 -21 -7 0.0355 -5.3553
-3 -21 -6 2.6837 -1.4288
-3 -21 -5 -1.0129 -1.6661
-3 -21 -4 1.3716 -1.7803
-3 -21 -3 -2.4986 1.8965
-3 -21 -2 -3.9734 2.0910
-3 -21 -1 6.2255 -0.8702
-3 -19 -23 0.1992 1.3468
-3 -19 -22 -0.5259 1.6410
-3 -19 -21 1.0245 -5.2327
-3 -19 -20 -1.2254 -2.2717
-3 -19 -19 -2.8020 2.7022
-3 -19 -18 -3.8950 2.8328
-3 -19 -17 -1.1297 -1.6542
-3 -19 -16 5.1711 4.0968
-3 -19 -15 1.6645 -0.2326
-3 -19 -14 -3.1534 -2.7648
-3 -19 -13 -0.2156 -1.7071
-3 -19 -12 1.4129 -0.7011
-3 -19 -11 -1.3405 -1.4869
-3 -19 -10 2.1915 0.2205
-3 -19 -9 1.0497 4.4750
-3 -19 -8 -2.0159 -4.8647
-3 -19 -7 3.8857 -3.4760
-3 -19 -6 -0.6897 2.7587
-3 -19 -5 -2.6488 3.6836
-3 -19 -4 -0.6108 1.5750
-3 -19 -3 -1.9207 2.4546
-3 -19 -2 2.7835 -2.7295
-3 -19 -1 4.5158 0.0982
-3 -17 -23 -0.0562 1.4666
-3 -17 -22 -0.5834 -3.9756
-3 -17 -21 -0.3487 -0.2616
-3 -17 -20 0.5973 3.2991
-3 -17 -19 -1.5203 1.6421
-3 -17 -18 -1.7364 1.0872
-3 -17 -17 4.2441 1.0682
-3 -17 -16 3.1778 -0.5579
-3 -17 -15 -1.3783 -4.2127
-3 -17 -14 -1.2090 -2.7019
-3 -17 -13 1.8351 -1.1303
-3 -17 -12 -0.2080 4.2011
-3 -17 -11 0.1288 -1.8883
-3 -17 -10 2.0746 4.6012
-3 -17 -9 -1.5724 2.0662
-3 -17 -8 2.2356 -4.3182
-3 -17 -7 -0.5251 1.9354
-3 -17 -6 -6.2962 6.4963
-3 -17 -5 -1.1337 -1.1180
-3 -17 -4 1.2768 -1.9246
-3 -17 -3 1.4152 -4.2512
-3 -17 -2 1.3221 0.4026
-3 -17 -1 -0.5969 2.2185
-3 -15 -24 1.4453 0.8249
-3 -15 -23 1.5661 -1.5845
-3 -15 -22 0.3016 -0.8652
-3 -15 -21 0.9882 5.4507
-3 -15 -20 0.5438 -1.1700
-3 -15 -19 -2.5541 0.2194
-3 -15 -18 1.4093 1.1875
-3 -15 -17 1.8047 -1.1827
-3 -15 -16 -0.0790 -3.8444
-3 -15 -15 -0.4611 -1.0293
-3 -15 -14 0.2535 -1.8468
-3 -15 -13 0.3636 7.2967
-3 -15 -12 -1.1931 1.5603
-3 -15 -11 -1.2597 -2.4014
-3 -15 -10 -1.4327 5.0498
-3 -15 -9 2.2994 -2.3247
-3 -15 -8 -0.0063 -4.0790
-3 -15 -7 -8.2232 3.4609
-3 -15 -6 -1.7308 -1.9050
-3 -15 -5 5.1221 -5.1207
-3 -15 -4 4.9386 -3.3540
-3 -15 -3 0.3251 2.5051
-3 -15 -2 -1.1655 4.9719
-3 -15 -1 3.3268 -2.5829
-3 -13 -24 1.6453 1.1008
-3 -13 -23 1.4658 -1.9710
-3 -13 -22 -1.5397 4.6008
-3 -13 -21 -1.3787 0.3601
-3 -13 -20 -2.5839 -2.1611
-3 -13 -19 -0.6363 1.9139
-3 -13 -18 0.0440 -0.0879
-3 -13 -17 0.2916 -3.7421
-3 -13 -16 1.8324 -0.1095
-3 -13 -15 -0.2714 -1.0191
-3 -13 -14 -1.5410 3.0020
-3 -13 -13 -0.8946 6.3320
-3 -13 -12 -2.4269 -6.6398
-3 -13 -11 -2.9638 0.3477
-3 -13 -10 4.6224 2.6694
-3 -13 -9 4.7477 -5.5431
-3 -13 -8 -6.5787 -1.4593
-3 -13 -7 -3.4618 0.4662
-3 -13 -6 6.3895 -2.3935
-3 -13 -5 7.4926 -0.1976
-3 -13 -4 2.1288 4.2721
-3 -13 -3 -5.5897 8.1056
-3 -13 -2 -1.9876 -5.4238
-3 -13 -1 0.6600 -1.7872
-3 -11 -25 -0.8750 2.3820
-3 -11 -24 2.4081 -0.7803
-3 -11 -23 -0.4570 0.8420
-3 -11 -22 -3.4905 2.2886
-3 -11 -21 -2.4643 -1.7390
-3 -11 -20 1.3057 0.1837
-3 -11 -19 0.7070 -0.1742
-3 -11 -18 0.5346 -2.7787
-3 -11 -17 3.9115 -1.6040
-3 -11 -16 1.2634 1.7398
-3 -11 -15 -2.3333 -1.2600
-3 -11 -14 -2.0751 6.1063
-3 -11 -13 0.4576 -1.7786
-3 -11 -12 -2.2433 -4.3553
-3 -11 -11 3.7797 4.5277
-3 -11 -10 8.6289 -0.9984
-3 -11 -9 -2.3661 -4.4569
-3 -11 -8 -6.5004 0.9870
-3 -11 -7 0.7980 1.6914
-3 -11 -6 5.0148 3.1943
-3 -11 -5 3.6338 2.4319
-3 -11 -4 -4.6829 8.8745
-3 -11 -3 -8.9661 -6.2735
-3 -11 -2 -3.2376 -7.2101
-3 -11 -1 8.7378 2.7285
-3 -9 -25 2.4641 0.2942
-3 -9 -24 2.4948 -2.4027
-3 -9 -23 -1.7640 0.6270
-3 -9 -22 -3.5659 0.4515
-3 -9 -21 2.1417 -0.4050
-3 -9 -20 3.4934 -2.0792
-3 -9 -19 -0.5397 -0.7939
-3 -9 -18 3.6544 -1.0916
-3 -9 -17 1.1314 2.6946
-3 -9 -16 -1.6673 -0.1457
-3 -9 -15 -3.9528 1.5873
-3 -9 -14 -0.5559 3.0635
-3 -9 -13 0.9669 -3.3268
-3 -9 -12 0.8868 0.6573
-3 -9 -11 5.7573 0.6746
-3 -9 -10 -0.0313 -4.8217
-3 -9 -9 -6.0105 -0.8892
-3 -9 -8 -5.6599 2.7051
-3 -9 -7 -1.2713 5.2538
-3 -9 -6 5.5651 -0.6061
-3 -9 -5 1.7831 3.9497
-3 -9 -4 -4.8769 -4.5244
-3 -9 -3 -10.0655 -15.2933
-3 -9 -2 9.5340 0.6118
-3 -9 -1 23.4188 3.9564
-3 -7 -25 1.8888 -2.9382
-3 -7 -24 -1.0871 -1.3582
-3 -7 -23 -3.4688 2.3428
-3 -7 -22 -1.7375 2.0023
-3 -7 -21 4.7276 -2.2868
-3 -7 -20 -1.0760 -0.9586
-3 -7 -19 0.9810 1.5141
-3 -7 -18 0.0212 1.1512
-3 -7 -17 -2.6575 0.7954
-3 -7 -16 -2.1879 -1.0496
-3 -7 -15 -4.1313 1.7426
-3 -7 -14 1.6735 -0.4028
-3 -7 -13 2.5021 -1.5998
-3 -7 -12 2.1624 -2.2105
-3 -7 -11 -0.6111 -3.4833
-3 -7 -10 -2.4124 0.2727
-3 -7 -9 -3.8382 3.5584
-3 -7 -8 -6.3061 5.4987
-3 -7 -7 5.5129 -0.7739
-3 -7 -6 8.7374 -3.3596
-3 -7 -5 2.6428 -0.9669
-3 -7 -4 -7.7077 -15.4490
-3 -7 -3 -5.8524 -1.7174
-3 -7 -2 27.3538 13.6786
-3 -7 -1 -0.8955 8.5139
-3 -5 -25 -3.2931 -0.9474
-3 -5 -24 -1.3992 2.9314
-3 -5 -23 -2.7397 3.7301
-3 -5 -22 3.0790 -1.1768
-3 -5 -21 1.6952 -3.3608
-3 -5 -20 -0.9170 1.3513
-3 -5 -19 0.9252 0.6744
-3 -5 -18 -3.6989 -0.6439
-3 -5 -17 0.8080 -0.2445
-3 -5 -16 -1.9252 0.5585
-3 -5 -15 -0.7455 -0.2397
-3 -5 -14 5.4564 0.4780
-3 -5 -13 3.5450 -2.7789
-3 -5 -12 -1.7160 -2.8862
-3 -5 -11 -1.7325 3.7108
-3 -5 -10 0.7277 5.8433
-3 -5 -9 -5.2081 3.2085
-3 -5 -8 0.2525 -0.2618
-3 -5 -7 11.0841 -8.0163
-3 -5 -6 4.6637 1.0593
-3 -5 -5 -1.6153 -5.7628
-3 -5 -4 -14.1461 -1.2956
-3 -5 -3 8.7315 18.7120
-3 -5 -2 16.1472 17.3021
-3 -5 -1 -32.7189 -9.0092
-3 -3 -26 -2.1051 0.4756
-3 -3 -25 -0.6885 1.5204
-3 -3 -24 1.2666 2.4503
-3 -3 -23 1.3409 -0.7758
-3 -3 -22 3.7002 -4.5206
-3 -3 -21 -1.1141 -0.9042
-3 -3 -20 1.2295 2.1384
-3 -3 -19 -2.9054 -0.3238
-3 -3 -18 -0.1565 0.6670
-3 -3 -17 2.5858 1.7863
-3 -3 -16 -1.5468 -1.9765
-3 -3 -15 2.7401 0.4069
-3 -3 -14 4.7260 0.0923
-3 -3 -13 -2.1853 -3.2405
-3 -3 -12 -3.6872 3.5014
-3 -3 -11 0.1847 6.4339
-3 -3 -10 -1.2752 -0.7959
-3 -3 -9 -3.1063 -2.1666
-3 -3 -8 6.1292 -8.5560
-3 -3 -7 4.7728 -1.0416
-3 -3 -6 -1.0344 4.2022
-3 -3 -5 -9.0854 -1.1500
-3 -3 -4 -6.9889 10.9734
-3 -3 -3 14.9873 13.1184
-3 -3 -2 -7.6250 -18.3965
-3 -3 -1 -20.2631 -18.7461
-3 -1 -26 -1.5628 0.3336
-3 -1 -25 1.5809 0.0358
-3 -1 -24 0.0481 -0.1943
-3 -1 -23 1.7743 -2.6880
-3 -1 -22 -1.8862 -2.0410
-3 -1 -21 -0.8065 3.2088
-3 -1 -20 -1.6105 1.5621
-3 -1 -19 -2.5001 -0.0614
-3 -1 -18 3.0235 1.4013
-3 -1 -17 0.8744 -3.0790
-3 -1 -16 -1.1357 -2.4006
-3 -1 -15 1.9137 2.4848
-3 -1 -14 -1.8636 -1.4161
-3 -1 -13 -3.5409 0.8799
-3 -1 -12 -0.0676 4.5159
-3 -1 -11 -0.4066 -3.0142
-3 -1 -10 -0.6113 -4.0963
-3 -1 -9 0.4535 -4.2623
-3 -1 -8 3.3395 -3.9290
-3 -1 -7 0.1994 8.6559
-3 -1 -6 -4.2166 0.8930
-3 -1 -5 -6.3577 0.4746
-3 -1 -4 7.3198 5.0974
-3 -1 -3 6.2467 -15.4275
-3 -1 -2 -11.0139 -22.7845
-3 -1 -1 -0.9149 16.3220
-2 -42 -4 -0.1344 0.9317
-2 -42 -3 0.8734 -3.1136
-2 -42 -2 -1.6441 2.0407
-2 -42 -1 -3.0508 0.8023
-2 -40 -9 -0.4238 1.7734
-2 -40 -8 0.8975 0.9913
-2 -40 -7 4.0526 -4.2585
-2 -40 -6 -0.1610 0.8559
-2 -40 -5 -3.4858 4.3694
-2 -40 -4 -0.9891 -5.1405
-2 -40 -3 1.8114 0.6718
-2 -40 -2 -0.9530 4.2286
-2 -40 -1 -0.5109 -0.4626
-2 -38 -11 3.4322 0.9717
-2 -38 -10 2.0487 0.9734
-2 -38 -9 -1.4690 0.3982
-2 -38 -8 0.6558 -3.6393
-2 -38 -7 0.4453 -2.9132
-2 -38 -6 -4.2547 5.2495
-2 -38 -5 -2.3119 -2.5090
-2 -38 -4 2.2550 -2.6049
-2 -38 -3 3.6047 5.8727
-2 -38 -2 -1.4313 1.0621
-2 -38 -1 -3.2049 -2.8287
-2 -36 -14 -2.2030 4.4328
-2 -36 -13 -1.1203 1.1652
-2 -36 -12 2.7242 -1.4528
-2 -36 -11 2.4431 -0.4388
-2 -36 -10 -1.0358 -0.8198
-2 -36 -9 -3.6295 -2.5899
-2 -36 -8 0.0036 -3.3510
-2 -36 -7 -1.4782 2.6959
-2 -36 -6 -0.1135 1.3130
-2 -36 -5 2.1741 -3.1219
-2 -36 -4 2.9616 3.5757
-2 -36 -3 0.6038 1.7532
-2 -36 -2 -5.7122 -3.3627
-2 -36 -1 -2.8406 -2.1145
-2 -34 -15 -1.2428 3.5935
-2 -34 -14 -1.0538 0.5902
-2 -34 -13 2.8700 -3.3321
-2 -34 -12 1.0673 -2.0770
-2 -34 -11 -0.1972 0.4888
-2 -34 -10 -3.3555 -0.7623
-2 -34 -9 -0.7506 -0.9533
-2 -34 -8 1.2351 1.2419
-2 -34 -7 1.2779 1.8522
-2 -34 -6 3.2636 -1.8743
-2 -34 -5 -0.8548 2.3924
-2 -34 -4 -1.3236 0.2531
-2 -34 -3 -2.5106 -1.2481
-2 -34 -2 -3.4099 -1.2043
-2 -34 -1 6.0440 0.6888
-2 -32 -17 1.2222 2.1310
-2 -32 -16 1.0430 2.0959
-2 -32 -15 -1.3687 -1.1669
-2 -32 -14 2.6698 -2.2202
-2 -32 -13 1.0573 -1.8099
-2 -32 -12 -1.6834 2.0999
-2 -32 -11 -1.8661 2.4001
-2 -32 -10 -0.4178 0.1713
-2 -32 -9 2.5829 0.6899
-2 -32 -8 -0.6173 0.8131
-2 -32 -7 2.1693 -2.9070
-2 -32 -6 -0.5710 2.6949
-2 -32 -5 -4.3233 1.5921
-2 -32 -4 0.0745 -1.9351
-2 -32 -3 1.3840 2.8373
-2 -32 -2 2.9876 -0.8309
-2 -32 -1 5.5171 -0.5760
-2 -30 -18 0.5537 1.0751
-2 -30 -17 3.7210 1.2163
-2 -30 -16 -1.3578 -2.6080
-2 -30 -15 -0.4180 -0.9314
-2 -30 -14 1.2065 1.0985
-2 -30 -13 -2.4366 1.4549
-2 -30 -12 -2.2084 3.7006
-2 -30 -11 0.0062 -0.2740
-2 -30 -10 4.0226 -1.8295
-2 -30 -9 -1.2436 -0.0319
-2 -30 -8 -1.8161 -3.6790
-2 -30 -7 2.2592 -0.2562
-2 -30 -6 -2.0279 6.4805
-2 -30 -5 -0.6254 -3.6585
-2 -30 -4 3.7562 1.6604
-2 -30 -3 1.3067 -0.4232
-2 -30 -2 0.0790 -4.8387
-2 -30 -1 -4.0595 0.2295
-2 -28 -19 -3.0032 -0.1469
-2 -28 -18 4.8734 -0.4073
-2 -28 -17 0.3243 -2.0044
-2 -28 -16 -3.9340 -0.3450
-2 -28 -15 -0.5913 3.7689
-2 -28 -14 -0.7971 -0.0561
-2 -28 -13 -1.2133 1.6114
-2 -28 -12 0.0799 -0.6356
-2 -28 -11 4.1145 -3.9594
-2 -28 -10 1.1787 -1.0635
-2 -28 -9 -4.5905 -1.0396
-2 -28 -8 1.4391 -3.9336
-2 -28 -7 2.1079 7.8620
-2 -28 -6 -1.2626 0.2032
-2 -28 -5 0.6713 -4.8808
-2 -28 -4 0.1504 1.5426
-2 -28 -3 -2.8493 -5.1579
-2 -28 -2 -1.9862 0.5379
-2 -28 -1 -0.9901 3.5115
-2 -26 -20 -7.0471 0.7290
-2 -26 -19 4.4064 -1.4715
-2 -26 -18 4.6028 -1.2318
-2 -26 -17 -4.1429 0.5825
-2 -26 -16 -2.8686 4.7972
-2 -26 -15 0.3970 -1.3011
-2 -26 -14 1.5136 -1.5289
-2 -26 -13 1.3029 0.1527
-2 -26 -12 1.6930 -3.4214
-2 -26 -11 1.6773 -0.9197
-2 -26 -10 -3.5586 1.8071
-2 -26 -9 -1.7909 -3.1448
-2 -26 -8 2.9818 3.3495
-2 -26 -7 0.0065 7.2536
-2 -26 -6 -1.7798 -7.6909
-2 -26 -5 -0.5334 0.7008
-2 -26 -4 -1.2532 0.2282
-2 -26 -3 0.0429 0.6209
-2 -26 -2 3.2136 4.4519
-2 -26 -1 2.3447 0.0292
-2 -24 -21 -7.6595 2.3200
-2 -24 -20 3.0835 0.1790
-2 -24 -19 9.5024 -1.5115
-2 -24 -18 -1.1490 -0.0396
-2 -24 -17 -4.6040 4.3165
-2 -24 -16 -0.9762 -1.2340
-2 -24 -15 2.2960 -4.4789
-2 -24 -14 3.1417 2.3743
-2 -24 -13 0.4588 -1.2923
-2 -24 -12 -1.5435 0.1685
-2 -24 -11 -1.1690 2.2927
-2 -24 -10 -1.9575 -0.3823
-2 -24 -9 1.7563 -1.9101
-2 -24 -8 1.8775 9.3311
-2 -24 -7 -1.3770 -3.3751
-2 -24 -6 -0.8014 -4.3748
-2 -24 -5 1.1308 4.0641
-2 -24 -4 0.1793 0.1601
-2 -24 -3 2.6914 1.2118
-2 -24 -2 1.0571 -1.2797
-2 -24 -1 -5.1385 -1.7171
-2 -22 -22 -4.3549 2.5166
-2 -22 -21 0.9403 2.9484
-2 -22 -20 9.8049 -2.0080
-2 -22 -19 1.6378 -2.4673
-2 -22 -18 -5.6856 1.7087
-2 -22 -17 -4.0040 1.1772
-2 -22 -16 0.6447 -4.9946
-2 -22 -15 3.9496 3.5588
-2 -22 -14 2.3914 2.0764
-2 -22 -13 -3.7763 -0.5076
-2 -22 -12 -1.4912 0.9227
-2 -22 -11 0.7031 0.2914
-2 -22 -10 0.1475 -4.0295
-2 -22 -9 2.2273 4.3526
-2 -22 -8 -0.7408 3.4278
-2 -22 -7 -2.2455 -8.7347
-2 -22 -6 1.4172 1.6346
-2 -22 -5 0.3698 0.9965
-2 -22 -4 -0.7511 -1.6249
-2 -22 -3 1.1858 -1.7901
-2 -22 -2 -4.4814 0.5008
-2 -22 -1 -1.2422 0.0905
-2 -20 -23 -0.7759 1.1156
-2 -20 -22 -1.2660 4.2736
-2 -20 -21 4.4636 -2.2223
-2 -20 -20 1.4736 -4.2323
-2 -20 -19 -4.4212 -0.3537
-2 -20 -18 -4.7663 3.1117
-2 -20 -17 -1.5047 -0.8523
-2 -20 -16 4.0493 2.1372
-2 -20 -15 4.4856 4.1537
-2 -20 -14 -2.5406 -2.3020
-2 -20 -13 -4.3184 -2.3146
-2 -20 -12 2.1215 -0.9747
-2 -20 -11 -0.7053 -1.9116
-2 -20 -10 0.5743 -2.2118
-2 -20 -9 0.3775 6.9944
-2 -20 -8 -2.7350 -5.4220
-2 -20 -7 0.7523 -3.8496
-2 -20 -6 2.6927 3.0914
-2 -20 -5 -1.8501 0.7344
-2 -20 -4 0.9456 -0.9595
-2 -20 -3 -1.1735 3.1206
-2 -20 -2 -1.5216 0.0916
-2 -20 -1 4.9028 -1.3165
-2 -18 -23 -1.7327 2.8884
-2 -18 -22 -0.2686 -1.3805
-2 -18 -21 0.0449 -5.4484
-2 -18 -20 -1.3107 0.8935
-2 -18 -19 -0.5193 2.8576
-2 -18 -18 -2.6766 2.6818
-2 -18 -17 2.6292 1.0739
-2 -18 -16 4.8027 1.9253
-2 -18 -15 -0.2223 -3.2518
-2 -18 -14 -5.5608 -4.7246
-2 -18 -13 1.3097 -2.9285
-2 -18 -12 0.9653 3.1019
-2 -18 -11 -0.9421 -2.7866
-2 -18 -10 1.6626 3.9992
-2 -18 -9 -0.4462 3.5496
-2 -18 -8 1.0727 -5.5729
-2 -18 -7 3.9073 1.3218
-2 -18 -6 -1.7709 4.9480
-2 -18 -5 -1.7441 0.6702
-2 -18 -4 0.1415 0.9236
-2 -18 -3 -1.6563 -0.0591
-2 -18 -2 1.0266 -4.5405
-2 -18 -1 1.1128 1.3501
-2 -16 -24 -0.7113 -0.8188
-2 -16 -23 -0.4341 0.2689
-2 -16 -22 0.6338 -5.8456
-2 -16 -21 0.3421 1.8456
-2 -16 -20 3.8505 3.9294
-2 -16 -19 -1.7898 1.0699
-2 -16 -18 -1.5347 1.2942
-2 -16 -17 3.3384 -0.3187
-2 -16 -16 1.2595 -3.7015
-2 -16 -15 -3.3747 -3.5468
-2 -16 -14 -0.2993 -3.1604
-2 -16 -13 2.9079 5.0350
-2 -16 -12 -1.0714 3.5648
-2 -16 -11 0.4535 -2.3111
-2 -16 -10 0.0964 6.4950
-2 -16 -9 1.7220 -1.2914
-2 -16 -8 3.0562 -4.2256
-2 -16 -7 -3.6025 3.2419
-2 -16 -6 -5.8656 3.2370
-2 -16 -5 -0.1625 -3.2232
-2 -16 -4 1.2979 -2.4823
-2 -16 -3 0.8919 -3.7618
-2 -16 -2 -0.6319 2.2165
-2 -16 -1 5.1498 1.2428
-2 -14 -24 0.5273 0.9393
-2 -14 -23 2.3397 -2.8883
-2 -14 -22 0.4534 -0.1309
-2 -14 -21 2.5470 6.5087
-2 -14 -20 -0.4685 -0.3556
-2 -14 -19 -5.0095 -0.0469
-2 -14 -18 0.7491 0.7872
-2 -14 -17 1.6049 -2.8535
-2 -14 -16 0.2175 -2.6277
-2 -14 -15 -1.0800 -0.8033
-2 -14 -14 1.4648 1.5803
-2 -14 -13 -1.1846 7.6998
-2 -14 -12 -1.4162 -3.3412
-2 -14 -11 -2.1125 -0.1438
-2 -14 -10 1.2797 3.3517
-2 -14 -9 4.5502 -5.2419
-2 -14 -8 -3.0148 -3.1967
-2 -14 -7 -8.3243 4.2922
-2 -14 -6 -0.7153 -1.5855
-2 -14 -5 5.7060 -5.2119
-2 -14 -4 5.9988 -1.5694
-2 -14 -3 -3.2166 6.3159
-2 -14 -2 2.3143 0.3206
-2 -14 -1 3.4447 -2.6641
-2 -12 -25 -0.1431 0.7505
-2 -12 -24 2.4234 1.8242
-2 -12 -23 1.3345 -2.1995
-2 -12 -22 -0.7022 5.5446
-2 -12 -21 -1.1783 1.5831
-2 -12 -20 -4.7910 -2.3507
-2 -12 -19 0.0784 0.6033
-2 -12 -18 1.4097 -0.6091
-2 -12 -17 2.3526 -3.8437
-2 -12 -16 0.4037 -0.2854
-2 -12 -15 -1.1362 -0.5591
-2 -12 -14 -2.0332 4.4781
-2 -12 -13 -0.7997 1.9639
-2 -12 -12 -1.1944 -4.6816
-2 -12 -11 0.3638 2.3164
-2 -12 -10 6.9219 -0.1067
-2 -12 -9 2.0130 -6.2174
-2 -12 -8 -7.2781 1.4395
-2 -12 -7 -3.9618 3.3323
-2 -12 -6 4.7540 -2.4693
-2 -12 -5 10.6875 -2.2129
-2 -12 -4 -1.3293 10.5993
-2 -12 -3 -5.3654 3.2948
-2 -12 -2 1.4356 -9.9555
-2 -12 -1 -6.0022 1.2781
-2 -10 -25 1.2831 3.6537
-2 -10 -24 2.1964 -3.2221
-2 -10 -23 -0.8337 0.2035
-2 -10 -22 -2.0996 3.1346
-2 -10 -21 -3.7595 -2.4293
-2 -10 -20 1.8732 -1.4180
-2 -10 -19 2.5294 0.1755
-2 -10 -18 1.5540 -2.6381
-2 -10 -17 2.2256 -2.6449
-2 -10 -16 -1.4082 0.9923
-2 -10 -15 -2.7478 1.6126
-2 -10 -14 -0.6247 5.0737
-2 -10 -13 2.2922 -0.7748
-2 -10 -12 0.4290 -2.0823
-2 -10 -11 4.4341 1.7894
-2 -10 -10 3.8123 -4.2644
-2 -10 -9 -4.1243 -2.9830
-2 -10 -8 -7.4924 4.5027
-2 -10 -7 -3.1007 3.3837
-2 -10 -6 9.6198 -1.4471
-2 -10 -5 6.2300 5.8773
-2 -10 -4 -6.7895 8.4690
-2 -10 -3 -4.5201 -16.9386
-2 -10 -2 -7.5102 -7.6448
-2 -10 -1 5.6688 6.0959
-2 -8 -25 1.4458 -3.3504
-2 -8 -24 -0.6152 -4.6189
-2 -8 -23 -1.1932 3.9788
-2 -8 -22 -3.2876 0.5512
-2 -8 -21 1.7597 -0.9594
-2 -8 -20 4.6588 -0.3531
-2 -8 -19 -0.5027 -0.1461
-2 -8 -18 0.7853 -2.8187
-2 -8 -17 -0.9369 0.4955
-2 -8 -16 -2.3578 3.4890
-2 -8 -15 -2.5603 3.8408
-2 -8 -14 2.1742 2.3602
-2 -8 -13 1.8189 -3.6055
-2 -8 -12 0.5969 -2.8542
-2 -8 -11 0.0399 -2.2284
-2 -8 -10 -1.9678 -4.1698
-2 -8 -9 -4.5441 3.5425
-2 -8 -8 -8.0055 6.7421
-2 -8 -7 3.0032 2.6157
-2 -8 -6 13.6427 -2.9575
-2 -8 -5 -0.1745 4.6591
-2 -8 -4 -6.3665 -13.5778
-2 -8 -3 -15.3147 -19.9190
-2 -8 -2 3.4115 8.9071
-2 -8 -1 22.3620 13.1965
-2 -6 -25 -1.6461 -4.8439
-2 -6 -24 -0.8125 4.7693
-2 -6 -23 -0.8257 4.8125
-2 -6 -22 -0.2946 -0.2909
-2 -6 -21 4.5739 -0.6228
-2 -6 -20 -0.8501 -1.4150
-2 -6 -19 -2.1254 -1.1813
-2 -6 -18 -1.2434 -1.7362
-2 -6 -17 -0.6045 4.1794
-2 -6 -16 -2.0979 4.2696
-2 -6 -15 -0.3691 -0.3327
-2 -6 -14 3.0131 -2.9347
-2 -6 -13 1.6875 -5.3603
-2 -6 -12 -1.8174 -2.1990
-2 -6 -11 -2.2058 -0.9323
-2 -6 -10 1.3821 4.1490
-2 -6 -9 -3.4679 7.9200
-2 -6 -8 -3.7709 4.6961
-2 -6 -7 12.9267 -6.6597
-2 -6 -6 7.4466 -4.9937
-2 -6 -5 -3.2112 -4.5058
-2 -6 -4 -16.2618 -15.1677
-2 -6 -3 -7.6602 6.0698
-2 -6 -2 29.2932 30.8566
-2 -6 -1 12.6216 4.2970
-2 -4 -26 -0.2717 -1.5091
-2 -4 -25 -1.8579 2.9784
-2 -4 -24 1.7164 6.0344
-2 -4 -23 0.1417 -2.1043
-2 -4 -22 2.1311 -2.0912
-2 -4 -21 -0.1164 -3.4857
-2 -4 -20 -2.6294 -1.1802
-2 -4 -19 -0.7855 -0.5621
-2 -4 -18 1.1272 2.4006
-2 -4 -17 0.8846 6.3512
-2 -4 -16 -0.9009 -2.4086
-2 -4 -15 1.8626 -4.9250
-2 -4 -14 3.5058 -2.0763
-2 -4 -13 0.0249 -1.6798
-2 -4 -12 -3.5575 1.8986
-2 -4 -11 1.6373 4.8641
-2 -4 -10 2.2307 6.5892
-2 -4 -9 -4.9968 3.3193
-2 -4 -8 3.9794 -7.3780
-2 -4 -7 9.4660 -10.4681
-2 -4 -6 -0.5288 1.0271
-2 -4 -5 -9.8740 -0.8949
-2 -4 -4 -14.9353 3.3534
-2 -4 -3 19.1818 25.8063
-2 -4 -2 23.5957 10.2047
-2 -4 -1 -20.6370 -23.7910
-2 -2 -26 -1.5016 0.3614
-2 -2 -25 0.2464 2.4745
-2 -2 -24 1.4057 -2.8437
-2 -2 -23 0.5181 -2.8050
-2 -2 -22 -0.3463 -1.8806
-2 -2 -21 -2.0834 -0.7427
-2 -2 -20 0.2525 2.5447
-2 -2 -19 1.4505 1.5857
-2 -2 -18 1.2095 5.4866
-2 -2 -17 -0.6551 -1.6207
-2 -2 -16 -0.2826 -8.5487
-2 -2 -15 1.2926 0.7583
-2 -2 -14 0.9326 1.6431
-2 -2 -13 -3.7332 0.8895
-2 -2 -12 -0.9443 3.9271
-2 -2 -11 2.2700 2.6120
-2 -2 -10 -1.8728 0.7622
-2 -2 -9 -2.9077 -5.8527
-2 -2 -8 5.2197 -12.0080
-2 -2 -7 1.1962 3.3234
-2 -2 -6 -4.8026 6.9352
-2 -2 -5 -13.1123 1.1972
-2 -2 -4 5.0126 7.1911
-2 -2 -3 20.3415 4.8959
-2 -2 -2 -8.6520 -28.8711
-2 -2 -1 -35.6379 -7.2019
-1 -41 -7 3.3160 -1.8716
-1 -41 -6 1.6093 -1.8647
-1 -41 -5 -5.6933 3.8589
-1 -41 -4 -0.1094 -2.3311
-1 -41 -3 4.5117 -2.1029
-1 -41 -2 -0.9502 4.1857
-1 -41 -1 -1.4331 0.3073
-1 -39 -10 6.3405 0.7435
-1 -39 -9 2.5261 1.3753
-1 -39 -8 -1.8708 -0.7556
-1 -39 -7 1.7145 -3.4541
-1 -39 -6 -4.6284 2.2790
-1 -39 -5 -5.4075 0.6988
-1 -39 -4 5.3907 -4.2329
-1 -39 -3 3.7573 4.6221
-1 -39 -2 -1.8016 2.9271
-1 -39 -1 -1.7909 -2.5252
-1 -37 -13 -1.8700 1.7151
-1 -37 -12 1.7453 -0.4421
-1 -37 -11 5.4223 0.2665
-1 -37 -10 3.4374 0.3733
-1 -37 -9 -6.1639 -1.2428
-1 -37 -8 -4.1474 -2.8731
-1 -37 -7 -0.0932 -0.6561
-1 -37 -6 -4.3836 2.5063
-1 -37 -5 2.8397 -2.5349
-1 -37 -4 6.0023 2.0411
-1 -37 -3 0.8811 4.1741
-1 -37 -2 -3.5221 -3.0096
-1 -37 -1 -4.0506 -2.5363
-1 -35 -15 -2.6133 2.6813
-1 -35 -14 -2.2155 1.6514
-1 -35 -13 2.9060 -1.8243
-1 -35 -12 2.6140 -1.4544
-1 -35 -11 0.7234 0.4139
-1 -35 -10 -3.8748 -1.3783
-1 -35 -9 -6.6972 -1.6473
-1 -35 -8 1.5113 -0.5008
-1 -35 -7 1.3848 1.7379
-1 -35 -6 2.3225 0.0449
-1 -35 -5 3.5027 0.7766
-1 -35 -4 1.0136 2.2420
-1 -35 -3 -1.9243 -1.9812
-1 -35 -2 -5.3391 -2.6207
-1 -35 -1 -1.7112 0.4184
-1 -33 -16 -1.0263 1.7340
-1 -33 -15 -2.7253 0.1623
-1 -33 -14 2.8824 -1.9516
-1 -33 -13 3.0734 -1.6685
-1 -33 -12 -2.2935 0.8262
-1 -33 -11 -1.0399 0.9306
-1 -33 -10 -1.7702 -0.7911
-1 -33 -9 1.1940 0.8981
-1 -33 -8 2.2325 1.4403
-1 -33 -7 1.9972 -0.2611
-1 -33 -6 1.9658 0.3655
-1 -33 -5 -2.0847 1.6000
-1 -33 -4 0.0074 -2.2818
-1 -33 -3 -2.4414 0.4353
-1 -33 -2 -2.1465 0.4602
-1 -33 -1 4.5925 0.1358
-1 -31 -18 -0.6704 -0.2072
-1 -31 -17 0.9031 1.1280
-1 -31 -16 -1.7308 -0.8740
-1 -31 -15 1.1892 -1.8956
-1 -31 -14 4.0362 0.6823
-1 -31 -13 -1.6741 1.2445
-1 -31 -12 -1.6780 2.5011
-1 -31 -11 1.9277 0.1494
-1 -31 -10 1.8849 -0.2230
-1 -31 -9 -0.7772 1.1335
-1 -31 -8 -2.5757 -1.1673
-1 -31 -7 3.0728 -2.3784
-1 -31 -6 -1.3573 2.9297
-1 -31 -5 -0.4153 -1.3057
-1 -31 -4 0.6853 0.5378
-1 -31 -3 -1.8357 2.2835
-1 -31 -2 1.9326 -3.2829
-1 -31 -1 2.4332 -0.4723
-1 -29 -19 -3.4224 -0.6848
-1 -29 -18 1.2353 -0.1465
-1 -29 -17 0.7277 -0.2917
-1 -29 -16 -0.6098 -1.5343
-1 -29 -15 2.0266 2.5931
-1 -29 -14 0.0899 1.9230
-1 -29 -13 -2.0335 0.8932
-1 -29 -12 0.7021 0.2132
-1 -29 -11 1.3355 -2.2122
-1 -29 -10 -1.0954 -0.7230
-1 -29 -9 -5.9902 -0.4112
-1 -29 -8 1.7163 -4.2173
-1 -29 -7 4.2320 1.8789
-1 -29 -6 -1.3064 3.4840
-1 -29 -5 0.3203 -2.2329
-1 -29 -4 -3.0249 2.3991
-1 -29 -3 0.3588 -4.3461
-1 -29 -2 0.8188 -2.3085
-1 -29 -1 -1.8364 2.9069
-1 -27 -20 -7.2534 0.2125
-1 -27 -19 -1.0967 -1.2337
-1 -27 -18 4.5158 0.1678
-1 -27 -17 -0.0562 -0.2218
-1 -27 -16 -1.2763 2.6496
-1 -27 -15 -0.0875 2.0154
-1 -27 -14 -0.2907 -1.8450
-1 -27 -13 -0.2561 -0.5977
-1 -27 -12 -0.2862 -2.3327
-1 -27 -11 -0.7741 -1.5715
-1 -27 -10 -2.7996 0.6549
-1 -27 -9 -1.4325 -1.9301
-1 -27 -8 6.6712 -1.0910
-1 -27 -7 -0.0101 7.4209
-1 -27 -6 -1.7618 -1.7055
-1 -27 -5 -3.5060 -1.4599
-1 -27 -4 0.1782 -1.3490
-1 -27 -3 2.7332 -2.8438
-1 -27 -2 -0.6609 4.8744
-1 -27 -1 1.7178 1.5926
-1 -25 -21 -9.0551 1.0345
-1 -25 -20 -4.5567 -0.4537
-1 -25 -19 8.3285 -0.1831
-1 -25 -18 4.0824 0.5766
-1 -25 -17 -3.2274 1.6895
-1 -25 -16 -2.4611 1.5509
-1 -25 -15 1.2483 -3.6397
-1 -25 -14 0.6300 -0.8070
-1 -25 -13 0.3589 -0.4753
-1 -25 -12 -2.0612 -0.4907
-1 -25 -11 0.7454 1.2953
-1 -25 -10 -0.4717 0.8376
-1 -25 -9 3.2894 -2.3993
-1 -25 -8 2.1013 5.9301
-1 -25 -7 -2.2763 2.5242
-1 -25 -6 -1.8233 -5.9441
-1 -25 -5 0.2299 0.6190
-1 -25 -4 4.6401 -0.6786
-1 -25 -3 -1.4089 3.6496
-1 -25 -2 1.3449 1.5678
-1 -25 -1 0.0192 -2.4669
-1 -23 -22 -6.3323 0.4643
-1 -23 -21 -6.3336 1.5356
-1 -23 -20 8.7903 -0.2042
-1 -23 -19 8.5636 -0.0766
-1 -23 -18 -3.2061 -0.0744
-1 -23 -17 -5.9190 1.1506
-1 -23 -16 0.3952 -3.0973
-1 -23 -15 1.8373 -0.7506
-1 -23 -14 2.1730 2.4184
-1 -23 -13 -1.0791 0.2844
-1 -23 -12 -1.0984 1.0563
-1 -23 -11 2.6727 0.9713
-1 -23 -10 -0.3065 -1.9965
-1 -23 -9 1.8443 0.9207
-1 -23 -8 -1.5494 5.6350
-1 -23 -7 -0.8205 -6.6144
-1 -23 -6 -0.9651 -1.7502
-1 -23 -5 3.4430 2.3201
-1 -23 -4 -2.7187 1.3022
-1 -23 -3 -0.9779 0.1186
-1 -23 -2 1.8116 -2.4939
-1 -23 -1 -4.0621 -0.5252
-1 -21 -22 -5.4810 2.7835
-1 -21 -21 4.3339 0.5938
-1 -21 -20 8.6784 -1.5177
-1 -21 -19 -2.2430 -1.4518
-1 -21 -18 -6.7075 0.3994
-1 -21 -17 -2.3338 0.0123
-1 -21 -16 2.6611 -0.3987
-1 -21 -15 3.1311 3.7743
-1 -21 -14 1.9919 0.4805
-1 -21 -13 -4.2874 -1.0032
-1 -21 -12 1.7156 -0.6856
-1 -21 -11 -1.0116 -0.7269
-1 -21 -10 -0.7215 -2.8890
-1 -21 -9 -0.5830 4.7102
-1 -21 -8 -1.3304 -2.0849
-1 -21 -7 -1.8035 -5.3953
-1 -21 -6 1.5140 3.3929
-1 -21 -5 -0.5777 1.5503
-1 -21 -4 -1.5587 -1.0918
-1 -21 -3 4.4311 -0.9603
-1 -21 -2 -2.2315 0.8002
-1 -21 -1 -1.6384 0.0740
-1 -19 -23 -3.0271 2.0210
-1 -19 -22 -1.4460 1.6464
-1 -19 -21 5.1234 -3.0070
-1 -19 -20 -1.3646 -1.6941
-1 -19 -19 -2.9264 0.2812
-1 -19 -18 -2.5374 2.2155
-1 -19 -17 0.6664 1.2317
-1 -19 -16 3.5066 2.0586
-1 -19 -15 3.6675 0.0138
-1 -19 -14 -4.6731 -3.0048
-1 -19 -13 -2.2816 -2.8742
-1 -19 -12 0.3893 1.0140
-1 -19 -11 -2.3328 -1.8272
-1 -19 -10 1.0973 0.5763
-1 -19 -9 -0.5561 3.7489
-1 -19 -8 -0.1341 -4.6900
-1 -19 -7 1.7477 0.8905
-1 -19 -6 3.0147 3.4202
-1 -19 -5 -0.8157 -0.1662
-1 -19 -4 3.9121 -0.7880
-1 -19 -3 -2.2305 2.2249
-1 -19 -2 -4.2398 -1.7896
-1 -19 -1 -0.4554 -0.6019
-1 -17 -24 -1.1576 -0.1723
-1 -17 -23 -3.4897 1.4067
-1 -17 -22 2.2039 -3.1249
-1 -17 -21 -0.1103 -2.5938
-1 -17 -20 0.5644 2.0106
-1 -17 -19 1.7519 1.9105
-1 -17 -18 -3.5161 2.0058
-1 -17 -17 1.4045 0.3003
-1 -17 -16 4.6054 -1.5497
-1 -17 -15 -2.1945 -2.8895
-1 -17 -14 -4.9473 -3.2423
-1 -17 -13 2.4864 1.2312
-1 -17 -12 -1.1314 3.0898
-1 -17 -11 1.7924 -2.4180
-1 -17 -10 0.8045 4.1924
-1 -17 -9 1.3084 0.4989
-1 -17 -8 2.8884 -2.4720
-1 -17 -7 3.2285 1.8271
-1 -17 -6 -2.9392 2.1468
-1 -17 -5 -0.8195 -1.1607
-1 -17 -4 -1.9279 0.5696
-1 -17 -3 -4.4169 -1.6558
-1 -17 -2 -1.1750 -2.2627
-1 -17 -1 6.2653 1.4431
-1 -15 -24 -1.9291 -0.6865
-1 -15 -23 1.6473 -1.0229
-1 -15 -22 1.7974 -3.6392
-1 -15 -21 0.0788 3.2909
-1 -15 -20 5.0639 2.6008
-1 -15 -19 -4.5866 0.3714
-1 -15 -18 -3.2134 0.2389
-1 -15 -17 4.8422 -1.6994
-1 -15 -16 2.0118 -2.1839
-1 -15 -15 -5.0700 -1.1558
-1 -15 -14 1.6349 -0.0512
-1 -15 -13 0.9956 5.1712
-1 -15 -12 -0.2586 -0.7868
-1 -15 -11 -0.0271 -0.7051
-1 -15 -10 -0.3106 3.5871
-1 -15 -9 3.3717 -2.1336
-1 -15 -8 2.4932 -2.7171
-1 -15 -7 -5.6679 2.0221
-1 -15 -6 -7.0750 1.1330
-1 -15 -5 0.3039 -2.4214
-1 -15 -4 2.4799 -1.9519
-1 -15 -3 -1.0163 -0.4647
-1 -15 -2 3.8670 1.4974
-1 -15 -1 9.0283 -0.1974
-1 -13 -25 -0.5846 -2.2041
-1 -13 -24 2.1845 1.5380
-1 -13 -23 3.1801 -2.2102
-1 -13 -22 -1.4490 1.8016
-1 -13 -21 3.5064 4.5778
-1 -13 -20 -2.3067 -0.8647
-1 -13 -19 -5.7507 -0.6260
-1 -13 -18 3.4120 -0.0197
-1 -13 -17 4.0364 -1.6520
-1 -13 -16 -2.6319 -0.7749
-1 -13 -15 -2.4113 -0.4275
-1 -13 -14 0.9975 2.0644
-1 -13 -13 -1.7096 2.2857
-1 -13 -12 -0.8391 -2.7327
-1 -13 -11 -1.3345 1.3514
-1 -13 -10 3.5977 0.9137
-1 -13 -9 4.8203 -4.1931
-1 -13 -8 -3.4645 -1.1443
-1 -13 -7 -10.6283 3.7232
-1 -13 -6 -1.3725 -1.0905
-1 -13 -5 11.8087 -4.0202
-1 -13 -4 4.1186 2.2695
-1 -13 -3 -5.0025 4.7499
-1 -13 -2 8.0795 -3.4635
-1 -13 -1 -7.3597 -0.6881
-1 -11 -25 2.1234 2.4047
-1 -11 -24 2.9017 0.1939
-1 -11 -23 -1.7582 -1.4949
-1 -11 -22 0.3739 4.1453
-1 -11 -21 -0.5437 -0.3101
-1 -11 -20 -5.5637 -2.2272
-1 -11 -19 3.0664 0.2192
-1 -11 -18 2.6863 -0.2465
-1 -11 -17 -0.4541 -2.6597
-1 -11 -16 -3.0768 -0.7832
-1 -11 -15 -0.9996 0.2510
-1 -11 -14 -0.5108 2.6122
-1 -11 -13 1.0670 0.9286
-1 -11 -12 1.0575 -1.0999
-1 -11 -11 3.1599 1.1249
-1 -11 -10 5.1715 -1.8208
-1 -11 -9 0.5590 -3.8296
-1 -11 -8 -9.7317 2.8846
-1 -11 -7 -8.1979 2.9192
-1 -11 -6 10.9990 -2.7049
-1 -11 -5 15.4766 0.4393
-1 -11 -4 -8.8599 9.5153
-1 -11 -3 0.1722 -4.2693
-1 -11 -2 -3.4227 -7.8823
-1 -11 -1 -15.1563 2.8364
-1 -9 -25 1.0100 0.8103
-1 -9 -24 -2.1099 -4.5002
-1 -9 -23 -1.3745 1.7211
-1 -9 -22 1.1776 1.3945
-1 -9 -21 -4.7608 -2.0586
-1 -9 -20 3.5019 -0.1573
-1 -9 -19 3.4383 0.7237
-1 -9 -18 -2.3012 -2.3361
-1 -9 -17 -0.2926 -2.6033
-1 -9 -16 -1.2569 1.9401
-1 -9 -15 -0.6945 2.7670
-1 -9 -14 2.6516 3.3895
-1 -9 -13 3.1693 -0.2752
-1 -9 -12 1.8007 -2.4272
-1 -9 -11 -0.1585 -0.7736
-1 -9 -10 -0.6672 -3.8251
-1 -9 -9 -5.2516 0.3897
-1 -9 -8 -10.3946 4.8833
-1 -9 -7 0.9651 2.0019
-1 -9 -6 20.9895 -2.0130
-1 -9 -5 0.9669 5.6322
-1 -9 -4 -10.2625 -0.3800
-1 -9 -3 -6.6933 -16.6940
-1 -9 -2 -19.7341 -1.5239
-1 -9 -1 7.1920 8.0583
-1 -7 -25 -2.2807 -4.7330
-1 -7 -24 -1.9559 0.0489
-1 -7 -23 3.3891 4.6803
-1 -7 -22 -1.4396 -0.7187
-1 -7 -21 0.8198 0.5057
-1 -7 -20 5.8970 0.0962
-1 -7 -19 -4.7071 -1.0796
-1 -7 -18 -1.8692 -3.3541
-1 -7 -17 1.5709 1.8233
-1 -7 -16 -2.0796 5.1616
-1 -7 -15 1.1930 2.0164
-1 -7 -14 3.1991 -0.2876
-1 -7 -13 0.9780 -4.6383
-1 -7 -12 -3.5750 -2.5614
-1 -7 -11 -5.2883 -1.4997
-1 -7 -10 -0.0798 -0.3918
-1 -7 -9 -2.4989 5.4194
-1 -7 -8 -4.1667 4.9716
-1 -7 -7 13.4059 -1.1824
-1 -7 -6 12.7280 -3.3254
-1 -7 -5 -10.2373 0.1444
-1 -7 -4 -13.7689 -12.9694
-1 -7 -3 -20.8824 -8.8316
-1 -7 -2 5.0637 16.5330
-1 -7 -1 44.1327 9.7198
-1 -5 -26 -0.8514 -1.7433
-1 -5 -25 -1.3390 -0.6805
-1 -5 -24 2.8280 6.6170
-1 -5 -23 3.1741 0.1499
-1 -5 -22 -2.1397 -0.9880
-1 -5 -21 3.0852 -0.6217
-1 -5 -20 -3.2090 -2.3025
-1 -5 -19 -5.9007 -1.8693
-1 -5 -18 3.9339 0.0860
-1 -5 -17 0.6074 6.3530
-1 -5 -16 -0.8888 1.7059
-1 -5 -15 2.9676 -3.5193
-1 -5 -14 0.6768 -3.7264
-1 -5 -13 -1.3754 -2.9127
-1 -5 -12 -6.2983 0.8919
-1 -5 -11 0.9720 1.0146
-1 -5 -10 6.6879 4.7766
-1 -5 -9 -0.8450 5.5114
-1 -5 -8 1.4812 -0.6457
-1 -5 -7 11.7829 -7.6964
-1 -5 -6 -1.8340 -3.2750
-1 -5 -5 -12.5436 -2.2512
-1 -5 -4 -18.8695 -5.5505
-1 -5 -3 5.4126 13.1264
-1 -5 -2 44.2144 21.6096
-1 -5 -1 31.6402 -7.7106
-1 -3 -26 0.1010 -0.6324
-1 -3 -25 -0.4742 3.6098
-1 -3 -24 3.0393 0.2333
-1 -3 -23 -0.8887 -3.7975
-1 -3 -22 -2.0240 -0.4030
-1 -3 -21 -1.2171 -2.5901
-1 -3 -20 -4.7004 -0.2204
-1 -3 -19 4.1401 0.7939
-1 -3 -18 4.9821 4.7035
-1 -3 -17 -1.9916 2.9781
-1 -3 -16 1.4447 -6.1405
-1 -3 -15 -0.5781 -3.3616
-1 -3 -14 -0.3716 0.2902
-1 -3 -13 -3.1155 1.3770
-1 -3 -12 -1.8434 2.1974
-1 -3 -11 7.8572 2.3322
-1 -3 -10 3.0869 3.8954
-1 -3 -9 -5.5177 -0.4813
-1 -3 -8 2.6517 -8.6264
-1 -3 -7 2.0314 -4.3776
-1 -3 -6 -5.1721 3.4693
-1 -3 -5 -15.1093 1.8884
-1 -3 -4 -0.8334 4.0845
-1 -3 -3 30.7764 15.0933
-1 -3 -2 24.2540 -7.4195
-1 -3 -1 -43.4279 -15.9613
-1 -1 -26 -2.0921 -0.2412
-1 -1 -25 -0.9459 -0.5042
-1 -1 -24 1.1315 -2.6581
-1 -1 -23 -1.5463 1.2697
-1 -1 -22 -0.7044 -0.2322
-1 -1 -21 -1.2255 0.5942
-1 -1 -20 3.7423 1.9355
-1 -1 -19 5.3086 2.1337
-1 -1 -18 -3.8441 2.5802
-1 -1 -17 -1.7134 -5.9696
-1 -1 -16 -1.1313 -4.6403
-1 -1 -15 -1.8807 4.0484
-1 -1 -14 0.4409 1.5198
-1 -1 -13 -2.3973 0.6830
-1 -1 -12 4.3302 0.9737
-1 -1 -11 4.4740 0.4794
-1 -1 -10 -6.5217 1.1812
-1 -1 -9 -3.5889 -6.7438
-1 -1 -8 2.3571 -5.1063
-1 -1 -7 -0.8391 6.3879
-1 -1 -6 -7.2244 3.1380
-1 -1 -5 -8.6154 -0.9756
-1 -1 -4 18.7248 2.3983
-1 -1 -3 15.0676 -4.7413
-1 -1 -2 -27.9756 -14.4655
0 0 2 -42.1276 0.7414
0 0 4 23.2866 0.0463
0 0 6 -7.8783 0.1278
0 0 8 1.5307 0.2990
0 0 10 -10.8174 -0.9333
0 0 12 7.5824 0.1413
0 0 14 1.7453 0.4267
0 0 16 -2.7535 -0.3395
0 0 18 -7.8299 0.6608
0 0 20 6.9738 -0.7541
0 0 22 0.7821 0.6058
0 0 24 1.2050 -0.8507
0 0 26 -2.6462 0.6797
0 2 2 -1.4735 0.1658
0 2 3 29.1232 0.1048
0 2 4 13.5428 -0.1732
0 2 5 -13.5259 -0.2897
0 2 6 -6.0739 -0.1304
0 2 7 -1.2368 0.1583
0 2 8 1.0486 0.0392
0 2 9 -7.4324 -0.7777
0 2 10 -2.1783 0.0594
0 2 11 10.1691 0.6250
0 2 12 2.7344 0.1678
0 2 13 -3.2667 0.0556
0 2 14 -0.5855 -0.0771
0 2 15 -4.0843 -0.0423
0 2 16 0.9202 -0.3818
0 2 17 -3.1240 0.0135
0 2 18 0.9432 0.4570
0 2 19 9.6142 -0.2524
0 2 20 -1.1074 -0.1783
0 2 21 -1.8485 0.2008
0 2 22 -1.9522 0.1049
0 2 23 -3.0911 -0.3002
0 2 24 2.1861 -0.3624
0 2 25 -1.2405 0.3511
0 2 26 -0.4258 0.4529
0 4 0 -90.0201 -0.8216
0 4 1 2.7705 -0.6013
0 4 2 50.9661 0.0248
0 4 3 24.4002 0.2000
0 4 4 -10.2943 -0.0727
0 4 5 -15.6522 -0.2154
0 4 6 -6.6709 -0.0244
0 4 7 4.6798 0.3726
0 4 8 1.5364 -0.1794
0 4 9 -1.9533 -0.1284
0 4 10 8.9077 0.3595
0 4 11 7.2262 0.1994
0 4 12 -5.5901 -0.0382
0 4 13 -3.5691 -0.3091
0 4 14 -1.8766 -0.0934
0 4 15 1.7643 0.0693
0 4 16 1.5622 -0.0367
0 4 17 -1.4188 0.0871
0 4 18 8.2123 -0.0186
0 4 19 -1.8579 0.0427
0 4 20 -7.2318 0.0345
0 4 21 1.6801 -0.1275
0 4 22 -4.3241 -0.0788
0 4 23 1.5694 0.0744
0 4 24 4.5960 0.1562
0 4 25 0.0705 0.1593
0 4 26 -0.2383 -0.0344
0 6 0 -12.7538 -0.5248
0 6 1 64.1987 -0.0017
0 6 2 27.5182 0.4205
0 6 3 -13.9154 0.2455
0 6 4 -18.9508 0.0121
0 6 5 -16.0383 -0.2232
0 6 6 2.5553 0.1423
0 6 7 15.4024 0.1647
0 6 8 1.1313 -0.0427
0 6 9 1.0953 -0.0446
0 6 10 4.6819 -0.0898
0 6 11 -4.1946 0.1053
0 6 12 -7.8899 -0.0888
0 6 13 -1.0841 -0.1393
0 6 14 1.6289 0.1057
0 6 15 3.7968 0.1494
0 6 16 -2.0990 -0.0052
0 6 17 2.5660 -0.1699
0 6 18 1.5985 0.1114
0 6 19 -9.3369 0.1439
0 6 20 3.1242 -0.1560
0 6 21 2.2580 -0.1188
0 6 22 -2.9816 0.1868
0 6 23 6.6818 0.2453
0 6 24 1.2006 -0.0875
0 6 25 -2.7007 -0.1940
0 6 26 -1.9902 -0.0623
0 8 0 41.6381 0.0769
0 8 1 28.6236 0.1535
0 8 2 -20.6619 0.0397
0 8 3 -16.8641 0.0659
0 8 4 -12.4186 -0.0753
0 8 5 -9.3941 -0.1875
0 8 6 21.7611 0.0372
0 8 7 10.6048 0.1076
0 8 8 -7.3696 0.0241
0 8 9 -5.1461 -0.2697
0 8 10 -2.1755 0.0351
0 8 11 -5.5838 0.1983
0 8 12 -0.7525 0.0027
0 8 13 2.6866 -0.0550
0 8 14 3.9834 0.0023
0 8 15 1.0867 0.0816
0 8 16 -0.8729 -0.1136
0 8 17 1.8015 -0.0667
0 8 18 -4.8308 0.1382
0 8 19 -0.3590 -0.0256
0 8 20 7.2716 -0.0689
0 8 21 -4.9846 0.0107
0 8 22 1.8239 0.1369
0 8 23 2.3663 -0.0449
0 8 24 -4.4831 -0.2564
0 8 25 -1.9639 -0.1671
0 10 0 26.6349 -0.1108
0 10 1 -13.3787 -0.2254
0 10 2 -16.7999 -0.0979
0 10 3 2.1494 0.1962
0 10 4 -13.5783 -0.0165
0 10 5 10.6900 -0.1537
0 10 6 21.2589 0.0002
0 10 7 -5.2593 0.1756
0 10 8 -12.9897 -0.0704
0 10 9 -2.7396 -0.1317
0 10 10 2.0621 0.1008
0 10 11 2.3504 0.1072
0 10 12 3.0383 -0.0178
0 10 13 2.6455 -0.1422
0 10 14 1.6607 -0.0322
0 10 15 0.1710 0.0868
0 10 16 -2.1136 -0.0315
0 10 17 -2.7257 -0.0439
0 10 18 -0.9182 -0.0073
0 10 19 5.9217 0.0588
0 10 20 -3.4861 0.0056
0 10 21 -3.1548 -0.0841
0 10 22 3.3706 -0.0305
0 10 23 -3.8661 -0.0148
0 10 24 -0.3825 -0.1348
0 10 25 2.7236 0.1307
0 12 0 -3.2084 -0.1113
0 12 1 -18.4454 -0.1075
0 12 2 6.3583 0.1099
0 12 3 -2.5912 0.1929
0 12 4 -2.9974 -0.0628
0 12 5 18.7078 -0.1669
0 12 6 4.2096 0.0244
0 12 7 -13.0352 0.1244
0 12 8 -6.7679 -0.0134
0 12 9 4.6546 -0.0877
0 12 10 4.9598 0.0050
0 12 11 1.1782 0.0942
0 12 12 -0.2114 0.0036
0 12 13 -0.7265 -0.1109
0 12 14 0.5252 0.0004
0 12 15 -1.5567 0.1244
0 12 16 -5.5981 -0.0403
0 12 17 1.0891 -0.0876
0 12 18 5.7268 0.0543
0 12 19 -2.2165 0.1156
0 12 20 -5.7063 -0.0586
0 12 21 4.5401 -0.1098
0 12 22 -1.8099 0.0984
0 12 23 0.3158 0.0826
0 12 24 4.1243 -0.0172
0 12 25 1.3671 0.2235
0 14 0 -17.7114 0.0389
0 14 1 1.4796 -0.0873
0 14 2 8.9401 -0.0149
0 14 3 -2.9402 0.0821
0 14 4 5.4852 -0.0152
0 14 5 5.2310 -0.0996
0 14 6 -7.4078 0.0152
0 14 7 -9.7458 0.1442
0 14 8 1.7067 -0.0013
0 14 9 4.3568 -0.1135
0 14 10 0.6949 0.0185
0 14 11 -1.7305 0.1027
0 14 12 0.0924 0.0190
0 14 13 -0.5391 -0.1366
0 14 14 2.4663 0.0174
0 14 15 -5.5130 0.0801
0 14 16 -0.8805 -0.0251
0 14 17 7.3885 -0.0372
0 14 18 -0.1107 0.0380
0 14 19 -7.7349 0.0548
0 14 20 3.9414 -0.0525
0 14 21 1.4596 -0.0165
0 14 22 -0.6271 0.1020
0 14 23 4.3162 -0.0333
0 14 24 -0.3517 0.0186
0 16 0 -0.3860 -0.0024
0 16 1 12.3049 -0.1617
0 16 2 2.0881 -0.0005
0 16 3 -3.3247 0.1872
0 16 4 -2.9496 0.0564
0 16 5 -1.7112 -0.1351
0 16 6 -6.1934 -0.0051
0 16 7 0.9324 0.1017
0 16 8 3.5626 -0.0288
0 16 9 2.1382 -0.0797
0 16 10 -0.3694 -0.0193
0 16 11 2.7206 0.0879
0 16 12 -0.2058 -0.0130
0 16 13 2.0490 -0.0981
0 16 14 -2.1259 0.0022
0 16 15 -5.0133 0.0728
0 16 16 5.4952 0.0198
0 16 17 2.9491 -0.1003
0 16 18 -5.9554 0.0066
0 16 19 0.2591 0.0798
0 16 20 3.6958 -0.0061
0 16 21 -1.7719 -0.0373
0 16 22 4.0616 -0.0485
0 16 23 -1.6744 -0.0284
0 16 24 -2.9180 0.0091
0 18 0 9.4375 0.0202
0 18 1 2.0168 -0.0818
0 18 2 -5.3410 0.0455
0 18 3 -6.9948 0.1452
0 18 4 1.9802 -0.0351
0 18 5 0.4512 -0.1528
0 18 6 1.9436 -0.0143
0 18 7 3.6405 0.0800
0 18 8 1.2200 0.0289
0 18 9 0.7617 -0.0827
0 18 10 1.6988 -0.0177
0 18 11 0.3165 0.0909
0 18 12 -2.0898 0.0294
0 18 13 -0.1158 -0.0873
0 18 14 -6.3598 -0.0378
0 18 15 2.1357 0.1141
0 18 16 3.9643 -0.0162
0 18 17 -0.3891 -0.0760
0 18 18 -1.9768 0.0665
0 18 19 0.6548 0.0743
0 18 20 -2.6521 -0.0340
0 18 21 3.7833 -0.1039
0 18 22 0.9134 -0.0488
0 18 23 -4.9626 0.0879
0 20 0 2.0767 0.0452
0 20 1 -4.1167 -0.1073
0 20 2 -5.0105 -0.0377
0 20 3 4.1412 0.0944
0 20 4 3.4266 0.0053
0 20 5 -1.1357 -0.0951
0 20 6 2.9026 -0.0220
0 20 7 -1.5521 0.1083
0 20 8 0.2059 0.0323
0 20 9 -1.2040 -0.0744
0 20 10 -0.2184 -0.0256
0 20 11 -4.0642 0.0857
0 20 12 1.1199 0.0170
0 20 13 -3.6174 -0.1291
0 20 14 -0.0976 0.0067
0 20 15 3.7335 0.1151
0 20 16 2.1826 -0.0056
0 20 17 0.2080 -0.0394
0 20 18 -4.5277 -0.0019
0 20 19 -4.5307 0.0115
0 20 20 4.1675 -0.0276
0 20 21 7.0103 -0.0853
0 20 22 -4.6680 0.0350
0 20 23 -2.3126 0.1598
0 22 0 -0.2683 0.0328
0 22 1 -3.7053 -0.1309
0 22 2 2.5809 -0.0164
0 22 3 3.1475 0.1374
0 22 4 -5.8608 0.0253
0 22 5 2.1278 -0.1284
0 22 6 -0.7192 -0.0323
0 22 7 -0.4440 0.0902
0 22 8 -1.8014 0.0308
0 22 9 -0.8437 -0.0843
0 22 10 -1.6913 -0.0485
0 22 11 1.6319 0.0723
0 22 12 1.9264 0.0055
0 22 13 -2.1203 -0.0703
0 22 14 2.7786 0.0150
0 22 15 1.0581 0.0855
0 22 16 2.4552 -0.0270
0 22 17 -4.8186 -0.0838
0 22 18 -6.3222 -0.0289
0 22 19 3.9869 0.0732
0 22 20 11.7014 0.0312
0 22 21 -1.4328 -0.0667
0 22 22 -7.8293 0.0755
0 24 0 -3.3009 0.0262
0 24 1 -1.5262 -0.1083
0 24 2 2.4401 -0.0079
0 24 3 -5.4196 0.1007
0 24 4 2.3458 -0.0069
0 24 5 3.7755 -0.1060
0 24 6 -1.5364 -0.0114
0 24 7 -1.3389 0.0855
0 24 8 -2.0391 0.0393
0 24 9 3.2738 -0.0794
0 24 10 1.2421 -0.0292
0 24 11 4.2690 0.0690
0 24 12 -2.1006 0.0593
0 24 13 -0.5230 -0.0881
0 24 14 0.0189 -0.0091
0 24 15 1.7344 0.0605
0 24 16 -1.4460 -0.0105
0 24 17 -5.3661 -0.0211
0 24 18 1.8468 0.0166
0 24 19 10.6835 0.0942
0 24 20 1.8510 -0.0103
0 24 21 -10.6382 -0.0942
0 26 0 -2.4762 0.0385
0 26 1 1.5454 -0.0983
0 26 2 -1.5201 -0.0219
0 26 3 2.0488 0.0967
0 26 4 6.2261 0.0287
0 26 5 -3.6163 -0.0716
0 26 6 -2.1710 -0.0379
0 26 7 -3.2578 0.0689
0 26 8 5.9462 0.0460
0 26 9 3.7901 -0.0561
0 26 10 -0.4012 -0.0568
0 26 11 -1.5554 0.0776
0 26 12 -3.0657 0.0270
0 26 13 -0.6184 -0.0980
0 26 14 -0.0771 0.0272
0 26 15 0.3799 0.0672
0 26 16 -2.1180 0.0542
0 26 17 0.0307 -0.0581
0 26 18 5.3187 -0.0638
0 26 19 3.0964 0.0438
0 26 20 -8.4042 -0.0322
0 28 0 0.1201 0.0380
0 28 1 0.1303 -0.0920
0 28 2 0.9021 -0.0246
0 28 3 4.5941 0.0892
0 28 4 -4.2262 0.0091
0 28 5 -3.3306 -0.0984
0 28 6 -1.6375 -0.0603
0 28 7 3.0813 0.0846
0 28 8 7.4867 0.0491
0 28 9 -4.5292 -0.0691
0 28 10 -4.6886 -0.0677
0 28 11 -2.1997 0.0814
0 28 12 0.5465 0.0307
0 28 13 -0.7311 -0.0228
0 28 14 -0.3062 -0.0026
0 28 15 1.1594 0.0572
0 28 16 0.9418 -0.0315
0 28 17 0.6939 -0.1460
0 28 18 2.0691 -0.0340
0 28 19 -3.6655 0.1283
0 30 0 -1.1870 0.0319
0 30 1 1.6993 -0.0883
0 30 2 2.6046 -0.0232
0 30 3 -2.5154 0.0565
0 30 4 -3.6188 0.0177
0 30 5 1.4835 -0.0673
0 30 6 -0.8259 -0.0116
0 30 7 5.3491 0.0700
0 30 8 -1.9109 0.0555
0 30 9 -6.1174 -0.0405
0 30 10 -0.6811 -0.0526
0 30 11 3.2691 0.0874
0 30 12 1.0508 0.0575
0 30 13 -2.2823 -0.0844
0 30 14 2.3269 -0.0410
0 30 15 3.4731 0.0029
0 30 16 -0.9906 -0.0565
0 30 17 -0.2258 -0.0075
0 30 18 -0.4767 0.0840
0 32 0 3.5969 0.0456
0 32 1 3.8694 -0.0706
0 32 2 -1.4451 -0.0266
0 32 3 -3.7833 0.0426
0 32 4 1.1854 0.0593
0 32 5 -0.7264 -0.0388
0 32 6 0.5725 -0.0455
0 32 7 1.6318 0.0345
0 32 8 -1.0802 0.1106
0 32 9 1.5623 -0.0824
0 32 10 1.7027 -0.0886
0 32 11 1.7744 0.0580
0 32 12 -3.2032 -0.0115
0 32 13 0.3077 -0.0736
0 32 14 5.0398 0.0193
0 32 15 -0.6939 -0.0285
0 32 16 -2.5799 0.1102
0 32 17 0.0919 0.0431
0 34 0 6.3802 0.0105
0 34 1 -0.9957 -0.0607
0 34 2 -4.4353 -0.0718
0 34 3 -2.1503 0.0571
0 34 4 0.2471 0.0567
0 34 5 1.2882 -0.0758
0 34 6 2.6579 -0.0957
0 34 7 1.7150 0.0891
0 34 8 4.6522 0.0389
0 34 9 -2.8192 -0.1333
0 34 10 -4.2008 -0.0611
0 34 11 -1.7556 0.0592
0 34 12 -0.5773 0.0672
0 34 13 4.4075 0.0859
0 34 14 0.6834 -0.0777
0 34 15 -3.8986 -0.0002
0 36 0 1.4745 0.0366
0 36 1 -3.7998 -0.0378
0 36 2 -3.7883 -0.0435
0 36 3 -1.5678 0.0775
0 36 4 3.9576 0.0122
0 36 5 5.6843 -0.0743
0 36 6 -1.6254 -0.0196
0 36 7 1.9465 0.0484
0 36 8 -2.1709 0.0228
0 36 9 -10.7044 0.0205
0 36 10 -1.0580 -0.0275
0 36 11 4.1669 0.1200
0 36 12 3.6332 0.1604
0 36 13 1.0860 -0.0750
0 36 14 -3.3076 -0.2637
0 38 0 -0.4746 0.1050
0 38 1 -2.4004 -0.0226
0 38 2 -3.2551 -0.0258
0 38 3 1.6453 -0.0249
0 38 4 8.8819 0.0293
0 38 5 -1.2406 0.0400
0 38 6 -6.2865 -0.0439
0 38 7 0.7150 -0.0035
0 38 8 -6.6556 0.2291
0 38 9 -1.7953 -0.0473
0 38 10 8.6467 -0.1280
0 38 11 4.5522 0.1057
0 38 12 -1.2669 -0.0045
0 40 0 0.0055 0.0736
0 40 1 -2.0524 -0.0360
0 40 2 -1.9176 -0.1489
0 40 3 6.0745 -0.0347
0 40 4 4.3389 0.1939
0 40 5 -8.3663 0.0118
0 40 6 -1.6660 -0.2032
0 40 7 1.9608 0.1606
0 40 8 0.0507 0.1355
0 40 9 5.9929 -0.3231
0 42 0 0.0986 0.0919
0 42 1 -1.1109 -0.0686
0 42 2 0.6861 -0.1709
0 42 3 4.9911 0.1707
0 42 4 -2.4323 0.1834
1 1 2 -27.9756 14.4655
1 1 3 15.0676 4.7413
1 1 4 18.7248 -2.3983
1 1 5 -8.6154 0.9756
1 1 6 -7.2244 -3.1380
1 1 7 -0.8391 -6.3879
1 1 8 2.3571 5.1063
1 1 9 -3.5889 6.7438
1 1 10 -6.5217 -1.1812
1 1 11 4.4740 -0.4794
1 1 12 4.3302 -0.9737
1 1 13 -2.3973 -0.6830
1 1 14 0.4409 -1.5198
1 1 15 -1.8807 -4.0484
1 1 16 -1.1313 4.6403
1 1 17 -1.7134 5.9696
1 1 18 -3.8441 -2.5802
1 1 19 5.3086 -2.1337
1 1 20 3.7423 -1.9355
1 1 21 -1.2255 -0.5942
1 1 22 -0.7044 0.2322
1 1 23 -1.5463 -1.2697
1 1 24 1.1315 2.6581
1 1 25 -0.9459 0.5042
1 1 26 -2.0921 0.2412
1 3 0 -57.9646 -1.0184
1 3 1 -43.4279 15.9613
1 3 2 24.2540 7.4195
1 3 3 30.7764 -15.0933
1 3 4 -0.8334 -4.0845
1 3 5 -15.1093 -1.8884
1 3 6 -5.1721 -3.4693
1 3 7 2.0314 4.3776
1 3 8 2.6517 8.6264
1 3 9 -5.5177 0.4813
1 3 10 3.0869 -3.8954
1 3 11 7.8572 -2.3322
1 3 12 -1.8434 -2.1974
1 3 13 -3.1155 -1.3770
1 3 14 -0.3716 -0.2902
1 3 15 -0.5781 3.3616
1 3 16 1.4447 6.1405
1 3 17 -1.9916 -2.9781
1 3 18 4.9821 -4.7035
1 3 19 4.1401 -0.7939
1 3 20 -4.7004 0.2204
1 3 21 -1.2171 2.5901
1 3 22 -2.0240 0.4030
1 3 23 -0.8887 3.7975
1 3 24 3.0393 -0.2333
1 3 25 -0.4742 -3.6098
1 3 26 0.1010 0.6324
1 5 0 -53.3422 -1.1776
1 5 1 31.6402 7.7106
1 5 2 44.2144 -21.6096
1 5 3 5.4126 -13.1264
1 5 4 -18.8695 5.5505
1 5 5 -12.5436 2.2512
1 5 6 -1.8340 3.2750
1 5 7 11.7829 7.6964
1 5 8 1.4812 0.6457
1 5 9 -0.8450 -5.5114
1 5 10 6.6879 -4.7766
1 5 11 0.9720 -1.0146
1 5 12 -6.2983 -0.8919
1 5 13 -1.3754 2.9127
1 5 14 0.6768 3.7264
1 5 15 2.9676 3.5193
1 5 16 -0.8888 -1.7059
1 5 17 0.6074 -6.3530
1 5 18 3.9339 -0.0860
1 5 19 -5.9007 1.8693
1 5 20 -3.2090 2.3025
1 5 21 3.0852 0.6217
1 5 22 -2.1397 0.9880
1 5 23 3.1741 -0.1499
1 5 24 2.8280 -6.6170
1 5 25 -1.3390 0.6805
1 5 26 -0.8514 1.7433
1 7 0 13.1638 0.2167
1 7 1 44.1327 -9.7198
1 7 2 5.0637 -16.5330
1 7 3 -20.8824 8.8316
1 7 4 -13.7689 12.9694
1 7 5 -10.2373 -0.1444
1 7 6 12.7280 3.3254
1 7 7 13.4059 1.1824
1 7 8 -4.1667 -4.9716
1 7 9 -2.4989 -5.4194
1 7 10 -0.0798 0.3918
1 7 11 -5.2883 1.4997
1 7 12 -3.5750 2.5614
1 7 13 0.9780 4.6383
1 7 14 3.1991 0.2876
1 7 15 1.1930 -2.0164
1 7 16 -2.0796 -5.1616
1 7 17 1.5709 -1.8233
1 7 18 -1.8692 3.3541
1 7 19 -4.7071 1.0796
1 7 20 5.8970 -0.0962
1 7 21 0.8198 -0.5057
1 7 22 -1.4396 0.7187
1 7 23 3.3891 -4.6803
1 7 24 -1.9559 -0.0489
1 7 25 -2.2807 4.7330
1 9 0 28.8152 -0.0643
1 9 1 7.1920 -8.0583
1 9 2 -19.7341 1.5239
1 9 3 -6.6933 16.6940
1 9 4 -10.2625 0.3800
1 9 5 0.9669 -5.6322
1 9 6 20.9895 2.0130
1 9 7 0.9651 -2.0019
1 9 8 -10.3946 -4.8833
1 9 9 -5.2516 -0.3897
1 9 10 -0.6672 3.8251
1 9 11 -0.1585 0.7736
1 9 12 1.8007 2.4272
1 9 13 3.1693 0.2752
1 9 14 2.6516 -3.3895
1 9 15 -0.6945 -2.7670
1 9 16 -1.2569 -1.9401
1 9 17 -0.2926 2.6033
1 9 18 -2.3012 2.3361
1 9 19 3.4383 -0.7237
1 9 20 3.5019 0.1573
1 9 21 -4.7608 2.0586
1 9 22 1.1776 -1.3945
1 9 23 -1.3745 -1.7211
1 9 24 -2.1099 4.5002
1 9 25 1.0100 -0.8103
1 11 0 10.2788 -0.3490
1 11 1 -15.1563 -2.8364
1 11 2 -3.4227 7.8823
1 11 3 0.1722 4.2693
1 11 4 -8.8599 -9.5153
1 11 5 15.4766 -0.4393
1 11 6 10.9990 2.7049
1 11 7 -8.1979 -2.9192
1 11 8 -9.7317 -2.8846
1 11 9 0.5590 3.8296
1 11 10 5.1715 1.8208
1 11 11 3.1599 -1.1249
1 11 12 1.0575 1.0999
1 11 13 1.0670 -0.9286
1 11 14 -0.5108 -2.6122
1 11 15 -0.9996 -0.2510
1 11 16 -3.0768 0.7832
1 11 17 -0.4541 2.6597
1 11 18 2.6863 0.2465
1 11 19 3.0664 -0.2192
1 11 20 -5.5637 2.2272
1 11 21 -0.5437 0.3101
1 11 22 0.3739 -4.1453
1 11 23 -1.7582 1.4949
1 11 24 2.9017 -0.1939
1 11 25 2.1234 -2.4047
1 13 0 -12.4971 -0.0077
1 13 1 -7.3597 0.6881
1 13 2 8.0795 3.4635
1 13 3 -5.0025 -4.7499
1 13 4 4.1186 -2.2695
1 13 5 11.8087 4.0202
1 13 6 -1.3725 1.0905
1 13 7 -10.6283 -3.7232
1 13 8 -3.4645 1.1443
1 13 9 4.8203 4.1931
1 13 10 3.5977 -0.9137
1 13 11 -1.3345 -1.3514
1 13 12 -0.8391 2.7327
1 13 13 -1.7096 -2.2857
1 13 14 0.9975 -2.0644
1 13 15 -2.4113 0.4275
1 13 16 -2.6319 0.7749
1 13 17 4.0364 1.6520
1 13 18 3.4120 0.0197
1 13 19 -5.7507 0.6260
1 13 20 -2.3067 0.8647
1 13 21 3.5064 -4.5778
1 13 22 -1.4490 -1.8016
1 13 23 3.1801 2.2102
1 13 24 2.1845 -1.5380
1 13 25 -0.5846 2.2041
1 15 0 -9.1546 -0.2111
1 15 1 9.0283 0.1974
1 15 2 3.8670 -1.4974
1 15 3 -1.0163 0.4647
1 15 4 2.4799 1.9519
1 15 5 0.3039 2.4214
1 15 6 -7.0750 -1.1330
1 15 7 -5.6679 -2.0221
1 15 8 2.4932 2.7171
1 15 9 3.3717 2.1336
1 15 10 -0.3106 -3.5871
1 15 11 -0.0271 0.7051
1 15 12 -0.2586 0.7868
1 15 13 0.9956 -5.1712
1 15 14 1.6349 0.0512
1 15 15 -5.0700 1.1558
1 15 16 2.0118 2.1839
1 15 17 4.8422 1.6994
1 15 18 -3.2134 -0.2389
1 15 19 -4.5866 -0.3714
1 15 20 5.0639 -2.6008
1 15 21 0.0788 -3.2909
1 15 22 1.7974 3.6392
1 15 23 1.6473 1.0229
1 15 24 -1.9291 0.6865
1 17 0 5.8842 0.3411
1 17 1 6.2653 -1.4431
1 17 2 -1.1750 2.2627
1 17 3 -4.4169 1.6558
1 17 4 -1.9279 -0.5696
1 17 5 -0.8195 1.1607
1 17 6 -2.9392 -2.1468
1 17 7 3.2285 -1.8271
1 17 8 2.8884 2.4720
1 17 9 1.3084 -0.4989
1 17 10 0.8045 -4.1924
1 17 11 1.7924 2.4180
1 17 12 -1.1314 -3.0898
1 17 13 2.4864 -1.2312
1 17 14 -4.9473 3.2423
1 17 15 -2.1945 2.8895
1 17 16 4.6054 1.5497
1 17 17 1.4045 -0.3003
1 17 18 -3.5161 -2.0058
1 17 19 1.7519 -1.9105
1 17 20 0.5644 -2.0106
1 17 21 -0.1103 2.5938
1 17 22 2.2039 3.1249
1 17 23 -3.4897 -1.4067
1 17 24 -1.1576 0.1723
1 19 0 3.5736 0.5584
1 19 1 -0.4554 0.6019
1 19 2 -4.2398 1.7896
1 19 3 -2.2305 -2.2249
1 19 4 3.9121 0.7880
1 19 5 -0.8157 0.1662
1 19 6 3.0147 -3.4202
1 19 7 1.7477 -0.8905
1 19 8 -0.1341 4.6900
1 19 9 -0.5561 -3.7489
1 19 10 1.0973 -0.5763
1 19 11 -2.3328 1.8272
1 19 12 0.3893 -1.0140
1 19 13 -2.2816 2.8742
1 19 14 -4.6731 3.0048
1 19 15 3.6675 -0.0138
1 19 16 3.5066 -2.0586
1 19 17 0.6664 -1.2317
1 19 18 -2.5374 -2.2155
1 19 19 -2.9264 -0.2812
1 19 20 -1.3646 1.6941
1 19 21 5.1234 3.0070
1 19 22 -1.4460 -1.6464
1 19 23 -3.0271 -2.0210
1 21 0 2.3014 -0.5382
1 21 1 -1.6384 -0.0740
1 21 2 -2.2315 -0.8002
1 21 3 4.4311 0.9603
1 21 4 -1.5587 1.0918
1 21 5 -0.5777 -1.5503
1 21 6 1.5140 -3.3929
1 21 7 -1.8035 5.3953
1 21 8 -1.3304 2.0849
1 21 9 -0.5830 -4.7102
1 21 10 -0.7215 2.8890
1 21 11 -1.0116 0.7269
1 21 12 1.7156 0.6856
1 21 13 -4.2874 1.0032
1 21 14 1.9919 -0.4805
1 21 15 3.1311 -3.7743
1 21 16 2.6611 0.3987
1 21 17 -2.3338 -0.0123
1 21 18 -6.7075 -0.3994
1 21 19 -2.2430 1.4518
1 21 20 8.6784 1.5177
1 21 21 4.3339 -0.5938
1 21 22 -5.4810 -2.7835
1 23 0 -0.0544 -0.4662
1 23 1 -4.0621 0.5252
1 23 2 1.8116 2.4939
1 23 3 -0.9779 -0.1186
1 23 4 -2.7187 -1.3022
1 23 5 3.4430 -2.3201
1 23 6 -0.9651 1.7502
1 23 7 -0.8205 6.6144
1 23 8 -1.5494 -5.6350
1 23 9 1.8443 -0.9207
1 23 10 -0.3065 1.9965
1 23 11 2.6727 -0.9713
1 23 12 -1.0984 -1.0563
1 23 13 -1.0791 -0.2844
1 23 14 2.1730 -2.4184
1 23 15 1.8373 0.7506
1 23 16 0.3952 3.0973
1 23 17 -5.9190 -1.1506
1 23 18 -3.2061 0.0744
1 23 19 8.5636 0.0766
1 23 20 8.7903 0.2042
1 23 21 -6.3336 -1.5356
1 23 22 -6.3323 -0.4643
1 25 0 -4.2157 0.4919
1 25 1 0.0192 2.4669
1 25 2 1.3449 -1.5678
1 25 3 -1.4089 -3.6496
1 25 4 4.6401 0.6786
1 25 5 0.2299 -0.6190
1 25 6 -1.8233 5.9441
1 25 7 -2.2763 -2.5242
1 25 8 2.1013 -5.9301
1 25 9 3.2894 2.3993
1 25 10 -0.4717 -0.8376
1 25 11 0.7454 -1.2953
1 25 12 -2.0612 0.4907
1 25 13 0.3589 0.4753
1 25 14 0.6300 0.8070
1 25 15 1.2483 3.6397
1 25 16 -2.4611 -1.5509
1 25 17 -3.2274 -1.6895
1 25 18 4.0824 -0.5766
1 25 19 8.3285 0.1831
1 25 20 -4.5567 0.4537
1 25 21 -9.0551 -1.0345
1 27 0 0.9456 0.2281
1 27 1 1.7178 -1.5926
1 27 2 -0.6609 -4.8744
1 27 3 2.7332 2.8438
1 27 4 0.1782 1.3490
1 27 5 -3.5060 1.4599
1 27 6 -1.7618 1.7055
1 27 7 -0.0101 -7.4209
1 27 8 6.6712 1.0910
1 27 9 -1.4325 1.9301
1 27 10 -2.7996 -0.6549
1 27 11 -0.7741 1.5715
1 27 12 -0.2862 2.3327
1 27 13 -0.2561 0.5977
1 27 14 -0.2907 1.8450
1 27 15 -0.0875 -2.0154
1 27 16 -1.2763 -2.6496
1 27 17 -0.0562 0.2218
1 27 18 4.5158 -0.1678
1 27 19 -1.0967 1.2337
1 27 20 -7.2534 -0.2125
1 29 0 -0.3097 -0.3316
1 29 1 -1.8364 -2.9069
1 29 2 0.8188 2.3085
1 29 3 0.3588 4.3461
1 29 4 -3.0249 -2.3991
1 29 5 0.3203 2.2329
1 29 6 -1.3064 -3.4840
1 29 7 4.2320 -1.8789
1 29 8 1.7163 4.2173
1 29 9 -5.9902 0.4112
1 29 10 -1.0954 0.7230
1 29 11 1.3355 2.2122
1 29 12 0.7021 -0.2132
1 29 13 -2.0335 -0.8932
1 29 14 0.0899 -1.9230
1 29 15 2.0266 -2.5931
1 29 16 -0.6098 1.5343
1 29 17 0.7277 0.2917
1 29 18 1.2353 0.1465
1 29 19 -3.4224 0.6848
1 31 0 -3.0172 0.0388
1 31 1 2.4332 0.4723
1 31 2 1.9326 3.2829
1 31 3 -1.8357 -2.2835
1 31 4 0.6853 -0.5378
1 31 5 -0.4153 1.3057
1 31 6 -1.3573 -2.9297
1 31 7 3.0728 2.3784
1 31 8 -2.5757 1.1673
1 31 9 -0.7772 -1.1335
1 31 10 1.8849 0.2230
1 31 11 1.9277 -0.1494
1 31 12 -1.6780 -2.5011
1 31 13 -1.6741 -1.2445
1 31 14 4.0362 -0.6823
1 31 15 1.1892 1.8956
1 31 16 -1.7308 0.8740
1 31 17 0.9031 -1.1280
1 31 18 -0.6704 0.2072
1 33 0 4.5569 0.3539
1 33 1 4.5925 -0.1358
1 33 2 -2.1465 -0.4602
1 33 3 -2.4414 -0.4353
1 33 4 0.0074 2.2818
1 33 5 -2.0847 -1.6000
1 33 6 1.9658 -0.3655
1 33 7 1.9972 0.2611
1 33 8 2.2325 -1.4403
1 33 9 1.1940 -0.8981
1 33 10 -1.7702 0.7911
1 33 11 -1.0399 -0.9306
1 33 12 -2.2935 -0.8262
1 33 13 3.0734 1.6685
1 33 14 2.8824 1.9516
1 33 15 -2.7253 -0.1623
1 33 16 -1.0263 -1.7340
1 35 0 6.4656 0.0625
1 35 1 -1.7112 -0.4184
1 35 2 -5.3391 2.6207
1 35 3 -1.9243 1.9812
1 35 4 1.0136 -2.2420
1 35 5 3.5027 -0.7766
1 35 6 2.3225 -0.0449
1 35 7 1.3848 -1.7379
1 35 8 1.5113 0.5008
1 35 9 -6.6972 1.6473
1 35 10 -3.8748 1.3783
1 35 11 0.7234 -0.4139
1 35 12 2.6140 1.4544
1 35 13 2.9060 1.8243
1 35 14 -2.2155 -1.6514
1 35 15 -2.6133 -2.6813
1 37 0 0.9126 -0.0164
1 37 1 -4.0506 2.5363
1 37 2 -3.5221 3.0096
1 37 3 0.8811 -4.1741
1 37 4 6.0023 -2.0411
1 37 5 2.8397 2.5349
1 37 6 -4.3836 -2.5063
1 37 7 -0.0932 0.6561
1 37 8 -4.1474 2.8731
1 37 9 -6.1639 1.2428
1 37 10 3.4374 -0.3733
1 37 11 5.4223 -0.2665
1 37 12 1.7453 0.4421
1 37 13 -1.8700 -1.7151
1 39 0 -0.2239 0.0746
1 39 1 -1.7909 2.5252
1 39 2 -1.8016 -2.9271
1 39 3 3.7573 -4.6221
1 39 4 5.3907 4.2329
1 39 5 -5.4075 -0.6988
1 39 6 -4.6284 -2.2790
1 39 7 1.7145 3.4541
1 39 8 -1.8708 0.7556
1 39 9 2.5261 -1.3753
1 39 10 6.3405 -0.7435
1 41 0 1.4017 -0.0219
1 41 1 -1.4331 -0.3073
1 41 2 -0.9502 -4.1857
1 41 3 4.5117 2.1029
1 41 4 -0.1094 2.3311
1 41 5 -5.6933 -3.8589
1 41 6 1.6093 1.8647
1 41 7 3.3160 1.8716
2 0 0 40.7130 1.3166
2 0 1 0.3489 -21.2579
2 0 2 -24.8219 -0.7984
2 0 3 0.3984 16.2195
2 0 4 16.5547 -0.1254
2 0 5 -0.4448 2.4139
2 0 6 -7.4838 1.8001
2 0 7 -0.0085 -11.7050
2 0 8 2.8493 -1.5795
2 0 9 0.3854 9.4091
2 0 10 -2.8000 0.5130
2 0 11 -0.3380 2.0765
2 0 12 1.9244 -0.7267
2 0 13 -0.3616 -1.5558
2 0 14 -2.2474 0.7410
2 0 15 0.5690 -6.5294
2 0 16 -0.4905 -0.4973
2 0 17 0.0943 9.3191
2 0 18 -1.2518 0.6448
2 0 19 -0.4087 -1.7826
2 0 20 1.5279 -0.4328
2 0 21 0.3420 -3.4455
2 0 22 -2.0538 0.2260
2 0 23 -0.0559 -1.3410
2 0 24 0.1572 -0.5343
2 0 25 -0.4012 1.5291
2 0 26 -2.5889 0.4976
2 2 0 6.8429 0.0558
2 2 1 -35.6379 7.2019
2 2 2 -8.6520 28.8711
2 2 3 20.3415 -4.8959
2 2 4 5.0126 -7.1911
2 2 5 -13.1123 -1.1972
2 2 6 -4.8026 -6.9352
2 2 7 1.1962 -3.3234
2 2 8 5.2197 12.0080
2 2 9 -2.9077 5.8527
2 2 10 -1.8728 -0.7622
2 2 11 2.2700 -2.6120
2 2 12 -0.9443 -3.9271
2 2 13 -3.7332 -0.8895
2 2 14 0.9326 -1.6431
2 2 15 1.2926 -0.7583
2 2 16 -0.2826 8.5487
2 2 17 -0.6551 1.6207
2 2 18 1.2095 -5.4866
2 2 19 1.4505 -1.5857
2 2 20 0.2525 -2.5447
2 2 21 -2.0834 0.7427
2 2 22 -0.3463 1.8806
2 2 23 0.5181 2.8050
2 2 24 1.4057 2.8437
2 2 25 0.2464 -2.4745
2 2 26 -1.5016 -0.3614
2 4 0 -33.0025 -1.2577
2 4 1 -20.6370 23.7910
2 4 2 23.5957 -10.2047
2 4 3 19.1818 -25.8063
2 4 4 -14.9353 -3.3534
2 4 5 -9.8740 0.8949
2 4 6 -0.5288 -1.0271
2 4 7 9.4660 10.4681
2 4 8 3.9794 7.3780
2 4 9 -4.9968 -3.3193
2 4 10 2.2307 -6.5892
2 4 11 1.6373 -4.8641
2 4 12 -3.5575 -1.8986
2 4 13 0.0249 1.6798
2 4 14 3.5058 2.0763
2 4 15 1.8626 4.9250
2 4 16 -0.9009 2.4086
2 4 17 0.8846 -6.3512
2 4 18 1.1272 -2.4006
2 4 19 -0.7855 0.5621
2 4 20 -2.6294 1.1802
2 4 21 -0.1164 3.4857
2 4 22 2.1311 2.0912
2 4 23 0.1417 2.1043
2 4 24 1.7164 -6.0344
2 4 25 -1.8579 -2.9784
2 4 26 -0.2717 1.5091
2 6 0 -27.2887 -0.2450
2 6 1 12.6216 -4.2970
2 6 2 29.2932 -30.8566
2 6 3 -7.6602 -6.0698
2 6 4 -16.2618 15.1677
2 6 5 -3.2112 4.5058
2 6 6 7.4466 4.9937
2 6 7 12.9267 6.6597
2 6 8 -3.7709 -4.6961
2 6 9 -3.4679 -7.9200
2 6 10 1.3821 -4.1490
2 6 11 -2.2058 0.9323
2 6 12 -1.8174 2.1990
2 6 13 1.6875 5.3603
2 6 14 3.0131 2.9347
2 6 15 -0.3691 0.3327
2 6 16 -2.0979 -4.2696
2 6 17 -0.6045 -4.1794
2 6 18 -1.2434 1.7362
2 6 19 -2.1254 1.1813
2 6 20 -0.8501 1.4150
2 6 21 4.5739 0.6228
2 6 22 -0.2946 0.2909
2 6 23 -0.8257 -4.8125
2 6 24 -0.8125 -4.7693
2 6 25 -1.6461 4.8439
2 8 0 -3.5604 0.1446
2 8 1 22.3620 -13.1965
2 8 2 3.4115 -8.9071
2 8 3 -15.3147 19.9190
2 8 4 -6.3665 13.5778
2 8 5 -0.1745 -4.6591
2 8 6 13.6427 2.9575
2 8 7 3.0032 -2.6157
2 8 8 -8.0055 -6.7421
2 8 9 -4.5441 -3.5425
2 8 10 -1.9678 4.1698
2 8 11 0.0399 2.2284
2 8 12 0.5969 2.8542
2 8 13 1.8189 3.6055
2 8 14 2.1742 -2.3602
2 8 15 -2.5603 -3.8408
2 8 16 -2.3578 -3.4890
2 8 17 -0.9369 -0.4955
2 8 18 0.7853 2.8187
2 8 19 -0.5027 0.1461
2 8 20 4.6588 0.3531
2 8 21 1.7597 0.9594
2 8 22 -3.2876 -0.5512
2 8 23 -1.1932 -3.9788
2 8 24 -0.6152 4.6189
2 8 25 1.4458 3.3504
2 10 0 10.9501 -0.4869
2 10 1 5.6688 -6.0959
2 10 2 -7.5102 7.6448
2 10 3 -4.5201 16.9386
2 10 4 -6.7895 -8.4690
2 10 5 6.2300 -5.8773
2 10 6 9.6198 1.4471
2 10 7 -3.1007 -3.3837
2 10 8 -7.4924 -4.5027
2 10 9 -4.1243 2.9830
2 10 10 3.8123 4.2644
2 10 11 4.4341 -1.7894
2 10 12 0.4290 2.0823
2 10 13 2.2922 0.7748
2 10 14 -0.6247 -5.0737
2 10 15 -2.7478 -1.6126
2 10 16 -1.4082 -0.9923
2 10 17 2.2256 2.6449
2 10 18 1.5540 2.6381
2 10 19 2.5294 -0.1755
2 10 20 1.8732 1.4180
2 10 21 -3.7595 2.4293
2 10 22 -2.0996 -3.1346
2 10 23 -0.8337 -0.2035
2 10 24 2.1964 3.2221
2 10 25 1.2831 -3.6537
2 12 0 -0.4234 -0.0563
2 12 1 -6.0022 -1.2781
2 12 2 1.4356 9.9555
2 12 3 -5.3654 -3.2948
2 12 4 -1.3293 -10.5993
2 12 5 10.6875 2.2129
2 12 6 4.7540 2.4693
2 12 7 -3.9618 -3.3323
2 12 8 -7.2781 -1.4395
2 12 9 2.0130 6.2174
2 12 10 6.9219 0.1067
2 12 11 0.3638 -2.3164
2 12 12 -1.1944 4.6816
2 12 13 -0.7997 -1.9639
2 12 14 -2.0332 -4.4781
2 12 15 -1.1362 0.5591
2 12 16 0.4037 0.2854
2 12 17 2.3526 3.8437
2 12 18 1.4097 0.6091
2 12 19 0.0784 -0.6033
2 12 20 -4.7910 2.3507
2 12 21 -1.1783 -1.5831
2 12 22 -0.7022 -5.5446
2 12 23 1.3345 2.1995
2 12 24 2.4234 -1.8242
2 12 25 -0.1431 -0.7505
2 14 0 -8.9241 -0.0994
2 14 1 3.4447 2.6641
2 14 2 2.3143 -0.3206
2 14 3 -3.2166 -6.3159
2 14 4 5.9988 1.5694
2 14 5 5.7060 5.2119
2 14 6 -0.7153 1.5855
2 14 7 -8.3243 -4.2922
2 14 8 -3.0148 3.1967
2 14 9 4.5502 5.2419
2 14 10 1.2797 -3.3517
2 14 11 -2.1125 0.1438
2 14 12 -1.4162 3.3412
2 14 13 -1.1846 -7.6998
2 14 14 1.4648 -1.5803
2 14 15 -1.0800 0.8033
2 14 16 0.2175 2.6277
2 14 17 1.6049 2.8535
2 14 18 0.7491 -0.7872
2 14 19 -5.0095 0.0469
2 14 20 -0.4685 0.3556
2 14 21 2.5470 -6.5087
2 14 22 0.4534 0.1309
2 14 23 2.3397 2.8883
2 14 24 0.5273 -0.9393
2 16 0 0.8310 -0.1248
2 16 1 5.1498 -1.2428
2 16 2 -0.6319 -2.2165
2 16 3 0.8919 3.7618
2 16 4 1.2979 2.4823
2 16 5 -0.1625 3.2232
2 16 6 -5.8656 -3.2370
2 16 7 -3.6025 -3.2419
2 16 8 3.0562 4.2256
2 16 9 1.7220 1.2914
2 16 10 0.0964 -6.4950
2 16 11 0.4535 2.3111
2 16 12 -1.0714 -3.5648
2 16 13 2.9079 -5.0350
2 16 14 -0.2993 3.1604
2 16 15 -3.3747 3.5468
2 16 16 1.2595 3.7015
2 16 17 3.3384 0.3187
2 16 18 -1.5347 -1.2942
2 16 19 -1.7898 -1.0699
2 16 20 3.8505 -3.9294
2 16 21 0.3421 -1.8456
2 16 22 0.6338 5.8456
2 16 23 -0.4341 -0.2689
2 16 24 -0.7113 0.8188
2 18 0 -0.2784 0.6989
2 18 1 1.1128 -1.3501
2 18 2 1.0266 4.5405
2 18 3 -1.6563 0.0591
2 18 4 0.1415 -0.9236
2 18 5 -1.7441 -0.6702
2 18 6 -1.7709 -4.9480
2 18 7 3.9073 -1.3218
2 18 8 1.0727 5.5729
2 18 9 -0.4462 -3.5496
2 18 10 1.6626 -3.9992
2 18 11 -0.9421 2.7866
2 18 12 0.9653 -3.1019
2 18 13 1.3097 2.9285
2 18 14 -5.5608 4.7246
2 18 15 -0.2223 3.2518
2 18 16 4.8027 -1.9253
2 18 17 2.6292 -1.0739
2 18 18 -2.6766 -2.6818
2 18 19 -0.5193 -2.8576
2 18 20 -1.3107 -0.8935
2 18 21 0.0449 5.4484
2 18 22 -0.2686 1.3805
2 18 23 -1.7327 -2.8884
2 20 0 0.9873 0.0172
2 20 1 4.9028 1.3165
2 20 2 -1.5216 -0.0916
2 20 3 -1.1735 -3.1206
2 20 4 0.9456 0.9595
2 20 5 -1.8501 -0.7344
2 20 6 2.6927 -3.0914
2 20 7 0.7523 3.8496
2 20 8 -2.7350 5.4220
2 20 9 0.3775 -6.9944
2 20 10 0.5743 2.2118
2 20 11 -0.7053 1.9116
2 20 12 2.1215 0.9747
2 20 13 -4.3184 2.3146
2 20 14 -2.5406 2.3020
2 20 15 4.4856 -4.1537
2 20 16 4.0493 -2.1372
2 20 17 -1.5047 0.8523
2 20 18 -4.7663 -3.1117
2 20 19 -4.4212 0.3537
2 20 20 1.4736 4.2323
2 20 21 4.4636 2.2223
2 20 22 -1.2660 -4.2736
2 20 23 -0.7759 -1.1156
2 22 0 6.6653 -0.8148
2 22 1 -1.2422 -0.0905
2 22 2 -4.4814 -0.5008
2 22 3 1.1858 1.7901
2 22 4 -0.7511 1.6249
2 22 5 0.3698 -0.9965
2 22 6 1.4172 -1.6346
2 22 7 -2.2455 8.7347
2 22 8 -0.7408 -3.4278
2 22 9 2.2273 -4.3526
2 22 10 0.1475 4.0295
2 22 11 0.7031 -0.2914
2 22 12 -1.4912 -0.9227
2 22 13 -3.7763 0.5076
2 22 14 2.3914 -2.0764
2 22 15 3.9496 -3.5588
2 22 16 0.6447 4.9946
2 22 17 -4.0040 -1.1772
2 22 18 -5.6856 -1.7087
2 22 19 1.6378 2.4673
2 22 20 9.8049 2.0080
2 22 21 0.9403 -2.9484
2 22 22 -4.3549 -2.5166
2 24 0 -2.0092 0.0776
2 24 1 -5.1385 1.7171
2 24 2 1.0571 1.2797
2 24 3 2.6914 -1.2118
2 24 4 0.1793 -0.1601
2 24 5 1.1308 -4.0641
2 24 6 -0.8014 4.3748
2 24 7 -1.3770 3.3751
2 24 8 1.8775 -9.3311
2 24 9 1.7563 1.9101
2 24 10 -1.9575 0.3823
2 24 11 -1.1690 -2.2927
2 24 12 -1.5435 -0.1685
2 24 13 0.4588 1.2923
2 24 14 3.1417 -2.3743
2 24 15 2.2960 4.4789
2 24 16 -0.9762 1.2340
2 24 17 -4.6040 -4.3165
2 24 18 -1.1490 0.0396
2 24 19 9.5024 1.5115
2 24 20 3.0835 -0.1790
2 24 21 -7.6595 -2.3200
2 26 0 -1.6657 0.4872
2 26 1 2.3447 -0.0292
2 26 2 3.2136 -4.4519
2 26 3 0.0429 -0.6209
2 26 4 -1.2532 -0.2282
2 26 5 -0.5334 -0.7008
2 26 6 -1.7798 7.6909
2 26 7 0.0065 -7.2536
2 26 8 2.9818 -3.3495
2 26 9 -1.7909 3.1448
2 26 10 -3.5586 -1.8071
2 26 11 1.6773 0.9197
2 26 12 1.6930 3.4214
2 26 13 1.3029 -0.1527
2 26 14 1.5136 1.5289
2 26 15 0.3970 1.3011
2 26 16 -2.8686 -4.7972
2 26 17 -4.1429 -0.5825
2 26 18 4.6028 1.2318
2 26 19 4.4064 1.4715
2 26 20 -7.0471 -0.7290
2 28 0 3.9314 -0.1461
2 28 1 -0.9901 -3.5115
2 28 2 -1.9862 -0.5379
2 28 3 -2.8493 5.1579
2 28 4 0.1504 -1.5426
2 28 5 0.6713 4.8808
2 28 6 -1.2626 -0.2032
2 28 7 2.1079 -7.8620
2 28 8 1.4391 3.9336
2 28 9 -4.5905 1.0396
2 28 10 1.1787 1.0635
2 28 11 4.1145 3.9594
2 28 12 0.0799 0.6356
2 28 13 -1.2133 -1.6114
2 28 14 -0.7971 0.0561
2 28 15 -0.5913 -3.7689
2 28 16 -3.9340 0.3450
2 28 17 0.3243 2.0044
2 28 18 4.8734 0.4073
2 28 19 -3.0032 0.1469
2 30 0 -5.1052 -0.1907
2 30 1 -4.0595 -0.2295
2 30 2 0.0790 4.8387
2 30 3 1.3067 0.4232
2 30 4 3.7562 -1.6604
2 30 5 -0.6254 3.6585
2 30 6 -2.0279 -6.4805
2 30 7 2.2592 0.2562
2 30 8 -1.8161 3.6790
2 30 9 -1.2436 0.0319
2 30 10 4.0226 1.8295
2 30 11 0.0062 0.2740
2 30 12 -2.2084 -3.7006
2 30 13 -2.4366 -1.4549
2 30 14 1.2065 -1.0985
2 30 15 -0.4180 0.9314
2 30 16 -1.3578 2.6080
2 30 17 3.7210 -1.2163
2 30 18 0.5537 -1.0751
2 32 0 -5.2700 0.2982
2 32 1 5.5171 0.5760
2 32 2 2.9876 0.8309
2 32 3 1.3840 -2.8373
2 32 4 0.0745 1.9351
2 32 5 -4.3233 -1.5921
2 32 6 -0.5710 -2.6949
2 32 7 2.1693 2.9070
2 32 8 -0.6173 -0.8131
2 32 9 2.5829 -0.6899
2 32 10 -0.4178 -0.1713
2 32 11 -1.8661 -2.4001
2 32 12 -1.6834 -2.0999
2 32 13 1.0573 1.8099
2 32 14 2.6698 2.2202
2 32 15 -1.3687 1.1669
2 32 16 1.0430 -2.0959
2 32 17 1.2222 -2.1310
2 34 0 6.9714 0.2575
2 34 1 6.0440 -0.6888
2 34 2 -3.4099 1.2043
2 34 3 -2.5106 1.2481
2 34 4 -1.3236 -0.2531
2 34 5 -0.8548 -2.3924
2 34 6 3.2636 1.8743
2 34 7 1.2779 -1.8522
2 34 8 1.2351 -1.2419
2 34 9 -0.7506 0.9533
2 34 10 -3.3555 0.7623
2 34 11 -0.1972 -0.4888
2 34 12 1.0673 2.0770
2 34 13 2.8700 3.3321
2 34 14 -1.0538 -0.5902
2 34 15 -1.2428 -3.5935
2 36 0 7.0672 -0.0135
2 36 1 -2.8406 2.1145
2 36 2 -5.7122 3.3627
2 36 3 0.6038 -1.7532
2 36 4 2.9616 -3.5757
2 36 5 2.1741 3.1219
2 36 6 -0.1135 -1.3130
2 36 7 -1.4782 -2.6959
2 36 8 0.0036 3.3510
2 36 9 -3.6295 2.5899
2 36 10 -1.0358 0.8198
2 36 11 2.4431 0.4388
2 36 12 2.7242 1.4528
2 36 13 -1.1203 -1.1652
2 36 14 -2.2030 -4.4328
2 38 0 0.6534 0.0720
2 38 1 -3.2049 2.8287
2 38 2 -1.4313 -1.0621
2 38 3 3.6047 -5.8727
2 38 4 2.2550 2.6049
2 38 5 -2.3119 2.5090
2 38 6 -4.2547 -5.2495
2 38 7 0.4453 2.9132
2 38 8 0.6558 3.6393
2 38 9 -1.4690 -0.3982
2 38 10 2.0487 -0.9734
2 38 11 3.4322 -0.9717
2 40 0 2.4058 0.0012
2 40 1 -0.5109 0.4626
2 40 2 -0.9530 -4.2286
2 40 3 1.8114 -0.6718
2 40 4 -0.9891 5.1405
2 40 5 -3.4858 -4.3694
2 40 6 -0.1610 -0.8559
2 40 7 4.0526 4.2585
2 40 8 0.8975 -0.9913
2 40 9 -0.4238 -1.7734
2 42 0 3.8195 -0.1223
2 42 1 -3.0508 -0.8023
2 42 2 -1.6441 -2.0407
2 42 3 0.8734 3.1136
2 42 4 -0.1344 -0.9317
3 1 0 14.7422 0.4101
3 1 1 -0.9149 -16.3220
3 1 2 -11.0139 22.7845
3 1 3 6.2467 15.4275
3 1 4 7.3198 -5.0974
3 1 5 -6.3577 -0.4746
3 1 6 -4.2166 -0.8930
3 1 7 0.1994 -8.6559
3 1 8 3.3395 3.9290
3 1 9 0.4535 4.2623
3 1 10 -0.6113 4.0963
3 1 11 -0.4066 3.0142
3 1 12 -0.0676 -4.5159
3 1 13 -3.5409 -0.8799
3 1 14 -1.8636 1.4161
3 1 15 1.9137 -2.4848
3 1 16 -1.1357 2.4006
3 1 17 0.8744 3.0790
3 1 18 3.0235 -1.4013
3 1 19 -2.5001 0.0614
3 1 20 -1.6105 -1.5621
3 1 21 -0.8065 -3.2088
3 1 22 -1.8862 2.0410
3 1 23 1.7743 2.6880
3 1 24 0.0481 0.1943
3 1 25 1.5809 -0.0358
3 1 26 -1.5628 -0.3336
3 3 0 18.5903 -0.1932
3 3 1 -20.2631 18.7461
3 3 2 -7.6250 18.3965
3 3 3 14.9873 -13.1184
3 3 4 -6.9889 -10.9734
3 3 5 -9.0854 1.1500
3 3 6 -1.0344 -4.2022
3 3 7 4.7728 1.0416
3 3 8 6.1292 8.5560
3 3 9 -3.1063 2.1666
3 3 10 -1.2752 0.7959
3 3 11 0.1847 -6.4339
3 3 12 -3.6872 -3.5014
3 3 13 -2.1853 3.2405
3 3 14 4.7260 -0.0923
3 3 15 2.7401 -0.4069
3 3 16 -1.5468 1.9765
3 3 17 2.5858 -1.7863
3 3 18 -0.1565 -0.6670
3 3 19 -2.9054 0.3238
3 3 20 1.2295 -2.1384
3 3 21 -1.1141 0.9042
3 3 22 3.7002 4.5206
3 3 23 1.3409 0.7758
3 3 24 1.2666 -2.4503
3 3 25 -0.6885 -1.5204
3 3 26 -2.1051 -0.4756
3 5 0 -14.5972 -0.3690
3 5 1 -32.7189 9.0092
3 5 2 16.1472 -17.3021
3 5 3 8.7315 -18.7120
3 5 4 -14.1461 1.2956
3 5 5 -1.6153 5.7628
3 5 6 4.6637 -1.0593
3 5 7 11.0841 8.0163
3 5 8 0.2525 0.2618
3 5 9 -5.2081 -3.2085
3 5 10 0.7277 -5.8433
3 5 11 -1.7325 -3.7108
3 5 12 -1.7160 2.8862
3 5 13 3.5450 2.7789
3 5 14 5.4564 -0.4780
3 5 15 -0.7455 0.2397
3 5 16 -1.9252 -0.5585
3 5 17 0.8080 0.2445
3 5 18 -3.6989 0.6439
3 5 19 0.9252 -0.6744
3 5 20 -0.9170 -1.3513
3 5 21 1.6952 3.3608
3 5 22 3.0790 1.1768
3 5 23 -2.7397 -3.7301
3 5 24 -1.3992 -2.9314
3 5 25 -3.2931 0.9474
3 7 0 -40.5191 -0.1049
3 7 1 -0.8955 -8.5139
3 7 2 27.3538 -13.6786
3 7 3 -5.8524 1.7174
3 7 4 -7.7077 15.4490
3 7 5 2.6428 0.9669
3 7 6 8.7374 3.3596
3 7 7 5.5129 0.7739
3 7 8 -6.3061 -5.4987
3 7 9 -3.8382 -3.5584
3 7 10 -2.4124 -0.2727
3 7 11 -0.6111 3.4833
3 7 12 2.1624 2.2105
3 7 13 2.5021 1.5998
3 7 14 1.6735 0.4028
3 7 15 -4.1313 -1.7426
3 7 16 -2.1879 1.0496
3 7 17 -2.6575 -0.7954
3 7 18 0.0212 -1.1512
3 7 19 0.9810 -1.5141
3 7 20 -1.0760 0.9586
3 7 21 4.7276 2.2868
3 7 22 -1.7375 -2.0023
3 7 23 -3.4688 -2.3428
3 7 24 -1.0871 1.3582
3 7 25 1.8888 2.9382
3 9 0 -13.5679 -0.3306
3 9 1 23.4188 -3.9564
3 9 2 9.5340 -0.6118
3 9 3 -10.0655 15.2933
3 9 4 -4.8769 4.5244
3 9 5 1.7831 -3.9497
3 9 6 5.5651 0.6061
3 9 7 -1.2713 -5.2538
3 9 8 -5.6599 -2.7051
3 9 9 -6.0105 0.8892
3 9 10 -0.0313 4.8217
3 9 11 5.7573 -0.6746
3 9 12 0.8868 -0.6573
3 9 13 0.9669 3.3268
3 9 14 -0.5559 -3.0635
3 9 15 -3.9528 -1.5873
3 9 16 -1.6673 0.1457
3 9 17 1.1314 -2.6946
3 9 18 3.6544 1.0916
3 9 19 -0.5397 0.7939
3 9 20 3.4934 2.0792
3 9 21 2.1417 0.4050
3 9 22 -3.5659 -0.4515
3 9 23 -1.7640 -0.6270
3 9 24 2.4948 2.4027
3 9 25 2.4641 -0.2942
3 11 0 6.9867 -0.2230
3 11 1 8.7378 -2.7285
3 11 2 -3.2376 7.2101
3 11 3 -8.9661 6.2735
3 11 4 -4.6829 -8.8745
3 11 5 3.6338 -2.4319
3 11 6 5.0148 -3.1943
3 11 7 0.7980 -1.6914
3 11 8 -6.5004 -0.9870
3 11 9 -2.3661 4.4569
3 11 10 8.6289 0.9984
3 11 11 3.7797 -4.5277
3 11 12 -2.2433 4.3553
3 11 13 0.4576 1.7786
3 11 14 -2.0751 -6.1063
3 11 15 -2.3333 1.2600
3 11 16 1.2634 -1.7398
3 11 17 3.9115 1.6040
3 11 18 0.5346 2.7787
3 11 19 0.7070 0.1742
3 11 20 1.3057 -0.1837
3 11 21 -2.4643 1.7390
3 11 22 -3.4905 -2.2886
3 11 23 -0.4570 -0.8420
3 11 24 2.4081 0.7803
3 11 25 -0.8750 -2.3820
3 13 0 -2.2330 0.1337
3 13 1 0.6600 1.7872
3 13 2 -1.9876 5.4238
3 13 3 -5.5897 -8.1056
3 13 4 2.1288 -4.2721
3 13 5 7.4926 0.1976
3 13 6 6.3895 2.3935
3 13 7 -3.4618 -0.4662
3 13 8 -6.5787 1.4593
3 13 9 4.7477 5.5431
3 13 10 4.6224 -2.6694
3 13 11 -2.9638 -0.3477
3 13 12 -2.4269 6.6398
3 13 13 -0.8946 -6.3320
3 13 14 -1.5410 -3.0020
3 13 15 -0.2714 1.0191
3 13 16 1.8324 0.1095
3 13 17 0.2916 3.7421
3 13 18 0.0440 0.0879
3 13 19 -0.6363 -1.9139
3 13 20 -2.5839 2.1611
3 13 21 -1.3787 -0.3601
3 13 22 -1.5397 -4.6008
3 13 23 1.4658 1.9710
3 13 24 1.6453 -1.1008
3 15 0 -0.7449 -0.1543
3 15 1 3.3268 2.5829
3 15 2 -1.1655 -4.9719
3 15 3 0.3251 -2.5051
3 15 4 4.9386 3.3540
3 15 5 5.1221 5.1207
3 15 6 -1.7308 1.9050
3 15 7 -8.2232 -3.4609
3 15 8 -0.0063 4.0790
3 15 9 2.2994 2.3247
3 15 10 -1.4327 -5.0498
3 15 11 -1.2597 2.4014
3 15 12 -1.1931 -1.5603
3 15 13 0.3636 -7.2967
3 15 14 0.2535 1.8468
3 15 15 -0.4611 1.0293
3 15 16 -0.0790 3.8444
3 15 17 1.8047 1.1827
3 15 18 1.4093 -1.1875
3 15 19 -2.5541 -0.2194
3 15 20 0.5438 1.1700
3 15 21 0.9882 -5.4507
3 15 22 0.3016 0.8652
3 15 23 1.5661 1.5845
3 15 24 1.4453 -0.8249
3 17 0 -0.8363 0.0296
3 17 1 -0.5969 -2.2185
3 17 2 1.3221 -0.4026
3 17 3 1.4152 4.2512
3 17 4 1.2768 1.9246
3 17 5 -1.1337 1.1180
3 17 6 -6.2962 -6.4963
3 17 7 -0.5251 -1.9354
3 17 8 2.2356 4.3182
3 17 9 -1.5724 -2.0662
3 17 10 2.0746 -4.6012
3 17 11 0.1288 1.8883
3 17 12 -0.2080 -4.2011
3 17 13 1.8351 1.1303
3 17 14 -1.2090 2.7019
3 17 15 -1.3783 4.2127
3 17 16 3.1778 0.5579
3 17 17 4.2441 -1.0682
3 17 18 -1.7364 -1.0872
3 17 19 -1.5203 -1.6421
3 17 20 0.5973 -3.2991
3 17 21 -0.3487 0.2616
3 17 22 -0.5834 3.9756
3 17 23 -0.0562 -1.4666
3 19 0 -5.1286 0.2124
3 19 1 4.5158 -0.0982
3 19 2 2.7835 2.7295
3 19 3 -1.9207 -2.4546
3 19 4 -0.6108 -1.5750
3 19 5 -2.6488 -3.6836
3 19 6 -0.6897 -2.7587
3 19 7 3.8857 3.4760
3 19 8 -2.0159 4.8647
3 19 9 1.0497 -4.4750
3 19 10 2.1915 -0.2205
3 19 11 -1.3405 1.4869
3 19 12 1.4129 0.7011
3 19 13 -0.2156 1.7071
3 19 14 -3.1534 2.7648
3 19 15 1.6645 0.2326
3 19 16 5.1711 -4.0968
3 19 17 -1.1297 1.6542
3 19 18 -3.8950 -2.8328
3 19 19 -2.8020 -2.7022
3 19 20 -1.2254 2.2717
3 19 21 1.0245 5.2327
3 19 22 -0.5259 -1.6410
3 19 23 0.1992 -1.3468
3 21 0 5.3522 -0.2222
3 21 1 6.2255 0.8702
3 21 2 -3.9734 -2.0910
3 21 3 -2.4986 -1.8965
3 21 4 1.3716 1.7803
3 21 5 -1.0129 1.6661
3 21 6 2.6837 1.4288
3 21 7 0.0355 5.3553
3 21 8 -1.3472 0.3665
3 21 9 2.5681 -5.1962
3 21 10 -0.6301 2.1939
3 21 11 0.1159 0.5287
3 21 12 0.2977 -0.3324
3 21 13 -2.9148 0.0836
3 21 14 -1.6779 1.8563
3 21 15 4.4684 -5.3977
3 21 16 0.8515 2.8635
3 21 17 -3.3286 1.5850
3 21 18 -3.4585 -4.6676
3 21 19 -2.4933 1.8345
3 21 20 4.6908 5.5936
3 21 21 3.0374 -1.6134
3 21 22 -0.7645 -3.9693
3 23 0 5.6171 -0.1253
3 23 1 -4.4140 0.6479
3 23 2 -4.7690 -0.9694
3 23 3 3.8155 2.4792
3 23 4 1.7787 3.2838
3 23 5 -0.7686 -1.3290
3 23 6 1.5408 -1.3832
3 23 7 -1.6252 3.5588
3 23 8 1.5340 -6.1808
3 23 9 0.0357 -1.4347
3 23 10 -1.2550 1.4986
3 23 11 -1.1540 -1.2439
3 23 12 -1.1293 -0.4703
3 23 13 -2.3537 3.2146
3 23 14 2.1212 -2.6865
3 23 15 4.0487 0.0889
3 23 16 -0.3725 4.9079
3 23 17 -1.9963 -5.2045
3 23 18 -3.8529 -2.3626
3 23 19 4.1773 4.4768
3 23 20 6.5268 0.5316
3 23 21 -2.0037 -4.4247
3 25 0 -3.4944 0.0976
3 25 1 -3.0892 -0.7887
3 25 2 3.7482 -1.8468
3 25 3 4.3533 1.1872
3 25 4 -3.4361 -1.6647
3 25 5 -0.0614 -5.7378
3 25 6 -1.0894 4.0303
3 25 7 -0.4372 -0.0107
3 25 8 0.9367 -4.8774
3 25 9 -2.0857 2.5807
3 25 10 -2.9861 -0.6262
3 25 11 0.2183 0.1829
3 25 12 1.5584 3.5036
3 25 13 0.2680 0.0106
3 25 14 4.1822 -2.9165
3 25 15 2.3461 3.1108
3 25 16 -1.3058 -3.2359
3 25 17 -5.7734 -3.9824
3 25 18 -0.0556 2.8474
3 25 19 6.7890 3.3958
3 25 20 -1.6313 -2.0265
3 25 21 -5.0437 -0.9247
3 27 0 0.7913 0.0027
3 27 1 2.4744 -3.5635
3 27 2 2.3201 0.1558
3 27 3 -4.4166 2.0257
3 27 4 -2.2381 -2.9984
3 27 5 1.7443 2.2918
3 27 6 -2.0108 6.8158
3 27 7 1.9870 -5.1448
3 27 8 0.1952 -0.1017
3 27 9 -3.3377 1.0190
3 27 10 -0.1151 0.0021
3 27 11 5.7685 3.4959
3 27 12 0.8175 0.8516
3 27 13 0.5166 -3.8780
3 27 14 1.6670 0.0459
3 27 15 -0.6780 -0.7538
3 27 16 -6.3865 -1.5181
3 27 17 -3.6142 2.8470
3 27 18 6.0614 3.3096
3 27 19 0.9132 -0.1471
3 27 20 -4.3956 -1.9558
3 29 0 1.4366 0.0153
3 29 1 -2.4808 0.4845
3 29 2 -3.2337 4.5322
3 29 3 -2.4789 1.0392
3 29 4 5.6937 -0.9435
3 29 5 -0.1670 6.0780
3 29 6 -0.5733 -2.3302
3 29 7 2.6596 -4.9390
3 29 8 -1.8453 1.6755
3 29 9 -2.4436 0.0188
3 29 10 5.5279 3.0590
3 29 11 2.0820 0.9369
3 29 12 -2.8124 -3.8020
3 29 13 -1.0094 -1.9085
3 29 14 -0.1242 1.1329
3 29 15 -3.3656 1.1666
3 29 16 -4.3310 2.9556
3 29 17 5.1702 1.0446
3 29 18 3.6773 -1.5196
3 29 19 -2.6389 -2.1411
3 31 0 -6.0369 0.0989
3 31 1 -1.3470 2.2382
3 31 2 0.6089 0.9955
3 31 3 4.6678 -2.3471
3 31 4 2.9360 0.3504
3 31 5 -4.0729 0.3931
3 31 6 0.1943 -5.7883
3 31 7 0.2476 0.9768
3 31 8 -3.4566 0.4052
3 31 9 2.0135 1.6993
3 31 10 3.0140 1.1158
3 31 11 -3.4346 -3.4399
3 31 12 -1.5709 -2.7366
3 31 13 0.1362 1.7945
3 31 14 0.3918 3.2121
3 31 15 -2.6996 1.4335
3 31 16 2.9622 -1.2696
3 31 17 3.9307 -3.2160
3 33 0 -1.8177 0.1490
3 33 1 5.7963 -0.6696
3 33 2 1.5751 -0.3068
3 33 3 1.1290 -1.6669
3 33 4 -2.7795 0.4452
3 33 5 -2.1034 -2.7809
3 33 6 0.6443 0.9776
3 33 7 -1.0978 0.9219
3 33 8 -0.3714 -1.1517
3 33 9 3.6163 1.9369
3 33 10 -1.8145 -1.7980
3 33 11 -1.1729 -2.0232
3 33 12 0.9572 1.5588
3 33 13 1.5669 4.3807
3 33 14 -1.2736 0.4295
3 33 15 0.4118 -3.4953
3 33 16 2.1603 -2.8084
3 35 0 6.7339 0.0582
3 35 1 3.3286 1.3471
3 35 2 -3.0445 0.7785
3 35 3 -1.3226 -1.2106
3 35 4 1.0379 -1.2261
3 35 5 0.2362 1.3693
3 35 6 -0.4653 2.8252
3 35 7 -0.7232 -4.0235
3 35 8 2.5656 1.4936
3 35 9 0.8720 1.8929
3 35 10 -2.0303 -0.6766
3 35 11 0.5937 1.0573
3 35 12 1.7163 3.1390
3 35 13 -0.7931 0.3097
3 35 14 -1.5784 -4.4013
3 37 0 4.9062 0.0855
3 37 1 -1.6898 1.7068
3 37 2 -3.2390 -2.0968
3 37 3 2.3527 -1.9900
3 37 4 1.8520 0.5821
3 37 5 -3.2596 4.7740
3 37 6 -1.5295 -3.4481
3 37 7 0.7926 -2.0339
3 37 8 2.7427 4.5565
3 37 9 -1.2884 0.5349
3 37 10 -1.7442 -0.3616
3 37 11 1.4741 0.6123
3 37 12 0.8918 -0.8058
3 39 0 2.5834 0.1291
3 39 1 -1.1777 -1.3411
3 39 2 -1.6956 -1.9391
3 39 3 2.4597 -0.1791
3 39 4 -3.0985 3.8485
3 39 5 -2.7051 -0.1359
3 39 6 0.8986 -4.9145
3 39 7 2.6492 2.8101
3 39 8 1.4345 1.7483
3 39 9 -2.3913 -1.5947
3 39 10 -0.4955 -0.7610
3 41 0 4.6402 -0.1223
3 41 1 -2.2971 -0.6697
3 41 2 -1.4926 0.1592
3 41 3 -0.1838 1.1677
3 41 4 -1.8056 1.3257
3 41 5 2.0614 -3.5349
3 41 6 1.5386 -0.2820
4 0 0 -9.2276 -0.3851
4 0 1 0.1094 -21.8838
4 0 2 -0.8048 -0.2054
4 0 3 -0.3110 20.4774
4 0 4 4.9389 -0.2930
4 0 5 0.1250 -6.8120
4 0 6 -0.4007 1.3904
4 0 7 0.6997 -0.9211
4 0 8 -0.2688 -1.1486
4 0 9 -0.3017 -3.4412
4 0 10 -0.3508 0.8790
4 0 11 -0.5087 6.9111
4 0 12 2.5209 -1.1594
4 0 13 0.2098 -2.4190
4 0 14 -2.0049 1.0756
4 0 15 -0.0972 2.3845
4 0 16 -3.7836 -0.6978
4 0 17 0.3016 -1.5434
4 0 18 5.9844 0.3853
4 0 19 0.2264 1.7058
4 0 20 -4.4750 -0.1024
4 0 21 -0.4314 -1.9065
4 0 22 -2.7636 -0.0879
4 0 23 0.0671 4.9030
4 0 24 0.3955 0.1079
4 0 25 0.0105 -0.6276
4 2 0 19.5104 0.1112
4 2 1 9.0659 -1.7446
4 2 2 -9.4259 23.6203
4 2 3 5.1594 7.7495
4 2 4 0.1264 -10.9426
4 2 5 -3.7535 0.1372
4 2 6 -0.8623 4.7294
4 2 7 -0.6222 -4.4954
4 2 8 2.1667 0.2016
4 2 9 0.2963 0.5907
4 2 10 -1.5656 7.7941
4 2 11 1.9364 -1.0367
4 2 12 -0.9507 -5.0609
4 2 13 -4.3599 3.6696
4 2 14 1.9650 3.8593
4 2 15 1.0689 -2.4618
4 2 16 -2.5029 -3.0065
4 2 17 3.6575 -1.0991
4 2 18 2.4386 2.2677
4 2 19 -5.2436 1.5815
4 2 20 -0.7813 -0.4913
4 2 21 0.2403 -2.8500
4 2 22 1.6550 3.6594
4 2 23 3.0647 0.8721
4 2 24 1.0176 -3.9191
4 2 25 1.1538 0.8413
4 4 0 24.2920 0.3361
4 4 1 -27.9519 10.1745
4 4 2 -8.8356 6.8281
4 4 3 8.1705 -10.0470
4 4 4 -5.2347 -9.8384
4 4 5 -3.1803 8.0454
4 4 6 -0.0249 -4.1119
4 4 7 3.9281 -1.5920
4 4 8 3.3957 1.2952
4 4 9 -3.3710 2.7514
4 4 10 0.6260 0.4499
4 4 11 0.8151 -7.3830
4 4 12 -4.1154 1.5930
4 4 13 0.8680 5.0464
4 4 14 5.6548 -3.6950
4 4 15 -0.4732 -4.8336
4 4 16 -1.3824 -1.8779
4 4 17 3.1641 3.7664
4 4 18 -2.4761 2.9370
4 4 19 -1.4831 0.3756
4 4 20 2.3789 -4.0286
4 4 21 0.6814 -0.4002
4 4 22 3.3690 3.6941
4 4 23 -0.7273 -4.6905
4 4 24 -1.1304 0.1345
4 4 25 -2.9935 1.8746
4 6 0 -29.8205 -0.2761
4 6 1 -33.4203 -0.7197
4 6 2 16.0487 -2.9136
4 6 3 9.3106 -11.0537
4 6 4 -4.6983 3.5976
4 6 5 -0.6558 3.2647
4 6 6 3.6169 -3.3105
4 6 7 6.3719 2.7605
4 6 8 -1.3006 -2.0203
4 6 9 -2.7633 0.5052
4 6 10 0.3932 -3.6483
4 6 11 -2.3452 0.2187
4 6 12 -0.0897 5.0314
4 6 13 3.9369 -1.6993
4 6 14 2.3913 -3.0949
4 6 15 -3.4561 -1.4250
4 6 16 -1.2534 3.9683
4 6 17 -0.0789 5.0911
4 6 18 -2.3592 -1.0956
4 6 19 1.6637 -3.1572
4 6 20 -1.3474 -3.6071
4 6 21 0.3668 4.7705
4 6 22 0.5186 -1.1504
4 6 23 -3.0909 -1.4058
4 6 24 -2.4238 3.3307
4 6 25 0.1379 -0.1292
4 8 0 -40.0665 -0.3166
4 8 1 9.2675 1.1372
4 8 2 27.5324 -1.9358
4 8 3 1.6418 -1.2980
4 8 4 -6.8280 7.4713
4 8 5 -1.1760 0.0438
4 8 6 3.7068 3.6363
4 8 7 2.5972 -3.5216
4 8 8 -3.6796 -1.5864
4 8 9 -4.0967 1.2969
4 8 10 -3.1690 2.2977
4 8 11 1.9242 3.2118
4 8 12 2.4910 -1.8604
4 8 13 0.9490 -0.8043
4 8 14 -0.8505 0.3567
4 8 15 -3.5740 -0.5933
4 8 16 -0.8083 5.5136
4 8 17 -0.4486 -1.8607
4 8 18 1.0464 -3.3838
4 8 19 0.0534 -2.7547
4 8 20 -1.5562 3.0588
4 8 21 3.5813 1.8388
4 8 22 0.8727 -1.7174
4 8 23 -2.4370 1.8250
4 8 24 1.0957 -0.4479
4 8 25 3.2618 -0.5689
4 10 0 -3.2748 -0.1108
4 10 1 23.8248 1.0387
4 10 2 9.4820 -1.3648
4 10 3 -11.3538 5.3700
4 10 4 -9.3676 1.4225
4 10 5 -2.2441 2.6401
4 10 6 4.0846 -4.7400
4 10 7 1.9107 -5.6908
4 10 8 -5.1979 1.6134
4 10 9 -5.7052 3.4513
4 10 10 4.0203 2.1664
4 10 11 6.3841 -4.7222
4 10 12 -0.4484 -1.9921
4 10 13 -0.4592 4.1338
4 10 14 -0.4887 -3.8138
4 10 15 -2.0258 1.8062
4 10 16 0.5647 1.4471
4 10 17 1.6776 -3.9206
4 10 18 1.7326 -0.7669
4 10 19 -0.8382 1.8817
4 10 20 2.3478 0.9520
4 10 21 4.3942 -1.2743
4 10 22 -2.4302 1.5954
4 10 23 -3.2001 -1.7381
4 10 24 1.8696 -0.0977
4 10 25 -0.3049 0.2825
4 12 0 7.2351 0.0298
4 12 1 6.9624 -0.4399
4 12 2 -6.8212 4.1642
4 12 3 -10.8935 -1.0459
4 12 4 -4.5091 -1.5116
4 12 5 3.8028 -4.1350
4 12 6 9.0724 -7.3183
4 12 7 0.3351 1.3209
4 12 8 -6.7578 3.1876
4 12 9 2.2785 4.1269
4 12 10 8.3160 -3.3377
4 12 11 0.6711 -4.3300
4 12 12 -3.2716 6.3939
4 12 13 -0.0823 -0.2284
4 12 14 -1.1770 -3.4812
4 12 15 -1.7190 3.8774
4 12 16 0.8026 -2.4217
4 12 17 0.9143 -0.9249
4 12 18 0.3485 1.9391
4 12 19 -0.3812 0.1381
4 12 20 2.4150 -2.1946
4 12 21 -1.0387 4.2681
4 12 22 -5.8750 -1.2913
4 12 23 -1.5285 -1.2347
4 12 24 1.5540 1.7985
4 14 0 0.9455 0.0596
4 14 1 -1.1618 3.0262
4 14 2 -3.8171 -1.0236
4 14 3 -0.9543 -5.3577
4 14 4 2.4559 -0.8972
4 14 5 9.7751 -2.6174
4 14 6 4.9467 3.8145
4 14 7 -6.4690 2.6168
4 14 8 -2.1959 4.4013
4 14 9 4.7876 1.1191
4 14 10 -0.1176 -4.9311
4 14 11 -3.1657 2.5999
4 14 12 -2.3612 3.8181
4 14 13 -0.4886 -5.5388
4 14 14 -2.2750 1.5256
4 14 15 -0.5532 -0.5500
4 14 16 0.1747 -1.1286
4 14 17 2.0110 1.7883
4 14 18 1.0352 1.5209
4 14 19 -0.0150 -2.9900
4 14 20 0.0836 3.6400
4 14 21 -3.1498 1.4282
4 14 22 -1.9499 -4.4383
4 14 23 1.8819 1.2307
4 14 24 3.0503 -1.1438
4 16 0 -1.0091 -0.1372
4 16 1 -1.1294 0.4082
4 16 2 3.1880 -3.9787
4 16 3 0.9961 0.9457
4 16 4 3.4376 2.0412
4 16 5 3.6829 4.6495
4 16 6 -5.6780 -0.0211
4 16 7 -5.4022 -1.0568
4 16 8 2.1828 2.1627
4 16 9 -2.0416 -3.1751
4 16 10 -1.0107 -2.6556
4 16 11 -0.0911 2.9911
4 16 12 -0.7871 -2.9628
4 16 13 -0.7346 -0.6953
4 16 14 0.4460 0.2614
4 16 15 0.6791 -0.4226
4 16 16 2.8007 2.2885
4 16 17 4.4853 1.1499
4 16 18 -0.7553 -1.4807
4 16 19 -1.0367 -1.2706
4 16 20 -1.6096 2.1697
4 16 21 -0.5675 -4.2953
4 16 22 0.7388 -0.1966
4 16 23 1.4564 0.1135
4 18 0 -5.1784 -0.1982
4 18 1 2.1695 -0.7115
4 18 2 2.6607 0.4296
4 18 3 -2.2995 0.7021
4 18 4 -0.1676 1.0262
4 18 5 -3.0868 -2.1395
4 18 6 -5.0562 -5.6214
4 18 7 2.3885 1.3694
4 18 8 0.0555 1.1641
4 18 9 -0.9258 -1.8384
4 18 10 3.6562 0.5914
4 18 11 -0.2100 0.4755
4 18 12 -0.8369 -0.1769
4 18 13 1.2157 0.7145
4 18 14 1.5713 -1.1710
4 18 15 0.1370 3.2719
4 18 16 4.8910 -1.2820
4 18 17 -1.0766 -0.1240
4 18 18 -3.8680 -2.1756
4 18 19 -2.3359 -0.6203
4 18 20 -1.2865 -0.3905
4 18 21 1.4001 1.5491
4 18 22 -0.7849 1.1406
4 18 23 0.3037 -0.1274
4 20 0 -0.8812 -0.0211
4 20 1 5.9274 -0.2370
4 20 2 -1.8969 -0.9333
4 20 3 -2.8923 -2.1598
4 20 4 0.3055 -0.3352
4 20 5 -1.0252 -2.3451
4 20 6 1.4068 2.1975
4 20 7 3.7881 4.1996
4 20 8 -0.7872 1.9194
4 20 9 3.0827 -1.0259
4 20 10 -0.0871 -0.1225
4 20 11 -1.7082 -0.1423
4 20 12 -0.0040 0.3191
4 20 13 2.0507 -2.2518
4 20 14 -2.6635 3.1469
4 20 15 1.3100 -1.2297
4 20 16 1.0148 -1.3246
4 20 17 -4.7992 2.5012
4 20 18 -1.3748 -2.3106
4 20 19 -1.6674 -0.1254
4 20 20 2.2111 4.3549
4 20 21 1.6365 1.4786
4 20 22 -1.0296 -2.8407
4 22 0 6.5985 0.2185
4 22 1 0.5520 0.8098
4 22 2 -4.0957 -0.7976
4 22 3 1.1113 0.7105
4 22 4 3.5922 2.7569
4 22 5 -0.3235 2.1444
4 22 6 2.7175 1.2884
4 22 7 0.4453 1.0637
4 22 8 0.6225 -1.4655
4 22 9 -1.4117 -3.5240
4 22 10 -2.9606 -0.7964
4 22 11 -0.3926 0.0183
4 22 12 1.6334 -1.0398
4 22 13 -1.5170 2.9156
4 22 14 -2.7738 1.3627
4 22 15 3.8910 -3.5207
4 22 16 -0.9592 4.4737
4 22 17 -0.1147 -0.6902
4 22 18 -0.6892 -4.3674
4 22 19 0.4894 2.7654
4 22 20 3.9331 3.0458
4 22 21 -0.2109 -4.8197
4 22 22 -0.5030 -1.2180
4 24 0 0.6078 0.0055
4 24 1 -5.2254 1.2126
4 24 2 -0.0532 -2.6653
4 24 3 4.6489 1.5189
4 24 4 -0.3654 0.6432
4 24 5 -1.8211 -3.1735
4 24 6 0.1607 -2.4351
4 24 7 -1.2120 0.9052
4 24 8 -0.9102 -2.9869
4 24 9 -4.2114 -0.7996
4 24 10 -0.1996 1.5441
4 24 11 1.5381 0.8685
4 24 12 1.6804 2.9352
4 24 13 -3.4343 2.3910
4 24 14 2.7435 -4.8508
4 24 15 3.9500 0.6509
4 24 16 0.2513 1.1928
4 24 17 -2.2147 -5.6259
4 24 18 -2.6381 -0.8033
4 24 19 2.8024 5.1083
4 24 20 1.1311 -1.6324
4 24 21 -1.8413 -2.2337
4 26 0 -5.9371 -0.2302
4 26 1 -0.2904 -4.4398
4 26 2 3.7653 -2.3948
4 26 3 0.2273 1.9496
4 26 4 -3.9310 -2.1359
4 26 5 0.1630 -2.3540
4 26 6 -2.0407 3.7383
4 26 7 1.1495 2.1438
4 26 8 -0.9825 -1.3514
4 26 9 -1.1317 1.6321
4 26 10 1.3809 0.9685
4 26 11 3.7253 1.9575
4 26 12 -0.7030 0.8853
4 26 13 -1.1509 -4.7021
4 26 14 4.1969 -3.1816
4 26 15 1.3115 1.6510
4 26 16 -4.4887 -1.5022
4 26 17 -5.5674 -0.6143
4 26 18 2.2428 5.0250
4 26 19 2.5719 2.4871
4 26 20 -1.0433 -2.4028
4 28 0 0.2172 0.0870
4 28 1 4.3192 -2.4485
4 28 2 0.4409 5.3112
4 28 3 -3.3922 2.1579
4 28 4 1.7591 -0.5551
4 28 5 0.2477 2.4764
4 28 6 0.0386 4.4357
4 28 7 4.3110 -2.1456
4 28 8 -0.9681 -1.7430
4 28 9 -1.5329 -0.6737
4 28 10 2.6059 1.4409
4 28 11 2.3809 0.1971
4 28 12 -3.2565 -3.6661
4 28 13 0.7612 -2.9818
4 28 14 2.1337 1.3523
4 28 15 -2.9538 3.0220
4 28 16 -6.5859 1.8368
4 28 17 2.6652 2.6814
4 28 18 4.9845 1.7555
4 28 19 -0.3037 -2.6580
4 30 0 4.2819 0.1633
4 30 1 -0.1096 4.3875
4 30 2 -2.9545 3.5823
4 30 3 0.8448 -1.3707
4 30 4 3.6824 -1.6609
4 30 5 -2.6640 1.5709
4 30 6 3.3603 -1.4477
4 30 7 0.6828 -3.4788
4 30 8 -5.0984 -1.9611
4 30 9 -1.3841 1.4554
4 30 10 3.8642 2.8325
4 30 11 -1.8063 -2.9757
4 30 12 -1.7450 -1.7627
4 30 13 1.8779 0.7109
4 30 14 0.2262 4.2093
4 30 15 -4.7998 2.8197
4 30 16 1.3850 -0.4506
4 30 17 5.9313 -1.4680
4 30 18 -0.4685 -3.0512
4 32 0 -1.7436 0.0154
4 32 1 -2.3521 1.6196
4 32 2 -0.8917 -2.0246
4 32 3 3.3691 -3.5997
4 32 4 -1.6206 -1.4554
4 32 5 -0.8407 0.3332
4 32 6 1.3288 -1.4565
4 32 7 -5.2222 -0.4061
4 32 8 -3.5061 -0.5093
4 32 9 3.9435 4.9365
4 32 10 2.0508 -1.0648
4 32 11 -1.9017 -3.0652
4 32 12 1.1937 0.0337
4 32 13 1.5838 3.1719
4 32 14 -2.5837 3.0413
4 32 15 -0.7784 -2.7297
4 32 16 4.2376 -2.9706
4 34 0 -1.7724 0.0182
4 34 1 1.9834 -0.2822
4 34 2 1.5598 -1.4582
4 34 3 0.5278 -2.7209
4 34 4 -1.0750 1.2171
4 34 5 1.8588 0.4117
4 34 6 -3.9370 2.5064
4 34 7 -2.4850 -1.5622
4 34 8 3.8119 1.3013
4 34 9 4.6634 2.7110
4 34 10 -0.8694 -3.7437
4 34 11 -0.5931 -1.0228
4 34 12 1.2286 2.2705
4 34 13 -1.1290 3.4276
4 34 14 -2.3971 -2.8931
4 34 15 2.4627 -3.0433
4 36 0 4.3566 0.0199
4 36 1 2.6589 1.1732
4 36 2 -0.4441 -3.0058
4 36 3 -1.3209 -0.4314
4 36 4 2.8889 1.2538
4 36 5 -2.9949 2.8365
4 36 6 -3.3528 1.6050
4 36 7 3.8013 -3.9571
4 36 8 4.1730 2.9134
4 36 9 0.0304 -0.2689
4 36 10 -2.5175 -2.1313
4 36 11 -0.5688 1.1402
4 36 12 0.6352 2.8597
4 36 13 -2.4001 -1.8105
4 38 0 3.6944 0.1693
4 38 1 -0.5475 -1.5911
4 38 2 -3.8518 -2.9864
4 38 3 1.1503 1.9307
4 38 4 0.0829 1.5993
4 38 5 -5.3344 3.9759
4 38 6 2.7634 -3.5965
4 38 7 3.2333 -2.1334
4 38 8 0.0461 2.5507
4 38 9 -2.0885 -1.1308
4 38 10 -2.2629 -0.6327
4 38 11 1.1463 1.2042
4 40 0 2.1699 0.1001
4 40 1 -1.9030 -2.5987
4 40 2 -2.4861 1.1359
4 40 3 2.6542 1.7072
4 40 4 -3.0761 2.0676
4 40 5 0.8472 -0.1804
4 40 6 3.1210 -4.9451
4 40 7 -0.6030 0.4617
4 40 8 -0.6099 1.3108
4 42 0 3.0171 -0.1584
4 42 1 -2.4223 -0.1604
4 42 2 0.2492 1.6920
5 1 0 -6.7205 -0.5600
5 1 1 8.8243 -9.7059
5 1 2 -1.3451 8.0865
5 1 3 2.8693 12.0090
5 1 4 2.3899 -5.6548
5 1 5 1.8371 -8.2035
5 1 6 3.0526 8.9101
5 1 7 -1.9340 4.0246
5 1 8 -3.4559 -3.7461
5 1 9 0.8397 -4.4584
5 1 10 -2.2860 4.7762
5 1 11 2.6371 2.8972
5 1 12 3.4537 -2.8991
5 1 13 -2.0364 0.2324
5 1 14 1.4538 5.1275
5 1 15 -0.9686 1.7954
5 1 16 -5.1024 -3.2911
5 1 17 2.7019 -2.3491
5 1 18 4.5059 1.9102
5 1 19 -2.3981 1.5710
5 1 20 -3.3854 0.9850
5 1 21 0.3375 -0.1798
5 1 22 -0.6650 1.0881
5 1 23 2.2434 2.6227
5 1 24 2.2908 -3.7796
5 1 25 -0.2004 -0.0715
5 3 0 21.2116 0.4296
5 3 1 0.4331 0.9157
5 3 2 -5.9478 11.8386
5 3 3 2.1820 4.0624
5 3 4 0.9682 -11.2164
5 3 5 0.3583 6.4911
5 3 6 -1.7882 6.6644
5 3 7 -3.5398 -6.2026
5 3 8 1.0934 -4.0287
5 3 9 -0.5399 2.2705
5 3 10 -0.5770 5.4981
5 3 11 4.9803 -4.3294
5 3 12 -1.9297 -1.6606
5 3 13 -1.7135 6.3963
5 3 14 3.1947 0.7158
5 3 15 -2.7581 -6.4179
5 3 16 -1.9382 -4.0557
5 3 17 3.7080 1.5849
5 3 18 0.7756 3.1345
5 3 19 -2.5229 1.4291
5 3 20 0.9447 -0.6201
5 3 21 1.6250 -3.9213
5 3 22 1.5103 1.8732
5 3 23 2.0498 -4.0826
5 3 24 -0.8980 -1.6672
5 3 25 -2.0668 3.0539
5 5 0 2.6169 0.0757
5 5 1 -24.1190 1.3451
5 5 2 -5.0808 8.2500
5 5 3 5.5562 -6.5129
5 5 4 3.2861 -5.3169
5 5 5 -3.8131 7.5007
5 5 6 -2.9772 -6.1610
5 5 7 1.3064 -3.8403
5 5 8 2.3072 -1.2703
5 5 9 -2.3943 3.5395
5 5 10 3.3315 -1.6197
5 5 11 1.1199 -4.4240
5 5 12 -3.2491 5.0474
5 5 13 1.6586 1.9341
5 5 14 1.1959 -6.7420
5 5 15 -3.0791 -4.0239
5 5 16 0.1968 1.3343
5 5 17 2.4786 5.7944
5 5 18 0.4210 1.7916
5 5 19 -0.8995 -0.0697
5 5 20 0.6982 -5.8523
5 5 21 -1.2948 0.1402
5 5 22 0.0327 1.2847
5 5 23 -0.9157 -1.7056
5 5 24 -3.1863 5.1596
5 5 25 0.2614 1.1734
5 7 0 -29.5620 -0.3707
5 7 1 -14.3736 3.2588
5 7 2 13.4561 3.2437
5 7 3 16.0317 -9.8092
5 7 4 -1.7034 1.5613
5 7 5 -6.5168 -0.3966
5 7 6 0.2648 -0.2528
5 7 7 5.3443 -0.9077
5 7 8 -0.5802 -0.8988
5 7 9 -0.8344 2.9177
5 7 10 0.8798 -0.6568
5 7 11 -1.7982 3.4242
5 7 12 -0.5428 3.3495
5 7 13 1.1533 -4.6641
5 7 14 -1.1907 -1.8585
5 7 15 -1.2567 0.0040
5 7 16 0.3550 5.5496
5 7 17 2.1100 4.0695
5 7 18 -1.7561 -1.2328
5 7 19 -1.5661 -4.7618
5 7 20 -1.9667 -1.8420
5 7 21 -1.1237 4.5569
5 7 22 3.0976 -0.2389
5 7 23 -1.2511 2.7206
5 7 24 0.0903 0.5038
5 7 25 2.9228 -2.1605
5 9 0 -19.5581 0.0678
5 9 1 13.3976 3.6490
5 9 2 24.1742 -3.2108
5 9 3 3.5148 -3.2348
5 9 4 -12.7671 2.2981
5 9 5 -6.9701 5.7617
5 9 6 4.0246 2.4590
5 9 7 3.9477 -5.9407
5 9 8 -3.2671 1.8300
5 9 9 -3.1074 4.4093
5 9 10 -1.2606 2.6375
5 9 11 1.3467 0.2242
5 9 12 1.1030 -5.3259
5 9 13 -0.4588 -1.2879
5 9 14 0.2689 -0.0689
5 9 15 -0.1651 0.5084
5 9 16 0.9168 6.1595
5 9 17 0.0357 -1.0802
5 9 18 -1.9077 -5.3807
5 9 19 0.5395 -2.3273
5 9 20 -1.0730 3.5534
5 9 21 5.4917 -0.5558
5 9 22 2.8924 0.4709
5 9 23 -3.0208 -1.2513
5 9 24 1.1375 -2.5627
5 9 25 -0.5110 0.4600
5 11 0 4.1015 0.0658
5 11 1 18.0062 0.6548
5 11 2 4.1823 -0.3924
5 11 3 -14.5839 -0.0652
5 11 4 -12.7124 4.8279
5 11 5 -1.7658 4.5527
5 11 6 8.4962 -9.6365
5 11 7 0.9184 -4.6209
5 11 8 -5.0686 4.4619
5 11 9 -1.9946 4.0851
5 11 10 4.2304 -2.6416
5 11 11 3.9308 -7.2680
5 11 12 0.1626 -1.6613
5 11 13 -0.6479 3.5108
5 11 14 1.0634 -1.5485
5 11 15 -1.0006 4.9478
5 11 16 -0.0743 2.2831
5 11 17 -1.8346 -6.1140
5 11 18 2.0608 -2.8902
5 11 19 -0.5847 3.7259
5 11 20 1.9673 -2.0369
5 11 21 4.5854 0.4690
5 11 22 -4.5340 1.5558
5 11 23 -3.9539 -2.4040
5 11 24 -0.2903 2.8616
5 13 0 8.7371 -0.0699
5 13 1 1.0733 1.7379
5 13 2 -10.6908 -0.8681
5 13 3 -6.8981 -1.6175
5 13 4 -3.0825 2.8646
5 13 5 8.5145 -7.2872
5 13 6 8.5656 -6.7951
5 13 7 -2.8272 2.9613
5 13 8 -3.2745 6.6685
5 13 9 4.0349 0.7052
5 13 10 4.2769 -6.6926
5 13 11 0.8591 -1.7387
5 13 12 -3.1962 6.3743
5 13 13 -1.3317 1.3045
5 13 14 -1.6719 1.6692
5 13 15 -1.5141 3.0489
5 13 16 -2.2178 -4.8400
5 13 17 1.7784 -3.8221
5 13 18 2.2017 4.7241
5 13 19 -1.7089 -0.9971
5 13 20 3.3461 -1.7352
5 13 21 -2.2084 6.2466
5 13 22 -4.8668 -1.7240
5 13 23 -0.9514 0.4097
5 13 24 2.5461 1.6232
5 15 0 -0.7675 -0.0137
5 15 1 -7.0095 -0.4918
5 15 2 1.9961 -2.7425
5 15 3 3.1898 0.7459
5 15 4 2.7989 -1.6673
5 15 5 8.9300 -2.2637
5 15 6 -0.6070 3.1165
5 15 7 -5.8011 4.8910
5 15 8 0.9692 4.0396
5 15 9 1.7402 -4.6646
5 15 10 -1.0089 -3.2770
5 15 11 -2.2803 4.4671
5 15 12 -3.6841 2.9033
5 15 13 -1.7867 -0.2637
5 15 14 -0.2142 0.4777
5 15 15 0.2752 -4.3069
5 15 16 0.9656 -2.8152
5 15 17 6.3479 3.6989
5 15 18 -1.2784 1.3487
5 15 19 0.3700 -5.3627
5 15 20 -0.3931 5.2710
5 15 21 -2.9757 0.9112
5 15 22 -0.4827 -3.8997
5 15 23 1.4042 -0.0978
5 15 24 3.6017 -1.4471
5 17 0 -6.3180 -0.1694
5 17 1 1.9290 0.0131
5 17 2 7.8358 1.4258
5 17 3 -2.8921 -0.0595
5 17 4 0.5457 -0.0859
5 17 5 -1.0578 2.9764
5 17 6 -6.7730 -0.4666
5 17 7 -1.8095 1.2358
5 17 8 2.2647 -2.2213
5 17 9 -2.2081 -3.7853
5 17 10 0.1831 1.6755
5 17 11 -0.9986 2.2254
5 17 12 -1.1024 0.0247
5 17 13 0.8012 -0.1517
5 17 14 4.3856 -4.6575
5 17 15 -0.1191 -1.2228
5 17 16 5.2578 2.7933
5 17 17 0.8536 1.5363
5 17 18 -4.5044 -5.0537
5 17 19 -1.0789 0.7399
5 17 20 -2.7994 3.8964
5 17 21 1.1393 -2.5972
5 17 22 0.2555 -1.0878
5 17 23 0.9637 0.3461
5 19 0 -1.7496 -0.1895
5 19 1 6.1618 1.2247
5 19 2 -3.1719 -1.2900
5 19 3 -5.5209 -2.1786
5 19 4 -0.8880 1.5736
5 19 5 -2.8218 -1.2624
5 19 6 -1.2664 -2.0691
5 19 7 4.9896 0.4145
5 19 8 1.2609 -0.6472
5 19 9 0.6158 1.8294
5 19 10 1.0920 0.9871
5 19 11 -0.4010 0.0409
5 19 12 -0.5245 0.6783
5 19 13 4.0690 -3.6893
5 19 14 0.0641 -1.1804
5 19 15 -1.4176 3.2588
5 19 16 2.2424 0.2311
5 19 17 -6.5779 -1.4922
5 19 18 -2.0829 -0.3118
5 19 19 -0.9310 3.6536
5 19 20 1.8514 1.0026
5 19 21 2.6556 0.2369
5 19 22 -1.3599 -0.8994
5 21 0 4.3239 0.1447
5 21 1 0.5418 -1.1052
5 21 2 -4.7828 -0.6597
5 21 3 1.6618 0.7017
5 21 4 2.3438 1.5593
5 21 5 1.3543 -1.0654
5 21 6 3.8548 0.6425
5 21 7 4.0509 1.0508
5 21 8 -0.0499 2.3473
5 21 9 -1.0527 -0.7627
5 21 10 -2.9698 -2.2114
5 21 11 -0.8815 0.7854
5 21 12 1.4089 -1.6554
5 21 13 1.7063 -0.8822
5 21 14 -5.1698 3.7968
5 21 15 1.8378 -0.8148
5 21 16 -1.8040 -0.0178
5 21 17 -1.9022 1.7690
5 21 18 2.5223 0.6903
5 21 19 1.7344 -0.4682
5 21 20 3.1570 1.3287
5 21 21 -0.8815 -2.2266
5 21 22 -1.7016 -1.9460
5 23 0 3.8295 0.1670
5 23 1 -4.4502 2.6692
5 23 2 1.6128 1.1324
5 23 3 3.1429 -0.5222
5 23 4 1.4708 -0.2238
5 23 5 -0.3870 -1.0943
5 23 6 0.9090 -0.9318
5 23 7 -1.1283 0.9426
5 23 8 -2.1388 -0.0347
5 23 9 -5.7857 -3.9562
5 23 10 -1.0508 1.2329
5 23 11 2.8392 1.2469
5 23 12 3.3115 0.1966
5 23 13 -3.4178 3.4864
5 23 14 -0.8085 -1.5178
5 23 15 3.5096 -2.5258
5 23 16 -0.3507 2.5220
5 23 17 1.6958 -0.6338
5 23 18 0.4003 -4.0924
5 23 19 0.3487 0.6809
5 23 20 -1.0064 0.7436
5 23 21 -1.7484 -3.0514
5 25 0 -6.4096 -0.1569
5 25 1 -3.9288 0.9494
5 25 2 2.1934 -5.5623
5 25 3 -0.4829 -1.8494
5 25 4 -1.5894 -0.4011
5 25 5 -2.4370 -0.5018
5 25 6 -2.0541 -0.4366
5 25 7 -0.1567 3.1769
5 25 8 -1.8870 -1.4186
5 25 9 -2.0753 0.3693
5 25 10 4.8352 3.2988
5 25 11 4.4667 0.4386
5 25 12 -1.0393 1.0866
5 25 13 -4.1875 -1.9991
5 25 14 2.6943 -4.9229
5 25 15 1.7973 0.9052
5 25 16 -1.0752 1.7193
5 25 17 -2.7801 -3.2658
5 25 18 -0.6372 -0.0745
5 25 19 -0.8989 4.5129
5 25 20 -0.1546 -0.5887
5 27 0 -8.6619 -0.0410
5 27 1 4.4702 -5.2429
5 27 2 1.4760 -1.8567
5 27 3 0.4906 3.1615
5 27 4 -0.5918 2.9377
5 27 5 -1.0909 -0.4176
5 27 6 0.7410 2.2766
5 27 7 4.8221 2.7723
5 27 8 -0.5479 -2.2648
5 27 9 1.2634 0.6053
5 27 10 2.9691 0.3098
5 27 11 -0.0104 -0.9156
5 27 12 -5.0873 -2.6578
5 27 13 -1.3399 -3.1192
5 27 14 3.1636 -0.5675
5 27 15 0.2552 4.1205
5 27 16 -4.5551 1.1011
5 27 17 -0.0805 -0.4485
5 27 18 2.3134 3.8003
5 27 19 0.4266 0.8369
5 29 0 6.3085 0.1122
5 29 1 6.9054 -0.2148
5 29 2 0.2619 5.5544
5 29 3 0.5508 3.3796
5 29 4 0.1216 -0.7480
5 29 5 -0.7776 -2.9226
5 29 6 4.8549 3.2997
5 29 7 2.5011 -1.7190
5 29 8 -4.3655 -3.9614
5 29 9 -1.9962 -0.3450
5 29 10 0.0444 1.9749
5 29 11 -1.6095 -2.2438
5 29 12 -2.8127 -0.7891
5 29 13 2.7699 0.0802
5 29 14 3.6648 2.7142
5 29 15 -2.9631 3.9151
5 29 16 -1.2622 -0.9767
5 29 17 4.6488 -0.0057
5 29 18 0.4352 -0.3207
5 31 0 7.9864 -0.0114
5 31 1 -2.8199 3.8695
5 31 2 -3.0293 1.3549
5 31 3 -0.8048 -2.2974
5 31 4 -1.1608 -5.4454
5 31 5 0.1441 0.9466
5 31 6 3.4520 2.1502
5 31 7 -6.1359 -3.4910
5 31 8 -5.4031 -2.1394
5 31 9 0.2694 5.1648
5 31 10 3.1692 1.6018
5 31 11 -0.1943 -2.7028
5 31 12 0.5938 0.2582
5 31 13 4.1996 -0.1532
5 31 14 -0.7854 3.7552
5 31 15 -3.3096 -0.6431
5 31 16 3.0042 -2.4383
5 31 17 0.3323 -1.1806
5 33 0 -3.8136 0.0452
5 33 1 -4.0958 0.5625
5 33 2 -0.9321 -2.4937
5 33 3 1.1934 -4.2737
5 33 4 -1.5205 -0.6998
5 33 5 3.1387 3.9406
5 33 6 -3.4016 0.1404
5 33 7 -5.6671 -1.9728
5 33 8 2.7245 2.1202
5 33 9 4.9839 5.2385
5 33 10 2.6544 -4.0768
5 33 11 -1.4801 -2.7250
5 33 12 1.2569 -0.9638
5 33 13 0.4095 3.3231
5 33 14 -3.9664 1.0926
5 33 15 0.5722 -2.5590
5 35 0 -0.3179 -0.0108
5 35 1 2.1286 -0.5804
5 35 2 2.3437 -2.2431
5 35 3 -0.8697 -1.7713
5 35 4 1.2592 2.9446
5 35 5 1.3904 1.4756
5 35 6 -6.0642 1.1468
5 35 7 4.0611 -1.3533
5 35 8 5.1708 2.4647
5 35 9 1.3824 -0.8813
5 35 10 -1.8655 -4.6004
5 35 11 -1.9697 -1.1234
5 35 12 0.8008 3.5347
5 35 13 -2.2376 2.9952
5 35 14 -0.7260 -2.3253
5 37 0 4.1663 -0.0129
5 37 1 0.0517 -0.0450
5 37 2 -1.8182 -2.3700
5 37 3 -2.8391 0.9998
5 37 4 4.2040 1.6582
5 37 5 -4.2559 2.7124
5 37 6 0.1940 0.8262
5 37 7 5.6322 -3.2942
5 37 8 -1.2749 0.3318
5 37 9 -1.9437 -1.6264
5 37 10 -2.0762 -1.3214
5 37 11 -0.0440 2.1238
5 37 12 0.4215 3.5575
5 39 0 -1.5847 0.2176
5 39 1 -2.1492 -1.1154
5 39 2 -3.9437 -1.4294
5 39 3 2.7177 1.9219
5 39 4 1.4453 1.7035
5 39 5 -3.3861 3.0658
5 39 6 3.8801 -4.1978
5 39 7 -0.8738 -3.3300
5 39 8 -2.4302 1.3568
5 39 9 0.0960 0.6538
5 41 0 -0.1752 0.0851
5 41 1 0.2724 -1.9630
5 41 2 -0.0868 0.5466
5 41 3 3.9347 1.3792
5 41 4 -1.7693 1.6515
5 41 5 0.4368 -1.3062
6 0 0 -6.4111 -0.5455
6 0 1 -0.4658 -1.3389
6 0 2 -6.1602 0.9360
6 0 3 -0.3194 1.0660
6 0 4 1.1698 -0.8532
6 0 5 1.0107 -9.8728
6 0 6 6.0609 0.3533
6 0 7 0.0218 8.7612
6 0 8 -4.9123 0.1085
6 0 9 -0.3338 -2.4430
6 0 10 -3.3093 -0.0915
6 0 11 0.1402 0.4702
6 0 12 3.7179 -0.5190
6 0 13 -0.2794 -1.1466
6 0 14 3.0567 0.7535
6 0 15 0.0065 1.5689
6 0 16 -5.2025 -0.2370
6 0 17 0.2031 1.0699
6 0 18 3.1204 0.1059
6 0 19 0.3367 0.6926
6 0 20 -1.6644 -0.8659
6 0 21 -0.3106 1.2089
6 0 22 -0.3446 1.2570
6 0 23 -0.2306 2.9246
6 0 24 3.5387 -0.6773
6 0 25 0.3939 -0.7786
6 2 0 0.1645 -0.1762
6 2 1 0.6606 -1.6626
6 2 2 2.2871 -0.2382
6 2 3 5.4438 4.2902
6 2 4 1.2619 -4.2007
6 2 5 4.7222 -2.6891
6 2 6 1.7470 11.2325
6 2 7 -4.5138 1.7085
6 2 8 -2.6945 -4.7055
6 2 9 0.7686 -0.2709
6 2 10 -1.7000 2.7378
6 2 11 5.1343 -1.0029
6 2 12 1.0062 -1.8899
6 2 13 -0.0476 2.5006
6 2 14 2.7349 3.5660
6 2 15 -3.0997 -2.6004
6 2 16 -3.7531 -0.7569
6 2 17 2.3191 0.4023
6 2 18 1.7164 0.2369
6 2 19 -0.1255 0.2743
6 2 20 -0.7489 0.9311
6 2 21 1.1611 -0.6726
6 2 22 -0.3890 0.2477
6 2 23 2.0655 -2.4950
6 2 24 0.7721 -3.3927
6 2 25 -3.1690 1.2533
6 4 0 3.7023 0.0921
6 4 1 -1.0317 -1.7476
6 4 2 0.9748 5.7282
6 4 3 -2.9118 2.8136
6 4 4 4.4496 -6.5500
6 4 5 -0.1427 6.6301
6 4 6 -4.6949 4.1403
6 4 7 -4.5127 -5.6635
6 4 8 1.8501 -3.7937
6 4 9 -1.6698 2.0766
6 4 10 1.8328 0.4606
6 4 11 3.6237 -4.2561
6 4 12 -1.3961 0.6818
6 4 13 0.4179 4.7970
6 4 14 -0.5898 -3.0832
6 4 15 -4.6901 -4.1008
6 4 16 -0.0530 0.1509
6 4 17 2.1511 0.4343
6 4 18 3.4263 0.6528
6 4 19 -0.2359 1.2620
6 4 20 -0.7887 -1.6640
6 4 21 -0.6019 -2.8761
6 4 22 -1.0400 -0.9765
6 4 23 1.2809 -1.8084
6 4 24 -3.4596 3.2304
6 4 25 0.0305 2.2155
6 6 0 -4.8678 -0.1684
6 6 1 -7.9222 2.5517
6 6 2 -6.9656 5.6415
6 6 3 7.4639 -6.0116
6 6 4 6.1634 -2.1935
6 6 5 -7.2257 3.1703
6 6 6 -4.9119 -2.6955
6 6 7 3.0689 -4.7378
6 6 8 1.4138 -2.2920
6 6 9 -1.5724 2.8561
6 6 10 3.9399 -1.2920
6 6 11 0.9252 -0.6302
6 6 12 -1.6331 5.6486
6 6 13 -0.8498 -0.4282
6 6 14 -2.7290 -4.7965
6 6 15 -0.2831 -0.1120
6 6 16 1.6332 1.1573
6 6 17 3.4593 2.9239
6 6 18 1.5825 2.4723
6 6 19 -4.7760 -0.9090
6 6 20 -1.3840 -3.5015
6 6 21 -2.2129 0.6059
6 6 22 2.0874 2.1250
6 6 23 -0.1946 3.9253
6 6 24 -1.0427 1.3625
6 6 25 4.1433 -0.4938
6 8 0 -13.1728 0.0698
6 8 1 -6.4219 2.3998
6 8 2 10.7690 -2.4922
6 8 3 17.9712 -5.2188
6 8 4 -5.0709 -0.7772
6 8 5 -9.6576 1.4294
6 8 6 2.2641 1.9194
6 8 7 6.0999 -3.7552
6 8 8 -2.4281 1.6205
6 8 9 0.8626 5.2075
6 8 10 1.7626 1.5433
6 8 11 -1.2900 3.3352
6 8 12 -2.0174 0.3049
6 8 13 -1.2203 -5.3656
6 8 14 -0.1816 -0.6451
6 8 15 2.3339 0.2357
6 8 16 0.6457 3.4198
6 8 17 2.1409 4.5343
6 8 18 -4.8188 -2.0244
6 8 19 -1.3803 -4.3960
6 8 20 0.1255 0.4569
6 8 21 2.0627 1.8802
6 8 22 3.9409 2.6310
6 8 23 -1.8254 -1.9420
6 8 24 2.0107 -3.6807
6 10 0 -8.6152 0.2022
6 10 1 10.3754 -0.7326
6 10 2 19.3525 -0.5358
6 10 3 -1.2620 -2.0084
6 10 4 -15.0610 1.4430
6 10 5 -5.7262 8.7130
6 10 6 7.0701 -0.2451
6 10 7 0.2058 -4.5294
6 10 8 -2.7549 4.0514
6 10 9 -0.3706 4.3788
6 10 10 -0.7977 -0.7199
6 10 11 -1.0296 -3.8606
6 10 12 1.1344 -6.7551
6 10 13 -0.3769 -1.0706
6 10 14 2.0534 1.3358
6 10 15 0.7688 1.5847
6 10 16 0.6884 5.9354
6 10 17 -2.5587 -1.8774
6 10 18 -0.6354 -7.1174
6 10 19 2.6692 0.8422
6 10 20 -0.5195 0.5996
6 10 21 3.6726 0.0318
6 10 22 -1.1586 -0.6162
6 10 23 -2.0267 -4.6660
6 10 24 -0.7409 2.4719
6 12 0 7.0136 -0.0895
6 12 1 11.4705 2.7799
6 12 2 -3.3170 -0.6106
6 12 3 -13.3356 -2.4809
6 12 4 -9.6860 7.3300
6 12 5 2.9700 2.6694
6 12 6 5.9945 -8.6524
6 12 7 -1.3275 -3.6486
6 12 8 -1.2815 4.3016
6 12 9 -0.4276 1.0443
6 12 10 1.3454 -6.3254
6 12 11 3.8632 -6.2864
6 12 12 1.2040 0.4793
6 12 13 -2.0957 5.6137
6 12 14 0.8655 2.2368
6 12 15 0.2465 4.3925
6 12 16 -2.2373 0.3216
6 12 17 -1.9281 -7.8120
6 12 18 4.3042 0.8064
6 12 19 -2.6672 2.8305
6 12 20 0.2241 -2.8669
6 12 21 0.7697 2.8033
6 12 22 -1.8357 -0.7146
6 12 23 -1.6912 1.6149
6 12 24 -0.5520 4.5571
6 14 0 5.9290 -0.1068
6 14 1 -6.9212 -0.8057
6 14 2 -7.7508 -5.5829
6 14 3 -0.2037 3.1662
6 14 4 0.9949 2.8180
6 14 5 8.0299 -6.6813
6 14 6 3.2265 -5.6020
6 14 7 -0.8770 2.3772
6 14 8 -1.1594 6.2138
6 14 9 1.9510 -2.3109
6 14 10 2.8986 -5.1952
6 14 11 2.1104 1.4191
6 14 12 -5.5330 7.1954
6 14 13 -2.9514 4.1465
6 14 14 1.1993 1.0664
6 14 15 0.1235 -0.7029
6 14 16 -4.1027 -6.2681
6 14 17 5.0032 -0.4848
6 14 18 0.4962 4.5813
6 14 19 -2.5666 -4.7605
6 14 20 1.9675 1.3147
6 14 21 0.1559 4.1082
6 14 22 -0.6610 -0.9242
6 14 23 -1.9240 0.9943
6 16 0 -7.5395 -0.0275
6 16 1 -4.9788 -4.4721
6 16 2 9.4135 3.0800
6 16 3 3.4432 3.8361
6 16 4 1.6172 -3.9434
6 16 5 2.3137 -1.5939
6 16 6 -2.6049 2.1979
6 16 7 -3.7135 5.4198
6 16 8 0.8141 1.6416
6 16 9 0.8745 -4.6642
6 16 10 0.0602 -0.7368
6 16 11 -3.9817 4.0137
6 16 12 -4.4242 3.8922
6 16 13 1.3897 -0.3163
6 16 14 4.9392 -3.5028
6 16 15 -2.2355 -5.6202
6 16 16 1.5756 -0.9237
6 16 17 5.5658 4.2068
6 16 18 -4.1800 -4.4505
6 16 19 -0.2253 -2.1838
6 16 20 -0.5381 6.3942
6 16 21 0.4020 0.0133
6 16 22 -1.8540 -2.4491
6 16 23 0.4264 -1.1697
6 18 0 -4.9701 -0.0585
6 18 1 7.8905 2.8396
6 18 2 4.2489 4.7673
6 18 3 -6.4820 -3.6840
6 18 4 -2.1739 -0.9173
6 18 5 -4.0910 3.7869
6 18 6 -4.2825 1.2689
6 18 7 1.3324 -0.3386
6 18 8 3.5284 -3.2226
6 18 9 -0.8087 -1.5731
6 18 10 -1.4602 0.7505
6 18 11 -1.5632 2.2858
6 18 12 1.5749 1.3276
6 18 13 4.8785 -3.2821
6 18 14 1.7336 -5.0896
6 18 15 -4.1486 -0.4386
6 18 16 4.9449 4.2744
6 18 17 -3.5347 -1.6437
6 18 18 -4.3340 -2.6132
6 18 19 -0.8351 6.7851
6 18 20 0.8344 2.3829
6 18 21 1.8627 -2.0504
6 18 22 -0.4701 -1.7792
6 20 0 3.4261 -0.0307
6 20 1 4.0024 1.8631
6 20 2 -8.0204 -2.7924
6 20 3 -1.6785 -2.0738
6 20 4 0.0401 3.3941
6 20 5 -1.4470 1.0996
6 20 6 3.1719 -3.8598
6 20 7 7.1258 -2.4938
6 20 8 1.0949 0.7804
6 20 9 -2.0053 0.7958
6 20 10 -1.8799 -0.3239
6 20 11 1.3443 2.9694
6 20 12 1.7085 -0.8537
6 20 13 2.1077 -3.9063
6 20 14 -5.3107 0.0467
6 20 15 0.3338 3.6545
6 20 16 0.1795 0.8471
6 20 17 -5.2478 -1.2261
6 20 18 1.2139 5.0719
6 20 19 2.6021 1.6936
6 20 20 4.1783 -2.7126
6 20 21 0.5943 -1.4203
6 20 22 -1.6248 -1.3230
6 22 0 6.5908 0.0049
6 22 1 -3.6322 -0.9684
6 22 2 -0.4577 1.2048
6 22 3 5.8928 0.8942
6 22 4 -0.2284 0.9789
6 22 5 1.7055 -3.5977
6 22 6 4.4996 -3.2707
6 22 7 1.1238 1.7492
6 22 8 -3.4875 3.0813
6 22 9 -4.8569 -2.1838
6 22 10 -1.5846 1.5976
6 22 11 2.6457 2.2134
6 22 12 2.0446 -3.1653
6 22 13 -2.2566 0.0541
6 22 14 -2.2183 2.0726
6 22 15 3.0362 -0.2341
6 22 16 -2.5549 -0.6783
6 22 17 1.7565 2.5792
6 22 18 3.5333 -0.5230
6 22 19 2.6291 -5.1329
6 22 20 -0.8405 -0.1525
6 22 21 -3.1600 -0.9300
6 24 0 0.5987 -0.0281
6 24 1 -6.4851 3.7442
6 24 2 4.5604 0.2741
6 24 3 -1.8594 -3.5457
6 24 4 -2.1507 -1.6645
6 24 5 -0.6359 -1.4162
6 24 6 -1.3871 0.9311
6 24 7 -2.6036 3.9179
6 24 8 -2.6623 0.1209
6 24 9 -3.3119 -1.5269
6 24 10 4.3341 3.8380
6 24 11 5.4811 -1.7058
6 24 12 0.0259 -1.5864
6 24 13 -3.7201 1.1434
6 24 14 1.0150 -1.9073
6 24 15 -0.3475 -1.7015
6 24 16 0.4285 2.5820
6 24 17 1.5302 0.0278
6 24 18 0.3386 -5.0495
6 24 19 -2.3570 0.7132
6 24 20 -3.3644 2.9423
6 26 0 -12.3708 0.0199
6 26 1 -1.7599 1.0250
6 26 2 0.2992 -6.5220
6 26 3 -2.1090 -1.7522
6 26 4 0.3888 2.9785
6 26 5 -2.0917 1.8885
6 26 6 -0.0764 0.6828
6 26 7 3.1800 3.0037
6 26 8 0.3342 -2.3725
6 26 9 1.5648 0.6349
6 26 10 6.0059 0.1871
6 26 11 0.2760 -2.5961
6 26 12 -5.2822 -0.2104
6 26 13 -3.6891 -0.3662
6 26 14 0.1463 -2.1011
6 26 15 1.5881 2.9064
6 26 16 0.3839 3.2782
6 26 17 -0.9454 -3.0074
6 26 18 -0.2052 -0.2132
6 26 19 -2.3189 4.1183
6 28 0 -4.4698 0.0487
6 28 1 7.8036 -3.9350
6 28 2 1.7736 -2.3715
6 28 3 4.2119 4.5383
6 28 4 -0.8365 3.7329
6 28 5 -0.0054 -3.5111
6 28 6 4.7032 0.7401
6 28 7 4.2336 0.6701
6 28 8 -2.4964 -3.7034
6 28 9 0.0558 -0.4562
6 28 10 -1.2527 0.3214
6 28 11 -3.7130 -0.3385
6 28 12 -4.3769 0.6721
6 28 13 -0.3351 -0.0234
6 28 14 5.1081 0.3458
6 28 15 2.4730 4.3127
6 28 16 -2.1008 -1.3264
6 28 17 1.4012 -2.5970
6 28 18 -0.1221 1.5792
6 30 0 10.6352 -0.0766
6 30 1 3.6665 -1.2044
6 30 2 1.3574 3.0981
6 30 3 -1.3441 3.5562
6 30 4 -2.8009 -3.6236
6 30 5 1.1489 -3.7829
6 30 6 3.7620 4.2793
6 30 7 -3.7146 -2.3271
6 30 8 -5.5550 -2.8303
6 30 9 -2.0681 3.2945
6 30 10 -0.2611 3.4600
6 30 11 1.0792 -1.3822
6 30 12 -1.0818 0.2242
6 30 13 5.1012 -2.0247
6 30 14 4.6483 1.6215
6 30 15 -3.2342 0.3937
6 30 16 -0.8881 -3.1782
6 30 17 1.0225 -0.4521
6 32 0 2.0486 0.0123
6 32 1 -4.0585 1.6967
6 32 2 -2.7057 1.6204
6 32 3 -3.3591 -1.2088
6 32 4 -1.1761 -5.2240
6 32 5 1.6074 3.7294
6 32 6 -0.8969 2.5303
6 32 7 -6.6565 -3.4034
6 32 8 0.5464 1.7775
6 32 9 2.3138 6.1930
6 32 10 5.0455 -2.0406
6 32 11 -0.4075 -3.8327
6 32 12 -0.1051 -2.3595
6 32 13 4.0289 0.0967
6 32 14 -2.8368 2.6048
6 32 15 -3.3694 -0.9538
6 32 16 0.5114 -0.3886
6 34 0 -2.7337 0.0917
6 34 1 0.0035 -0.1240
6 34 2 -0.9633 -0.5310
6 34 3 0.1228 -3.3759
6 34 4 -0.5387 -0.3791
6 34 5 3.4335 4.6175
6 34 6 -4.1712 -1.2799
6 34 7 1.5262 -0.5598
6 34 8 5.2779 3.5203
6 34 9 2.1860 -0.4786
6 34 10 0.1246 -5.8807
6 34 11 -4.0187 -2.5584
6 34 12 1.3379 1.0883
6 34 13 -0.3939 4.8992
6 34 14 -2.8661 0.7755
6 36 0 4.9972 -0.1077
6 36 1 -0.1536 -0.6903
6 36 2 -0.3057 -0.0771
6 36 3 -2.6887 -2.5851
6 36 4 3.2770 3.1484
6 36 5 1.4544 1.8630
6 36 6 -2.3510 0.0915
6 36 7 6.0120 0.0179
6 36 8 -0.9157 -1.2597
6 36 9 -2.4110 -3.3310
6 36 10 -2.7293 -1.3783
6 36 11 -0.2778 0.9345
6 36 12 1.5342 5.2899
6 38 0 -0.7053 0.0261
6 38 1 -4.4220 1.9123
6 38 2 -2.5510 -1.1519
6 38 3 -0.5627 -0.0105
6 38 4 6.0752 3.2426
6 38 5 -3.2771 1.2436
6 38 6 1.1227 -0.5890
6 38 7 0.2202 -3.8097
6 38 8 -4.3920 -1.7423
6 38 9 -0.4009 1.7876
6 38 10 0.8643 0.6057
6 40 0 -5.7757 0.2804
6 40 1 -0.0216 0.3469
6 40 2 -0.6863 -2.6758
6 40 3 4.7202 1.6293
6 40 4 1.0257 1.0605
6 40 5 -3.2861 -0.1363
6 40 6 0.5171 -3.7381
7 1 0 1.8076 -0.1669
7 1 1 -5.8505 5.4489
7 1 2 -5.1455 -5.7115
7 1 3 5.7968 -7.2264
7 1 4 -1.0576 1.9775
7 1 5 3.9168 -3.2650
7 1 6 4.2715 3.3608
7 1 7 -0.9302 4.7135
7 1 8 -2.1739 -1.0195
7 1 9 -0.4436 1.6027
7 1 10 -2.1897 -0.5726
7 1 11 3.0941 -1.2485
7 1 12 0.3018 -0.2904
7 1 13 1.0802 0.5238
7 1 14 3.1168 0.0139
7 1 15 -0.8843 -3.1121
7 1 16 -2.4167 3.2579
7 1 17 0.4105 4.7335
7 1 18 0.5881 -1.8701
7 1 19 1.2864 -0.5778
7 1 20 0.3091 -0.8348
7 1 21 0.5497 0.0263
7 1 22 0.6183 2.0329
7 1 23 -0.6289 0.7153
7 1 24 1.0187 -3.0517
7 1 25 -1.5210 -0.7321
7 3 0 -4.1263 -0.3019
7 3 1 -3.1462 -2.0040
7 3 2 9.3848 -6.1608
7 3 3 1.2272 3.0679
7 3 4 0.3093 0.4187
7 3 5 4.2247 -1.3278
7 3 6 -0.3482 7.3243
7 3 7 -4.0674 0.4569
7 3 8 -0.9537 -2.2862
7 3 9 -0.4359 0.3765
7 3 10 1.9730 -0.2270
7 3 11 1.7475 -1.6379
7 3 12 -1.0304 -1.5313
7 3 13 2.3193 1.2961
7 3 14 -0.6564 -0.6900
7 3 15 -3.3937 -0.4821
7 3 16 -1.1033 4.1538
7 3 17 0.4845 -1.8303
7 3 18 2.4953 -2.7477
7 3 19 2.1391 -0.1381
7 3 20 -1.6779 -0.8134
7 3 21 -0.3353 -0.1436
7 3 22 -1.9079 -0.9627
7 3 23 0.1729 -2.7260
7 3 24 -1.3810 0.1658
7 3 25 -1.1518 1.0533
7 5 0 -2.4830 -0.1101
7 5 1 4.0850 -0.7695
7 5 2 -1.1131 2.3299
7 5 3 -5.0895 2.0213
7 5 4 4.2418 -2.6246
7 5 5 -1.7603 3.3622
7 5 6 -5.4651 3.9286
7 5 7 -1.7535 -4.4282
7 5 8 1.8237 -3.9658
7 5 9 -1.1618 1.1001
7 5 10 1.1493 -0.2651
7 5 11 -0.8342 -3.4409
7 5 12 1.7254 1.0984
7 5 13 -0.6893 2.7113
7 5 14 -3.5111 -1.6205
7 5 15 -0.6563 0.9844
7 5 16 1.5498 -0.2651
7 5 17 1.4866 -3.0039
7 5 18 4.1931 1.2310
7 5 19 -3.2784 0.2488
7 5 20 -3.1364 -0.2173
7 5 21 -1.2558 -0.6117
7 5 22 0.4516 -0.3141
7 5 23 0.9050 3.9909
7 5 24 -1.2463 1.3059
7 7 0 -0.2964 0.1347
7 7 1 -4.9849 2.1514
7 7 2 -6.9464 -1.0529
7 7 3 8.2971 -2.1301
7 7 4 3.1453 -1.7516
7 7 5 -6.2343 1.3664
7 7 6 -1.8374 -0.8331
7 7 7 5.7360 -5.9164
7 7 8 -1.0910 -0.5597
7 7 9 -0.6614 4.8343
7 7 10 1.6422 -0.7257
7 7 11 2.8256 0.2483
7 7 12 -0.0784 4.3340
7 7 13 -3.3694 -0.5761
7 7 14 -1.0503 -2.0535
7 7 15 3.2350 0.8497
7 7 16 0.0928 -1.3310
7 7 17 2.0890 2.7398
7 7 18 -1.7293 1.8629
7 7 19 -4.6285 -1.0055
7 7 20 0.8104 0.5264
7 7 21 1.9926 -0.5308
7 7 22 2.7775 4.8698
7 7 23 -1.2133 0.4516
7 7 24 1.5473 -4.8780
7 9 0 -8.3951 0.1018
7 9 1 -5.1052 -2.7527
7 9 2 11.1316 -2.1151
7 9 3 11.1696 -1.4962
7 9 4 -5.1714 -2.8663
7 9 5 -5.3951 3.1146
7 9 6 5.6321 1.3748
7 9 7 1.4379 -1.7987
7 9 8 -3.1782 5.2446
7 9 9 1.8992 4.0220
7 9 10 2.1035 -0.6903
7 9 11 -0.7221 0.8235
7 9 12 -3.3820 -1.5759
7 9 13 -1.8328 -4.2983
7 9 14 1.4502 0.5551
7 9 15 1.8269 0.2175
7 9 16 -0.4057 1.7202
7 9 17 -0.0870 2.8155
7 9 18 -2.5183 -3.6913
7 9 19 2.5679 -0.4356
7 9 20 1.8487 -1.1244
7 9 21 1.2537 1.1009
7 9 22 -2.1109 1.2173
7 9 23 -0.9498 -8.0493
7 9 24 0.9514 0.3054
7 11 0 -4.2082 -0.0226
7 11 1 8.9248 -0.0672
7 11 2 10.6023 1.9074
7 11 3 -4.5932 -3.4443
7 11 4 -9.7185 3.3608
7 11 5 -0.7372 8.1496
7 11 6 2.4341 0.1431
7 11 7 -3.6755 -1.6049
7 11 8 1.1391 2.0458
7 11 9 0.0546 -0.2216
7 11 10 -1.7265 -3.0271
7 11 11 -2.1484 -4.6645
7 11 12 1.1872 -4.3375
7 11 13 -1.1529 1.3361
7 11 14 2.2358 3.1314
7 11 15 2.0843 0.2643
7 11 16 0.1852 2.9215
7 11 17 -2.2103 -3.0466
7 11 18 2.9346 -2.0553
7 11 19 0.2655 0.9447
7 11 20 -2.6556 -1.5349
7 11 21 -2.6058 2.5789
7 11 22 -0.2758 -3.9775
7 11 23 1.8091 -0.6411
7 11 24 -1.2048 6.8078
7 13 0 6.0792 -0.0307
7 13 1 2.6930 2.8338
7 13 2 -6.2715 -4.7142
7 13 3 -7.4298 0.6755
7 13 4 -2.7079 7.4157
7 13 5 2.6547 0.3911
7 13 6 -0.4893 -6.3177
7 13 7 2.7498 -4.0186
7 13 8 0.7513 0.6901
7 13 9 -1.9151 0.0661
7 13 10 -0.1670 -4.5907
7 13 11 4.6330 -3.2234
7 13 12 -0.4680 3.4474
7 13 13 -2.5398 6.6762
7 13 14 3.7871 0.8841
7 13 15 2.3444 1.1525
7 13 16 -4.7618 -0.6248
7 13 17 -0.2533 -2.3741
7 13 18 2.0562 1.9222
7 13 19 -4.2450 -2.3375
7 13 20 -1.7620 1.2684
7 13 21 1.9694 1.2848
7 13 22 4.6346 -1.0052
7 13 23 -1.7432 4.4558
7 15 0 -2.6095 -0.0668
7 15 1 -7.6342 -5.5015
7 15 2 -0.6691 -2.6260
7 15 3 4.1513 6.5659
7 15 4 3.5481 -1.4667
7 15 5 1.7220 -5.3821
7 15 6 2.0652 -3.2845
7 15 7 1.6012 1.1335
7 15 8 -2.4617 4.6930
7 15 9 0.1047 -0.1364
7 15 10 3.0854 -3.5364
7 15 11 0.8388 2.0972
7 15 12 -6.2730 7.0842
7 15 13 0.8693 1.9692
7 15 14 5.2939 -1.8378
7 15 15 -2.7772 -1.4656
7 15 16 -5.6686 -3.2819
7 15 17 4.9328 0.8923
7 15 18 -0.7848 -3.2677
7 15 19 -1.9031 -1.5785
7 15 20 1.2549 4.0403
7 15 21 4.8437 0.0335
7 15 22 -1.6360 0.7116
7 15 23 -3.3499 -0.5953
7 17 0 -7.8870 -0.0322
7 17 1 1.9527 -2.8025
7 17 2 9.2232 8.1811
7 17 3 1.8998 -0.0511
7 17 4 -0.5680 -4.5280
7 17 5 -2.6817 2.0340
7 17 6 -2.0339 3.2649
7 17 7 -2.3494 2.6352
7 17 8 0.8744 1.8270
7 17 9 0.5667 -3.3886
7 17 10 0.0952 -2.4118
7 17 11 -4.4228 3.6492
7 17 12 -0.5217 3.4081
7 17 13 5.2608 -2.7233
7 17 14 2.2141 -3.1122
7 17 15 -7.3426 -4.5374
7 17 16 2.3093 0.5750
7 17 17 3.7447 -0.7130
7 17 18 -3.1496 -2.5433
7 17 19 -1.7409 6.2440
7 17 20 2.0346 2.4094
7 17 21 1.0870 -0.8127
7 17 22 -3.3691 -1.3765
7 19 0 -1.2205 0.0518
7 19 1 7.5409 5.6821
7 19 2 -1.0977 2.1423
7 19 3 -4.0712 -5.0827
7 19 4 -2.0799 2.1249
7 19 5 -5.4664 5.5487
7 19 6 -0.9387 -1.4875
7 19 7 4.9615 -2.5470
7 19 8 2.4127 -1.7845
7 19 9 -1.4209 -3.1244
7 19 10 -2.2036 -0.2397
7 19 11 0.3185 4.7592
7 19 12 3.8935 0.4176
7 19 13 2.4989 -3.1277
7 19 14 -4.7727 -3.6911
7 19 15 -2.4655 0.2801
7 19 16 4.8347 4.0668
7 19 17 -2.9635 -0.8818
7 19 18 -2.4406 5.4827
7 19 19 0.5785 3.8923
7 19 20 4.1614 -3.3905
7 19 21 0.1314 -1.4524
7 19 22 0.1998 -1.5098
7 21 0 5.2471 -0.0654
7 21 1 2.2640 0.4407
7 21 2 -5.2793 -4.2189
7 21 3 4.4514 -0.4327
7 21 4 -2.2238 3.6152
7 21 5 -2.0891 -1.1602
7 21 6 6.7993 -6.5379
7 21 7 5.0879 -1.4542
7 21 8 -2.7981 0.6588
7 21 9 -3.4503 -0.3560
7 21 10 -1.5475 3.1828
7 21 11 3.2848 4.3755
7 21 12 1.7652 -2.6813
7 21 13 -2.3603 -3.1484
7 21 14 -3.3921 -0.4482
7 21 15 3.7943 4.2756
7 21 16 -1.7146 0.5901
7 21 17 -1.2315 1.3771
7 21 18 1.8100 2.5643
7 21 19 3.8480 -5.9278
7 21 20 1.7991 -3.0269
7 21 21 -1.8669 0.4841
7 23 0 9.1792 -0.1044
7 23 1 -4.4524 -2.1894
7 23 2 2.8689 1.6535
7 23 3 2.7382 0.3369
7 23 4 -5.8713 0.1190
7 23 5 1.8853 -3.9032
7 23 6 3.7582 -1.5072
7 23 7 -2.8521 2.9017
7 23 8 -4.3132 2.7833
7 23 9 -3.0823 0.5039
7 23 10 2.0350 3.8954
7 23 11 5.2311 -1.3605
7 23 12 0.0762 -4.8918
7 23 13 -3.2040 -0.7920
7 23 14 1.3877 2.1742
7 23 15 -1.1096 -0.0599
7 23 16 -1.5119 -0.6955
7 23 17 3.4180 1.6880
7 23 18 1.1916 -4.4080
7 23 19 0.5723 -3.9708
7 23 20 -3.6076 3.4418
7 25 0 -2.7382 0.0379
7 25 1 -8.1811 3.9534
7 25 2 2.1041 0.9922
7 25 3 -5.5240 -2.3977
7 25 4 -1.9358 0.4989
7 25 5 0.9803 0.3586
7 25 6 -0.5826 1.4394
7 25 7 -1.4894 3.3287
7 25 8 -0.0277 0.3009
7 25 9 0.7178 -0.7400
7 25 10 6.6119 -0.3293
7 25 11 2.6516 -4.8166
7 25 12 -4.3280 -1.0876
7 25 13 -3.2678 2.9188
7 25 14 -1.5764 0.1383
7 25 15 -1.0766 -0.6874
7 25 16 4.5806 3.5636
7 25 17 0.0985 -0.6630
7 25 18 -0.8857 -3.5365
7 25 19 -2.5544 2.8472
7 27 0 -12.9544 0.0580
7 27 1 -0.4241 2.3281
7 27 2 0.8625 -5.8459
7 27 3 1.5401 -0.4879
7 27 4 1.1613 2.4344
7 27 5 0.5608 -0.5644
7 27 6 1.9213 -0.5200
7 27 7 3.0692 1.3099
7 27 8 0.7437 -3.6053
7 27 9 1.8590 -1.5301
7 27 10 1.5149 -1.1397
7 27 11 -4.4865 0.2631
7 27 12 -5.0953 3.5401
7 27 13 -2.7699 2.0866
7 27 14 2.0059 -1.7138
7 27 15 6.6103 3.1808
7 27 16 0.5566 1.4330
7 27 17 -2.6705 -4.0414
7 27 18 -0.2556 -0.7808
7 29 0 -0.6495 -0.0385
7 29 1 6.4202 -4.7262
7 29 2 4.7488 -3.7276
7 29 3 2.4273 3.3828
7 29 4 -2.3022 0.6576
7 29 5 1.4268 -3.5215
7 29 6 2.0678 1.5929
7 29 7 0.8334 -1.1968
7 29 8 -3.0816 -2.9770
7 29 9 -1.8626 2.1633
7 29 10 -3.4521 3.7385
7 29 11 -0.5550 2.0961
7 29 12 -1.8583 0.8326
7 29 13 2.3317 -2.8192
7 29 14 8.2498 -0.8834
7 29 15 0.6998 1.3085
7 29 16 -5.6218 -3.6752
7 29 17 -0.0973 -2.8842
7 31 0 5.1807 -0.0409
7 31 1 2.1227 -2.6009
7 31 2 1.1939 3.3697
7 31 3 -5.1865 3.8472
7 31 4 -1.6305 -2.5189
7 31 5 -0.1971 -0.3189
7 31 6 0.8251 3.2146
7 31 7 -3.3952 -2.7807
7 31 8 -2.4979 1.9463
7 31 9 -1.0915 5.4988
7 31 10 3.4873 0.9683
7 31 11 2.1784 -3.5598
7 31 12 -1.9560 -3.6481
7 31 13 5.6163 -2.4290
7 31 14 1.2644 1.4075
7 31 15 -6.7804 -0.5665
7 31 16 -1.7755 -1.2125
7 33 0 -0.6946 0.0712
7 33 1 0.4759 1.7324
7 33 2 -3.6398 2.9733
7 33 3 -2.8147 -0.0628
7 33 4 -0.7001 -4.2966
7 33 5 1.3508 3.6175
7 33 6 0.3534 -0.3747
7 33 7 -1.6879 -0.8562
7 33 8 2.6691 4.2926
7 33 9 2.6155 0.1411
7 33 10 3.3812 -5.3528
7 33 11 -4.6231 -3.9766
7 33 12 -0.0280 -0.6612
7 33 13 2.3707 3.4277
7 33 14 -3.6434 2.2707
7 35 0 3.0771 -0.0149
7 35 1 0.9746 -0.9430
7 35 2 -2.6586 1.0351
7 35 3 -0.4541 -4.1729
7 35 4 0.6874 -0.5494
7 35 5 4.7506 3.8916
7 35 6 -1.3494 -1.9781
7 35 7 2.9274 2.1653
7 35 8 1.5153 -0.6151
7 35 9 -0.9072 -4.6418
7 35 10 -3.8552 -1.8364
7 35 11 -2.3183 0.5970
7 35 12 2.7471 4.0871
7 35 13 0.3405 3.1717
7 37 0 4.4306 -0.1423
7 37 1 -3.5566 0.7213
7 37 2 -1.7039 1.6731
7 37 3 -0.9079 -3.2471
7 37 4 5.2859 4.9482
7 37 5 0.8790 0.5570
7 37 6 -1.6169 -0.3179
7 37 7 1.3254 -0.6758
7 37 8 -3.8199 -4.4407
7 37 9 -3.0708 0.6324
7 37 10 -0.2773 2.3100
7 39 0 -3.3517 0.1529
7 39 1 -3.7465 4.0118
7 39 2 -0.5610 -1.7693
7 39 3 2.3045 0.3424
7 39 4 3.5093 2.2188
7 39 5 -3.6875 -1.8758
7 39 6 -0.7036 -0.8220
7 39 7 -2.1540 -3.4989
8 0 0 6.2960 0.2197
8 0 1 -0.4382 8.8239
8 0 2 -8.1965 0.5012
8 0 3 0.8552 -11.1020
8 0 4 -3.8535 -0.6567
8 0 5 -0.1056 2.3693
8 0 6 3.3476 0.5013
8 0 7 -0.2743 1.9965
8 0 8 1.0889 -0.7008
8 0 9 0.3210 2.6990
8 0 10 -1.9204 0.3883
8 0 11 -0.2157 -1.4371
8 0 12 -1.1676 -0.1250
8 0 13 -0.2214 3.1066
8 0 14 2.3822 0.2866
8 0 15 0.2243 -7.4251
8 0 16 -0.0383 -0.2422
8 0 17 0.0108 8.0779
8 0 18 -0.1789 0.1608
8 0 19 0.1316 -1.3684
8 0 20 0.6886 -0.7140
8 0 21 0.1226 -2.1979
8 0 22 3.7217 1.0364
8 0 23 -0.3604 3.7554
8 0 24 -2.6221 -0.6578
8 2 0 2.6895 -0.2293
8 2 1 -7.1081 2.6038
8 2 2 1.8105 -9.8467
8 2 3 4.4145 -4.9584
8 2 4 -2.6014 5.1224
8 2 5 4.3580 -0.5535
8 2 6 2.1985 1.4962
8 2 7 0.3776 0.4358
8 2 8 -1.1839 -0.5979
8 2 9 -1.5527 1.0211
8 2 10 2.8836 -0.9554
8 2 11 1.9629 0.3835
8 2 12 -2.8333 0.1023
8 2 13 2.8532 -0.2224
8 2 14 -0.4229 -4.5821
8 2 15 -1.3976 -1.1977
8 2 16 0.6276 7.5715
8 2 17 -0.0791 1.8169
8 2 18 0.5385 -4.3283
8 2 19 1.9727 -0.2908
8 2 20 -1.0695 -1.6317
8 2 21 0.8346 -1.2067
8 2 22 0.1818 2.1359
8 2 23 -3.5866 -0.1523
8 2 24 -1.3660 -2.4059
8 4 0 -2.1962 -0.3272
8 4 1 -1.9889 -3.4214
8 4 2 6.5726 -4.9593
8 4 3 -2.6191 4.0796
8 4 4 -0.9012 2.5803
8 4 5 1.7092 -0.6938
8 4 6 -0.8029 3.3495
8 4 7 -2.5372 -1.2413
8 4 8 -0.5793 -1.1659
8 4 9 1.6484 0.2010
8 4 10 2.7281 2.4498
8 4 11 -5.6235 -2.1287
8 4 12 0.2016 -2.5957
8 4 13 1.4525 -1.1861
8 4 14 -3.8853 0.0251
8 4 15 1.0774 4.3106
8 4 16 1.7956 2.4505
8 4 17 -0.8793 -5.3423
8 4 18 2.1438 -1.5324
8 4 19 -0.7400 -0.4001
8 4 20 -3.0552 -1.8170
8 4 21 -0.1257 1.3616
8 4 22 -1.5457 0.8615
8 4 23 -1.2336 1.1014
8 4 24 1.0978 0.2944
8 6 0 -1.3417 0.1747
8 6 1 -0.6830 0.2471
8 6 2 -2.7242 1.9234
8 6 3 -3.7686 3.8182
8 6 4 0.2088 -1.2045
8 6 5 -0.2846 0.6241
8 6 6 -2.6363 0.5732
8 6 7 1.1415 -3.2688
8 6 8 1.2363 -2.0866
8 6 9 0.2994 4.2999
8 6 10 -3.7469 -0.5493
8 6 11 -1.1746 -5.2527
8 6 12 5.3388 0.6168
8 6 13 -2.9916 2.9143
8 6 14 -0.9208 1.6088
8 6 15 4.3995 1.3558
8 6 16 -0.3926 -2.7096
8 6 17 -0.9860 -1.8447
8 6 18 0.5826 1.8079
8 6 19 -3.3612 -0.8159
8 6 20 -0.6135 2.7069
8 6 21 2.1684 1.3663
8 6 22 1.2564 2.5235
8 6 23 0.3709 2.0059
8 6 24 2.0141 -3.9503
8 8 0 -4.1274 0.0244
8 8 1 -5.7799 0.7697
8 8 2 -1.2821 -0.7113
8 8 3 3.3794 -1.6255
8 8 4 2.3042 -4.5883
8 8 5 -0.4510 -0.3155
8 8 6 1.5812 -0.2909
8 8 7 3.2670 -2.9602
8 8 8 -1.5482 3.0470
8 8 9 -0.5149 4.0007
8 8 10 -0.0441 -4.4593
8 8 11 6.0042 -0.0520
8 8 12 -1.0341 3.9582
8 8 13 -4.2627 1.1054
8 8 14 1.8667 -1.1321
8 8 15 1.9269 0.3544
8 8 16 -2.7169 -1.6358
8 8 17 -0.4655 1.6741
8 8 18 -0.2656 -0.6354
8 8 19 0.6538 1.5259
8 8 20 2.6750 0.8230
8 8 21 2.5695 -0.9397
8 8 22 -2.3088 2.4624
8 8 23 -0.8279 -6.1945
8 8 24 0.3916 -3.0804
8 10 0 -7.3498 -0.2034
8 10 1 -0.1818 -2.7456
8 10 2 7.4105 -1.3286
8 10 3 4.4258 -4.0298
8 10 4 -0.2628 -0.7262
8 10 5 -0.6467 4.9985
8 10 6 2.0273 1.8427
8 10 7 -2.6791 0.5229
8 10 8 0.3695 4.4859
8 10 9 0.5128 -1.6444
8 10 10 1.6602 -1.0075
8 10 11 -1.4800 1.0339
8 10 12 -4.8914 -0.1160
8 10 13 -1.7454 -2.4219
8 10 14 1.9254 0.7572
8 10 15 1.4001 -0.9602
8 10 16 -0.4978 -1.2129
8 10 17 0.2889 -0.1795
8 10 18 2.5086 0.0029
8 10 19 0.9747 0.6293
8 10 20 -0.3113 -3.2140
8 10 21 -4.0622 2.5313
8 10 22 -3.4800 -2.5804
8 10 23 2.0808 -4.6959
8 10 24 -0.0290 5.4028
8 12 0 -0.0418 0.0843
8 12 1 4.5739 1.0704
8 12 2 2.9474 0.0128
8 12 3 -3.1513 0.1505
8 12 4 -3.3014 6.5201
8 12 5 -0.4051 4.0960
8 12 6 -3.5594 -1.3250
8 12 7 0.2726 -0.2356
8 12 8 2.6816 -1.9430
8 12 9 -2.3214 -0.7379
8 12 10 -2.4584 -0.3029
8 12 11 -1.8869 -3.4412
8 12 12 0.4370 -1.3388
8 12 13 -0.1437 1.5528
8 12 14 4.7101 1.0082
8 12 15 3.4297 -2.3845
8 12 16 -1.6532 1.2969
8 12 17 -0.6932 1.8893
8 12 18 0.9485 1.4592
8 12 19 -2.8316 -3.5814
8 12 20 -3.5625 2.2965
8 12 21 -2.7150 2.3651
8 12 22 5.5317 -4.1971
8 12 23 2.3695 3.5179
8 14 0 0.0717 0.0826
8 14 1 -2.6303 1.0608
8 14 2 -3.9817 -2.4054
8 14 3 -2.1470 3.5879
8 14 4 2.0578 0.4010
8 14 5 -0.7521 -3.6713
8 14 6 -0.5762 -2.3072
8 14 7 5.4936 -2.5650
8 14 8 -1.3641 -0.9303
8 14 9 -2.9837 3.2401
8 14 10 -0.0479 -4.0272
8 14 11 4.0843 -1.8768
8 14 12 -1.0292 3.8003
8 14 13 1.5995 3.3728
8 14 14 5.6256 -1.7359
8 14 15 -0.8232 1.4777
8 14 16 -6.6646 2.4862
8 14 17 -0.3580 1.1239
8 14 18 0.2777 -5.1844
8 14 19 -1.6488 -0.9213
8 14 20 -1.5384 5.2921
8 14 21 5.9912 -3.2381
8 14 22 4.0697 -0.2450
8 14 23 -3.2896 2.5564
8 16 0 -6.4862 -0.1616
8 16 1 -2.9733 -4.3114
8 16 2 2.6269 0.8774
8 16 3 5.7705 -0.2383
8 16 4 3.4734 -4.8406
8 16 5 -1.9464 0.6800
8 16 6 1.2544 1.8884
8 16 7 0.7266 -1.3673
8 16 8 -2.1240 4.4968
8 16 9 -1.4284 0.0570
8 16 10 2.7736 -4.5782
8 16 11 0.1438 2.5402
8 16 12 -2.1207 4.8055
8 16 13 3.6835 -1.1920
8 16 14 1.6058 -0.3586
8 16 15 -6.9400 0.0155
8 16 16 -4.3578 -1.7352
8 16 17 4.1713 -4.2454
8 16 18 1.7517 -4.0704
8 16 19 -2.0073 7.2141
8 16 20 1.6650 0.3801
8 16 21 4.5721 -2.7329
8 16 22 -4.2813 1.6743
8 18 0 -4.7700 -0.0128
8 18 1 4.1822 1.0089
8 18 2 5.8858 4.0991
8 18 3 1.8110 -3.4306
8 18 4 -0.9974 2.2046
8 18 5 -5.8130 6.2193
8 18 6 -2.1016 -0.2640
8 18 7 2.0033 -0.4695
8 18 8 -0.2381 2.1393
8 18 9 -1.1792 -4.6454
8 18 10 1.1841 -1.6426
8 18 11 -1.5034 4.1444
8 18 12 1.9555 1.1668
8 18 13 1.8741 -1.6591
8 18 14 -3.1295 -1.0031
8 18 15 -5.6170 -4.2334
8 18 16 3.6005 0.0943
8 18 17 4.1060 -1.3414
8 18 18 -0.9099 6.6460
8 18 19 -2.7338 4.9846
8 18 20 3.7193 -4.4160
8 18 21 -0.6111 -0.0307
8 18 22 -1.9174 0.0123
8 20 0 0.1635 0.0745
8 20 1 6.0399 4.8492
8 20 2 -2.0953 -3.1261
8 20 3 0.6589 -1.2366
8 20 4 -2.8424 4.2830
8 20 5 -7.2035 0.7578
8 20 6 4.4180 -4.4401
8 20 7 5.5250 -0.6844
8 20 8 -2.5978 -2.3801
8 20 9 -0.8043 -2.2336
8 20 10 -0.1763 2.3799
8 20 11 1.0832 3.9830
8 20 12 1.7347 -0.5510
8 20 13 -1.1261 -1.1456
8 20 14 -3.5865 -4.2316
8 20 15 1.9390 1.5737
8 20 16 3.0218 3.5444
8 20 17 0.3503 2.8448
8 20 18 -1.9162 4.5090
8 20 19 0.3866 -5.4859
8 20 20 3.0533 -3.8172
8 20 21 -1.4196 1.0712
8 22 0 7.8760 -0.0784
8 22 1 1.1541 -3.6644
8 22 2 -1.9940 -4.9379
8 22 3 5.2202 1.7093
8 22 4 -6.9679 0.9394
8 22 5 -0.5787 -2.1812
8 22 6 8.0784 -2.1381
8 22 7 -0.6081 -1.1302
8 22 8 -4.1916 0.1789
8 22 9 -0.9966 2.9206
8 22 10 -0.3861 3.1950
8 22 11 2.9485 0.6063
8 22 12 1.1651 -2.7488
8 22 13 -2.4168 -3.7636
8 22 14 0.3614 0.0276
8 22 15 1.2296 4.5558
8 22 16 -1.8548 -0.4984
8 22 17 1.7664 1.0290
8 22 18 -1.7517 -3.9940
8 22 19 1.7195 -5.3390
8 22 20 -0.4297 1.8865
8 24 0 7.2333 -0.0088
8 24 1 -6.6364 -3.7054
8 24 2 2.8267 4.0603
8 24 3 -1.6415 2.1845
8 24 4 -6.1663 1.4907
8 24 5 3.8817 -0.0680
8 24 6 1.9438 -0.7309
8 24 7 -3.9413 0.1978
8 24 8 -1.6106 4.3859
8 24 9 -0.5317 0.7847
8 24 10 3.2492 -1.3495
8 24 11 4.7634 -3.5814
8 24 12 -1.8079 -3.2164
8 24 13 -3.4039 0.3582
8 24 14 -0.3664 4.3800
8 24 15 -3.0034 -1.0405
8 24 16 3.4905 -0.0029
8 24 17 1.1061 0.2504
8 24 18 -2.0240 -3.2268
8 24 19 1.0356 1.2399
8 26 0 -6.2712 0.0290
8 26 1 -6.8805 5.3277
8 26 2 1.6171 2.8391
8 26 3 -3.2651 -0.2419
8 26 4 0.2543 0.4790
8 26 5 2.0209 -1.2746
8 26 6 -0.4094 -1.7322
8 26 7 -0.9046 2.6558
8 26 8 1.2679 0.0403
8 26 9 1.7235 -4.2903
8 26 10 4.7771 -2.3823
8 26 11 -0.9921 -0.4920
8 26 12 -5.7174 2.6483
8 26 13 -2.9852 5.0517
8 26 14 -0.3585 -0.2983
8 26 15 4.9346 -0.9599
8 26 16 4.8304 3.1503
8 26 17 -4.3146 -1.4116
8 26 18 0.2691 -1.4846
8 28 0 -9.5661 -0.0394
8 28 1 0.4523 1.0552
8 28 2 3.4968 -5.4891
8 28 3 2.2040 -1.1200
8 28 4 -0.3387 -1.5036
8 28 5 0.9652 -1.8345
8 28 6 -0.5956 0.3111
8 28 7 2.0735 0.6363
8 28 8 0.9854 -4.5216
8 28 9 0.7522 -0.2507
8 28 10 -1.5335 3.2377
8 28 11 -3.6989 4.0375
8 28 12 -2.7576 3.2550
8 28 13 0.4153 -1.0099
8 28 14 6.7357 -3.7151
8 28 15 5.5243 1.6587
8 28 16 -6.1266 -0.7533
8 28 17 -3.3609 -3.6792
8 30 0 -2.1456 0.0089
8 30 1 4.8833 -5.4681
8 30 2 5.2077 -0.8661
8 30 3 -2.0194 1.5839
8 30 4 -1.8115 0.5854
8 30 5 -0.7872 0.2357
8 30 6 0.3702 1.7806
8 30 7 2.4555 -2.7171
8 30 8 -2.0478 0.7470
8 30 9 -2.4974 5.3721
8 30 10 -1.0876 2.8609
8 30 11 1.6740 -0.5344
8 30 12 -1.3873 -3.5399
8 30 13 4.1493 -4.5874
8 30 14 4.8407 -0.2705
8 30 15 -6.3950 0.5857
8 30 16 -6.6053 -2.0977
8 32 0 1.2586 0.0330
8 32 1 4.5285 0.7929
8 32 2 -0.7720 3.9064
8 32 3 -5.3292 2.2481
8 32 4 -0.8046 -0.2668
8 32 5 -1.1630 0.7177
8 32 6 3.9687 -0.3335
8 32 7 -0.7200 -1.2076
8 32 8 -2.3712 5.2367
8 32 9 0.1467 0.6162
8 32 10 4.1146 -3.2652
8 32 11 -1.4809 -4.1956
8 32 12 -1.4875 -2.8230
8 32 13 3.4507 1.2186
8 32 14 -2.6865 2.4658
8 32 15 -5.8126 0.8717
8 34 0 1.8172 0.0233
8 34 1 2.1820 1.3087
8 34 2 -4.9798 -0.1030
8 34 3 -1.6466 -0.4296
8 34 4 0.0605 -2.9711
8 34 5 3.8398 1.7264
8 34 6 2.5815 -2.1227
8 34 7 -2.0929 2.5312
8 34 8 0.6679 0.7936
8 34 9 2.2889 -4.6445
8 34 10 -1.2576 -1.8156
8 34 11 -3.9953 -0.2569
8 34 12 1.9063 2.4439
8 34 13 1.0925 3.3380
8 36 0 3.8343 -0.1031
8 36 1 -0.1265 -2.7512
8 36 2 -2.9818 1.9306
8 36 3 1.4042 -2.3326
8 36 4 2.9931 0.9230
8 36 5 3.9356 1.3698
8 36 6 -2.1417 -0.8022
8 36 7 -0.5464 2.0002
8 36 8 0.0676 -4.2269
8 36 9 -2.2707 -0.7509
8 36 10 -3.4414 2.5048
8 36 11 2.2637 1.0881
8 38 0 4.0744 -0.0837
8 38 1 -2.6023 2.6360
8 38 2 -0.5741 3.0707
8 38 3 1.8123 -1.8743
8 38 4 2.3908 2.7640
8 38 5 -1.6973 -1.4320
8 38 6 -2.3330 0.7097
8 38 7 -0.8380 -2.1163
8 38 8 -1.9516 -1.8496
8 40 0 -0.6978 0.2674
8 40 1 -3.1927 3.8960
8 40 2 0.2425 -2.2877
8 40 3 0.5801 -1.0041
9 1 0 3.9551 0.1473
9 1 1 -1.3908 3.8125
9 1 2 -3.1188 -3.0858
9 1 3 2.3412 -4.8029
9 1 4 -3.1201 0.7685
9 1 5 2.1487 3.1689
9 1 6 1.9782 1.2133
9 1 7 0.4928 -0.6534
9 1 8 -0.3281 -2.3905
9 1 9 -0.7338 0.7016
9 1 10 1.7907 -0.6516
9 1 11 1.4566 0.6719
9 1 12 -1.7361 0.7879
9 1 13 1.2317 2.9503
9 1 14 0.3935 -3.9325
9 1 15 -1.4669 -5.3086
9 1 16 1.1965 3.7548
9 1 17 1.0651 4.5921
9 1 18 0.6665 -2.4109
9 1 19 -0.0085 -1.1449
9 1 20 -2.1333 0.5430
9 1 21 1.7722 -2.2368
9 1 22 4.6108 0.6818
9 1 23 -3.4628 3.1800
9 1 24 -3.8563 -1.6510
9 3 0 5.3437 -0.3192
9 3 1 -4.2423 -2.1936
9 3 2 1.8018 -5.8834
9 3 3 1.8262 -1.5388
9 3 4 -1.6020 3.8233
9 3 5 1.1497 2.4338
9 3 6 0.4921 -0.6065
9 3 7 -0.1018 -4.7704
9 3 8 -1.7839 -0.1715
9 3 9 1.8911 -0.2983
9 3 10 4.9531 3.3171
9 3 11 -2.8031 1.4475
9 3 12 -2.7755 -1.4206
9 3 13 1.7151 -2.2679
9 3 14 -4.1198 -3.8744
9 3 15 0.5741 3.5890
9 3 16 4.0683 4.7933
9 3 17 -0.6519 -2.8318
9 3 18 -0.7406 -2.9534
9 3 19 -1.3207 1.3507
9 3 20 -1.9762 -2.6005
9 3 21 2.4980 -2.4745
9 3 22 -0.7017 3.6107
9 3 23 -5.0586 1.7426
9 3 24 0.1044 -1.6554
9 5 0 0.0394 0.0163
9 5 1 -5.3215 -3.2058
9 5 2 2.7076 1.0187
9 5 3 -1.6805 5.3408
9 5 4 -3.7755 3.5628
9 5 5 0.1553 0.1346
9 5 6 1.2190 -3.7131
9 5 7 -1.4737 -0.5625
9 5 8 0.4439 1.0894
9 5 9 3.7021 3.1360
9 5 10 -1.6160 4.4813
9 5 11 -6.9203 -5.8956
9 5 12 2.7159 -2.9067
9 5 13 -1.3984 -0.5270
9 5 14 -2.6659 3.0551
9 5 15 6.4309 3.4637
9 5 16 1.2485 -1.8486
9 5 17 -3.7286 -3.9264
9 5 18 -0.8634 1.3449
9 5 19 -1.2938 -0.8380
9 5 20 0.0334 -1.7315
9 5 21 2.1129 3.9429
9 5 22 -1.0601 4.4303
9 5 23 -1.1478 0.0543
9 5 24 4.2436 -2.5932
9 7 0 -4.9744 0.0772
9 7 1 -3.7824 3.0295
9 7 2 0.8013 5.2437
9 7 3 -4.1151 1.3532
9 7 4 -1.3167 -3.1726
9 7 5 4.0310 -3.1915
9 7 6 -0.5253 -0.8856
9 7 7 -0.3250 1.3100
9 7 8 1.7708 -0.7503
9 7 9 0.7792 4.9068
9 7 10 -5.3005 -5.4366
9 7 11 1.9672 -5.4003
9 7 12 4.0625 2.3865
9 7 13 -4.3168 4.4176
9 7 14 3.3425 1.7491
9 7 15 4.6519 -0.5657
9 7 16 -3.8781 -2.0991
9 7 17 -2.9729 0.3883
9 7 18 1.0598 0.6277
9 7 19 1.3903 -0.3655
9 7 20 1.4572 3.1461
9 7 21 2.8379 2.6817
9 7 22 -1.6736 -0.1429
9 7 23 0.7455 -4.0718
9 7 24 1.3807 -3.3211
9 9 0 -6.1975 -0.3323
9 9 1 -1.2565 1.5197
9 9 2 0.4574 -2.9548
9 9 3 -0.4512 -6.1940
9 9 4 4.8354 -3.3908
9 9 5 1.6563 1.2276
9 9 6 -1.3216 2.3293
9 9 7 0.9993 -2.8756
9 9 8 2.4343 2.3472
9 9 9 -0.9848 -0.5240
9 9 10 -1.0514 -4.3632
9 9 11 4.5704 3.1703
9 9 12 -3.5070 4.8450
9 9 13 -2.6034 1.6816
9 9 14 3.8123 -1.9327
9 9 15 -0.1665 -0.5068
9 9 16 -3.5249 -1.9913
9 9 17 -0.2353 -0.9340
9 9 18 3.6800 -0.1356
9 9 19 0.4231 1.6073
9 9 20 0.5462 -0.7027
9 9 21 -1.1692 -0.4653
9 9 22 -4.2523 -2.2025
9 9 23 0.9815 -3.6298
9 11 0 -2.2480 -0.0756
9 11 1 1.6064 -3.6617
9 11 2 2.1513 -2.1313
9 11 3 2.8190 0.4246
9 11 4 1.5205 4.7608
9 11 5 -1.7397 3.8619
9 11 6 -0.9000 -2.2517
9 11 7 1.3566 -0.2418
9 11 8 2.0889 2.9605
9 11 9 -3.4957 -1.6269
9 11 10 -0.3132 3.4626
9 11 11 -1.5980 1.0844
9 11 12 -3.7476 0.7229
9 11 13 0.8459 -2.9332
9 11 14 3.0528 -1.4680
9 11 15 0.6208 -2.9084
9 11 16 -1.6590 -2.3820
9 11 17 1.4880 1.5274
9 11 18 1.5177 3.2290
9 11 19 -2.4921 -2.1732
9 11 20 -1.0102 0.2741
9 11 21 -4.3439 2.5601
9 11 22 1.2937 -2.3910
9 11 23 2.4411 0.6063
9 13 0 1.1206 0.2189
9 13 1 -0.3452 2.4153
9 13 2 0.0144 5.3479
9 13 3 -1.4295 3.7863
9 13 4 -0.7651 0.5760
9 13 5 -0.5784 -3.7743
9 13 6 -1.3159 -1.9030
9 13 7 2.4818 3.5301
9 13 8 -0.9876 -1.6751
9 13 9 -3.5587 2.6904
9 13 10 -0.9850 -1.0753
9 13 11 -0.0810 -3.3144
9 13 12 0.7363 -0.8301
9 13 13 2.6201 -1.1767
9 13 14 4.1230 -1.6575
9 13 15 0.0231 -0.8712
9 13 16 -2.5813 3.9289
9 13 17 -0.2097 5.5903
9 13 18 -1.2174 -2.2672
9 13 19 -0.4246 -2.7821
9 13 20 -1.8786 5.9455
9 13 21 1.5269 -1.5888
9 13 22 5.5219 -3.1293
9 13 23 0.0975 1.8007
9 15 0 -3.5586 -0.0724
9 15 1 -3.7761 4.0806
9 15 2 -1.8164 -0.8248
9 15 3 1.3888 -5.4499
9 15 4 3.6918 -6.7831
9 15 5 -0.8398 -0.9792
9 15 6 -1.0318 4.8651
9 15 7 1.9930 -1.2984
9 15 8 -0.7772 -0.7627
9 15 9 -2.2930 1.7068
9 15 10 0.2784 -5.1813
9 15 11 2.6091 0.1364
9 15 12 0.7739 1.5282
9 15 13 3.0291 -0.1107
9 15 14 1.1425 0.1784
9 15 15 -3.3370 4.3565
9 15 16 -4.3395 3.1226
9 15 17 -0.7648 -2.3596
9 15 18 2.2102 -7.6670
9 15 19 0.2670 5.1384
9 15 20 -0.7300 1.9309
9 15 21 5.1545 -5.9158
9 15 22 -0.6531 0.3261
9 17 0 -6.1473 -0.1581
9 17 1 -0.6270 -2.0956
9 17 2 4.1027 -4.3677
9 17 3 5.7179 -5.7745
9 17 4 1.9173 2.2431
9 17 5 -4.4076 7.5975
9 17 6 -2.0654 1.3536
9 17 7 3.5589 -3.9082
9 17 8 -0.5202 2.9459
9 17 9 -3.8872 -2.0491
9 17 10 2.2033 -1.3054
9 17 11 1.8123 2.1608
9 17 12 0.9128 1.0031
9 17 13 0.2757 -0.3218
9 17 14 -2.2157 3.2512
9 17 15 -4.4457 -1.1638
9 17 16 -2.4209 -2.7043
9 17 17 3.7596 -5.9157
9 17 18 4.0889 2.5759
9 17 19 -2.4274 7.3516
9 17 20 1.5132 -4.7874
9 17 21 0.9721 -1.6252
9 17 22 -3.5484 3.0525
9 19 0 -2.1901 0.0909
9 19 1 4.7318 1.7576
9 19 2 3.5499 -0.9946
9 19 3 0.8129 0.9155
9 19 4 -2.0986 7.2968
9 19 5 -7.5222 1.7123
9 19 6 2.2635 -4.1619
9 19 7 5.5937 0.3720
9 19 8 -4.3981 0.2902
9 19 9 -1.7526 -1.9268
9 19 10 3.8880 1.1453
9 19 11 0.9254 0.9792
9 19 12 -0.6496 0.2230
9 19 13 -1.7213 2.3757
9 19 14 -1.7511 -2.2840
9 19 15 -1.5345 -3.8675
9 19 16 2.4608 0.8119
9 19 17 5.8429 1.1634
9 19 18 0.4848 7.9125
9 19 19 -3.5830 -2.5828
9 19 20 1.5715 -4.7435
9 19 21 -1.5400 1.9459
9 21 0 3.4115 0.0455
9 21 1 2.5584 1.7541
9 21 2 -3.2868 -6.0765
9 21 3 1.9647 1.7285
9 21 4 -4.2457 0.6967
9 21 5 -3.3404 -2.5965
9 21 6 7.9563 -0.4494
9 21 7 0.5523 -0.2382
9 21 8 -4.9150 -2.4276
9 21 9 1.8222 2.3374
9 21 10 1.3572 0.9804
9 21 11 -1.2036 -0.0385
9 21 12 -0.5758 1.3854
9 21 13 -0.2371 -1.5041
9 21 14 -0.2182 -5.6093
9 21 15 1.3169 4.2487
9 21 16 1.9828 1.2522
9 21 17 3.0742 2.8037
9 21 18 -4.6479 -1.2168
9 21 19 -2.5901 -6.4576
9 21 20 1.2219 0.6983
9 23 0 3.9118 -0.0204
9 23 1 -4.1980 -7.5412
9 23 2 0.5907 -3.5085
9 23 3 3.6522 3.5994
9 23 4 -5.1948 0.9409
9 23 5 3.1365 1.5062
9 23 6 3.5767 0.1003
9 23 7 -3.7025 -3.5130
9 23 8 -1.9625 3.0862
9 23 9 0.5094 3.3679
9 23 10 -1.2688 -2.7363
9 23 11 1.6468 -1.3502
9 23 12 1.6103 -0.5353
9 23 13 -1.6875 -4.9103
9 23 14 -0.1931 3.6090
9 23 15 -0.9709 3.0994
9 23 16 1.3831 -2.1536
9 23 17 -0.0559 0.7763
9 23 18 -5.6594 -4.2799
9 23 19 2.0224 0.5353
9 25 0 -1.6590 0.0478
9 25 1 -3.8066 -2.6528
9 25 2 4.9079 7.1392
9 25 3 -1.3118 4.5291
9 25 4 -1.7169 1.8396
9 25 5 1.6938 -0.2371
9 25 6 -1.3084 -2.9647
9 25 7 -2.4239 0.3650
9 25 8 0.0476 5.0727
9 25 9 -0.5023 -4.1250
9 25 10 2.6721 -4.7743
9 25 11 4.0087 0.7233
9 25 12 -2.6142 -0.0640
9 25 13 -3.4850 2.8656
9 25 14 -0.0434 4.9335
9 25 15 1.2730 -4.0269
9 25 16 4.2375 1.3410
9 25 17 -3.5042 0.0373
9 25 18 -0.1590 -0.4013
9 27 0 -4.0525 -0.0540
9 27 1 -0.8669 4.9182
9 27 2 1.7245 2.8651
9 27 3 -0.9992 -0.5131
9 27 4 -0.7044 -3.0910
9 27 5 -1.2342 -1.7491
9 27 6 -1.2347 -1.3183
9 27 7 0.7368 2.6649
9 27 8 1.6102 -2.7853
9 27 9 1.2472 -5.3064
9 27 10 3.8120 2.1049
9 27 11 -1.5807 4.6849
9 27 12 -4.8246 2.9596
9 27 13 -0.3106 2.9904
9 27 14 3.8963 -4.4029
9 27 15 5.2209 -1.5011
9 27 16 -1.8774 2.5350
9 27 17 -4.2367 -1.3368
9 29 0 -5.0835 -0.0307
9 29 1 -0.2545 -1.2208
9 29 2 2.8863 -2.1882
9 29 3 0.4588 -2.8093
9 29 4 -2.4309 -1.4296
9 29 5 -0.8827 1.1221
9 29 6 0.2977 0.1013
9 29 7 4.3078 -1.2640
9 29 8 0.2121 -3.0937
9 29 9 0.1795 3.8325
9 29 10 -1.0149 4.9671
9 29 11 -2.7972 1.8798
9 29 12 -1.5017 -1.3021
9 29 13 3.0220 -4.7601
9 29 14 4.5842 -3.4858
9 29 15 -2.3775 2.6680
9 29 16 -7.6839 -0.1078
9 31 0 -3.7941 0.0429
9 31 1 4.2855 -1.0403
9 31 2 4.3063 1.9133
9 31 3 -3.2757 -0.9442
9 31 4 -1.9791 3.0934
9 31 5 -0.8048 0.2294
9 31 6 4.0004 -0.6104
9 31 7 2.5365 -1.7396
9 31 8 -3.4510 4.1981
9 31 9 -1.6294 3.1073
9 31 10 -0.2919 -1.4610
9 31 11 -0.3823 -2.8985
9 31 12 -0.1738 -3.9408
9 31 13 2.8010 -1.8093
9 31 14 -0.8911 2.8586
9 31 15 -6.6348 1.8582
9 33 0 1.3537 0.0186
9 33 1 5.5150 3.5149
9 33 2 -2.1035 -1.3071
9 33 3 -5.1934 0.9091
9 33 4 -0.0957 0.7092
9 33 5 1.6867 -1.0296
9 33 6 5.0412 -1.2906
9 33 7 -2.6137 1.3366
9 33 8 -2.9227 2.5737
9 33 9 1.1411 -4.0097
9 33 10 1.2404 -1.8479
9 33 11 -1.3410 -0.7153
9 33 12 1.0776 0.3954
9 33 13 0.9067 2.7804
9 35 0 2.1569 0.0246
9 35 1 1.7349 -2.3224
9 35 2 -5.7531 -2.4826
9 35 3 0.3162 2.0405
9 35 4 2.8504 -1.6578
9 35 5 3.8144 -0.3021
9 35 6 0.7938 -1.2000
9 35 7 -3.6867 2.2733
9 35 8 0.2916 -2.6158
9 35 9 1.4587 -1.3019
9 35 10 -1.8548 2.4484
9 35 11 0.4607 1.0355
9 37 0 4.2837 -0.1143
9 37 1 0.2233 -2.7547
9 37 2 -1.5070 4.4630
9 37 3 4.4318 0.0261
9 37 4 1.2760 -0.7646
9 37 5 0.6157 -0.6658
9 37 6 -2.7321 1.1929
9 37 7 -2.0767 0.2164
9 37 8 0.6296 -1.5382
9 39 0 5.1173 -0.0259
9 39 1 -2.3561 3.6628
9 39 2 0.7222 2.5547
9 39 3 0.0629 -2.7685
9 39 4 -1.8569 -0.5469
10 0 0 -1.5001 0.1518
10 0 1 -0.0411 0.6400
10 0 2 -2.6383 -0.1827
10 0 3 0.1869 2.7473
10 0 4 0.8025 -0.1043
10 0 5 -0.0730 1.5244
10 0 6 2.8906 0.8689
10 0 7 0.2484 0.5804
10 0 8 -3.6031 -1.4330
10 0 9 -0.2434 -0.1646
10 0 10 2.9995 0.8813
10 0 11 -0.0002 1.4299
10 0 12 0.5998 -0.2165
10 0 13 0.0277 0.8848
10 0 14 0.6486 0.8738
10 0 15 -0.2453 -2.2082
10 0 16 -0.5966 -1.4005
10 0 17 0.3049 1.6556
10 0 18 2.5560 0.5969
10 0 19 0.1014 -2.1120
10 0 20 -4.8519 0.0649
10 0 21 -0.0021 0.8427
10 0 22 6.9133 -0.1689
10 0 23 -0.2076 1.7880
10 2 0 3.6353 -0.1292
10 2 1 0.7566 -1.2638
10 2 2 -1.5589 0.0344
10 2 3 3.1459 -1.4060
10 2 4 0.6612 -2.3177
10 2 5 0.6034 4.2364
10 2 6 -0.6230 1.3267
10 2 7 -1.8118 -5.2005
10 2 8 -2.4524 -1.9820
10 2 9 2.7245 -0.4883
10 2 10 2.7713 0.6663
10 2 11 0.3019 2.0764
10 2 12 -0.3731 -1.9178
10 2 13 0.1769 0.9748
10 2 14 -1.8272 -1.9758
10 2 15 -2.0794 -0.4201
10 2 16 3.2491 2.0405
10 2 17 1.9743 -0.4769
10 2 18 -0.7961 -2.2983
10 2 19 -3.1441 1.4787
10 2 20 -3.0792 1.7706
10 2 21 4.4529 -3.7894
10 2 22 2.6460 -0.0185
10 2 23 -4.4888 3.1220
10 4 0 4.2995 -0.1152
10 4 1 -4.2208 -3.4615
10 4 2 0.5153 0.4866
10 4 3 2.3740 -0.7431
10 4 4 -2.1679 3.5157
10 4 5 -2.9893 4.6983
10 4 6 1.0254 -5.4139
10 4 7 -0.4707 -4.2492
10 4 8 -0.3411 2.7776
10 4 9 3.7635 -0.2692
10 4 10 1.0571 5.8653
10 4 11 -1.7654 -2.2840
10 4 12 -1.3244 -1.7662
10 4 13 -1.2346 0.3385
10 4 14 -4.3076 -0.6414
10 4 15 3.3477 2.5801
10 4 16 4.3790 -0.3583
10 4 17 -3.4342 -3.3369
10 4 18 -3.2229 0.8936
10 4 19 -1.9148 2.3876
10 4 20 1.0384 -3.8680
10 4 21 3.6852 -1.5261
10 4 22 -1.1600 6.1633
10 4 23 -3.6958 1.2148
10 6 0 -2.4048 0.0907
10 6 1 -4.1068 1.1844
10 6 2 2.8922 5.8021
10 6 3 -0.6737 2.4119
10 6 4 -4.3583 2.7481
10 6 5 2.2122 -1.8793
10 6 6 2.7478 -5.3582
10 6 7 -3.5606 4.8607
10 6 8 1.3233 -0.5307
10 6 9 2.8085 3.1272
10 6 10 -1.3913 0.5883
10 6 11 -3.0604 -6.5413
10 6 12 0.2506 1.2506
10 6 13 -3.3187 0.8374
10 6 14 0.6370 1.9943
10 6 15 7.5534 0.4895
10 6 16 -1.6273 -2.5155
10 6 17 -4.8100 -0.1490
10 6 18 0.4149 2.5750
10 6 19 2.2485 -1.2867
10 6 20 2.1833 -1.5772
10 6 21 2.3924 5.7762
10 6 22 -1.7048 2.2179
10 6 23 -0.6941 -4.2231
10 8 0 -3.5936 -0.2283
10 8 1 -0.3666 5.2837
10 8 2 1.2129 0.2556
10 8 3 -3.5129 -3.8787
10 8 4 0.9069 -1.9498
10 8 5 3.8213 -3.0230
10 8 6 -4.6314 2.7824
10 8 7 -1.6336 -0.3647
10 8 8 4.9724 -3.9825
10 8 9 1.7246 2.6911
10 8 10 -3.9614 -5.7895
10 8 11 -0.2564 0.4311
10 8 12 0.3826 3.3653
10 8 13 -1.9864 2.9178
10 8 14 6.6492 0.4429
10 8 15 2.6118 -1.3925
10 8 16 -5.0656 -0.8227
10 8 17 -1.4832 0.5072
10 8 18 3.4275 -0.3399
10 8 19 1.1109 -1.0251
10 8 20 0.0703 1.8163
10 8 21 0.2667 2.0808
10 8 22 -3.6769 -4.6692
10 8 23 1.1449 -2.5525
10 10 0 -1.9597 -0.2165
10 10 1 0.2330 -3.1918
10 10 2 -1.4583 -5.9596
10 10 3 0.5574 -0.4837
10 10 4 3.5073 1.7723
10 10 5 -2.8701 2.0802
10 10 6 -2.3877 -0.2250
10 10 7 5.5242 -7.0766
10 10 8 4.3988 2.8786
10 10 9 -3.4427 0.4633
10 10 10 -3.9385 1.4353
10 10 11 2.4662 3.6641
10 10 12 -1.5113 2.7247
10 10 13 1.8937 0.4367
10 10 14 4.0839 -3.1886
10 10 15 -3.0879 -2.1139
10 10 16 -4.1195 -1.8421
10 10 17 0.7035 -1.0698
10 10 18 1.9158 1.1604
10 10 19 -2.1344 -0.3208
10 10 20 -0.1565 1.4544
10 10 21 -2.5902 -0.4026
10 10 22 -0.8428 -1.9069
10 10 23 1.6527 1.5615
10 12 0 0.8713 0.0945
10 12 1 -0.1582 -3.2986
10 12 2 0.5860 7.2257
10 12 3 2.6376 6.2057
10 12 4 -0.8796 0.7158
10 12 5 -1.5063 -1.7213
10 12 6 3.4674 -5.9933
10 12 7 2.9242 2.2713
10 12 8 -1.7933 5.1095
10 12 9 -5.4227 1.9093
10 12 10 0.6226 2.4275
10 12 11 1.5012 -1.4569
10 12 12 -0.9128 0.3454
10 12 13 2.3169 -4.2157
10 12 14 -0.2692 -3.6680
10 12 15 -2.9642 -1.5807
10 12 16 -1.2030 0.5993
10 12 17 2.0006 3.9381
10 12 18 -0.1638 1.8926
10 12 19 -0.1745 -1.2707
10 12 20 -0.1527 3.5253
10 12 21 -0.2502 -0.6735
10 12 22 3.5316 -1.2487
10 14 0 1.3010 0.0240
10 14 1 -2.1607 8.6826
10 14 2 -0.3353 7.5604
10 14 3 -0.3278 -5.5569
10 14 4 0.2400 -7.1300
10 14 5 1.4653 -3.9620
10 14 6 -0.7675 2.0228
10 14 7 -1.7194 5.9949
10 14 8 -1.0928 -0.4889
10 14 9 -1.0561 0.8177
10 14 10 1.0700 -3.9867
10 14 11 -0.1457 -0.7922
10 14 12 0.5470 -1.7432
10 14 13 1.0902 -3.2106
10 14 14 -0.4946 -0.4451
10 14 15 -0.5741 3.8179
10 14 16 0.7998 4.4984
10 14 17 -0.1907 3.0577
10 14 18 0.2835 -4.5902
10 14 19 1.0050 0.7972
10 14 20 -0.6715 2.0702
10 14 21 3.0381 -4.3725
10 14 22 0.4132 -2.1273
10 16 0 -3.1230 -0.0980
10 16 1 -3.8479 3.8758
10 16 2 -0.2039 -8.5418
10 16 3 3.2273 -11.0733
10 16 4 1.8192 -1.4327
10 16 5 -2.3842 4.7956
10 16 6 -3.9103 5.5041
10 16 7 2.6215 -1.8414
10 16 8 2.1591 -1.4506
10 16 9 -2.8122 -1.6884
10 16 10 -1.1187 -0.9759
10 16 11 1.6516 0.7562
10 16 12 1.6130 -1.8897
10 16 13 0.3385 -0.0192
10 16 14 -0.7420 4.6194
10 16 15 0.0707 3.2732
10 16 16 -2.3581 0.0091
10 16 17 -1.5935 -4.3395
10 16 18 2.9373 -4.0834
10 16 19 0.0010 4.8198
10 16 20 0.4240 -2.0955
10 16 21 0.7213 -3.3623
10 18 0 -3.6184 0.0431
10 18 1 0.0455 -3.5354
10 18 2 4.6108 -5.2565
10 18 3 2.7030 -0.0657
10 18 4 -2.2576 7.6491
10 18 5 -4.7646 4.6236
10 18 6 0.7833 -1.2788
10 18 7 6.3914 -2.7409
10 18 8 -2.1300 0.1935
10 18 9 -4.5836 0.0627
10 18 10 2.8104 1.8949
10 18 11 3.7878 -1.8640
10 18 12 0.1307 -0.3665
10 18 13 -2.1172 4.0642
10 18 14 -0.5960 2.6325
10 18 15 -1.2169 -4.2125
10 18 16 -3.0544 -1.0353
10 18 17 3.8731 -4.0790
10 18 18 4.7091 4.3334
10 18 19 -1.4505 2.5505
10 18 20 -0.8580 -3.7394
10 18 21 -1.6671 0.6074
10 20 0 1.6194 0.0990
10 20 1 1.8590 2.9863
10 20 2 0.4682 -0.7684
10 20 3 -2.5562 2.1816
10 20 4 -2.4957 2.9619
10 20 5 -1.4335 -1.3739
10 20 6 5.6131 -1.8439
10 20 7 2.3977 -0.5317
10 20 8 -4.5873 -0.5440
10 20 9 -0.0725 2.5377
10 20 10 4.6682 -0.4379
10 20 11 0.0351 -2.1220
10 20 12 -3.1417 2.9902
10 20 13 -1.5694 3.4275
10 20 14 0.9745 -6.8407
10 20 15 -1.0508 0.0926
10 20 16 1.5372 0.6880
10 20 17 6.5949 0.0316
10 20 18 -0.4229 4.4755
10 20 19 -5.5472 -3.8890
10 20 20 -1.3619 -1.3531
10 22 0 0.3508 -0.0222
10 22 1 -4.7399 -0.9102
10 22 2 -3.1904 -7.7914
10 22 3 1.2932 0.6595
10 22 4 0.6926 0.6092
10 22 5 2.4851 0.1405
10 22 6 2.8130 -0.8069
10 22 7 -1.6200 -1.7807
10 22 8 -2.9149 1.6563
10 22 9 0.9183 3.6150
10 22 10 -0.1418 -3.0566
10 22 11 -2.7914 -1.2754
10 22 12 -0.9052 3.6810
10 22 13 0.9058 -5.3560
10 22 14 0.6041 -2.5797
10 22 15 -0.3328 6.2947
10 22 16 2.5344 -3.5406
10 22 17 1.2875 2.8296
10 22 18 -6.9724 -1.6964
10 22 19 -2.9564 -2.1709
10 24 0 -7.4124 0.0140
10 24 1 -3.8527 -8.2027
10 24 2 4.4455 -0.9446
10 24 3 4.5430 6.0766
10 24 4 1.4607 2.6078
10 24 5 -0.0595 -0.9688
10 24 6 -2.0550 -0.8865
10 24 7 -1.9175 0.3023
10 24 8 -2.0037 5.0978
10 24 9 -0.5483 -1.0218
10 24 10 -1.1611 -6.5749
10 24 11 1.9035 1.0128
10 24 12 1.3501 0.6404
10 24 13 -0.6549 -3.4395
10 24 14 -0.1831 7.8785
10 24 15 0.3926 -2.3176
10 24 16 1.5719 -1.8812
10 24 17 -2.8372 2.4288
10 24 18 -3.0319 -2.1195
10 26 0 -3.7891 0.0165
10 26 1 4.4771 -0.7908
10 26 2 5.2664 7.8869
10 26 3 0.9515 4.3643
10 26 4 -1.2405 -2.9466
10 26 5 -4.8605 -0.5320
10 26 6 -1.6296 1.4734
10 26 7 -0.0172 1.3837
10 26 8 0.8375 0.4447
10 26 9 -0.0828 -7.6322
10 26 10 3.3325 -2.1733
10 26 11 3.3154 5.5566
10 26 12 -2.0798 0.8496
10 26 13 -1.2206 4.0535
10 26 14 1.9960 -0.1313
10 26 15 1.9806 -6.4334
10 26 16 -0.0167 3.5870
10 26 17 -2.2225 -0.1607
10 28 0 2.0411 -0.0430
10 28 1 1.3102 3.1732
10 28 2 -0.5039 3.0631
10 28 3 -0.1845 -3.6977
10 28 4 -4.1668 -3.1910
10 28 5 -3.4865 4.2045
10 28 6 1.8523 -2.0118
10 28 7 4.0497 -1.5985
10 28 8 0.9253 -4.4262
10 28 9 0.2822 -1.8333
10 28 10 3.4246 6.1512
10 28 11 -1.9816 4.4675
10 28 12 -3.4032 -0.1236
10 28 13 1.5181 -1.7324
10 28 14 2.6601 -6.8758
10 28 15 -0.6911 1.8485
10 28 16 -3.4158 2.9175
10 30 0 -3.3205 0.0061
10 30 1 -1.6787 0.2617
10 30 2 2.6992 -0.5613
10 30 3 0.1939 -4.4520
10 30 4 -4.2382 4.3500
10 30 5 0.6141 -0.0316
10 30 6 4.5326 -4.3540
10 30 7 3.1603 -0.5448
10 30 8 -3.4030 0.5253
10 30 9 -0.0596 5.0417
10 30 10 -0.8059 2.8179
10 30 11 -3.5600 -1.7072
10 30 12 -0.4288 -3.6783
10 30 13 2.3864 -4.2335
10 30 14 -0.5809 1.3245
10 30 15 -3.7249 4.5863
10 32 0 -2.8952 -0.0368
10 32 1 4.4535 2.0484
10 32 2 4.1143 -1.4299
10 32 3 -4.7552 0.6064
10 32 4 -1.9896 3.7387
10 32 5 2.3771 -4.5345
10 32 6 3.6100 0.6344
10 32 7 -1.8459 1.4205
10 32 8 -3.6062 2.8477
10 32 9 0.1640 -0.2450
10 32 10 -0.9577 -2.4788
10 32 11 -0.2326 -2.1688
10 32 12 2.1587 -1.1031
10 32 13 0.7078 1.4344
10 34 0 1.6567 0.0505
10 34 1 4.6930 1.0591
10 34 2 -4.0292 -3.3078
10 34 3 -5.0205 3.2277
10 34 4 2.8197 -1.8940
10 34 5 2.0769 -1.4677
10 34 6 1.7803 0.8520
10 34 7 -2.6181 0.0010
10 34 8 -0.9367 -0.8448
10 34 9 1.2342 -2.0320
10 34 10 0.7841 0.4890
10 34 11 1.7024 1.3426
10 36 0 2.5399 0.0958
10 36 1 0.9930 -3.2693
10 36 2 -5.2203 -0.0154
10 36 3 3.8713 1.6904
10 36 4 2.6787 -2.8107
10 36 5 0.8763 -0.1906
10 36 6 0.4635 -0.4628
10 36 7 -2.7348 0.4651
10 36 8 -0.1488 -0.1461
10 36 9 1.0349 1.8103
10 38 0 4.7459 -0.1334
10 38 1 -0.9407 -0.9673
10 38 2 0.9096 3.4262
10 38 3 3.1689 -1.1111
10 38 4 -2.3155 -1.3641
10 38 5 0.4814 0.4779
11 1 0 -2.1496 -0.1461
11 1 1 1.6630 -0.9703
11 1 2 -2.5058 1.6761
11 1 3 2.5980 3.3583
11 1 4 4.7230 -3.3595
11 1 5 0.5465 1.5045
11 1 6 1.5529 0.7287
11 1 7 -2.4147 -2.6542
11 1 8 -4.6088 -0.7104
11 1 9 1.6889 1.8889
11 1 10 1.6459 -0.1297
11 1 11 -0.1181 2.2148
11 1 12 2.9628 -4.3222
11 1 13 -0.7665 -3.3244
11 1 14 0.1106 3.5244
11 1 15 -1.6535 1.6084
11 1 16 -0.4943 -1.6871
11 1 17 2.3333 -1.5227
11 1 18 1.6917 -0.6003
11 1 19 -2.2804 -0.1567
11 1 20 -4.8064 2.8773
11 1 21 2.9044 1.5698
11 1 22 5.0800 -2.3945
11 1 23 -1.9115 -0.2232
11 3 0 2.2987 -0.2112
11 3 1 -0.3410 -2.0226
11 3 2 -1.2148 2.3491
11 3 3 4.1135 -3.3366
11 3 4 1.0166 -1.8477
11 3 5 -2.9170 4.5160
11 3 6 -1.7945 -1.8663
11 3 7 -1.7279 -3.7330
11 3 8 -1.5063 2.8177
11 3 9 3.1733 -1.5630
11 3 10 -1.3285 0.8372
11 3 11 3.1203 -1.3959
11 3 12 1.1289 -4.0632
11 3 13 -2.2859 4.7792
11 3 14 -1.7812 1.8292
11 3 15 -1.4361 -1.2661
11 3 16 3.4238 -0.9719
11 3 17 0.0068 -1.8075
11 3 18 -3.2010 0.7334
11 3 19 -3.4180 3.5648
11 3 20 -0.6957 0.6930
11 3 21 4.8673 -4.2651
11 3 22 0.3344 0.3000
11 3 23 -2.7979 2.4490
11 5 0 -0.9305 0.0883
11 5 1 -2.0057 0.2702
11 5 2 1.3136 2.6645
11 5 3 2.8021 -2.2264
11 5 4 -1.8026 3.9864
11 5 5 -2.1338 2.5789
11 5 6 3.2761 -4.5552
11 5 7 -2.5218 2.7634
11 5 8 0.0023 0.9260
11 5 9 1.5718 -2.6724
11 5 10 1.4619 2.7996
11 5 11 2.9923 -3.6739
11 5 12 -4.2351 3.5475
11 5 13 -2.7475 2.6868
11 5 14 -2.1607 -2.3701
11 5 15 3.6758 0.3569
11 5 16 1.9208 -1.2120
11 5 17 -4.4220 -0.7211
11 5 18 -1.3456 2.9813
11 5 19 0.8192 1.0845
11 5 20 2.9949 -4.0236
11 5 21 3.2350 0.1403
11 5 22 -0.7271 4.0738
11 5 23 -2.1630 -1.0497
11 7 0 -0.1889 -0.0126
11 7 1 1.5652 4.4688
11 7 2 2.3340 0.0442
11 7 3 0.5182 -1.1933
11 7 4 -1.7129 3.1237
11 7 5 2.4542 -2.0093
11 7 6 -1.8523 0.0403
11 7 7 -5.6243 3.3187
11 7 8 3.6217 -6.7688
11 7 9 2.3909 1.8115
11 7 10 1.8293 -0.3414
11 7 11 -4.4019 0.0673
11 7 12 -3.1079 3.1893
11 7 13 -0.9663 -2.2515
11 7 14 3.6387 0.5860
11 7 15 5.7360 0.2674
11 7 16 -2.9199 -1.6443
11 7 17 -1.9847 1.1185
11 7 18 2.8803 0.9758
11 7 19 1.7734 -1.9581
11 7 20 1.6403 -1.3122
11 7 21 0.7258 4.1469
11 7 22 -2.9098 -1.7151
11 7 23 -1.2849 -2.9111
11 9 0 2.3884 -0.1907
11 9 1 0.0130 -0.6242
11 9 2 -1.9386 -6.1899
11 9 3 -1.3696 0.9963
11 9 4 0.5217 1.4657
11 9 5 -1.8974 -1.4071
11 9 6 -6.5905 2.6650
11 9 7 3.4022 -7.0280
11 9 8 5.7080 -3.2185
11 9 9 0.4742 4.4032
11 9 10 -4.6647 -0.1768
11 9 11 -2.4343 2.6373
11 9 12 1.8225 -0.9700
11 9 13 2.3933 1.0045
11 9 14 6.6242 0.4728
11 9 15 -1.3230 -2.5783
11 9 16 -5.0915 -0.4646
11 9 17 0.3336 -0.1003
11 9 18 0.7427 -0.2203
11 9 19 -1.1523 -1.1081
11 9 20 -0.2639 2.2816
11 9 21 -2.2639 0.9940
11 9 22 -2.3800 -3.6659
11 11 0 -0.6841 -0.0285
11 11 1 -2.6593 -6.7612
11 11 2 -1.5339 2.5400
11 11 3 2.9459 6.8390
11 11 4 0.1734 -0.5424
11 11 5 -3.7318 0.1607
11 11 6 2.7534 -3.6273
11 11 7 6.4018 -5.8832
11 11 8 -0.0235 6.4130
11 11 9 -4.0328 3.1201
11 11 10 -2.6862 1.7983
11 11 11 4.1832 -1.1046
11 11 12 1.2256 0.6323
11 11 13 3.3513 0.3008
11 11 14 -0.7694 -4.0616
11 11 15 -6.7812 -1.7614
11 11 16 -2.3886 0.8332
11 11 17 1.0616 0.6505
11 11 18 -0.1694 1.4959
11 11 19 0.6917 0.3040
11 11 20 -0.4128 3.1729
11 11 21 -0.6175 -2.0627
11 11 22 2.7362 -0.7153
11 13 0 0.4662 -0.0316
11 13 1 0.0443 3.5129
11 13 2 2.9266 11.8803
11 13 3 2.5513 -0.5564
11 13 4 -1.4605 -4.9386
11 13 5 0.4248 -1.7858
11 13 6 3.1502 -4.1202
11 13 7 -1.6346 4.3021
11 13 8 -1.7337 4.9326
11 13 9 -1.6987 0.6265
11 13 10 2.6410 -2.0501
11 13 11 1.2274 -0.9997
11 13 12 -0.2505 0.6749
11 13 13 -0.6290 -3.8267
11 13 14 -5.1209 -2.5999
11 13 15 -1.8907 2.7307
11 13 16 3.1201 2.4153
11 13 17 2.0450 2.3556
11 13 18 1.7430 -0.2091
11 13 19 0.8767 0.4129
11 13 20 -0.7689 0.2698
11 13 21 3.0412 -3.4728
11 15 0 3.0289 -0.0370
11 15 1 -0.5659 8.4779
11 15 2 -0.7007 -1.9959
11 15 3 -0.0666 -10.0990
11 15 4 -0.9580 -3.5058
11 15 5 -1.5062 0.0041
11 15 6 -2.6905 2.2009
11 15 7 -0.4795 3.9988
11 15 8 1.9566 -0.4780
11 15 9 -0.4077 -1.9633
11 15 10 -0.6497 -1.5058
11 15 11 -1.0258 1.4085
11 15 12 0.0941 -2.6337
11 15 13 -2.3306 -2.1378
11 15 14 -0.6836 2.6224
11 15 15 3.7174 4.1159
11 15 16 2.5994 0.5260
11 15 17 -1.2330 -0.0459
11 15 18 0.1339 -3.2715
11 15 19 -1.4241 0.4176
11 15 20 1.2315 -1.7273
11 15 21 0.9266 -2.0005
11 17 0 0.4874 0.0778
11 17 1 -4.3440 -2.5446
11 17 2 -0.6593 -8.0684
11 17 3 2.8819 -3.1937
11 17 4 -3.7947 2.9869
11 17 5 -2.7834 3.2841
11 17 6 0.4370 2.9900
11 17 7 3.7736 -0.6060
11 17 8 0.4509 -1.8605
11 17 9 -2.6546 -0.8068
11 17 10 -0.9416 2.1967
11 17 11 2.2581 -1.9762
11 17 12 0.2891 -2.3397
11 17 13 -0.4527 2.1355
11 17 14 1.4536 4.3894
11 17 15 2.5470 -1.5018
11 17 16 -3.4523 -0.1343
11 17 17 -2.1300 -2.6033
11 17 18 1.3909 -1.8103
11 17 19 1.3796 2.0526
11 17 20 0.6602 -0.8642
11 19 0 -0.7603 0.1064
11 19 1 -2.9049 -1.4179
11 19 2 4.5474 2.0960
11 19 3 -1.5994 1.8221
11 19 4 -4.8861 3.1012
11 19 5 2.5591 2.5164
11 19 6 3.1532 0.0938
11 19 7 1.9879 -3.4102
11 19 8 -0.1104 -1.2063
11 19 9 -1.3409 2.3869
11 19 10 1.9922 0.0123
11 19 11 2.3115 -3.5463
11 19 12 -0.4625 1.4550
11 19 13 -1.6186 5.1252
11 19 14 1.3935 -2.3419
11 19 15 -0.7167 -2.1326
11 19 16 -3.5647 1.9747
11 19 17 3.3221 -4.5393
11 19 18 3.8136 2.7063
11 19 19 -0.5094 0.9620
11 19 20 -3.7462 -1.2890
11 21 0 -0.9428 0.0014
11 21 1 -2.4242 4.7995
11 21 2 -0.0772 -1.6330
11 21 3 -6.1580 -2.3597
11 21 4 2.8739 1.4706
11 21 5 4.8728 1.4875
11 21 6 -0.0023 -4.9270
11 21 7 1.8271 -2.9658
11 21 8 0.1193 2.6670
11 21 9 -2.7529 3.2468
11 21 10 0.8913 -2.1277
11 21 11 0.0957 -1.6415
11 21 12 -2.8031 4.8522
11 21 13 -1.4826 -0.2688
11 21 14 2.4168 -6.1542
11 21 15 -2.3055 5.6660
11 21 16 0.8372 -3.6082
11 21 17 3.7641 -1.1649
11 21 18 -0.9250 3.6614
11 21 19 -5.3855 -1.8323
11 23 0 -6.9237 -0.0717
11 23 1 -4.5012 -2.3046
11 23 2 -2.4422 -7.4338
11 23 3 2.1291 0.6979
11 23 4 7.8794 3.9631
11 23 5 -0.5239 -3.7355
11 23 6 -2.4892 -4.2603
11 23 7 1.7048 4.4720
11 23 8 -4.6470 4.9647
11 23 9 -2.9752 1.0620
11 23 10 0.9371 -4.7436
11 23 11 -0.7519 0.0242
11 23 12 -2.3630 3.4805
11 23 13 2.2165 -6.2947
11 23 14 0.7135 3.9641
11 23 15 -1.2542 2.0542
11 23 16 1.4516 -6.3601
11 23 17 -0.1729 5.0618
11 23 18 -3.2636 -0.4371
11 25 0 -8.5403 -0.0045
11 25 1 1.0798 -5.5911
11 25 2 4.1453 0.8714
11 25 3 7.2786 6.6507
11 25 4 2.2335 -1.0194
11 25 5 -6.6146 -4.7193
11 25 6 -1.4302 6.7559
11 25 7 -0.5680 4.5699
11 25 8 -2.7016 0.4666
11 25 9 1.4514 -5.0798
11 25 10 1.3506 -5.6338
11 25 11 0.5350 4.0780
11 25 12 1.1879 0.1303
11 25 13 2.0076 -0.2863
11 25 14 -0.4291 5.0744
11 25 15 0.5594 -7.8062
11 25 16 -0.0339 1.6136
11 25 17 0.0699 2.7240
11 27 0 -0.1258 0.0120
11 27 1 5.0715 0.5613
11 27 2 3.7005 6.7527
11 27 3 2.3835 0.6340
11 27 4 -4.5155 -6.1811
11 27 5 -6.2709 6.7154
11 27 6 1.6952 4.1392
11 27 7 2.2463 -4.7324
11 27 8 2.5129 -3.9643
11 27 9 -0.2934 -6.0602
11 27 10 1.6418 2.2458
11 27 11 1.8984 6.0465
11 27 12 0.1263 -0.6666
11 27 13 -0.6246 1.4234
11 27 14 0.6604 -5.4158
11 27 15 -0.7548 -2.5535
11 27 16 -0.2007 5.0582
11 29 0 1.4759 0.0197
11 29 1 0.5619 3.2499
11 29 2 0.3538 1.0167
11 29 3 0.3153 -7.4719
11 29 4 -5.7635 3.1702
11 29 5 -1.1130 6.1721
11 29 6 5.0372 -8.8385
11 29 7 4.0169 -2.9312
11 29 8 -2.5755 -1.3217
11 29 9 -2.4620 1.8029
11 29 10 2.6967 6.6160
11 29 11 -1.2154 1.3377
11 29 12 -2.8336 -2.6793
11 29 13 0.2671 -3.3869
11 29 14 -0.4339 -2.3855
11 29 15 -1.7633 5.3679
11 31 0 -1.6034 -0.0393
11 31 1 0.6132 0.4950
11 31 2 3.4828 -4.8047
11 31 3 -1.2680 -0.8553
11 31 4 -4.5714 8.8844
11 31 5 3.2107 -6.5495
11 31 6 3.7395 -3.6744
11 31 7 -1.6744 4.0435
11 31 8 -5.5975 1.4201
11 31 9 1.3132 3.6919
11 31 10 0.6749 1.0456
11 31 11 -2.9890 -3.4283
11 31 12 0.2541 -2.5137
11 31 13 1.4738 -0.4793
11 33 0 0.4616 -0.0810
11 33 1 3.5692 -0.5600
11 33 2 1.4643 -1.1038
11 33 3 -6.3326 6.9358
11 33 4 0.0680 -0.6731
11 33 5 2.7680 -6.2878
11 33 6 -0.1616 4.5975
11 33 7 -2.8133 0.2840
11 33 8 -0.3956 -0.4778
11 33 9 2.1951 -0.0271
11 33 10 -0.4423 -2.3269
11 33 11 0.8575 -1.3756
11 35 0 1.3281 0.1316
11 35 1 2.2033 0.6418
11 35 2 -4.9668 1.5097
11 35 3 -2.0199 1.0893
11 35 4 3.7905 -6.4831
11 35 5 -0.1422 0.4961
11 35 6 0.8471 0.6586
11 35 7 0.1066 -2.2095
11 35 8 0.3429 0.5412
11 35 9 0.4225 0.3091
11 37 0 2.6319 0.0925
11 37 1 -0.3041 -0.9502
11 37 2 -2.4794 -1.0359
11 37 3 4.1028 -2.9407
11 37 4 -0.2751 -1.3251
11 37 5 0.3501 1.6574
12 0 0 -1.8050 -0.3498
12 0 1 0.2253 1.2036
12 0 2 -2.4646 0.4596
12 0 3 -0.6859 2.2529
12 0 4 5.3753 -0.2442
12 0 5 0.4952 1.1158
12 0 6 2.2020 0.1831
12 0 7 0.3097 -3.8491
12 0 8 -0.6988 -0.9268
12 0 9 -0.3384 4.3360
12 0 10 -1.0077 0.9253
12 0 11 0.0462 3.0440
12 0 12 3.9214 -0.2937
12 0 13 -0.0177 -8.7780
12 0 14 0.2763 0.4514
12 0 15 0.0095 4.8471
12 0 16 -2.4851 -0.4482
12 0 17 0.0067 -3.5818
12 0 18 2.3708 -0.1159
12 0 19 0.1076 0.1005
12 0 20 -3.1561 -0.2150
12 0 21 -0.0592 4.7582
12 0 22 4.9522 0.4530
12 2 0 0.6095 -0.3819
12 2 1 0.4695 0.1353
12 2 2 -2.7743 1.2461
12 2 3 3.1493 -1.9432
12 2 4 2.9783 -2.8590
12 2 5 -0.6108 1.6706
12 2 6 -0.5306 -2.1373
12 2 7 -0.8873 -1.8305
12 2 8 -2.2864 3.8830
12 2 9 -0.5516 2.0624
12 2 10 -2.4460 -1.6917
12 2 11 1.7554 -0.4936
12 2 12 4.1814 -7.4350
12 2 13 -2.4008 -0.0880
12 2 14 0.2024 6.5392
12 2 15 -1.8405 -0.5540
12 2 16 -0.5525 -2.8822
12 2 17 2.1245 -1.2086
12 2 18 -0.0438 1.6417
12 2 19 -2.1333 2.0429
12 2 20 -2.6776 3.1780
12 2 21 3.2434 0.4876
12 2 22 1.9128 -4.3285
12 4 0 -1.1121 -0.0212
12 4 1 -2.3013 0.6176
12 4 2 -1.1768 0.5128
12 4 3 3.1926 -4.8602
12 4 4 1.2107 1.5286
12 4 5 -1.6997 1.6289
12 4 6 0.6973 -1.4315
12 4 7 -1.3092 2.5777
12 4 8 -2.8352 3.2475
12 4 9 0.5342 -4.2027
12 4 10 -1.0303 -1.6071
12 4 11 7.1464 -2.6172
12 4 12 -1.5896 0.2168
12 4 13 -3.3690 6.9317
12 4 14 -0.2378 -0.7477
12 4 15 -1.2167 -2.2319
12 4 16 1.8339 0.7799
12 4 17 -0.6620 0.5455
12 4 18 -1.9953 2.0873
12 4 19 -1.8503 1.8015
12 4 20 0.7624 -0.4990
12 4 21 3.9578 -3.8542
12 4 22 -0.3887 -1.0483
12 6 0 -1.9841 0.2373
12 6 1 1.3162 2.8548
12 6 2 2.5480 -2.5930
12 6 3 4.1210 -1.8583
12 6 4 0.8254 4.1682
12 6 5 -0.4169 0.0441
12 6 6 0.8053 0.9016
12 6 7 -5.7384 3.8654
12 6 8 1.5121 -4.2872
12 6 9 0.6589 -3.9256
12 6 10 3.8858 1.8193
12 6 11 1.5447 1.3425
12 6 12 -6.4092 5.2278
12 6 13 0.0892 -1.1726
12 6 14 0.3821 -3.0059
12 6 15 2.4833 2.2019
12 6 16 0.5076 -0.3413
12 6 17 -1.9329 -0.6587
12 6 18 0.7977 0.2573
12 6 19 0.6869 -0.5771
12 6 20 3.5612 -2.7722
12 6 21 1.7690 -0.6764
12 6 22 -1.3552 1.3758
12 8 0 4.5161 -0.0529
12 8 1 2.7059 0.2314
12 8 2 0.4709 -5.6300
12 8 3 0.3000 2.3873
12 8 4 -1.9128 2.4093
12 8 5 -1.2735 -1.0717
12 8 6 -5.4794 3.0189
12 8 7 -1.3831 -2.3628
12 8 8 4.5867 -7.0925
12 8 9 0.0994 3.2568
12 8 10 1.7601 3.0397
12 8 11 -5.0203 2.6719
12 8 12 -0.2679 -1.7542
12 8 13 2.0363 -3.6954
12 8 14 3.4503 2.1862
12 8 15 1.7872 -0.5400
12 8 16 -3.1590 -2.3604
12 8 17 0.3627 -0.2509
12 8 18 0.7882 0.0950
12 8 19 0.2084 -0.2858
12 8 20 1.3919 -0.1708
12 8 21 -2.3630 2.2234
12 8 22 -2.7245 -0.8864
12 10 0 2.0809 -0.0944
12 10 1 -3.6217 -5.0831
12 10 2 -4.0998 -1.4119
12 10 3 -0.0625 5.1876
12 10 4 -0.3999 -0.8760
12 10 5 -2.3744 0.3569
12 10 6 -2.0915 0.9167
12 10 7 5.6459 -7.4612
12 10 8 0.3386 1.0451
12 10 9 -0.2004 5.4712
12 10 10 -1.9162 1.1647
12 10 11 0.1641 -1.8876
12 10 12 2.1666 -3.7410
12 10 13 2.4777 1.9317
12 10 14 2.1169 0.0119
12 10 15 -5.1618 -2.8476
12 10 16 -2.9919 1.2721
12 10 17 1.0308 1.1035
12 10 18 -1.5731 1.2362
12 10 19 1.1854 0.4169
12 10 20 -1.1327 2.3224
12 10 21 -2.0264 -0.3472
12 12 0 -3.2944 -0.0285
12 12 1 -2.8612 -2.1719
12 12 2 2.0782 6.3858
12 12 3 5.0562 2.0373
12 12 4 1.2078 -1.9773
12 12 5 -1.3140 1.6108
12 12 6 2.1710 -3.4098
12 12 7 1.2165 -2.4935
12 12 8 -1.2114 5.5310
12 12 9 0.4627 1.4628
12 12 10 0.2735 -1.9375
12 12 11 1.5360 -3.2374
12 12 12 0.4642 1.3097
12 12 13 1.9228 1.2593
12 12 14 -5.1716 -2.3747
12 12 15 -5.0685 1.5616
12 12 16 2.3880 2.8728
12 12 17 1.3740 0.0583
12 12 18 1.6586 0.0562
12 12 19 2.0703 0.5879
12 12 20 -2.0776 0.2597
12 12 21 2.3651 -3.7072
12 14 0 1.3280 -0.0497
12 14 1 3.1662 4.3311
12 14 2 4.3134 2.7219
12 14 3 1.2877 -2.6631
12 14 4 -1.3161 -1.1459
12 14 5 -3.7539 -0.7157
12 14 6 -0.4425 -2.7539
12 14 7 -0.5644 2.2383
12 14 8 1.4632 2.2086
12 14 9 0.0034 -1.0821
12 14 10 -0.0878 -2.1248
12 14 11 -0.8044 1.1106
12 14 12 1.6298 1.6444
12 14 13 -3.4968 -0.7141
12 14 14 -4.8657 -0.0795
12 14 15 2.8862 2.8626
12 14 16 5.2196 -0.8017
12 14 17 0.9319 -1.2714
12 14 18 1.5764 -0.4401
12 14 19 -2.7882 0.1317
12 14 20 -0.1555 -2.5157
12 14 21 2.3989 -1.7778
12 16 0 5.1671 0.0471
12 16 1 -0.2342 0.0547
12 16 2 -3.7875 -3.4889
12 16 3 0.1102 -1.3887
12 16 4 -4.7064 -1.6730
12 16 5 -4.2595 -0.3556
12 16 6 1.9930 1.4570
12 16 7 1.3713 2.0520
12 16 8 0.0491 0.2326
12 16 9 -0.5629 -0.8417
12 16 10 -1.0015 1.0649
12 16 11 1.0225 0.9297
12 16 12 -1.2994 -0.8219
12 16 13 -3.6848 -0.7429
12 16 14 1.8486 0.5378
12 16 15 5.8676 -0.4144
12 16 16 0.8238 -1.2823
12 16 17 -2.6909 0.8614
12 16 18 -2.5385 -0.5161
12 16 19 -1.6369 -0.3496
12 16 20 2.9091 -0.8576
12 18 0 1.7395 0.0845
12 18 1 -6.8006 -3.5344
12 18 2 0.1307 2.0377
12 18 3 2.5399 0.0459
12 18 4 -7.1569 -0.3445
12 18 5 3.1648 3.7988
12 18 6 3.3355 2.7024
12 18 7 -0.8113 -1.4367
12 18 8 1.6105 -1.3789
12 18 9 1.3978 0.2485
12 18 10 -0.8506 0.3778
12 18 11 -0.1542 -2.4869
12 18 12 -1.0567 -1.0246
12 18 13 1.0768 0.1907
12 18 14 3.2660 0.0832
12 18 15 2.7410 -0.7632
12 18 16 -4.8642 3.4926
12 18 17 -2.4751 -1.3181
12 18 18 0.2303 -1.4561
12 18 19 3.6877 0.5104
12 20 0 -3.0464 0.0457
12 20 1 -3.8338 2.6868
12 20 2 6.7950 4.4344
12 20 3 -5.4945 -2.1529
12 20 4 -1.3831 1.8568
12 20 5 7.4053 4.2774
12 20 6 -1.5810 -4.2312
12 20 7 1.1868 -5.5469
12 20 8 5.1909 0.6578
12 20 9 -2.7140 1.3937
12 20 10 -3.3469 -1.3779
12 20 11 1.5831 -1.8364
12 20 12 2.1131 1.5231
12 20 13 -1.2793 2.2269
12 20 14 2.8712 -1.6704
12 20 15 -2.4952 3.9764
12 20 16 -4.1226 0.2397
12 20 17 1.3715 -5.6969
12 20 18 3.4162 1.5520
12 20 19 0.3201 0.2905
12 22 0 -4.4221 -0.0725
12 22 1 0.8699 4.0439
12 22 2 -1.5108 -2.0238
12 22 3 -6.6280 -3.6065
12 22 4 8.2740 3.1560
12 22 5 1.4075 -2.3925
12 22 6 -3.7571 -9.6768
12 22 7 4.6213 2.5640
12 22 8 -1.2551 5.3446
12 22 9 -7.8146 1.5421
12 22 10 1.0753 -1.5241
12 22 11 4.4625 -0.1102
12 22 12 -3.7547 4.3943
12 22 13 -1.0597 -1.1778
12 22 14 2.0884 0.0382
12 22 15 -4.6614 3.7755
12 22 16 0.3548 -7.6914
12 22 17 2.0047 0.4351
12 22 18 1.9660 3.1589
12 24 0 -3.3285 -0.0889
12 24 1 -1.0121 -0.8348
12 24 2 -5.2204 -4.8128
12 24 3 5.2692 0.4238
12 24 4 6.6546 2.1863
12 24 5 -5.6175 -8.3614
12 24 6 -1.2429 2.7924
12 24 7 2.2051 10.1517
12 24 8 -5.8851 1.6030
12 24 9 -0.5520 -1.5167
12 24 10 4.9427 -3.9149
12 24 11 -1.8115 2.1626
12 24 12 -3.9222 2.0809
12 24 13 4.7066 -3.7435
12 24 14 -1.3678 3.5269
12 24 15 -1.0425 -4.5920
12 24 16 1.1017 -3.4033
12 24 17 2.4474 5.3051
12 26 0 -2.8584 0.0158
12 26 1 -1.9093 -2.1408
12 26 2 2.9623 0.6674
12 26 3 8.0036 4.2314
12 26 4 -1.5257 -4.5193
12 26 5 -5.8639 0.3687
12 26 6 1.8711 11.5851
12 26 7 0.6360 -1.3879
12 26 8 0.3658 -4.1998
12 26 9 2.5102 -5.1363
12 26 10 -1.1673 -1.9941
12 26 11 -1.8158 4.4509
12 26 12 4.1307 -1.8287
12 26 13 1.6254 -0.6717
12 26 14 -2.1646 -0.7058
12 26 15 0.3888 -5.1830
12 26 16 0.7621 4.2049
12 28 0 -3.3012 0.0101
12 28 1 1.5269 1.8972
12 28 2 5.3110 3.8768
12 28 3 1.8387 -4.0152
12 28 4 -4.6886 -3.7085
12 28 5 -2.6045 10.0728
12 28 6 3.3797 -2.7967
12 28 7 2.3358 -7.6511
12 28 8 0.6259 -1.8567
12 28 9 -4.5630 -2.2209
12 28 10 0.1316 4.4721
12 28 11 4.2121 3.1275
12 28 12 0.4943 -2.4334
12 28 13 -3.4150 -0.2647
12 28 14 -0.3404 -2.6240
12 30 0 -1.1124 0.0143
12 30 1 3.8568 2.2654
12 30 2 2.0279 -4.9910
12 30 3 -0.5673 -6.9998
12 30 4 -4.8986 8.5517
12 30 5 0.7002 1.5457
12 30 6 3.0906 -9.0868
12 30 7 0.6327 2.4147
12 30 8 -5.5907 1.2192
12 30 9 -1.9467 2.6589
12 30 10 5.5810 4.8982
12 30 11 -0.4944 -1.1208
12 30 12 -4.5032 -2.2119
12 30 13 0.1083 -0.2578
12 32 0 3.1468 -0.0375
12 32 1 2.4041 -3.4399
12 32 2 1.2086 -5.5025
12 32 3 -2.9723 7.2060
12 32 4 -3.0767 7.9189
12 32 5 2.7103 -8.0636
12 32 6 0.7379 1.1864
12 32 7 -2.5979 3.7929
12 32 8 -3.1586 -0.8409
12 32 9 4.4233 2.2130
12 32 10 1.3267 -0.2411
12 32 11 -3.6258 -3.6896
12 34 0 2.1217 -0.0687
12 34 1 0.2769 -1.1131
12 34 2 -0.8705 5.4632
12 34 3 -4.4686 7.6593
12 34 4 1.3246 -6.1578
12 34 5 1.0145 -4.8519
12 34 6 -0.6155 3.1906
12 34 7 -0.8544 -2.3228
12 34 8 1.9032 -0.7433
12 34 9 1.7188 0.6368
12 36 0 -0.0900 0.0903
12 36 1 0.3683 3.0305
12 36 2 -2.8782 1.7736
12 36 3 -0.2048 -5.2007
12 36 4 1.5977 -6.7574
12 36 5 -0.4857 1.9204
13 1 0 3.3712 -0.5336
13 1 1 -0.1050 2.9198
13 1 2 -2.4723 -0.2641
13 1 3 0.1033 -2.2458
13 1 4 1.3797 -1.5869
13 1 5 0.2533 0.8878
13 1 6 0.4972 -1.3451
13 1 7 1.9519 -2.8373
13 1 8 4.0451 1.8266
13 1 9 -3.5898 4.2562
13 1 10 -3.3887 -1.1629
13 1 11 -0.2279 0.0502
13 1 12 3.1337 -2.2906
13 1 13 -0.8433 -4.4189
13 1 14 0.0387 2.8329
13 1 15 -0.6910 1.4322
13 1 16 -3.2322 -2.7653
13 1 17 1.1540 -2.9267
13 1 18 2.1690 2.5335
13 1 19 0.2648 1.4475
13 1 20 -1.1516 1.3804
13 1 21 0.8646 4.2453
13 1 22 3.1195 -2.9104
13 3 0 1.7593 -0.2319
13 3 1 -3.2540 1.2913
13 3 2 -4.0837 -1.4435
13 3 3 0.4340 -4.0629
13 3 4 1.0188 0.5802
13 3 5 1.3252 1.0305
13 3 6 0.4309 -2.0870
13 3 7 2.0858 0.7336
13 3 8 -4.2270 3.9571
13 3 9 -3.4201 0.4547
13 3 10 -1.7717 -3.5489
13 3 11 3.4746 -0.1136
13 3 12 2.1506 -2.6067
13 3 13 -3.2743 1.4166
13 3 14 0.4837 2.0975
13 3 15 -1.6305 -2.3633
13 3 16 -0.6834 0.2738
13 3 17 3.0782 3.3012
13 3 18 0.8202 2.5516
13 3 19 -2.0084 0.3150
13 3 20 -1.9316 2.1071
13 3 21 2.8283 -1.3604
13 3 22 -0.3010 -5.2413
13 5 0 -2.5125 0.2841
13 5 1 -3.5241 1.6495
13 5 2 -0.5214 -3.1653
13 5 3 4.0908 -2.4318
13 5 4 4.0448 3.2874
13 5 5 0.5597 -1.5255
13 5 6 0.6611 0.0074
13 5 7 -3.4169 3.2653
13 5 8 -2.8164 1.7327
13 5 9 1.0366 -4.1217
13 5 10 0.5513 -1.0775
13 5 11 4.9798 1.8579
13 5 12 -3.5219 0.6625
13 5 13 -0.8625 1.3981
13 5 14 1.6708 -1.7521
13 5 15 -0.7227 1.6557
13 5 16 1.6543 3.6937
13 5 17 1.0141 -0.1587
13 5 18 -1.6654 -2.1398
13 5 19 -2.5123 -0.4443
13 5 20 2.3594 -0.4795
13 5 21 2.5869 -4.3105
13 7 0 0.3390 0.1535
13 7 1 0.8988 0.0636
13 7 2 3.8862 -4.6452
13 7 3 4.1442 1.9224
13 7 4 -0.0911 1.2867
13 7 5 -2.3589 -1.8385
13 7 6 -2.2529 3.6144
13 7 7 -3.8748 2.4739
13 7 8 3.6271 -3.4683
13 7 9 -1.2576 -2.7442
13 7 10 2.7900 3.4905
13 7 11 0.0692 1.8795
13 7 12 -2.1928 -0.7412
13 7 13 2.5133 -2.4386
13 7 14 0.5255 0.7496
13 7 15 0.3122 2.6361
13 7 16 -0.3335 -2.3905
13 7 17 -0.8678 -3.6000
13 7 18 -0.8534 -1.1193
13 7 19 0.6110 1.0268
13 7 20 3.7854 -1.1115
13 7 21 -1.6849 -0.7677
13 9 0 2.1593 -0.1258
13 9 1 -0.3932 -1.8816
13 9 2 -0.9471 -1.5019
13 9 3 -2.4397 3.0913
13 9 4 -3.4588 -2.1176
13 9 5 -0.8118 1.4305
13 9 6 -2.8161 4.0970
13 9 7 2.2431 -2.9545
13 9 8 0.8654 -4.0738
13 9 9 -1.4533 2.9411
13 9 10 3.0296 3.0001
13 9 11 -1.1472 -1.4172
13 9 12 0.5397 -3.7318
13 9 13 0.0112 -0.4890
13 9 14 0.6189 2.1378
13 9 15 -1.8180 -2.1617
13 9 16 -2.2931 -1.7171
13 9 17 1.0860 1.2469
13 9 18 -0.6174 1.7637
13 9 19 1.9166 1.6154
13 9 20 -0.3108 0.4715
13 9 21 -2.9867 1.0796
13 11 0 -2.3148 -0.0111
13 11 1 -3.3863 -1.4466
13 11 2 -3.0258 0.4500
13 11 3 0.8314 -0.9466
13 11 4 2.7205 -0.9312
13 11 5 1.6689 4.3914
13 11 6 -1.1417 -0.4313
13 11 7 2.4852 -4.6588
13 11 8 -1.9360 1.3385
13 11 9 2.4913 3.2219
13 11 10 1.1255 -1.1877
13 11 11 -1.3206 -3.9895
13 11 12 -1.7730 -1.6868
13 11 13 1.9509 2.5278
13 11 14 -0.7687 0.1573
13 11 15 -4.3239 0.0179
13 11 16 1.2654 3.8395
13 11 17 1.8387 0.7837
13 11 18 -0.0423 -0.4138
13 11 19 2.1629 0.7487
13 11 20 -2.6013 -0.0779
13 11 21 0.8733 -1.9360
13 13 0 -1.4439 0.0178
13 13 1 -0.4733 -0.8750
13 13 2 4.0307 -1.5681
13 13 3 4.7929 -0.1724
13 13 4 3.8598 4.2525
13 13 5 -3.3599 1.0525
13 13 6 -1.6893 -3.3299
13 13 7 0.6701 -1.0248
13 13 8 0.3380 1.8468
13 13 9 1.6044 -0.5022
13 13 10 -1.2035 -2.9187
13 13 11 -2.6358 -1.5661
13 13 12 2.7629 2.5011
13 13 13 1.8287 3.0639
13 13 14 -5.2678 0.6355
13 13 15 -0.4073 2.1975
13 13 16 4.8464 -0.1223
13 13 17 0.8129 -4.2905
13 13 18 1.5770 -0.4311
13 13 19 -1.2904 0.8046
13 13 20 -1.7940 -2.0759
13 15 0 1.2462 -0.0125
13 15 1 1.9704 -1.8187
13 15 2 1.5420 -0.9481
13 15 3 0.4463 5.4479
13 15 4 -2.1009 0.2912
13 15 5 -7.5804 -3.4259
13 15 6 1.3658 -0.3278
13 15 7 0.5875 0.1175
13 15 8 -0.2628 0.5215
13 15 9 0.3277 -0.1747
13 15 10 -1.0951 -0.0295
13 15 11 1.3203 2.1508
13 15 12 2.9382 3.3830
13 15 13 -5.5926 1.5286
13 15 14 -2.4499 -2.0760
13 15 15 4.9727 -1.7273
13 15 16 3.4376 -3.7482
13 15 17 -1.2623 -0.6024
13 15 18 -1.5936 2.9713
13 15 19 -3.8684 0.1553
13 15 20 1.2274 -1.3775
13 17 0 0.9496 -0.0262
13 17 1 -1.5902 -2.8255
13 17 2 -3.7216 3.7794
13 17 3 2.0913 2.4605
13 17 4 -6.2327 -5.4556
13 17 5 -1.1889 1.9729
13 17 6 3.8713 2.3704
13 17 7 -1.2150 -0.4633
13 17 8 1.3334 1.1840
13 17 9 2.7983 0.7844
13 17 10 -0.7398 0.6648
13 17 11 0.1967 0.4228
13 17 12 -4.0403 0.7319
13 17 13 -2.4507 -3.5933
13 17 14 3.8041 -4.2982
13 17 15 5.5479 -0.4244
13 17 16 -1.8015 2.0639
13 17 17 -3.5908 3.6828
13 17 18 -3.0056 0.5463
13 17 19 1.0485 -1.1999
13 19 0 -0.6444 0.0081
13 19 1 -4.0189 -0.3593
13 19 2 3.9992 5.2196
13 19 3 1.2162 -2.8152
13 19 4 -4.3621 0.1555
13 19 5 5.6975 5.8697
13 19 6 0.4295 -1.8755
13 19 7 0.2355 -3.2056
13 19 8 4.8736 0.0887
13 19 9 -0.1650 -0.7405
13 19 10 -5.1183 -1.9094
13 19 11 -2.1350 -1.1949
13 19 12 1.4672 -1.5524
13 19 13 2.8053 -3.6533
13 19 14 4.3855 1.2581
13 19 15 0.4505 4.9016
13 19 16 -6.0048 3.7008
13 19 17 -1.7792 -2.2303
13 19 18 0.8669 -2.4232
13 21 0 -2.8641 0.0116
13 21 1 1.4965 2.6283
13 21 2 5.1462 3.0044
13 21 3 -6.0776 -2.1306
13 21 4 2.6637 2.9342
13 21 5 2.7336 -0.4247
13 21 6 -2.3394 -8.2450
13 21 7 1.7906 -1.5854
13 21 8 1.5943 2.1086
13 21 9 -6.7144 -0.4329
13 21 10 -3.1751 -0.6322
13 21 11 5.9382 0.5176
13 21 12 2.9796 0.3693
13 21 13 -1.2291 2.0665
13 21 14 2.2052 4.3008
13 21 15 -6.0529 3.5066
13 21 16 -2.4791 -3.7496
13 21 17 1.0268 -4.5327
13 21 18 3.7456 0.6300
13 23 0 0.6228 -0.0968
13 23 1 3.6526 3.2201
13 23 2 -5.6464 0.0485
13 23 3 -2.4189 -2.8764
13 23 4 4.6198 0.6844
13 23 5 -2.7899 -5.9435
13 23 6 -2.5779 -3.2599
13 23 7 1.6460 7.2110
13 23 8 -1.6309 2.8804
13 23 9 -3.6237 0.5785
13 23 10 5.4119 0.1109
13 23 11 3.7927 1.4118
13 23 12 -5.7812 2.8448
13 23 13 1.1265 1.2926
13 23 14 -1.3955 0.7596
13 23 15 -3.9144 -2.5160
13 23 16 1.9933 -5.5836
13 23 17 2.0953 1.3003
13 25 0 3.3141 -0.0091
13 25 1 -4.0729 1.4453
13 25 2 -5.0164 -2.7930
13 25 3 5.6599 -0.5242
13 25 4 0.9503 -0.3396
13 25 5 -3.1818 -3.7581
13 25 6 0.1572 7.7549
13 25 7 3.8673 4.2964
13 25 8 -0.3844 -1.7670
13 25 9 1.3266 -1.6531
13 25 10 1.1997 -1.9907
13 25 11 -4.8571 2.0757
13 25 12 -0.0648 0.1303
13 25 13 3.7938 -3.0943
13 25 14 -3.8380 -1.5419
13 25 15 1.2870 -3.7095
13 27 0 -3.4123 0.0127
13 27 1 -5.5733 0.3369
13 27 2 4.6886 0.2218
13 27 3 4.7135 0.6976
13 27 4 -0.9467 -4.3868
13 27 5 -1.9952 3.3980
13 27 6 3.2512 4.3350
13 27 7 2.1080 -5.4391
13 27 8 -1.1080 -2.0822
13 27 9 -3.3072 -3.1290
13 27 10 -3.2974 0.3225
13 27 11 2.5657 2.3625
13 27 12 5.0722 -2.9979
13 27 13 -3.2221 -1.7397
13 27 14 -1.4729 0.1031
13 29 0 -6.3833 -0.0709
13 29 1 2.5268 2.2057
13 29 2 5.1132 -1.3275
13 29 3 0.4473 -6.7737
13 29 4 -2.8238 -0.7053
13 29 5 -1.3278 6.3197
13 29 6 1.7159 -4.6346
13 29 7 -0.8662 -1.5601
13 29 8 -3.0878 1.0192
13 29 9 -3.9508 -0.4216
13 29 10 5.2794 4.0241
13 29 11 5.1765 0.8529
13 29 12 -3.9609 -2.0209
13 29 13 -3.6042 1.8317
13 31 0 0.5950 0.0735
13 31 1 5.0187 -1.6660
13 31 2 0.3242 -7.8895
13 31 3 -1.1322 -1.4209
13 31 4 -3.4010 9.6852
13 31 5 0.5495 0.8827
13 31 6 0.5071 -2.8883
13 31 7 0.2149 3.7800
13 31 8 -3.0401 -0.1041
13 31 9 2.8529 1.3574
13 31 10 5.2896 2.6479
13 31 11 -3.9785 -1.8864
13 33 0 4.6346 0.0044
13 33 1 0.6401 -4.6505
13 33 2 -0.2130 0.5642
13 33 3 -1.7135 10.1127
13 33 4 -1.1328 4.4637
13 33 5 1.1166 -5.9132
13 33 6 0.9139 0.0771
13 33 7 -0.8866 0.2866
13 33 8 -0.8252 -2.0065
13 35 0 1.0442 -0.1583
13 35 1 -1.0915 1.7233
13 35 2 -0.2129 6.2405
13 35 3 -2.3081 2.0169
13 35 4 -0.0909 -7.2728
13 35 5 0.2084 -4.3808
14 0 0 8.5335 -0.5195
14 0 1 0.0561 3.0517
14 0 2 -1.9189 1.0020
14 0 3 0.2209 -2.3998
14 0 4 -1.4212 -0.8138
14 0 5 -0.3205 -0.6206
14 0 6 -0.6830 -0.0432
14 0 7 -0.1593 -1.5412
14 0 8 9.0910 -0.0167
14 0 9 0.5610 2.4035
14 0 10 -2.6972 -0.0217
14 0 11 -0.4550 -4.5999
14 0 12 0.3319 0.0866
14 0 13 -0.0950 1.6273
14 0 14 -0.7656 0.3571
14 0 15 0.6150 0.2222
14 0 16 -4.0740 -0.3840
14 0 17 -0.4231 -4.8637
14 0 18 2.8328 0.0154
14 0 19 -0.1814 2.2043
14 0 20 -0.0519 -0.4208
14 0 21 0.0353 3.3928
14 2 0 5.6527 -0.3510
14 2 1 -3.4978 1.8382
14 2 2 -3.4785 -2.1673
14 2 3 -1.9005 -2.1664
14 2 4 -1.5158 -0.4616
14 2 5 1.5642 1.4436
14 2 6 -0.1275 -0.1171
14 2 7 4.7834 -1.7598
14 2 8 1.5832 0.3164
14 2 9 -6.2391 2.3871
14 2 10 -1.3083 -3.2305
14 2 11 -0.8864 0.1841
14 2 12 1.3954 4.0865
14 2 13 -1.5433 -1.4720
14 2 14 -0.6404 -1.2697
14 2 15 -1.0571 -1.3156
14 2 16 -2.7203 -2.2759
14 2 17 3.4629 2.3680
14 2 18 3.5874 4.6811
14 2 19 -0.3307 -0.4728
14 2 20 -1.3365 1.2054
14 2 21 1.6661 1.4273
14 4 0 0.2878 0.0917
14 4 1 -5.4500 0.5146
14 4 2 -4.0878 -1.6916
14 4 3 -0.0198 -0.8857
14 4 4 2.9374 1.5502
14 4 5 2.6550 0.1338
14 4 6 0.2526 -2.6849
14 4 7 1.5350 -1.2645
14 4 8 -5.3669 3.0400
14 4 9 -0.7566 1.4077
14 4 10 -0.3693 -2.2281
14 4 11 1.2911 5.2834
14 4 12 0.4718 -0.7923
14 4 13 -1.7841 -3.9324
14 4 14 1.3918 -0.5428
14 4 15 -0.3292 0.4635
14 4 16 1.0582 4.3455
14 4 17 4.9179 4.1726
14 4 18 -0.2940 -2.5517
14 4 19 -4.0539 -1.8255
14 4 20 -0.1465 1.4862
14 4 21 1.9296 -2.9091
14 6 0 -0.8992 0.1904
14 6 1 -4.1123 -0.4471
14 6 2 1.1981 -1.7018
14 6 3 5.3990 -0.1275
14 6 4 3.8422 0.4637
14 6 5 -1.3350 -3.4212
14 6 6 -0.3233 -0.3387
14 6 7 -2.6436 3.1108
14 6 8 0.0141 4.6137
14 6 9 0.9722 -2.5393
14 6 10 -0.6240 1.0189
14 6 11 2.4589 1.8458
14 6 12 -0.5756 -5.4260
14 6 13 1.2597 -1.3860
14 6 14 1.7145 1.5504
14 6 15 -0.5472 3.5618
14 6 16 1.3462 1.8095
14 6 17 0.1045 -4.6839
14 6 18 -4.0107 -3.8113
14 6 19 -1.7313 1.2419
14 6 20 3.4136 -0.0336
14 6 21 -0.6248 -2.8804
14 8 0 -0.9310 -0.0827
14 8 1 -1.6723 -0.2379
14 8 2 4.4851 -0.0006
14 8 3 1.2508 1.2165
14 8 4 -3.5438 -2.1403
14 8 5 -2.3448 -0.5074
14 8 6 -0.6526 4.8565
14 8 7 -0.9190 3.5808
14 8 8 2.1091 -1.5054
14 8 9 -2.4103 -3.5653
14 8 10 2.2979 2.3401
14 8 11 1.5766 -2.9160
14 8 12 -0.0059 -2.6735
14 8 13 -0.0573 1.3242
14 8 14 -0.6718 2.2922
14 8 15 -1.6614 0.3488
14 8 16 -1.2259 -3.6810
14 8 17 -0.9524 -1.5645
14 8 18 -0.8745 1.6762
14 8 19 2.3403 1.9711
14 8 20 1.7340 -0.0828
14 10 0 -2.6929 -0.0274
14 10 1 0.1475 2.0477
14 10 2 -1.3408 0.2439
14 10 3 -4.7931 -1.9038
14 10 4 -2.0912 -3.1114
14 10 5 3.1548 4.9160
14 10 6 -0.9687 2.7377
14 10 7 1.4990 -2.0862
14 10 8 -0.5628 -3.8356
14 10 9 0.3131 1.1320
14 10 10 2.9386 0.6071
14 10 11 -0.7472 -2.5479
14 10 12 -3.0065 0.1102
14 10 13 -0.7557 1.4123
14 10 14 -0.1558 0.6645
14 10 15 -2.4091 -1.2629
14 10 16 0.5633 2.0279
14 10 17 2.4664 2.6623
14 10 18 0.5826 -0.8888
14 10 19 1.9086 1.2867
14 10 20 -1.6185 -0.1456
14 12 0 0.4036 0.0736
14 12 1 -1.3016 -0.2557
14 12 2 -3.0206 -4.3587
14 12 3 0.8175 -4.9349
14 12 4 6.2835 3.5184
14 12 5 2.8420 4.7746
14 12 6 -2.3973 -2.8373
14 12 7 1.8065 -2.1644
14 12 8 -0.8736 -0.0319
14 12 9 1.1488 1.2506
14 12 10 -0.1275 -2.1211
14 12 11 -3.7207 -1.3127
14 12 12 -1.0510 0.4948
14 12 13 3.7241 1.5740
14 12 14 -1.7533 0.9055
14 12 15 -0.7172 2.2544
14 12 16 4.0376 2.4980
14 12 17 1.3693 -5.0133
14 12 18 -0.2831 -2.0404
14 12 19 -0.4360 2.1206
14 12 20 -1.7781 -1.9158
14 14 0 0.0142 -0.0005
14 14 1 -3.7959 -3.4585
14 14 2 2.5106 -4.6601
14 14 3 4.0661 3.2609
14 14 4 5.0593 7.9861
14 14 5 -5.1684 -2.9076
14 14 6 -1.8943 -1.7167
14 14 7 0.1553 -0.0084
14 14 8 -2.1251 -0.2822
14 14 9 0.6504 -1.0311
14 14 10 -0.4202 -0.8712
14 14 11 -1.4811 0.9027
14 14 12 5.2915 2.2529
14 14 13 -0.5102 2.9911
14 14 14 -3.4408 0.6831
14 14 15 2.5701 -0.4674
14 14 16 2.9501 -4.8675
14 14 17 -1.3620 -4.6744
14 14 18 -1.1836 4.3465
14 14 19 -2.4335 1.2160
14 16 0 -6.4307 -0.0743
14 16 1 -0.4362 -2.5790
14 16 2 1.4612 1.4613
14 16 3 1.7186 9.0459
14 16 4 -2.1536 -2.0460
14 16 5 -6.5335 -3.6825
14 16 6 0.9423 2.2792
14 16 7 -1.2971 -1.0407
14 16 8 0.9844 0.2103
14 16 9 4.2193 1.1127
14 16 10 -0.6632 1.8427
14 16 11 1.2143 1.3214
14 16 12 0.0150 2.7725
14 16 13 -5.3045 0.2345
14 16 14 0.8638 -4.9292
14 16 15 3.7566 -3.2353
14 16 16 0.1654 -1.7689
14 16 17 -2.5586 4.4117
14 16 18 -1.9722 4.2070
14 16 19 -0.8442 -1.1504
14 18 0 -3.5728 -0.1165
14 18 1 2.6275 -1.1276
14 18 2 -0.3045 5.1450
14 18 3 2.3309 1.0084
14 18 4 -3.8096 -5.8026
14 18 5 0.5185 3.6786
14 18 6 1.9713 0.2388
14 18 7 1.9331 -1.2639
14 18 8 4.5438 0.9780
14 18 9 0.8167 1.0299
14 18 10 -4.7143 -1.1702
14 18 11 -1.8353 -0.7149
14 18 12 -3.0159 0.6923
14 18 13 1.0469 -6.2534
14 18 14 4.0099 -3.9522
14 18 15 2.4958 3.5038
14 18 16 -3.2996 4.2718
14 18 17 -1.9036 3.0938
14 18 18 -0.6961 -1.8623
14 20 0 1.6098 -0.0035
14 20 1 1.8494 -0.0362
14 20 2 3.3086 3.0527
14 20 3 0.6694 -3.3510
14 20 4 0.1462 1.2812
14 20 5 1.7903 1.6533
14 20 6 1.3276 -3.5875
14 20 7 0.8959 -1.4429
14 20 8 -0.9309 -0.0349
14 20 9 -4.9730 -1.4330
14 20 10 -4.3204 -2.6501
14 20 11 1.3494 1.3255
14 20 12 3.6918 -2.0466
14 20 13 2.7449 -4.2830
14 20 14 2.8745 6.0305
14 20 15 -2.8892 5.5534
14 20 16 -3.6006 0.4979
14 20 17 0.3275 -3.0369
14 22 0 1.9421 0.0009
14 22 1 3.1802 1.0697
14 22 2 0.4440 1.6956
14 22 3 -1.6193 -0.4080
14 22 4 -0.0916 0.7888
14 22 5 -1.8956 -2.8193
14 22 6 -1.2747 -2.1744
14 22 7 -4.2108 0.7657
14 22 8 -0.1307 1.2486
14 22 9 -1.3408 -0.4596
14 22 10 2.2268 1.5300
14 22 11 5.4618 2.2250
14 22 12 0.7920 -1.9814
14 22 13 0.2106 4.2497
14 22 14 -0.7838 5.8285
14 22 15 -5.4126 -1.4890
14 22 16 1.3385 -3.3759
14 24 0 4.4732 -0.0295
14 24 1 0.2190 2.2347
14 24 2 -4.6294 1.6013
14 24 3 -0.2439 -0.7720
14 24 4 -2.2979 -1.1903
14 24 5 -0.2984 -1.0096
14 24 6 -3.2802 1.3080
14 24 7 2.6704 2.5612
14 24 8 5.7632 0.8503
14 24 9 0.1560 0.9356
14 24 10 1.3939 1.0340
14 24 11 -0.7057 -0.4550
14 24 12 -1.9078 1.0913
14 24 13 1.3779 2.9909
14 24 14 -4.5964 -3.0541
14 24 15 0.0572 -3.2497
14 26 0 2.1056 0.0515
14 26 1 -5.1272 2.2843
14 26 2 -0.6480 0.3125
14 26 3 1.3986 -1.5616
14 26 4 1.3518 -1.3734
14 26 5 0.1155 -0.6417
14 26 6 0.4984 1.5513
14 26 7 7.7145 -0.6803
14 26 8 -1.0641 -0.0389
14 26 9 -5.2096 -1.0221
14 26 10 -2.8740 -1.9125
14 26 11 0.2205 0.3963
14 26 12 3.0472 0.4895
14 26 13 -2.2029 -3.4734
14 26 14 -2.7792 -2.3660
14 28 0 -3.1714 -0.0938
14 28 1 -2.0881 2.1074
14 28 2 3.0501 -1.4261
14 28 3 1.3744 -3.8669
14 28 4 0.9317 -3.3189
14 28 5 -3.0026 1.0303
14 28 6 3.0625 0.3850
14 28 7 -0.5217 -0.6387
14 28 8 -6.0760 0.9585
14 28 9 -3.6955 -2.5058
14 28 10 3.4093 0.6779
14 28 11 5.6121 1.8154
14 28 12 -0.9077 -2.1563
14 30 0 -2.4300 -0.0444
14 30 1 1.3704 0.1681
14 30 2 0.3377 -5.5994
14 30 3 -0.0065 -4.3919
14 30 4 -2.7584 1.9226
14 30 5 -0.7355 5.0806
14 30 6 1.1039 0.2388
14 30 7 -1.6092 1.9470
14 30 8 -0.8481 -0.1635
14 30 9 2.7619 -0.8847
14 30 10 6.2081 2.8426
14 32 0 -0.1842 0.1743
14 32 1 0.8006 -3.8513
14 32 2 -0.0592 -3.5426
14 32 3 0.6480 3.2545
14 32 4 -0.5233 7.5642
14 32 5 1.4762 1.8689
14 32 6 0.9074 -1.7128
14 32 7 1.4992 0.5538
14 32 8 -0.5129 -1.8764
14 34 0 1.7039 -0.0790
14 34 1 0.7900 -1.4046
14 34 2 1.6611 3.3110
14 34 3 0.3141 5.2227
14 34 4 -0.8693 1.6089
15 1 0 8.8223 -0.1833
15 1 1 -2.6997 0.5852
15 1 2 -2.5332 -1.0150
15 1 3 -0.4850 -0.7772
15 1 4 -1.4449 -0.3324
15 1 5 0.1160 -0.1006
15 1 6 -1.8538 0.9649
15 1 7 2.4088 -1.1356
15 1 8 6.0789 -1.2085
15 1 9 -3.3482 0.3912
15 1 10 -0.3799 -1.7256
15 1 11 -1.1153 -5.5720
15 1 12 -0.7304 5.7826
15 1 13 -1.1569 4.4046
15 1 14 -1.7149 -1.5528
15 1 15 -0.1238 -0.4268
15 1 16 -3.4813 -2.5347
15 1 17 1.9268 -2.0957
15 1 18 3.9133 3.5896
15 1 19 -0.3057 0.8499
15 1 20 -0.9285 -0.5591
15 3 0 2.3402 -0.1290
15 3 1 -4.9047 -0.3677
15 3 2 -2.8173 -0.3711
15 3 3 -1.8025 2.5970
15 3 4 -0.0685 -0.5340
15 3 5 0.8478 1.3383
15 3 6 -1.5093 -0.8455
15 3 7 4.1862 -2.9202
15 3 8 -1.8561 -0.9421
15 3 9 -2.9036 3.0800
15 3 10 1.0685 -2.6519
15 3 11 -2.2212 4.0379
15 3 12 0.0555 6.8884
15 3 13 -0.9963 -3.6868
15 3 14 0.3255 -2.6430
15 3 15 0.0832 -0.4538
15 3 16 -0.0265 -0.1553
15 3 17 5.3460 4.7767
15 3 18 2.3872 0.6121
15 3 19 -2.8682 -2.9015
15 3 20 -0.3501 0.8008
15 5 0 -0.2974 -0.0202
15 5 1 -4.0257 -0.9942
15 5 2 -2.5084 2.1889
15 5 3 1.2922 -0.0440
15 5 4 3.0313 -2.3554
15 5 5 -0.3880 -0.7875
15 5 6 0.4070 -2.9209
15 5 7 1.7618 -1.6966
15 5 8 -2.3788 4.9274
15 5 9 2.0616 2.5230
15 5 10 -0.9684 -0.9418
15 5 11 -0.5724 5.9586
15 5 12 1.5846 -3.8024
15 5 13 0.3560 -5.7525
15 5 14 1.4202 0.2214
15 5 15 0.3330 1.3567
15 5 16 1.4529 3.1963
15 5 17 2.7179 -0.3331
15 5 18 -3.4482 -4.9090
15 5 19 -3.6164 0.2184
15 5 20 1.2777 1.5036
15 7 0 -0.3678 -0.0655
15 7 1 -3.6318 -0.5439
15 7 2 2.1785 2.1596
15 7 3 4.2951 -2.9114
15 7 4 0.5275 -0.8661
15 7 5 -1.8121 -0.8587
15 7 6 1.6630 0.4707
15 7 7 -0.6201 3.5826
15 7 8 0.5139 5.6460
15 7 9 -0.0357 -3.8350
15 7 10 -1.4055 0.4761
15 7 11 1.6715 -1.7415
15 7 12 0.9447 -6.3950
15 7 13 -0.5341 0.1490
15 7 14 0.4939 2.4012
15 7 15 -1.3920 1.9264
15 7 16 -0.4064 -0.7644
15 7 17 -1.1146 -3.3825
15 7 18 -2.9325 0.3449
15 7 19 0.5139 2.1513
15 7 20 1.8070 0.1316
15 9 0 -2.1178 -0.0291
15 9 1 -0.3644 3.2628
15 9 2 3.4625 1.3496
15 9 3 -1.7682 -0.6103
15 9 4 -4.0992 -0.7554
15 9 5 -0.0563 1.6412
15 9 6 0.4652 2.7958
15 9 7 -1.0586 2.9341
15 9 8 0.5520 -2.3544
15 9 9 -0.7399 -4.1673
15 9 10 0.7359 0.5828
15 9 11 0.9832 -3.5050
15 9 12 -1.5573 1.0704
15 9 13 -0.6760 3.1286
15 9 14 -0.2127 1.4864
15 9 15 -2.6140 -0.5188
15 9 16 0.4348 -0.3697
15 9 17 1.3802 2.3537
15 9 18 0.6933 -0.1108
15 9 19 1.4704 0.2856
15 11 0 0.6177 0.0670
15 11 1 1.0191 2.7940
15 11 2 -3.7014 -1.5527
15 11 3 -4.9516 -3.5151
15 11 4 0.1242 -2.3842
15 11 5 4.2571 4.4863
15 11 6 -0.1686 -0.7749
15 11 7 0.9972 -1.2378
15 11 8 1.1257 -3.5526
15 11 9 -0.4106 0.7230
15 11 10 -0.1092 -0.5985
15 11 11 -0.9017 0.8588
15 11 12 -1.8986 2.9018
15 11 13 1.6492 0.2232
15 11 14 -1.8299 -1.0755
15 11 15 -0.3987 0.6964
15 11 16 3.8980 3.6188
15 11 17 1.9290 -2.4430
15 11 18 -0.8434 -4.2689
15 11 19 -0.2600 2.4095
15 13 0 2.5698 -0.0062
15 13 1 -5.3478 -1.9133
15 13 2 -3.4261 -3.9936
15 13 3 1.9128 -5.9906
15 13 4 7.1094 5.9376
15 13 5 3.2595 2.2474
15 13 6 -2.0923 -3.4806
15 13 7 0.6518 -0.2843
15 13 8 -1.9161 -0.0031
15 13 9 -2.2235 0.0541
15 13 10 0.9370 -0.5197
15 13 11 -1.3686 2.1662
15 13 12 1.4207 -0.3015
15 13 13 0.6389 -1.4804
15 13 14 -1.9100 0.6606
15 13 15 3.4929 3.0032
15 13 16 2.2971 -2.3017
15 13 17 -1.6619 -7.6647
15 13 18 -2.1088 2.5776
15 15 0 -6.1790 -0.0436
15 15 1 -5.6844 -1.1163
15 15 2 3.9230 -3.6617
15 15 3 4.0865 4.0388
15 15 4 4.4833 8.8868
15 15 5 -4.9407 -5.0853
15 15 6 -3.8318 -0.2957
15 15 7 -1.2673 1.1497
15 15 8 -2.1665 0.1335
15 15 9 3.2898 -1.0198
15 15 10 2.1174 2.1403
15 15 11 -1.0516 0.7579
15 15 12 1.8171 -0.7079
15 15 13 -2.3940 1.2544
15 15 14 1.7472 1.4893
15 15 15 1.8902 -1.9310
15 15 16 -1.2873 -5.7683
15 15 17 -2.1271 1.2759
15 15 18 -1.0250 6.4500
15 17 0 -9.3194 -0.1015
15 17 1 3.2893 -0.1754
15 17 2 2.3785 0.2471
15 17 3 1.0776 9.3287
15 17 4 -1.8164 -3.0464
15 17 5 -5.4172 -4.1954
15 17 6 0.7093 1.7801
15 17 7 1.9782 0.9599
15 17 8 3.8290 -1.1090
15 17 9 4.3106 0.9938
15 17 10 -3.6511 1.6013
15 17 11 -1.4012 -1.3201
15 17 12 -1.4697 1.6255
15 17 13 -0.1452 0.1387
15 17 14 1.9147 -4.1267
15 17 15 -0.8312 -2.4049
15 17 16 -0.9500 1.4767
15 17 17 -0.6801 5.6208
15 19 0 -0.2574 -0.1137
15 19 1 5.0157 -1.2040
15 19 2 -0.7479 3.4376
15 19 3 1.7044 -0.3431
15 19 4 -0.3684 -6.3564
15 19 5 0.9976 -0.1642
15 19 6 3.6894 1.0523
15 19 7 2.0327 0.0019
15 19 8 0.0669 -2.0374
15 19 9 -4.0595 1.6013
15 19 10 -5.1114 -2.2632
15 19 11 -0.2616 0.4831
15 19 12 0.1534 1.1592
15 19 13 2.4656 -6.3536
15 19 14 0.3420 -1.4527
15 19 15 0.0632 4.4566
15 19 16 -0.8641 3.2157
15 21 0 3.6969 0.0097
15 21 1 1.8182 -0.5228
15 21 2 0.8695 0.1216
15 21 3 2.7772 -3.7677
15 21 4 0.6865 -0.5277
15 21 5 -1.0488 0.1651
15 21 6 -0.3499 2.9436
15 21 7 -5.3309 -2.1208
15 21 8 -2.9260 0.3458
15 21 9 -1.3580 0.0779
15 21 10 0.8174 -0.8836
15 21 11 1.8734 3.3012
15 21 12 2.8872 -4.3995
15 21 13 1.8661 -2.8061
15 21 14 0.8089 7.6390
15 21 15 -1.7187 2.4227
15 21 16 0.0191 -0.8571
15 23 0 3.0451 0.0130
15 23 1 0.5044 -0.6554
15 23 2 -0.0057 -0.1547
15 23 3 0.6829 2.4265
15 23 4 -4.5404 0.1903
15 23 5 -1.8638 3.2022
15 23 6 -3.5688 1.3567
15 23 7 -2.2437 -2.2865
15 23 8 6.9604 1.7460
15 23 9 2.7150 -0.4887
15 23 10 -0.0432 2.5109
15 23 11 1.1725 -0.7861
15 23 12 2.4055 -3.8521
15 23 13 1.0811 6.6179
15 23 14 -2.6300 2.9353
15 25 0 1.2718 0.0328
15 25 1 -1.5640 0.5026
15 25 2 0.1048 4.4081
15 25 3 -1.9613 1.1162
15 25 4 -1.8097 -1.1799
15 25 5 2.1294 1.7756
15 25 6 -2.4316 -3.8275
15 25 7 8.2506 -0.6886
15 25 8 4.6594 0.7196
15 25 9 -5.5086 0.9705
15 25 10 -3.3023 -0.2993
15 25 11 2.1451 -3.0092
15 25 12 1.8928 2.7260
15 25 13 -2.7897 2.7713
15 27 0 -0.1506 -0.0063
15 27 1 0.8298 3.0227
15 27 2 0.9438 1.9004
15 27 3 -1.5093 -4.9652
15 27 4 3.2198 -1.7463
15 27 5 -2.5479 -2.6719
15 27 6 1.0038 -1.6562
15 27 7 4.8300 1.5997
15 27 8 -7.0492 2.0787
15 27 9 -6.1206 -0.7561
15 27 10 2.4530 -2.5328
15 27 11 4.3859 1.0134
15 27 12 -1.3203 1.8247
15 29 0 3.6807 -0.1132
15 29 1 0.7122 1.9847
15 29 2 -3.0144 -4.5473
15 29 3 -0.5313 -4.1367
15 29 4 -1.3741 -0.4478
15 29 5 -3.8634 0.9998
15 29 6 3.8037 3.1258
15 29 7 -1.7856 2.6093
15 29 8 -3.6869 0.4249
15 29 9 2.8475 -3.3510
15 29 10 5.8799 0.5663
15 31 0 0.3036 0.0973
15 31 1 -5.0583 -1.8593
15 31 2 -2.8865 -4.0178
15 31 3 1.0951 0.8794
15 31 4 -0.7138 2.5893
15 31 5 3.0609 4.3310
15 31 6 2.8834 1.0289
15 31 7 -0.0075 0.1070
15 33 0 -5.0699 0.1411
15 33 1 -1.3556 -2.1373
15 33 2 3.1425 0.9005
15 33 3 3.4555 1.8742
16 0 0 6.0669 0.2636
16 0 1 0.1333 -1.9166
16 0 2 -2.4417 0.0664
16 0 3 0.1425 0.1603
16 0 4 1.8565 -0.6077
16 0 5 -0.2838 0.4408
16 0 6 -3.4091 0.7297
16 0 7 -0.0532 -2.5230
16 0 8 4.6991 -0.6354
16 0 9 -0.1544 -1.6598
16 0 10 -1.1104 0.3471
16 0 11 0.2872 -5.8709
16 0 12 -0.1205 -0.2681
16 0 13 -0.0055 4.4937
16 0 14 -2.8919 0.7125
16 0 15 -0.0440 1.6200
16 0 16 -2.4589 -0.7074
16 0 17 0.0022 -2.0706
16 0 18 3.4240 0.1120
16 0 19 -0.3628 1.1285
16 2 0 3.6298 -0.0556
16 2 1 -2.8816 -1.4058
16 2 2 -1.3860 0.3324
16 2 3 0.5485 3.2063
16 2 4 1.2015 0.4340
16 2 5 -1.7390 0.2727
16 2 6 -3.5672 -1.0120
16 2 7 2.7050 -0.9088
16 2 8 1.1282 -1.0372
16 2 9 -3.2659 1.5526
16 2 10 1.7042 -0.2508
16 2 11 -0.4427 -3.4657
16 2 12 -1.5552 6.4574
16 2 13 -1.5770 2.9361
16 2 14 -0.0212 -0.4059
16 2 15 0.8369 0.4687
16 2 16 -0.4650 -1.9051
16 2 17 3.4121 0.1042
16 2 18 2.5134 1.5576
16 2 19 -1.5239 -1.4553
16 4 0 -0.0681 -0.3302
16 4 1 -2.3858 -0.5736
16 4 2 -1.1897 3.0604
16 4 3 -0.4109 3.3002
16 4 4 -0.0586 -3.5122
16 4 5 -3.5599 -0.3624
16 4 6 -0.8422 -0.3885
16 4 7 3.4713 -0.7879
16 4 8 -1.2573 -0.1646
16 4 9 1.3832 3.9513
16 4 10 2.0719 -3.7458
16 4 11 -2.7780 2.9789
16 4 12 0.1723 5.6031
16 4 13 1.6171 -2.3847
16 4 14 1.6164 -2.0016
16 4 15 0.4707 -0.9335
16 4 16 0.4765 -1.3515
16 4 17 2.2101 1.3148
16 4 18 -0.7914 -1.9241
16 4 19 -3.0132 -1.4083
16 6 0 -0.9662 -0.1413
16 6 1 -1.1631 -1.4069
16 6 2 -1.6295 3.7068
16 6 3 1.1079 -3.4569
16 6 4 0.0441 -3.5623
16 6 5 -0.6462 1.3487
16 6 6 3.3732 -0.0250
16 6 7 2.5177 -1.9497
16 6 8 -0.0377 4.0892
16 6 9 2.0786 -0.4915
16 6 10 -2.1527 -2.4625
16 6 11 -1.4599 4.5663
16 6 12 2.2975 -2.1944
16 6 13 -0.0696 -4.5905
16 6 14 -0.2096 -0.9563
16 6 15 -1.4614 -0.3716
16 6 16 -1.2488 0.6980
16 6 17 0.4722 -0.1317
16 6 18 -2.1680 -0.9643
16 6 19 -1.1452 1.7927
16 8 0 1.1130 0.0041
16 8 1 -0.0471 1.0051
16 8 2 1.3334 2.5380
16 8 3 2.0888 -3.2218
16 8 4 0.2317 2.1310
16 8 5 0.7309 1.9961
16 8 6 1.6294 -0.6561
16 8 7 -1.0040 1.1710
16 8 8 -1.2092 3.2463
16 8 9 -0.5313 -4.4371
16 8 10 -2.4098 1.2097
16 8 11 0.7242 -0.8228
16 8 12 -0.1360 -2.9354
16 8 13 -0.7424 0.0377
16 8 14 0.2384 1.6032
16 8 15 -2.9437 0.9296
16 8 16 0.8645 1.3069
16 8 17 2.1245 0.8725
16 8 18 -0.2020 0.3977
16 8 19 0.0597 0.2924
16 10 0 3.2241 0.0042
16 10 1 0.1789 4.2920
16 10 2 -0.3210 0.6381
16 10 3 -2.2206 0.8625
16 10 4 -1.9003 -0.4024
16 10 5 -1.0126 1.1030
16 10 6 0.2031 -1.0048
16 10 7 -1.7953 1.7796
16 10 8 0.8648 -2.2259
16 10 9 0.3561 -1.9336
16 10 10 -1.2482 0.1203
16 10 11 0.7352 -0.6633
16 10 12 0.2685 2.6759
16 10 13 2.1416 1.8512
16 10 14 -2.2854 -0.3235
16 10 15 -1.3247 0.4131
16 10 16 4.6770 2.3522
16 10 17 1.6564 -0.4733
16 10 18 -1.4337 -3.3874
16 12 0 1.8597 -0.0195
16 12 1 -3.6406 0.5562
16 12 2 -4.8749 -0.4159
16 12 3 -1.6506 -4.6849
16 12 4 0.3495 -2.1387
16 12 5 3.7208 2.5815
16 12 6 1.2634 -2.9371
16 12 7 -0.1913 -0.4704
16 12 8 2.1663 -1.8352
16 12 9 -2.7139 0.3518
16 12 10 -0.6129 -0.4061
16 12 11 1.7951 3.6704
16 12 12 1.3705 1.7519
16 12 13 -1.5938 -2.7905
16 12 14 -4.0668 -2.2357
16 12 15 4.1441 3.0949
16 12 16 2.9204 0.5738
16 12 17 -2.2069 -5.8789
16 12 18 -2.8389 -0.9235
16 14 0 -2.5077 -0.0374
16 14 1 -5.6460 -0.5931
16 14 2 0.2881 -2.0093
16 14 3 3.4808 -6.4044
16 14 4 5.0213 7.8088
16 14 5 3.2015 -0.5339
16 14 6 -4.2342 -3.0098
16 14 7 -0.2972 1.3031
16 14 8 -2.0763 1.7655
16 14 9 -2.2197 -0.7241
16 14 10 3.9877 1.9520
16 14 11 0.8061 2.2627
16 14 12 -1.7106 -2.8606
16 14 13 -3.8697 -3.6133
16 14 14 3.1189 3.0207
16 14 15 4.3133 2.8398
16 14 16 -2.3938 -5.2103
16 14 17 -2.5154 -2.7497
16 16 0 -5.0839 -0.0291
16 16 1 -0.5069 2.1847
16 16 2 4.2543 -4.2785
16 16 3 1.9006 5.7794
16 16 4 2.0388 7.3621
16 16 5 -5.8524 -6.2101
16 16 6 -3.1583 0.1501
16 16 7 1.9207 3.8865
16 16 8 -0.8371 -0.2895
16 16 9 5.1181 -1.9079
16 16 10 1.9958 2.3787
16 16 11 -3.2688 -1.1828
16 16 12 -2.4983 -2.0321
16 16 13 2.0728 1.8911
16 16 14 4.9036 3.1368
16 16 15 -2.9277 -3.5643
16 16 16 -2.1733 -3.1085
16 16 17 0.0629 4.1344
16 18 0 -2.4431 -0.0732
16 18 1 2.6230 -0.1157
16 18 2 -0.2763 -0.0980
16 18 3 -0.1399 7.9488
16 18 4 -1.9190 -5.5696
16 18 5 -2.2603 -6.1619
16 18 6 5.1319 2.0172
16 18 7 1.0471 2.4729
16 18 8 1.3956 -5.1407
16 18 9 1.7385 1.0720
16 18 10 -4.9930 1.0711
16 18 11 -2.8818 -0.3974
16 18 12 0.5657 1.6783
16 18 13 3.8879 0.3360
16 18 14 -2.5046 -3.5717
16 18 15 -2.8620 -1.6441
16 18 16 1.4052 2.7751
16 20 0 0.3288 -0.0646
16 20 1 0.9196 -1.2344
16 20 2 -0.7783 1.9111
16 20 3 1.7365 -3.5526
16 20 4 0.7813 -7.7523
16 20 5 3.4854 -2.1071
16 20 6 0.0128 6.1369
16 20 7 -4.7847 -1.4561
16 20 8 -0.6344 -1.8171
16 20 9 -2.3674 4.0935
16 20 10 -2.3259 -0.5211
16 20 11 -0.0489 1.9857
16 20 12 2.4236 -1.3526
16 20 13 0.5964 -5.3872
16 20 14 -2.1836 0.5079
16 20 15 2.1216 3.4982
16 22 0 1.5258 -0.0045
16 22 1 0.2930 -0.7200
16 22 2 0.8245 -2.8442
16 22 3 2.0523 -2.7978
16 22 4 0.2997 -0.8202
16 22 5 -2.1294 5.8328
16 22 6 -5.9901 6.6190
16 22 7 -2.0952 -4.1078
16 22 8 4.1838 3.2631
16 22 9 1.8119 -0.4982
16 22 10 -0.4789 0.0201
16 22 11 0.2658 0.0383
16 22 12 3.4916 -5.9815
16 22 13 0.6803 0.6760
16 22 14 0.9951 5.8676
16 24 0 0.4573 0.0131
16 24 1 -1.5400 -1.9716
16 24 2 1.2196 0.5339
16 24 3 0.3623 4.1206
16 24 4 -2.5278 1.7460
16 24 5 -1.7526 7.2651
16 24 6 -1.4851 -3.7679
16 24 7 6.0283 -2.9924
16 24 8 5.9912 0.1426
16 24 9 -2.7102 -1.7772
16 24 10 -3.7041 1.6830
16 24 11 2.6681 -3.5053
16 24 12 3.3651 -0.9930
16 24 13 -1.0225 6.4099
16 26 0 -3.6771 0.0190
16 26 1 1.2298 0.2146
16 26 2 3.2009 5.1550
16 26 3 -1.6441 -0.9096
16 26 4 0.4142 -0.0601
16 26 5 -0.1786 -1.8909
16 26 6 0.0655 -6.4801
16 26 7 5.4496 0.9621
16 26 8 -3.3645 0.3052
16 26 9 -7.0170 2.5453
16 26 10 0.6146 -0.9895
16 26 11 4.4972 -2.0705
16 28 0 2.7229 -0.0493
16 28 1 6.5330 2.5615
16 28 2 -1.3863 -0.3992
16 28 3 -2.9132 -4.7510
16 28 4 -0.1000 -0.2171
16 28 5 -4.4805 -3.1250
16 28 6 1.5705 2.1144
16 28 7 1.0512 3.2560
16 28 8 -5.2294 2.5520
16 28 9 0.2719 -1.2454
16 30 0 9.0240 0.0120
16 30 1 -2.3221 0.6038
16 30 2 -7.3239 -3.7653
16 30 3 -1.2834 0.2646
16 30 4 -1.4389 1.0305
16 30 5 0.3933 1.9807
16 30 6 5.4596 3.0797
16 32 0 -2.6373 0.1735
16 32 1 -8.5722 -1.4152
17 1 0 0.0190 0.2532
17 1 1 0.5064 -2.6660
17 1 2 -1.1646 0.9343
17 1 3 1.3427 1.0495
17 1 4 4.3820 0.4904
17 1 5 -1.9468 1.3323
17 1 6 -4.7814 -1.9293
17 1 7 1.4250 -2.9684
17 1 8 1.7215 0.2482
17 1 9 -2.4774 -0.6621
17 1 10 -1.3979 3.6554
17 1 11 1.7039 -2.6227
17 1 12 -0.6605 -0.6732
17 1 13 -0.8439 1.9094
17 1 14 -0.9925 1.8836
17 1 15 0.7813 1.3963
17 1 16 -0.0759 0.4848
17 1 17 1.7628 0.0687
17 1 18 1.4236 -0.7511
17 3 0 1.6982 -0.3348
17 3 1 -0.1809 0.3906
17 3 2 0.2522 1.8037
17 3 3 1.7275 2.4291
17 3 4 1.2447 0.0955
17 3 5 -5.9622 -0.8903
17 3 6 -2.1335 -1.4084
17 3 7 2.2810 3.2310
17 3 8 -0.3772 0.2850
17 3 9 -0.8016 3.9829
17 3 10 3.2262 -1.3943
17 3 11 -0.2285 -6.0510
17 3 12 -1.6598 4.2713
17 3 13 1.4311 4.2974
17 3 14 2.6921 0.2418
17 3 15 1.3354 0.2793
17 3 16 0.6424 -2.1038
17 3 17 0.2241 -2.4528
17 3 18 -0.4621 -0.3702
17 5 0 -1.5237 -0.2881
17 5 1 0.0364 -0.3265
17 5 2 -0.9112 1.1675
17 5 3 -0.7631 1.0359
17 5 4 -3.0384 -2.8757
17 5 5 -3.4582 -0.6960
17 5 6 2.8542 2.8835
17 5 7 2.8711 0.0589
17 5 8 0.9946 -1.2549
17 5 9 2.2300 0.1479
17 5 10 0.7151 -7.9367
17 5 11 -3.0849 2.2487
17 5 12 1.4680 7.3020
17 5 13 2.4515 -1.0827
17 5 14 0.4434 -2.9481
17 5 15 -2.0088 -2.1018
17 5 16 -3.1528 -3.1059
17 5 17 -1.0912 1.2378
17 5 18 0.0565 0.7814
17 7 0 -0.4083 0.0394
17 7 1 2.5619 -2.3494
17 7 2 -2.2628 2.7341
17 7 3 0.0177 -2.1687
17 7 4 0.1617 -1.8673
17 7 5 3.7087 2.2835
17 7 6 3.0819 0.9852
17 7 7 1.6120 -4.2091
17 7 8 -1.1434 0.8485
17 7 9 -0.3742 -3.3504
17 7 10 -3.2063 -0.0420
17 7 11 -0.8871 7.0887
17 7 12 1.2197 0.4399
17 7 13 -0.3964 -4.6631
17 7 14 -1.3594 -1.4503
17 7 15 -4.4672 -1.1419
17 7 16 -0.8801 2.3463
17 7 17 3.9697 2.5977
17 7 18 0.8861 -0.3524
17 9 0 6.7523 -0.0481
17 9 1 0.8211 2.0583
17 9 2 -0.8422 3.0671
17 9 3 1.4771 -1.3456
17 9 4 3.2648 1.6868
17 9 5 -0.1467 2.8254
17 9 6 -1.0356 -2.0499
17 9 7 -2.1684 -0.5778
17 9 8 -2.5047 1.8793
17 9 9 0.1762 -0.7029
17 9 10 -1.6242 3.4388
17 9 11 0.6647 0.6155
17 9 12 0.7563 -2.4265
17 9 13 2.2548 -1.0882
17 9 14 -2.2219 0.0390
17 9 15 -2.1718 1.3877
17 9 16 6.0899 3.2689
17 9 17 3.3824 -1.0813
17 11 0 3.1771 -0.0774
17 11 1 -3.6786 3.6240
17 11 2 -2.0629 0.0336
17 11 3 -0.0436 -0.3075
17 11 4 -0.7942 -0.0878
17 11 5 -3.7001 0.9517
17 11 6 1.0779 -3.5226
17 11 7 -2.3340 0.8803
17 11 8 2.4926 -0.3878
17 11 9 0.3159 -0.1836
17 11 10 -1.5916 -1.1704
17 11 11 1.8194 0.0885
17 11 12 3.8936 0.9070
17 11 13 -0.3460 -0.3223
17 11 14 -5.4211 -1.4670
17 11 15 3.2978 2.8220
17 11 16 4.4431 0.4778
17 11 17 -2.6652 -3.0546
17 13 0 -3.4546 0.0226
17 13 1 -2.6006 -0.7894
17 13 2 -2.3838 -0.7780
17 13 3 1.9625 -4.3643
17 13 4 -1.2413 0.4661
17 13 5 3.2859 -1.0352
17 13 6 0.1158 -3.4131
17 13 7 -0.6163 1.0409
17 13 8 1.9072 0.5968
17 13 9 -4.1670 -0.8788
17 13 10 1.1824 0.3228
17 13 11 4.5816 3.0956
17 13 12 -0.3918 0.1713
17 13 13 -7.0547 -3.5751
17 13 14 -0.0874 0.4398
17 13 15 5.4740 3.7561
17 13 16 -1.6435 -2.5590
17 15 0 0.8375 -0.0181
17 15 1 0.0505 0.2234
17 15 2 1.7743 -1.6997
17 15 3 2.9743 -1.9380
17 15 4 1.7570 5.9609
17 15 5 0.7709 -2.4792
17 15 6 -4.5671 0.2517
17 15 7 2.0355 3.5006
17 15 8 -2.5970 1.4430
17 15 9 0.3875 -1.8807
17 15 10 6.2982 1.8883
17 15 11 0.0382 0.8982
17 15 12 -6.8164 -2.4366
17 15 13 -0.9307 -2.3871
17 15 14 6.8691 4.6076
17 15 15 0.0404 -0.2266
17 15 16 -2.5732 -3.7948
17 17 0 3.0628 -0.0271
17 17 1 -1.1919 1.9661
17 17 2 1.7719 -1.9338
17 17 3 0.0031 6.7147
17 17 4 -0.8064 2.2479
17 17 5 -4.7692 -4.3175
17 17 6 2.6053 0.6222
17 17 7 1.2002 2.6544
17 17 8 -1.2035 -3.7293
17 17 9 5.7665 -2.0792
17 17 10 0.6230 1.6392
17 17 11 -6.5705 0.5327
17 17 12 -2.3078 -1.5493
17 17 13 6.8349 1.6748
17 17 14 0.8332 1.5203
17 17 15 -4.1022 -3.4540
17 19 0 -1.2311 -0.0181
17 19 1 -2.0392 -0.2887
17 19 2 -0.4916 1.6387
17 19 3 -1.0423 2.7201
17 19 4 -2.9405 -7.1602
17 19 5 2.9847 -6.0937
17 19 6 3.3726 1.9197
17 19 7 -5.2538 0.4402
17 19 8 1.7904 -3.9524
17 19 9 1.3703 3.3815
17 19 10 -4.7209 2.6282
17 19 11 -3.8870 1.2551
17 19 12 4.2834 -0.9721
17 19 13 2.5197 -0.2140
17 19 14 -5.1143 -2.0257
17 21 0 -1.5723 -0.0424
17 21 1 -0.5683 -0.3458
17 21 2 -0.4050 0.0193
17 21 3 -0.9762 -5.4133
17 21 4 1.6509 -6.5105
17 21 5 4.1032 0.9604
17 21 6 -7.2238 8.5315
17 21 7 -2.3787 -1.0635
17 21 8 4.5111 2.5702
17 21 9 0.2502 2.6922
17 21 10 -2.7847 0.0050
17 21 11 0.3304 -0.9315
17 21 12 4.1121 -3.1509
17 21 13 -2.1140 -1.9350
17 23 0 0.3716 -0.0291
17 23 1 -1.6632 -0.5296
17 23 2 -0.1830 -2.7433
17 23 3 1.0601 -1.3291
17 23 4 3.5007 1.1717
17 23 5 -3.6075 10.1774
17 23 6 -4.0460 2.8935
17 23 7 6.3564 -3.2155
17 23 8 5.0142 0.6640
17 23 9 -1.3268 -3.7883
17 23 10 -3.6652 0.0895
17 23 11 2.2107 -2.0747
17 23 12 2.2057 -2.5894
17 25 0 -3.9743 -0.0128
17 25 1 -2.0115 -1.2261
17 25 2 2.9259 0.9755
17 25 3 2.3519 1.7580
17 25 4 -0.2482 3.8361
17 25 5 -3.0469 3.3513
17 25 6 2.6150 -7.6632
17 25 7 4.7414 -1.5909
17 25 8 -0.9353 -2.8780
17 25 9 -6.1689 1.0160
17 25 10 -1.1809 2.4211
17 27 0 -4.5930 -0.0163
17 27 1 5.2623 0.0748
17 27 2 3.3172 1.5189
17 27 3 -1.4996 -1.1653
17 27 4 -2.1489 1.3535
17 27 5 -1.4838 -5.0379
17 27 6 0.5579 -1.8451
17 27 7 0.6152 2.2355
17 27 8 -4.2852 1.7112
17 29 0 6.4417 0.0234
17 29 1 5.6592 0.7667
17 29 2 -3.9975 -0.8121
17 29 3 -3.6692 -0.0402
17 29 4 -1.2400 0.1503
17 29 5 -1.0163 -0.8079
18 0 0 -4.8967 0.0398
18 0 1 -0.0062 -1.9199
18 0 2 -0.9331 -0.0053
18 0 3 -0.0059 -0.6389
18 0 4 5.5299 -0.1757
18 0 5 -0.0527 1.7447
18 0 6 -5.4516 0.5175
18 0 7 0.0564 -3.7994
18 0 8 -0.1356 -0.7900
18 0 9 -0.3959 -2.0206
18 0 10 -2.2061 0.7444
18 0 11 0.3905 2.3840
18 0 12 -2.1361 -0.5108
18 0 13 0.4800 -0.3722
18 0 14 0.6161 0.4468
18 0 15 -0.6718 -0.8698
18 0 16 0.5414 -0.2541
18 0 17 0.0348 3.1150
18 2 0 0.1048 -0.1146
18 2 1 2.4754 0.4072
18 2 2 0.2082 1.1481
18 2 3 2.7533 -1.6786
18 2 4 3.3737 1.3076
18 2 5 -4.9584 1.1403
18 2 6 -2.4138 -2.9605
18 2 7 1.2196 1.0638
18 2 8 0.5444 1.8296
18 2 9 -0.1439 2.7205
18 2 10 -0.1819 4.1998
18 2 11 0.5878 -4.5350
18 2 12 -1.2433 -2.1594
18 2 13 2.1054 2.4803
18 2 14 1.9283 0.4940
18 2 15 1.6396 0.3829
18 2 16 1.3521 2.1933
18 2 17 0.3527 -1.6905
18 4 0 1.5599 -0.1630
18 4 1 0.4561 1.6192
18 4 2 0.7152 -2.2720
18 4 3 0.5382 1.0864
18 4 4 -1.9620 3.2845
18 4 5 -4.9144 -1.6352
18 4 6 1.7306 0.7668
18 4 7 1.0454 4.3924
18 4 8 2.3297 0.1107
18 4 9 -0.3746 1.5586
18 4 10 0.7773 -6.6920
18 4 11 -0.9181 -5.7978
18 4 12 1.0058 4.8584
18 4 13 3.0477 2.8909
18 4 14 2.1083 -1.1643
18 4 15 -0.6390 0.7066
18 4 16 -2.3059 -2.5742
18 4 17 -3.4369 -2.1814
18 6 0 -2.6377 0.0124
18 6 1 1.9971 -2.3724
18 6 2 -2.2778 -0.6562
18 6 3 -1.8382 4.2279
18 6 4 -2.7537 -2.0438
18 6 5 1.9293 -2.7426
18 6 6 2.3939 3.1574
18 6 7 2.1945 -1.5286
18 6 8 0.1424 -3.2113
18 6 9 -1.7144 -4.5172
18 6 10 -0.7539 -5.3694
18 6 11 -0.8851 5.9262
18 6 12 1.2541 6.5909
18 6 13 1.1835 -1.7048
18 6 14 -1.0283 -1.2904
18 6 15 -5.1556 -1.6735
18 6 16 -4.0436 -0.9425
18 6 17 1.8551 3.0510
18 8 0 3.8472 -0.0655
18 8 1 2.6333 -2.0687
18 8 2 -2.7363 4.5823
18 8 3 0.8332 -1.2439
18 8 4 3.1483 -4.4872
18 8 5 3.9951 2.2714
18 8 6 -0.5107 1.6096
18 8 7 0.2830 -3.7790
18 8 8 -3.6440 -0.8858
18 8 9 -0.1596 -0.3819
18 8 10 -0.7734 5.0792
18 8 11 0.0401 6.6033
18 8 12 0.5004 -1.0644
18 8 13 1.8803 -3.5959
18 8 14 -3.1557 -1.5547
18 8 15 -4.2186 -0.8652
18 8 16 4.2737 3.4634
18 10 0 5.9515 -0.1501
18 10 1 -2.5875 3.5828
18 10 2 0.1447 1.8526
18 10 3 1.2054 -3.6492
18 10 4 4.0172 2.3538
18 10 5 -3.2600 4.5993
18 10 6 -1.1937 -2.2053
18 10 7 -2.4365 -1.4204
18 10 8 -0.2240 2.1770
18 10 9 1.5544 2.6252
18 10 10 -1.3162 1.8377
18 10 11 0.3037 -1.6545
18 10 12 3.6464 -3.6736
18 10 13 1.0045 -1.5279
18 10 14 -5.1113 -1.2897
18 10 15 2.1901 2.8366
18 10 16 6.4593 1.1274
18 12 0 -3.6047 0.0556
18 12 1 -1.2401 2.4072
18 12 2 -1.7539 -3.2602
18 12 3 0.8866 0.1267
18 12 4 -0.8317 2.8347
18 12 5 -3.5685 -2.1264
18 12 6 1.0019 -4.8290
18 12 7 -1.6437 1.1871
18 12 8 2.5720 1.7648
18 12 9 -2.6947 -0.9712
18 12 10 -1.1668 -2.4603
18 12 11 4.1230 -1.0286
18 12 12 3.1161 0.5025
18 12 13 -5.6460 -0.1535
18 12 14 -2.0342 0.6645
18 12 15 4.6703 3.5095
18 14 0 0.3358 0.0631
18 14 1 2.6059 -2.5987
18 14 2 -2.8875 -2.1721
18 14 3 3.9194 0.2293
18 14 4 -2.0410 -0.8477
18 14 5 1.8531 -4.0013
18 14 6 -1.5382 1.1124
18 14 7 0.8557 3.8881
18 14 8 -1.2672 0.4538
18 14 9 -2.3539 -2.2411
18 14 10 5.2109 -0.0439
18 14 11 4.7708 1.9613
18 14 12 -5.3670 1.5648
18 14 13 -4.4872 -1.9314
18 14 14 3.9405 1.8939
18 14 15 1.0828 0.6632
18 16 0 7.8065 -0.0570
18 16 1 -1.9927 -1.5130
18 16 2 1.7125 0.4693
18 16 3 2.6284 2.0825
18 16 4 -0.4446 1.2112
18 16 5 -1.0784 1.1711
18 16 6 -0.7055 3.9282
18 16 7 1.5450 0.4352
18 16 8 -2.3537 -2.5767
18 16 9 4.7476 -2.1888
18 16 10 5.5719 0.7858
18 16 11 -4.3377 2.3589
18 16 12 -6.8767 -1.2947
18 16 13 4.2389 -2.1522
18 16 14 2.6124 2.0249
18 18 0 1.2182 -0.0147
18 18 1 -3.5094 0.7166
18 18 2 2.7300 2.5645
18 18 3 -1.4933 4.0083
18 18 4 -2.8173 -0.9382
18 18 5 -1.7427 -1.2128
18 18 6 3.3148 -2.4790
18 18 7 -3.2386 -2.5373
18 18 8 1.0877 -2.2493
18 18 9 4.1614 0.4952
18 18 10 -2.1855 2.6697
18 18 11 -7.8904 2.2107
18 18 12 2.1296 -2.9468
18 18 13 5.1203 0.6975
18 20 0 -1.7272 0.0005
18 20 1 -0.1927 0.7682
18 20 2 -1.4861 2.6483
18 20 3 -3.5920 -2.2169
18 20 4 -2.8763 -5.8670
18 20 5 4.3065 -3.7137
18 20 6 -2.4448 0.6763
18 20 7 -3.3028 2.1592
18 20 8 3.7700 2.3053
18 20 9 1.2139 2.2415
18 20 10 -3.9654 2.2022
18 20 11 -1.7931 -0.8429
18 20 12 6.0827 -2.0197
18 22 0 1.3786 -0.0085
18 22 1 -2.3913 0.8188
18 22 2 -2.9547 -0.8739
18 22 3 -1.5019 -4.9619
18 22 4 4.1733 -2.2932
18 22 5 2.1105 4.2470
18 22 6 -4.9957 6.2999
18 22 7 4.0151 1.6313
18 22 8 4.2421 0.0722
18 22 9 0.9003 -2.6761
18 22 10 -4.1616 -0.3144
18 22 11 2.0796 -1.8229
18 24 0 -2.1246 -0.0437
18 24 1 -4.6057 0.2840
18 24 2 1.0373 -1.6738
18 24 3 3.4263 -0.9964
18 24 4 4.4300 3.3472
18 24 5 -3.7314 6.2246
18 24 6 1.0701 -1.6163
18 24 7 4.1138 -2.9815
18 24 8 1.6642 -4.5652
18 24 9 -4.0869 -1.4425
18 26 0 -6.5015 -0.0686
18 26 1 0.3704 -0.1607
18 26 2 4.0039 -0.7748
18 26 3 2.1879 0.1514
18 26 4 -2.3091 3.3675
18 26 5 -2.3291 -1.7705
18 26 6 1.6364 -4.3307
18 26 7 0.4721 -0.6121
18 28 0 -1.6244 0.0366
18 28 1 5.1316 -0.6969
18 28 2 0.9263 -0.7734
18 28 3 -2.1675 1.2571
19 1 0 -3.0524 -0.3410
19 1 1 1.7042 1.3097
19 1 2 -1.2201 -0.2761
19 1 3 2.2621 -4.1598
19 1 4 3.6997 0.9753
19 1 5 -2.7485 2.2383
19 1 6 -2.6601 -1.4268
19 1 7 -0.7997 -1.2701
19 1 8 -2.4487 0.9215
19 1 9 3.8092 0.8252
19 1 10 1.1349 2.1165
19 1 11 -1.9953 0.7739
19 1 12 -3.7508 -0.7020
19 1 13 2.9186 1.3491
19 1 14 1.6831 -1.6962
19 1 15 0.8386 -2.9853
19 1 16 1.2737 2.1548
19 3 0 3.0043 0.0654
19 3 1 1.1607 1.4071
19 3 2 1.1498 -3.6481
19 3 3 2.1063 -2.0782
19 3 4 -0.4252 5.6367
19 3 5 -3.3076 0.3436
19 3 6 1.4885 -1.4802
19 3 7 -0.8178 2.3863
19 3 8 4.9286 2.1809
19 3 9 1.8870 1.4547
19 3 10 -3.5065 -0.8349
19 3 11 -1.8654 -3.0357
19 3 12 2.0391 -0.5006
19 3 13 3.5392 -0.5925
19 3 14 1.6477 -2.6351
19 3 15 0.6702 0.9671
19 3 16 -0.2265 2.3261
19 5 0 -0.4166 0.1554
19 5 1 -0.1666 -0.7195
19 5 2 -0.1751 -3.2141
19 5 3 -1.4968 6.2870
19 5 4 -2.0242 3.3909
19 5 5 0.5676 -4.4299
19 5 6 0.7428 0.3697
19 5 7 1.1268 2.1544
19 5 8 2.7204 -0.9291
19 5 9 -5.6765 -3.3494
19 5 10 -1.6106 -4.2225
19 5 11 1.5409 -0.5294
19 5 12 1.9313 1.9763
19 5 13 0.9311 -0.3000
19 5 14 0.3901 0.9108
19 5 15 -2.8895 2.3364
19 7 0 -1.4451 -0.0833
19 7 1 1.9293 -2.2522
19 7 2 -2.7580 2.8082
19 7 3 -0.1286 3.6852
19 7 4 -0.0680 -6.9222
19 7 5 2.4493 -3.3312
19 7 6 -1.1692 2.5250
19 7 7 1.7514 -0.1468
19 7 8 -3.8020 -3.5963
19 7 9 -1.7668 -2.2510
19 7 10 2.3584 1.6009
19 7 11 0.5824 4.7144
19 7 12 -0.3561 1.9892
19 7 13 1.8171 -0.0058
19 7 14 -1.9756 0.9627
19 7 15 -4.2913 -0.8497
19 9 0 4.5515 -0.1789
19 9 1 -0.0694 0.1651
19 9 2 0.5003 3.2119
19 9 3 0.7108 -5.6961
19 9 4 2.3421 -2.8735
19 9 5 1.0520 4.4525
19 9 6 -0.5136 2.8040
19 9 7 -0.2261 -1.9758
19 9 8 -1.1553 -0.9583
19 9 9 3.1641 2.9533
19 9 10 -0.6203 3.8834
19 9 11 -1.1426 1.4712
19 9 12 2.2770 -2.5697
19 9 13 1.4861 -1.5033
19 9 14 -4.4470 -2.1428
19 9 15 -0.2921 -0.3976
19 11 0 0.2018 0.0122
19 11 1 -0.9409 3.3650
19 11 2 0.8159 -2.0636
19 11 3 -2.0287 -1.8508
19 11 4 3.3420 5.9168
19 11 5 -2.2089 1.7259
19 11 6 -0.0473 -2.5600
19 11 7 -1.3405 -2.0325
19 11 8 1.7462 2.3301
19 11 9 -2.4008 1.9194
19 11 10 -2.8008 -0.5799
19 11 11 2.1242 -3.3466
19 11 12 3.5645 -2.2207
19 11 13 -3.4978 -0.2700
19 11 14 -2.1314 -0.3315
19 13 0 -2.0900 0.1128
19 13 1 2.8151 0.6532
19 13 2 -5.1660 -4.3589
19 13 3 1.7665 3.3170
19 13 4 0.5425 -0.4729
19 13 5 -2.1623 -5.2756
19 13 6 -0.9380 -1.3966
19 13 7 -0.4549 3.2622
19 13 8 -1.6352 2.2407
19 13 9 -3.7304 -1.2930
19 13 10 3.3686 -2.5442
19 13 11 5.2955 -1.2959
19 13 12 -1.8148 2.3848
19 13 13 -3.7427 0.7115
19 13 14 2.3764 1.3103
19 15 0 5.6580 -0.0100
19 15 1 -0.8658 -4.2390
19 15 2 -2.3215 -1.9081
19 15 3 5.5547 1.4745
19 15 4 -1.5850 -3.6289
19 15 5 0.2886 0.4735
19 15 6 -0.8442 6.2319
19 15 7 1.0162 2.6047
19 15 8 -2.2852 -2.6709
19 15 9 3.6488 -2.8375
19 15 10 6.2940 -1.5233
19 15 11 -0.3310 2.5307
19 15 12 -5.9864 1.8327
19 15 13 1.5419 -1.8984
19 17 0 2.7728 -0.0466
19 17 1 -3.9224 -3.3209
19 17 2 5.1008 2.8427
19 17 3 0.9450 2.8395
19 17 4 -0.6320 0.6183
19 17 5 -1.2507 4.6888
19 17 6 0.8401 1.5941
19 17 7 -1.0020 -5.9338
19 17 8 0.6026 -3.2200
19 17 9 4.2076 -0.6197
19 17 10 0.3058 1.5196
19 17 11 -6.5576 3.3200
19 17 12 -1.3128 -1.9846
19 19 0 -1.6963 -0.0308
19 19 1 1.8242 0.7312
19 19 2 1.0267 5.5173
19 19 3 -3.3891 1.0397
19 19 4 -2.6597 -1.8493
19 19 5 -1.6394 0.0722
19 19 6 -0.1743 -5.5173
19 19 7 -2.1136 -2.2422
19 19 8 1.8635 3.7541
19 19 9 0.8421 1.4460
19 19 10 -2.1598 2.5170
19 19 11 -3.7401 0.3178
19 21 0 3.5739 0.0244
19 21 1 0.2974 2.3938
19 21 2 -5.4762 2.0395
19 21 3 -2.3882 -4.5746
19 21 4 -1.4530 -1.9573
19 21 5 2.1661 -0.4467
19 21 6 -0.7048 -0.3763
19 21 7 1.8899 5.8116
19 21 8 1.5238 1.7525
19 21 9 2.6401 -2.4567
19 23 0 2.0487 0.0495
19 23 1 -6.1326 1.1164
19 23 2 -1.6836 -1.7005
19 23 3 1.7355 -2.6655
19 23 4 3.8256 1.9348
19 23 5 1.7769 1.3495
19 23 6 1.1624 2.5972
19 23 7 0.9853 0.7935
19 25 0 -4.6934 -0.0900
19 25 1 -3.3917 0.3665
19 25 2 3.3166 -0.9447
19 25 3 2.8617 0.0578
19 25 4 1.4323 1.2985
19 25 5 -1.3892 0.1416
20 0 0 -2.3365 -0.4901
20 0 1 0.0148 3.8198
20 0 2 -3.0712 0.5574
20 0 3 0.0370 -6.9763
20 0 4 2.9762 -0.1195
20 0 5 0.1084 4.1383
20 0 6 -0.8426 -0.0383
20 0 7 -0.4740 -0.7162
20 0 8 -7.3127 -0.0526
20 0 9 0.2133 2.7852
20 0 10 5.9365 0.0525
20 0 11 0.2010 -0.9011
20 0 12 -5.6766 -0.2002
20 0 13 0.0348 3.7287
20 0 14 1.0453 0.1227
20 2 0 1.9851 -0.1181
20 2 1 0.7298 1.3586
20 2 2 -0.9216 -5.2908
20 2 3 3.1660 -3.8451
20 2 4 0.2384 5.7525
20 2 5 -1.9528 1.2515
20 2 6 0.6698 -1.6080
20 2 7 -3.3528 -0.0141
20 2 8 2.1215 1.9429
20 2 9 8.0467 -0.1406
20 2 10 -1.2913 -2.4697
20 2 11 -5.1335 2.0991
20 2 12 -0.3166 2.0364
20 2 13 3.6099 -1.1163
20 2 14 0.7364 -4.6869
20 4 0 2.9719 0.2333
20 4 1 -2.0274 -1.7447
20 4 2 1.2392 -3.5247
20 4 3 0.3261 4.8565
20 4 4 -1.0715 5.3612
20 4 5 1.1411 -3.1607
20 4 6 0.5251 -1.0034
20 4 7 -0.0661 0.7205
20 4 8 6.9142 1.0685
20 4 9 -3.3029 -3.6808
20 4 10 -5.9695 1.1953
20 4 11 0.1501 2.5425
20 4 12 3.3033 -2.7700
20 4 13 0.6603 -4.2682
20 4 14 0.2665 -1.2514
20 6 0 -3.3832 0.0416
20 6 1 -1.0292 -0.1537
20 6 2 -0.0507 2.2525
20 6 3 -0.3289 5.8393
20 6 4 -0.0821 -3.7287
20 6 5 0.5460 -4.2194
20 6 6 -2.2647 -0.5760
20 6 7 1.6128 2.1442
20 6 8 -2.2410 -1.5433
20 6 9 -6.0016 -1.2833
20 6 10 1.8156 3.2915
20 6 11 2.4606 -1.0989
20 6 12 -0.2043 -2.7257
20 6 13 0.4650 0.6318
20 6 14 -0.4894 3.3572
20 8 0 -1.2475 -0.1273
20 8 1 2.2792 0.0086
20 8 2 0.5501 1.5143
20 8 3 0.5222 -3.4805
20 8 4 -1.7910 -5.5428
20 8 5 -0.1543 0.0014
20 8 6 -0.6315 2.5493
20 8 7 0.9097 2.5602
20 8 8 -2.0260 -2.5823
20 8 9 3.5804 1.5746
20 8 10 2.0657 0.7838
20 8 11 -1.3722 -0.7577
20 8 12 0.7789 -0.1034
20 8 13 1.5581 2.1066
20 10 0 4.2450 -0.0372
20 10 1 1.4401 -0.6158
20 10 2 1.3918 -0.8770
20 10 3 -3.6274 -3.2158
20 10 4 0.8407 3.3458
20 10 5 2.2531 1.8698
20 10 6 1.3794 3.0150
20 10 7 0.6266 -1.9575
20 10 8 2.5650 -1.7954
20 10 9 -0.1241 1.2383
20 10 10 -3.9780 0.8648
20 10 11 0.3217 -0.5268
20 10 12 2.7584 -0.8549
20 10 13 -1.9882 0.2591
20 12 0 1.3665 0.0550
20 12 1 -0.1715 2.3072
20 12 2 -3.8156 -0.6873
20 12 3 -2.8105 3.1403
20 12 4 4.5783 1.2718
20 12 5 -0.0305 -2.3605
20 12 6 -1.1061 -0.5018
20 12 7 -0.6906 -2.0367
20 12 8 -1.5677 2.0450
20 12 9 -5.7315 2.2711
20 12 10 0.8800 0.4584
20 12 11 4.2128 -2.6679
20 12 12 -0.6217 0.2476
20 14 0 -0.3573 -0.0052
20 14 1 -1.7439 0.6173
20 14 2 -4.8566 -2.7865
20 14 3 4.1451 0.3968
20 14 4 1.0737 -5.2257
20 14 5 -1.6175 -0.5373
20 14 6 -1.8266 2.2256
20 14 7 0.0961 3.5202
20 14 8 -2.9526 1.6137
20 14 9 1.5813 -0.5774
20 14 10 5.9596 -3.7663
20 14 11 0.8389 -1.1541
20 16 0 -0.0643 -0.0158
20 16 1 -2.5054 -4.6852
20 16 2 2.9453 -2.2655
20 16 3 3.3517 -0.4037
20 16 4 -0.0522 -0.2323
20 16 5 0.1559 4.2967
20 16 6 0.1258 4.6406
20 16 7 0.7304 -1.2562
20 16 8 0.0885 -4.1751
20 16 9 4.2083 -3.2570
20 16 10 0.7018 -1.7648
20 18 0 -1.3706 -0.0068
20 18 1 2.0362 -3.2287
20 18 2 3.4466 3.7234
20 18 3 -1.4443 3.1734
20 18 4 1.2270 1.3018
20 18 5 -2.5541 3.1952
20 18 6 -0.4626 -1.3518
20 18 7 -1.0432 -6.6782
20 18 8 0.5179 -0.0040
20 18 9 -0.1428 0.9319
20 20 0 2.3079 -0.0531
20 20 1 3.2288 2.0475
20 20 2 -4.0286 5.1968
20 20 3 -0.8815 -0.8233
20 20 4 -1.9736 -1.1202
20 20 5 -3.1726 1.5698
20 20 6 0.6169 -5.1656
20 20 7 1.0244 1.3082
20 20 8 -0.1738 4.4805
20 22 0 4.5476 0.0601
20 22 1 -2.9883 2.5535
20 22 2 -3.7323 -0.2596
20 22 3 1.4856 -3.5294
20 22 4 -1.5881 1.9466
20 22 5 2.0704 -1.2847
20 24 0 -0.1185 0.0626
21 1 0 0.8561 -0.1333
21 1 1 0.6001 3.5318
21 1 2 -3.1678 -4.5203
21 1 3 1.8865 -5.9881
21 1 4 1.0622 4.5241
21 1 5 -0.2978 3.8364
21 1 6 0.6857 -1.3516
21 1 7 -2.9763 -0.2983
21 1 8 -3.3353 1.2153
21 1 9 4.9535 2.0522
21 1 10 3.5227 -4.1989
21 1 11 -2.6658 -0.1650
21 1 12 -2.2082 2.7391
21 3 0 4.7105 -0.0162
21 3 1 -2.3156 -2.8670
21 3 2 -0.6756 -4.8871
21 3 3 2.4024 3.1236
21 3 4 -0.4667 5.6941
21 3 5 0.7006 -2.9834
21 3 6 -0.2841 -1.2136
21 3 7 -1.4609 -0.4134
21 3 8 5.0884 1.2660
21 3 9 2.8920 -5.4000
21 3 10 -3.3146 -0.8883
21 3 11 -2.5799 6.4408
21 3 12 1.6606 0.1124
21 5 0 -1.0255 0.0366
21 5 1 -4.7042 -0.9825
21 5 2 2.1680 2.9158
21 5 3 0.9968 5.4226
21 5 4 0.2860 -1.9250
21 5 5 0.1131 -2.9298
21 5 6 -1.1658 -0.5594
21 5 7 1.3678 0.4786
21 5 8 0.9252 -0.8277
21 5 9 -4.2508 -2.4631
21 5 10 -1.6706 8.0036
21 5 11 1.1028 1.3645
21 5 12 0.5344 -5.7065
21 7 0 -6.7332 0.0474
21 7 1 1.2984 2.6495
21 7 2 3.0322 1.1087
21 7 3 0.1745 -1.5750
21 7 4 -2.4408 -4.0197
21 7 5 -1.7742 -0.0759
21 7 6 -0.8420 -0.9040
21 7 7 -0.2106 3.6793
21 7 8 -1.9371 -1.0943
21 7 9 0.8181 3.4307
21 7 10 1.9071 2.3308
21 7 11 -0.3891 -5.2604
21 7 12 0.1043 -2.6231
21 9 0 1.6314 0.0095
21 9 1 6.0841 -2.3718
21 9 2 0.6824 -2.9173
21 9 3 -3.4179 -2.0978
21 9 4 -2.9857 1.3384
21 9 5 1.9674 -0.9540
21 9 6 1.0781 2.8022
21 9 7 1.1478 2.3936
21 9 8 2.7428 -2.8438
21 9 9 1.8334 -0.1080
21 9 10 -2.4788 -2.8144
21 9 11 -0.5804 -1.3631
21 11 0 8.5879 -0.0131
21 11 1 0.2740 -2.0896
21 11 2 -3.7183 2.3637
21 11 3 -4.2143 3.2910
21 11 4 3.1115 0.8428
21 11 5 3.2346 -1.9023
21 11 6 0.3273 3.8948
21 11 7 0.9676 -3.6704
21 11 8 0.0561 -2.4195
21 11 9 -4.5179 0.7250
21 11 10 -1.4871 2.6759
21 11 11 2.9481 0.7083
21 13 0 0.8319 -0.0623
21 13 1 -6.1496 3.9496
21 13 2 -3.9291 2.9117
21 13 3 0.8903 0.4392
21 13 4 3.3660 -5.1351
21 13 5 -0.6833 0.9963
21 13 6 -1.7941 0.4821
21 13 7 -0.6938 -1.7181
21 13 8 -2.6552 2.8567
21 13 9 -1.1296 4.0923
21 13 10 4.3533 0.2810
21 15 0 -6.4114 -0.0969
21 15 1 -2.9129 0.9609
21 15 2 1.4181 -3.1295
21 15 3 2.3003 -4.4707
21 15 4 0.4012 -2.1812
21 15 5 -0.0750 3.3061
21 15 6 -0.6694 0.4516
21 15 7 1.1511 2.5233
21 15 8 -0.2383 0.5954
21 15 9 2.9703 -1.6340
21 17 0 -2.7422 0.0538
21 17 1 3.3194 -3.7890
21 17 2 2.5793 -2.3048
21 17 3 -0.5297 -0.6063
21 17 4 2.6819 3.0854
21 17 5 -0.2356 1.6557
21 17 6 -0.1438 2.1461
21 17 7 0.4568 -2.2055
21 19 0 2.3108 0.0332
21 19 1 3.0182 -0.9296
21 19 2 -2.2440 2.6548
21 19 3 0.3884 2.5954
21 19 4 1.6916 1.0303
21 19 5 -3.8703 2.1605
21 21 0 2.3464 -0.0843
21 21 1 -0.9301 2.4023
22 0 0 0.9729 0.1142
22 0 1 0.2192 4.0079
22 0 2 -2.9379 -0.0448
22 0 3 0.0149 -4.8305
22 0 4 0.9140 -0.0887
22 0 5 0.0323 4.3842
22 0 6 1.2695 0.5360
22 0 7 -0.2233 0.2090
22 0 8 -0.8267 -0.4389
22 0 9 0.0786 2.4774
22 0 10 0.7347 0.0094
22 2 0 3.6245 -0.0201
22 2 1 -0.8387 -0.9995
22 2 2 -2.7322 -4.8771
22 2 3 2.0695 0.2690
22 2 4 0.4540 4.6658
22 2 5 0.9058 -0.3369
22 2 6 -0.8678 -1.6178
22 2 7 -0.8725 -0.2721
22 2 8 0.5868 1.1562
22 2 9 0.3468 -2.8405
22 2 10 0.8061 -3.3599
22 4 0 2.1233 -0.1207
22 4 1 -5.3274 -2.9390
22 4 2 0.6494 1.5769
22 4 3 2.5527 3.8003
22 4 4 0.6375 -0.2518
22 4 5 -0.6867 -3.1744
22 4 6 -1.0898 -0.0759
22 4 7 1.4571 -0.0788
22 4 8 -0.5481 -0.8448
22 4 9 0.3448 -5.2260
22 4 10 0.4429 5.1681
22 6 0 -6.0947 0.0402
22 6 1 -2.4079 2.9342
22 6 2 4.8880 2.1193
22 6 3 0.9836 -0.6128
22 6 4 -1.6954 -2.4594
22 6 5 -2.4066 0.6167
22 6 6 1.1198 -0.5122
22 6 7 -0.9626 1.6280
22 6 8 -0.9463 -1.6458
22 6 9 1.8200 2.3840
22 6 10 -0.1926 6.7108
22 8 0 -4.4308 0.1198
22 8 1 6.3026 -0.0463
22 8 2 2.2171 -4.1439
22 8 3 -3.2503 -0.5805
22 8 4 -3.7886 0.9433
22 8 5 0.9829 -0.5016
22 8 6 0.8295 -0.0668
22 8 7 -1.0266 3.0331
22 8 8 2.7764 -1.4074
22 8 9 0.9135 2.7926
22 10 0 7.3518 0.0182
22 10 1 4.8721 -5.5501
22 10 2 -4.2815 0.8538
22 10 3 -3.5188 3.5919
22 10 4 0.9913 0.1068
22 10 5 3.5045 -2.9357
22 10 6 -0.4753 3.8096
22 10 7 1.6051 -0.7123
22 10 8 0.9220 -2.9407
22 12 0 7.6414 -0.0523
22 12 1 -5.4651 0.7992
22 12 2 -3.8528 6.9028
22 12 3 0.8148 1.4550
22 12 4 2.9392 -3.9430
22 12 5 -0.0861 0.9089
22 12 6 -0.8893 2.8942
22 12 7 0.1532 -4.0229
22 12 8 -1.6767 -0.6003
22 14 0 -4.7923 -0.1882
22 14 1 -6.4991 4.8532
22 14 2 1.6376 1.6177
22 14 3 0.9723 -3.8041
22 14 4 -0.3826 -3.2157
22 14 5 -0.6562 3.7864
22 14 6 0.0363 -1.9717
22 16 0 -7.0220 -0.1091
22 16 1 2.2237 0.2391
22 16 2 2.2553 -2.7325
22 16 3 -1.4339 -4.5887
22 16 4 1.0223 1.1333
23 1 0 2.3473 0.0406
23 1 1 -0.3548 1.0732
23 1 2 -2.3717 -2.0020
23 1 3 0.8720 -0.1887
23 1 4 0.7039 0.9129
23 1 5 0.7426 1.2259
23 1 6 -0.0918 -0.3171
23 1 7 0.5650 0.1735
23 1 8 2.0816 0.2207
23 3 0 1.8959 0.0272
23 3 1 -3.1775 -2.6023
23 3 2 -1.1934 0.0579
23 3 3 2.0226 1.2155
23 3 4 0.6880 0.3392
23 3 5 -0.0775 -1.1457
23 3 6 -1.7062 -0.7206
23 3 7 2.0010 0.2114
23 5 0 -2.4261 -0.0112
23 5 1 -3.2554 0.7856
23 5 2 3.1533 2.2244
23 5 3 1.7808 -0.7612
23 5 4 -0.2480 -0.3825
23 5 5 -2.5633 -0.5990
23 5 6 1.1513 0.1333
23 5 7 -0.1627 1.0042
23 7 0 -4.3471 0.0228
23 7 1 2.3758 2.1380
23 7 2 3.4173 -2.9988
23 7 3 -1.8627 0.1906
23 7 4 -2.7639 0.8698
23 7 5 -0.5290 -0.1112
23 7 6 2.4025 0.3649
23 9 0 0.5571 0.0617
23 9 1 4.8068 -4.0497
23 9 2 -2.6010 -1.7860
23 9 3 -3.1797 3.6441
23 9 4 -0.2838 -0.5640
23 9 5 3.1695 -1.7669
23 11 0 5.7974 0.0399
23 11 1 -0.1732 -3.1221
23 11 2 -3.7969 5.5829
23 11 3 1.4399 1.6487
23 11 4 2.7401 -2.9094
23 13 0 2.3910 -0.1092
23 13 1 -4.6291 3.2198
24 0 0 2.4580 -0.1641
24 0 1 0.0838 0.9040
24 0 2 -1.3823 -0.1406
24 0 3 0.0240 1.3450
24 2 0 0.7806 0.0809
24 2 1 -1.7550 -0.8171
24 2 2 -1.0724 -0.1470
24 4 0 -1.5134 0.2024
24 4 1 -1.4734 -0.8826
24 4 2 0.8394 1.4649
0 0 0 0.0 0.0
;
loop_
  _refln_index_h
  _refln_index_k
  _refln_index_l
  _refln_F_squared_meas
  _refln_F_squared_sigma
 -2 0 0 688.23 32.2
 4 0 0 1545.55 70.99
 -4 0 0 1631.44 70.89
 -6 0 0 5294.47 212.58
 6 0 0 5345.67 214.28
 8 0 0 948.61 57.59
 -8 0 0 867.91 54.09
 -10 0 0 1073.09 64.79
 10 0 0 934.51 64.89
 12 0 0 -15.4 7.9
 -12 0 0 0 6.2
 -12 0 0 -5.1 8.4
 -14 0 0 1290.87 87.09
 14 0 0 1518.85 97.49
 -14 0 0 1425.56 75.79
 16 0 0 204.48 44.8
 -16 0 0 130.49 32.1
 -16 0 0 198.08 29
 -18 0 0 -7.6 10.3
 -18 0 0 -2.4 15.7
 -20 0 0 813.32 59.69
 -20 0 0 835.02 76.19
 -22 0 0 161.98 46.4
 -22 0 0 95.39 28.9
 -24 0 0 27.2 26
 -24 0 0 69.89 46.4
 3 -1 0 1573.14 66.19
 -3 -1 0 1472.85 64.59
 -3 1 0 1550.14 65.69
 3 1 0 1480.25 65.09
 -5 -1 0 213.28 19.4
 5 -1 0 200.28 19.7
 -5 1 0 210.48 19.6
 5 1 0 211.28 19.8
 -7 -1 0 837.92 50.79
 7 -1 0 874.01 53.09
 7 1 0 898.11 53.69
 -7 1 0 951.8 53.19
 9 1 0 5.3 10.2
 -9 1 0 1.5 9
 9 -1 0 20.3 11.6
 -9 -1 0 9.6 10.4
 11 1 0 18.1 13.2
 -11 -1 0 3.5 12.1
 -11 -1 0 29.9 10
 11 -1 0 31.3 13.8
 -11 1 0 1.6 10.2
 -13 1 0 27.1 16.4
 13 -1 0 13.2 15.5
 -13 1 0 9 8.5
 -13 -1 0 4.5 12.1
 -13 -1 0 35.9 11.2
 13 1 0 4.5 12.7
 -15 1 0 171.78 28.7
 15 -1 0 243.18 48.8
 -15 -1 0 203.98 28.9
 -15 1 0 200.28 39.8
 -15 -1 0 177.78 39.2
 17 -1 0 364.66 58.19
 -17 -1 0 298.77 51.39
 -17 1 0 333.37 34.1
 -17 1 0 282.57 48.7
 -17 -1 0 370.66 35
 -19 1 0 21.4 16
 -19 -1 0 38.8 21.7
 -19 -1 0 43.6 17
 -19 1 0 29.9 21.8
 -21 -1 0 313.47 43.9
 -21 1 0 226.98 55.89
 -21 -1 0 221.58 45.4
 -21 1 0 280.37 38.1
 -23 1 0 -24.6 20
 -23 -1 0 -31.5 37.9
 -23 1 0 60.99 42.3
 2 -2 0 172.08 12.9
 -2 2 0 180.68 13.2
 -4 -2 0 18 7
 4 -2 0 10.8 5.8
 -4 2 0 20.6 7.5
 6 2 0 1805.42 85.79
 -6 2 0 1850.31 86.39
 -6 -2 0 1766.92 83.69
 6 -2 0 1818.42 86.69
 8 -2 0 -0.8 8.6
 -8 2 0 -6.6 6.5
 -8 -2 0 -3.4 6.6
 8 2 0 0.4 7.2
 -10 -2 0 132.79 23.7
 -10 -2 0 148.59 16.4
 10 -2 0 147.29 26.1
 -10 2 0 204.58 33.6
 10 2 0 85.29 19.6
 12 -2 0 129.49 28.5
 -12 2 0 173.18 34.4
 -12 -2 0 146.69 25.9
 -12 -2 0 166.38 18.9
 14 -2 0 -5.1 13.1
 -14 2 0 -17 9.3
 -14 2 0 10.6 10.1
 -14 -2 0 -3.4 11.8
 -14 -2 0 5 8.1
 -16 -2 0 3.9 13.8
 -16 2 0 -5.3 15
 -16 -2 0 1.2 9.4
 -16 2 0 -8.4 10
 16 -2 0 1.5 16
 -18 -2 0 100.39 21.2
 18 -2 0 97.79 41.2
 -18 2 0 90.49 23
 -18 -2 0 143.99 32.9
 -18 2 0 86.89 29.7
 -20 2 0 21.5 28.2
 -20 -2 0 -5.7 13.1
 -20 2 0 29 17.9
 -20 -2 0 4.2 17.4
 -22 -2 0 37.4 32.8
 -22 2 0 39.4 33.8
 -22 -2 0 9.8 19.8
 -22 2 0 53.39 21.8
 -24 -2 0 -0.6 27.1
 -24 2 0 -38.7 49.8
 -24 -2 0 -32.9 45.4
 -24 2 0 -1 28
 1 -3 0 1451.05 60.59
 -3 3 0 1087.99 53.49
 3 -3 0 1201.78 54.49
 5 -3 0 960.1 53.09
 -5 -3 0 1001.3 51.59
 -5 3 0 1033.6 54.19
 -7 -3 0 510.55 26.6
 -7 3 0 429.56 35.4
 -7 -3 0 499.55 35.4
 7 -3 0 485.85 37.7
 -9 3 0 1108.69 68.29
 9 -3 0 1145.99 70.29
 -9 -3 0 1140.09 65.99
 -9 -3 0 1149.89 54.09
 -11 -3 0 169.68 17.6
 -11 3 0 143.89 29.2
 -11 -3 0 147.79 27.5
 11 -3 0 119.89 26.5
 13 -3 0 15 15
 -13 -3 0 34.7 11.4
 -13 3 0 34 18.7
 -13 -3 0 46.2 19.5
 -15 -3 0 -1.2 8.8
 -15 3 0 5.1 11.4
 -15 3 0 3.4 14.6
 -15 -3 0 18.2 16.5
 15 -3 0 8 16.4
 -17 3 0 30.5 22
 -17 -3 0 35.5 22.1
 -17 3 0 20.1 12.1
 -17 -3 0 11 12.9
 17 -3 0 -11.1 19.7
 -19 -3 0 -11.5 15.3
 -19 -3 0 14.2 13.4
 19 -3 0 4.2 20.2
 -19 3 0 -38.4 19.4
 -19 3 0 -5.7 14.5
 -21 -3 0 50.89 28.7
 -21 3 0 52.59 35
 -21 -3 0 28.1 15
 -21 3 0 20 19.7
 -23 -3 0 7.6 22.3
 -23 3 0 28.9 38.5
 -23 -3 0 -20.1 40.2
 -23 3 0 -14.5 22
 0 4 0 411.56 22.7
 0 -4 0 416.76 22.6
 -2 4 0 422.36 25.2
 2 -4 0 392.36 24.7
 4 -4 0 2487.55 106.49
 -4 4 0 2415.26 105.99
 -6 -4 0 130.29 9.7
 -6 4 0 120.49 21.5
 6 -4 0 194.48 27.4
 -6 -4 0 103.09 18.6
 -8 -4 0 758.02 37
 8 -4 0 883.81 54.89
 -8 4 0 696.63 50.49
 -8 -4 0 744.23 48.7
 -10 -4 0 799.02 41
 -10 4 0 759.52 55.99
 10 -4 0 758.22 55.99
 -10 -4 0 785.72 54.09
 12 -4 0 1399.66 89.39
 -12 4 0 1437.46 89.09
 -12 -4 0 1455.55 84.29
 -12 -4 0 1417.76 67.89
 -14 4 0 251.97 45.9
 -14 -4 0 229.48 23.4
 -14 4 0 266.17 30.9
 14 -4 0 308.77 50.99
 -14 -4 0 253.57 40
 16 -4 0 46.8 29.4
 -16 -4 0 4.3 17.4
 -16 4 0 25.5 13
 -16 -4 0 44.6 14.1
 -16 4 0 41.8 26.7
 -18 -4 0 364.66 55.99
 -18 -4 0 370.66 33
 18 -4 0 389.76 66.29
 -18 4 0 411.16 61.79
 -18 4 0 383.76 40.4
 -20 4 0 9.3 18.7
 20 -4 0 15.7 27.1
 -20 4 0 37.5 35.4
 -20 -4 0 20.2 22.2
 -20 -4 0 38.4 16.7
 -22 -4 0 27.6 28.9
 -22 4 0 49.4 29.7
 -22 -4 0 44.1 20.6
 -22 4 0 65.79 26.7
 -24 -4 0 -118.79 42.5
 -24 -4 0 -18.7 25.3
 -24 4 0 22.2 49.1
 -24 4 0 -14.9 29.7
 -1 -5 0 33.1 7.2
 -1 5 0 28.9 6.6
 1 5 0 39 7.6
 1 -5 0 37.5 8.1
 -3 5 0 747.13 42.2
 3 -5 0 794.62 42.6
 -5 5 0 232.38 22.1
 5 -5 0 200.68 21
 -7 5 0 1149.08 67.79
 -7 -5 0 1181.38 64.39
 -7 -5 0 1212.38 50.09
 7 -5 0 1261.77 68.79
 -9 -5 0 64.59 10.3
 -9 -5 0 85.49 21.1
 9 -5 0 81.09 19.6
 -9 5 0 75.69 21.5
 11 -5 0 48.5 19.2
 -11 -5 0 45.2 10.4
 -11 5 0 85.49 24.5
 -11 -5 0 48.2 16.5
 -13 -5 0 1363.06 83.29
 -13 5 0 1292.67 87.29
 -13 -5 0 1308.47 64.79
 13 -5 0 1427.96 92.29
 -15 -5 0 -0.1 6.6
 -15 5 0 2.6 15.1
 -15 -5 0 -7.9 11.1
 -15 5 0 3.1 10.9
 15 -5 0 -12.1 13.9
 -17 5 0 221.68 40.9
 -17 5 0 326.87 38.3
 17 -5 0 399.36 64.89
 -17 -5 0 374.16 55.29
 -17 -5 0 307.37 28.7
 19 -5 0 111.29 33.2
 -19 -5 0 114.19 22.6
 -19 5 0 81.59 22.2
 -19 -5 0 114.49 30.3
 -19 5 0 146.49 42.5
 -21 5 0 22.9 20.7
 -21 -5 0 9 23.5
 21 -5 0 2.1 29.3
 -21 5 0 -20.9 28.9
 -21 -5 0 17.5 15.9
 -23 -5 0 62.59 37.5
 -23 5 0 73.69 26.1
 -23 -5 0 62.79 23.5
 -23 5 0 38.1 43.2
 0 -6 0 2156.38 91.39
 0 6 0 2188.08 92.09
 2 -6 0 670.43 37.9
 -2 -6 0 636.84 35.5
 -2 6 0 681.23 38.3
 -4 6 0 1419.46 70.99
 4 -6 0 1438.16 70.99
 6 -6 0 2.9 7.6
 -6 6 0 13.1 7.7
 8 -6 0 33.3 13.9
 -8 -6 0 48.4 14.1
 -8 -6 0 56.09 7.6
 -8 6 0 31.5 11.5
 10 -6 0 660.53 52.19
 -10 -6 0 667.73 33.7
 -10 -6 0 664.93 48.8
 -10 6 0 624.74 51.69
 -12 -6 0 5.3 4.2
 -12 -6 0 -10.3 8.4
 12 -6 0 -7.3 11.4
 -12 6 0 -5.6 8.5
 -14 -6 0 148.89 20
 -14 -6 0 111.59 28.3
 14 -6 0 90.39 29.6
 -14 6 0 175.28 38.7
 -16 -6 0 377.66 55.09
 -16 6 0 263.87 46
 16 -6 0 306.27 52.99
 -16 6 0 334.67 38
 -16 -6 0 286.97 26.3
 -18 -6 0 116.59 22.5
 -18 6 0 44.9 18.4
 18 -6 0 69.79 33.8
 -18 -6 0 87.09 24.7
 -18 6 0 119.79 36.8
 -20 -6 0 105.89 20.9
 -20 6 0 88.49 23.9
 -20 -6 0 82.39 32
 20 -6 0 176.78 48.4
 -20 6 0 91.09 38
 -22 6 0 7 23
 22 -6 0 6 33.2
 -22 -6 0 16.2 32
 -22 -6 0 -6.1 16.5
 -22 6 0 64.79 39.6
 -1 -7 0 -0.8 3.4
 1 -7 0 1.7 4.8
 -1 7 0 3.8 4.2
 1 7 0 -5.5 2.9
 -3 7 0 169.88 19.2
 3 -7 0 178.28 24.1
 -5 7 0 147.39 24.1
 5 -7 0 164.68 25.3
 -7 7 0 914.51 59.19
 7 -7 0 938.21 58.79
 9 -7 0 38 13.3
 -9 -7 0 19.3 5
 -9 -7 0 25.6 12.4
 -9 7 0 33.1 14.4
 -11 -7 0 172.18 26.7
 -11 7 0 112.09 26.8
 11 -7 0 135.59 28.9
 -11 -7 0 139.69 13.2
 13 -7 0 999.6 76.39
 -13 -7 0 1020.6 69.19
 -13 -7 0 898.61 47.4
 -13 7 0 1038.3 74.49
 -15 -7 0 5.6 7.5
 15 -7 0 3.2 18.4
 -15 7 0 13.4 10.9
 -15 -7 0 8.8 15.6
 -15 7 0 8.2 16.4
 -17 7 0 57.69 19.6
 17 -7 0 50.89 27.7
 -17 7 0 121.09 32.9
 -17 -7 0 107.59 18.4
 -17 -7 0 92.99 23.9
 -19 7 0 43.9 27.8
 -19 7 0 37.8 21.3
 19 -7 0 -11.8 22.3
 -19 -7 0 19.9 12.6
 -19 -7 0 30.5 21.3
 -21 7 0 35 23.5
 -21 7 0 75.29 41.4
 21 -7 0 34.6 29.2
 -21 -7 0 53.99 26
 -21 -7 0 88.09 19.6
 -23 7 0 8.1 43.2
 -23 7 0 10.6 24.9
 -23 -7 0 81.49 35.8
 23 -7 0 6.3 30.1
 -23 -7 0 9 17.3
 0 8 0 1585.84 76.59
 0 -8 0 1734.33 77.09
 2 -8 0 501.45 33.2
 -2 8 0 424.96 32.3
 -2 -8 0 534.85 32.6
 4 -8 0 3481.65 141.69
 -4 8 0 2953.9 138.99
 6 -8 0 13.4 9.8
 -6 8 0 8.6 8.6
 -8 -8 0 554.04 42
 -8 8 0 550.64 46.2
 8 -8 0 500.25 43.3
 -10 -8 0 136.89 25.9
 10 -8 0 149.99 30.9
 -10 8 0 150.98 29.9
 -12 8 0 939.71 70.49
 12 -8 0 897.51 69.79
 -12 -8 0 879.21 41.9
 -12 -8 0 859.71 61.69
 -14 -8 0 20.9 7.6
 -14 -8 0 31.8 16.2
 -14 8 0 37.3 22.2
 14 -8 0 40.7 20.5
 16 -8 0 17 18.1
 -16 8 0 35.3 15.8
 -16 -8 0 7.6 14.4
 -16 8 0 29.5 21.2
 -16 -8 0 43.4 11.6
 18 -8 0 10.3 26.3
 -18 -8 0 -14.4 16.7
 -18 8 0 26.4 23.8
 -18 -8 0 18.5 10.9
 -18 8 0 45.8 21.9
 -20 8 0 -5.7 18.6
 -20 8 0 -10.2 28.6
 20 -8 0 -28.6 26.5
 -20 -8 0 19.2 20.2
 -20 -8 0 0.1 10.4
 -22 -8 0 -14.9 22.6
 -22 8 0 2.1 21
 22 -8 0 40.9 40.3
 -22 8 0 -41.1 38
 -22 -8 0 20 13.9
 -1 -9 0 58.29 11.3
 1 -9 0 70.59 13.6
 1 9 0 63.89 12.7
 -1 9 0 74.79 15.8
 3 -9 0 3267.87 136.59
 -3 -9 0 2773.62 130.39
 -3 9 0 3334.07 137.99
 -5 9 0 1196.98 70.49
 5 -9 0 1366.56 72.09
 7 -9 0 51.29 17.1
 -7 9 0 25 13.7
 9 -9 0 12.1 12.7
 -9 9 0 5.8 12.3
 -9 -9 0 0 8
 11 -9 0 134.69 28.6
 -11 -9 0 227.08 34.1
 -11 9 0 152.48 32.6
 13 -9 0 208.48 38.2
 -13 9 0 198.88 40.7
 -13 -9 0 214.08 37
 -15 9 0 -19.8 17.5
 15 -9 0 14.5 18.9
 -15 9 0 1.2 12.5
 -15 -9 0 0.4 13.4
 -15 -9 0 -4.3 5.6
 -17 9 0 2.9 14.7
 -17 -9 0 6.2 7.8
 -17 -9 0 12.1 15.6
 -17 9 0 12.2 24.9
 17 -9 0 -19.7 18.7
 -19 -9 0 57.29 27.5
 -19 9 0 43.8 22
 -19 9 0 67.99 26.1
 19 -9 0 38.5 27
 21 -9 0 10 29.1
 -21 9 0 56.09 23.7
 -21 -9 0 -4.5 23.8
 -21 9 0 24.1 38.8
 -23 9 0 45.9 42.2
 -23 9 0 -10.6 27.3
 23 -9 0 -2.7 36.1
 -23 -9 0 40 29.4
 0 10 0 1274.37 68.19
 0 -10 0 1395.46 68.49
 2 -10 0 17.1 8.5
 2 10 0 39.4 11.5
 -2 10 0 30.3 10
 -2 -10 0 38.8 11.7
 4 -10 0 956.8 56.19
 -4 10 0 805.32 54.09
 6 -10 0 137.49 24.9
 -6 10 0 262.17 39.2
 -8 10 0 64.29 17
 8 -10 0 93.69 21.2
 -10 -10 0 243.18 37.3
 -10 10 0 235.78 41.6
 10 -10 0 175.28 30.3
 -12 10 0 155.18 39.1
 12 -10 0 109.19 25.6
 -12 -10 0 137.99 30.9
 -14 -10 0 40 20.6
 14 -10 0 63.99 23.6
 -14 10 0 83.89 27.5
 -16 -10 0 189.38 38.1
 -16 10 0 148.79 28.6
 16 -10 0 177.78 39
 -16 10 0 229.28 48.5
 -18 -10 0 100.19 31.7
 -18 10 0 66.89 22.4
 -18 10 0 83.79 33.1
 18 -10 0 80.59 33.2
 20 -10 0 15.2 27.5
 -20 10 0 31.7 22.8
 -20 -10 0 14.2 22.6
 -20 10 0 38.2 35.2
 -22 10 0 -2.8 43.8
 -22 -10 0 10.3 23.2
 22 -10 0 16.5 35.8
 -22 10 0 -17.2 23.9
 -1 -11 0 2115.19 98.69
 1 -11 0 2094.19 99.59
 1 11 0 2275.97 101.29
 -1 11 0 2031.5 100.69
 3 -11 0 50.49 12.7
 -3 -11 0 96.19 19
 -3 11 0 63.19 17.6
 5 11 0 87.19 6.8
 5 -11 0 61.29 16.5
 -5 11 0 75.39 17.9
 7 -11 0 21.2 16.1
 -7 11 0 4.8 9.8
 9 -11 0 69.09 19.1
 -9 11 0 47.7 16.1
 -11 -11 0 125.49 28.5
 11 -11 0 98.19 28.9
 -11 11 0 70.59 22.2
 13 -11 0 26 16.3
 -13 11 0 -9.7 17.2
 -13 -11 0 32.1 18.3
 -15 -11 0 91.79 26.9
 -15 11 0 96.59 28.9
 15 -11 0 76.79 24.9
 -17 -11 0 377.26 54.19
 -17 11 0 330.57 59.69
 -17 11 0 361.26 42.8
 17 -11 0 271.07 50.19
 -19 11 0 122.29 37
 -19 11 0 48.3 24.3
 19 -11 0 42.1 32.3
 -19 -11 0 72.89 25.2
 -21 11 0 28.9 22.8
 -21 11 0 53.69 33.3
 -21 -11 0 -12.9 23.3
 21 -11 0 44.7 41.8
 23 -11 0 -3.7 36.9
 -23 11 0 -12 50.29
 -23 -11 0 13.1 28.6
 -23 11 0 15.2 28
 0 -12 0 345.67 30.3
 0 12 0 388.66 32.5
 -2 -12 0 128.59 22
 -2 12 0 111.09 21
 2 -12 0 179.28 28.8
 2 12 0 134.29 23.8
 4 -12 0 27.8 12.6
 -4 -12 0 42.8 14.2
 -4 12 0 36.4 13.2
 6 -12 0 6.2 10.8
 -6 12 0 2 8.9
 8 -12 0 258.57 38.2
 -8 12 0 274.27 39.9
 10 -12 0 40 18.7
 -10 12 0 48.6 17.4
 12 -12 0 28 15.3
 -12 12 0 43.8 22.5
 -12 -12 0 50.99 21.3
 14 -12 0 39.5 21.3
 -14 12 0 74.59 24.9
 -14 -12 0 124.19 33
 -16 12 0 42.2 21.4
 -16 12 0 12.8 21.9
 -16 -12 0 4.1 17.6
 16 -12 0 26.7 18.7
 18 -12 0 -25.9 21.8
 -18 12 0 8.2 14.5
 -18 12 0 5.4 24
 -18 -12 0 -5 15.3
 -20 12 0 206.58 42.5
 -20 12 0 249.38 60.19
 -20 -12 0 241.88 42.2
 20 -12 0 195.68 47.9
 -22 12 0 -56.39 37.2
 22 -12 0 -26.7 38.3
 -22 -12 0 -8.4 23.2
 -22 12 0 20.2 28.1
 1 13 0 32.7 12.2
 -1 -13 0 48.7 13.6
 1 -13 0 43.9 14.8
 -1 13 0 83.99 19.9
 -3 -13 0 436.26 36.1
 -3 13 0 562.84 43.9
 3 -13 0 522.75 40.9
 -5 -13 0 287.37 29.5
 -5 13 0 332.87 35.6
 5 -13 0 266.17 32
 5 13 0 307.07 17.6
 -7 13 0 2165.18 114.39
 7 -13 0 1964.1 109.79
 -9 13 0 12.2 17
 9 -13 0 -8.6 11.3
 11 -13 0 436.76 46.9
 -11 -13 0 468.55 42.6
 -11 13 0 438.56 49.99
 -13 -13 0 667.53 55.79
 13 -13 0 628.54 62.39
 -13 13 0 678.43 66.39
 -15 13 0 -28.5 19
 15 -13 0 17.5 20.9
 -15 -13 0 2.8 15.3
 -17 13 0 -1.8 26.9
 -17 13 0 3.7 13.4
 -17 -13 0 5.6 17.4
 17 -13 0 18.5 23.3
 -19 13 0 -1.8 17.5
 -19 13 0 7 36.8
 -19 -13 0 0.5 18.2
 19 -13 0 40.7 27.2
 21 -13 0 -72.69 26.2
 -21 13 0 -9.4 20.7
 -21 13 0 6.3 44.8
 -21 -13 0 -21.3 24.2
 -23 13 0 13.6 25.8
 23 -13 0 -18.2 42.1
 -23 13 0 5.4 50.09
 -23 -13 0 18 32.5
 0 14 0 20.7 10.2
 0 -14 0 25.6 9.8
 -2 -14 0 50.29 13.3
 2 14 0 37.6 13.3
 2 -14 0 65.29 18.2
 -2 14 0 38.6 15.2
 -4 14 0 432.16 40.7
 4 -14 0 434.16 38.8
 -4 -14 0 394.56 35.6
 -6 14 0 1593.24 92.99
 -6 -14 0 1569.84 87.19
 6 -14 0 1615.04 92.29
 6 14 0 1594.94 63.89
 8 -14 0 1539.15 93.79
 -8 14 0 1514.15 93.89
 -10 14 0 707.13 62.19
 10 -14 0 631.84 57.39
 -12 14 0 588.44 59.99
 12 -14 0 621.04 57.39
 -12 -14 0 572.14 52.49
 -14 -14 0 381.16 44.3
 14 -14 0 338.57 59.19
 -14 14 0 394.16 64.19
 -16 -14 0 36.7 18.4
 -16 14 0 25.7 21.1
 -16 14 0 -13.5 20.2
 16 -14 0 32.9 25.3
 -18 14 0 -11.1 32.8
 18 -14 0 20.2 28.4
 -18 14 0 35.7 22.4
 -18 -14 0 -13.8 19.9
 -20 -14 0 131.39 36.4
 -20 14 0 126.49 47.9
 -20 14 0 75.09 27.1
 20 -14 0 105.09 36.4
 -22 14 0 -54.29 48.1
 -22 14 0 12.2 27.3
 22 -14 0 25.8 37.1
 -22 -14 0 17.7 28.2
 -1 15 0 52.29 17
 1 -15 0 45.3 16.4
 1 15 0 60.39 17.2
 -1 -15 0 33.7 15.1
 -3 -15 0 478.25 40.1
 3 -15 0 512.65 43.5
 -3 15 0 486.35 43.4
 5 15 0 142.09 12.2
 -5 15 0 95.49 22.1
 -5 -15 0 105.79 22.6
 5 -15 0 108.49 25.4
 7 -15 0 166.78 34.6
 -7 15 0 116.49 30.7
 -9 15 0 68.99 25.9
 9 -15 0 76.59 24.4
 -11 15 0 212.38 38.9
 11 -15 0 111.79 25.6
 13 -15 0 498.05 57.09
 -13 15 0 608.74 65.99
 -13 -15 0 508.05 50.79
 -15 15 0 5.1 21
 15 -15 0 -33.5 17.1
 -15 -15 0 2.3 14.9
 17 -15 0 -0.8 23.6
[truncated: 1,156,948 more chars]
